# Supplementary material for: Coagulation factor II receptor-like 1 as a prognostic and immuno-modulatory factor in head and neck squamous cell carcinoma
Source: PeerJ. 2026 Mar 18;14:e20970. doi: 10.7717/peerj.20970 (PMC13005615; doi:10.7717/peerj.20970)
Supplement: Supplemental Information 1 [file peerj-14-20970-s001.xlsx]

## Sheet: Table_S1
Table S1. Set decomposition among DEmRNAs, F2RL1-correlated genes and immunological genes (TCGA-HNSC).
Header notes: Each column lists genes belonging to the indicated set operation category (as exported from the analysis).
Only DEmRNA	Only F2RL1 Correlatial Gene	Only Immunological Gene	DEmRNA AND F2RL1 Correlatial Gene NOT Immunological Gene	DEmRNA AND Immunological Gene NOT F2RL1 Correlatial Gene	F2RL1 Correlatial Gene AND Immunological Gene NOT DEmRNA	DEmRNA AND F2RL1 Correlatial Gene AND Immunological Gene
APOC3	PYGL	ADA2	PCDHGC5	IFNK	SBDS	CSF2
FGF5	CLCA2	ADM	LAMA3	IFNA1	JAG1	VEGFC
CLC	RTN4	AGRP	HMGA2	CGB8	PLAU	INHBA
OR2L13	PRRG1	AIMP1	F2RL1	CXCL11	TGFA	NRG1
ELFN2	MYO5A	AMELX	LHX1	PROK2	PDGFC	SEMA3C
GOLGA6L7	FBLIM1	ANGPTL7	IL24	IL33	CXCL14	SEMA3A
OR2L2	BNC1	ARTN	MMP10	NPY	TGFB1	APLN
LCE6A	CD44	AVP	DSC1	GPHB5	EPGN	PTHLH
LCE2B	MEAK7	AZU1	NT5E	CCL7	GMFB	NGF
KRTAP11-1	PLS3	BDNF	L1CAM	CXCL10	HBEGF	EREG
NTSR1	LIMA1	BMP1	CCBE1	GDNF	IL18	LTBP1
FPR2	MYO1B	BMP10	SPOCK1	DKK1	CLCF1	TNC
RXFP3	KIRREL1	BMP15	TGFBI	CMTM5	IL20	ADM2
PSG6	UBE2Q2	BMP2	TENM2	GDF5	IL11	INSL3
ACTBL2	SNAI2	BMP6	DSCAM	GDF7	PDGFB	CD40LG
SHC4	THSD1	BMP7	CDH13	GIP	IL1A	CORT
LRRN4	STON2	BMP8A	FLRT3	CSPG5	MDK	LTB
LCE2D	CA12	BMP8B	SLITRK6	CCL20	PSPN	TG
USP17L1	SLC7A5	BTC	THBS1	GALP	GMFG	PTN
KLHL4	RNF217	C3	CYP26B1	SLIT1	NUDT6	GHRL
CSMD3	USB1	CALCB	SRPX	INHBE	C5	IL2
OR2L5	SLC38A2	CAMP	CXCR1	IL17A	TNFSF15	IL12A
C11orf87	COL4A6	CAT	AJAP1	MIA	GNRH1	IL34
ZFP42	PHLDB2	CCK	CYP27B1	ANGPTL5	LTA	OXT
CRYGC	CAV2	CCL1	COL17A1	PROK1		NRTN
SLC6A20	ENDOD1	CCL11	SERPINE1	HAMP		CCL25
OR2L3	KRT14	CCL13	CAV1	FGF8		FGF17
AL162596.1	IGF2BP2	CCL14	F3	AMH		GPHA2
MARCHF4	YWHAZ	CCL15-CCL14	HTR7	IL25		CSH2
MYO7B	DCBLD1	CCL16	TLL1	CXCL17		FAM3B
ALPP	TUBB6	CCL17	IL31RA	NTS
FRG2B	MAP4K4	CCL18	LAMC2	GDF15
TH	KLF7	CCL2	AMIGO2	PTH2
APOH	BZW1	CCL21	FN1	FGF23
TRIML2	FAM126A	CCL22	HAS2	HTN3
GRIA3	GJB6	CCL23	DSG1	GHRH
NTNG1	SHC1	CCL24	FLRT2
FCAR	PRNP	CCL26	CSPG4
CDH2	ITPRID2	CCL27	SERPINE2
CXCL5	FSCN1	CCL28	WNT7A
FLG2	N4BP1	CCL3	PI15
ELAVL2	MACF1	CCL3L1	ITGA6
UGT2B4	CAP1	CCL3L3	NELL2
TFPI2	NAV1	CCL3P1	ADAMTS15
MRGPRX4	RNF149	CCL4	EVA1A
PLCD4	MET	CCL4L1	DNER
GPR50	PANX1	CCL4L2	ANTXR2
HHIP	MYH10	CCL5	EDNRA
C1orf68	SOX15	CCL8	SLC6A11
FRMD5	SLC16A1	CCN1	PTP4A1
TAGLN3	SOWAHC	CCN2	IRS1
LCE2C	PPP2R2C	CCN3	MICAL2
TMEM239	RAB11FIP5	CD320	ITGA5
KPRP	GJA1	CD70	MFAP5
NLGN4X	PLK2	CDNF	MMP13
ANXA10	CALM1	CER1	CDHR1
SLCO1B3-SLCO1B7	GJB2	CGB1	SLC6A2
HRNR	TTPAL	CGB2	SHISAL1
LCE2A	GALNT6	CGB3	LIPG
GBP5	SERPINB5	CGB5	ITGA3
PCDHGB5	CDK6	CGB7	HEPHL1
SYT16	KRT6A	CHGB	SH2D5
SALL1	GOLGA7B	CKLF	AHNAK2
FGL1	NIP7	CLEC11A	ACTN1
KCTD14	BDKRB2	CMA1	SH3TC2
NLRP3	SMTN	CMTM1	PAPPA
KCNA10	MYOF	CMTM2	CLMP
AADACL3	TNFAIP1	CMTM3	CPA4
PNMA5	SERINC2	CMTM4	MN1
SLITRK2	PTGFRN	CMTM6	SLC16A2
PDCD1LG2	ARSJ	CMTM7	MMP3
OR10S1	MARK3	CMTM8	APCDD1L
CSMD2	FAM89A	CNTF	PRSS23
INSYN2B	GSDME	CRH	PCDHGC3
BCAR3	TUBA4A	CSF1	NAV3
KCTD4	MMP1	CSF3	FAP
PSG5	KDM5B	CSH1	SCG5
MS4A3	BTBD11	CSHL1	AREG
TKTL1	PLIN3	CTF1	RNASET2
DISP2	ELL2	CTSG	GADD45G
MGAM	SLC38A7	CX3CL1	PIK3R3
CNTNAP3C	KLF10	CXCL1	GPR18
GNAT2	AGPAT4	CXCL12	ALKBH7
CXCL3	OGFOD1	CXCL16	NEURL3
FAM169A	REEP3	CXCL2	ZBED3
FER1L6	NDEL1	CXCL6	CRYGS
LRRTM2	ATP10D	CXCL8	CHCHD10
NPY4R	DNAJA2	CXCL9	P4HTM
LCE1F	DUSP7	DEFA1	PIM2
TENM3	PTPRE	DEFA3	RBBP8NL
GRM1	STRN3	DEFB1	PRIMA1
MOB3B	TMCC3	DEFB103B	MCF2L
DEFB4B	RAB38	DEFB104A	EBP
LCE1A	RALB	DEFB4A	NFE2L3
B4GALNT4	TSC22D2	EBI3	NDUFB7
TNMD	FAM83B	EDN1	CREB3L4
MDGA2	RGS20	EDN2	JAKMIP1
DNAH8	PIEZO1	EGF	TCTEX1D2
ASIC5	TENT4B	ENDOU	SCML2
AKAP14	TMEM154	EPO	COMMD3
LDHB	DUSP6	ESM1	ZSCAN16
ADRB1	CARD6	FAM3C	HUNK
CPLX4	COL12A1	FASLG	SLC25A4
CEACAM5	TUBA1C	FGF1	APOBEC3H
NT5DC4	PLEC	FGF10	ETV2
AC090360.1	NRBF2	FGF11	ANTKMT
ARGFX	CARD10	FGF12	PAFAH1B3
C12orf50	APBB2	FGF13	TMC8
DCT	SULF2	FGF14	SPNS3
C7orf61	CLIP4	FGF16	SYNGR1
KHDC3L	FURIN	FGF18	CD8B
C16orf86	NIPAL1	FGF2	EPHX2
ABCG5	GPR153	FGF21	FAAH2
BANK1	FRMD4B	FGF22	FHIT
COQ8A	KLC3	FGF6	TRAPPC6A
FAM184B	CEP170B	FGF7	FANCG
PCDHA13	ARL4D	FGF7P3	TMEM156
GP9	FSTL3	FGF7P6	Z82206.1
NECAB1	DYNC1I2	FGF9	NDUFB11
APOF	NOCT	FIGNL2	CCDC189
UPK1B	CAMSAP2	FLT3LG	DHDH
DDC	ADCY7	FSHB	NUDT8
THRSP	HOMER1	GCG	AC099489.1
CUX2	SAMD9	GDF1	ATP1A3
CATIP	FOSL1	GDF10	CCDC106
EXOSC4	DAAM1	GDF11	LIPE
EFCAB3	SPTLC3	GDF2	FXYD6
DCDC2	PXN	GDF3	FBXO43
NDUFAF8	ELK3	GDF6	FN3K
KCNH4	RRAS2	GDF9	TTC23L
LPO	LUZP1	GH1	LRRC46
RBP2	RCOR1	GH2	AIPL1
TSNAXIP1	MAP7D1	GNRH2	EIF4EBP3
ZNF711	WDFY2	GPI	TTC16
AC087289.3	PNP	GREM1	MYO15B
DUSP26	C16orf72	GREM2	SLC6A16
AP001267.5	ELOVL1	GRN	CENPM
PLEKHG7	TRAF3IP2	GRP	EFCAB6
MRGPRD	KRT6B	GUCA2A	KAZALD1
TTC9B	PGAM1	HDGF	MYO1A
MYADML2	CDH3	HDGFL3	SCNN1G
PNPLA7	WWC2	HGF	PXYLP1
AC011511.1	MDFI	IAPP	PGPEP1
NPIPB9	HIF1A	IFNA10	LGALS9
ACTL6B	MAPK6	IFNA13	CD3D
SDR42E2	RAB31	IFNA14	RPS6KL1
RARB	RAB22A	IFNA16	CRIP1
MMD2	ADGRF4	IFNA17	LIMD2
MLXIPL	GNAI1	IFNA2	DSCAML1
PRKCG	GOLGA5	IFNA21	DOC2B
CCT8L2	KIFC3	IFNA4	RGL4
BECN2	TPM4	IFNA5	TMIGD2
WFDC2	GSDMC	IFNA6	DHPS
CYP1B1	EXOC6B	IFNA7	CLEC1A
KCNN1	TTC7B	IFNA8	PRR19
PLEKHB1	PMM2	IFNB1	CXCR4
TSPEAR	SLC37A2	IFNE	KLRG1
CYP2C19	S100A10	IFNG	TMEM270
GPR150	CYTH3	IFNL1	SLC10A5
KRT35	EIF2S1	IFNL2	PAOX
COX4I2	FAM83A	IFNL3	SLFN13
TNNC1	TNFRSF12A	IFNW1	TMEM160
PDE9A	LRRC59	IGF1	NUGGC
VMO1	SGMS2	IGF2	ADORA2A
DYNAP	NEK7	IL10	DBP
CRX	SRPK2	IL12B	CCDC146
STRA8	TMEM87B	IL13	BATF
CACNB4	PAM	IL15	C2CD4D
CYP4A11	CORO1C	IL16	ZNF428
RHO	ENAH	IL17B	GZMH
TMEM191B	HOXC13	IL17C	FXYD2
MST1	EHD2	IL17D	CBX7
OR52A1	FMNL2	IL19	ELF3
C2orf73	MSX2	IL1B	QRICH2
CTRB1	CAVIN1	IL1F10	GPR25
BIRC7	HEATR3	IL1RN	YJEFN3
C1QTNF8	ENTPD7	IL21	BGLAP
ANKRD30A	SGPP1	IL22	IZUMO4
RNF186	SNX6	IL23A	PAXX
SYCE3	KRT17	IL26	MAP4K1
KAAG1	PPP1R14C	IL27	HSD11B1L
MUC5AC	TANC2	IL3	PBX1
EIF4E1B	KCNJ15	IL31	C9orf116
NEUROG3	CAB39	IL32	TMEM205
TMEM256	PROCR	IL36A	FAM222A
MRPL2	CDC42BPB	IL36B	CCDC74B
EXOC1L	DHX32	IL36G	ARL6IP4
KRTAP19-1	RSPRY1	IL36RN	PBX4
NDUFB8	OSBPL10	IL37	MYO5C
C3orf70	KIF13A	IL4	SMIM1
CYP4F8	DSE	IL5	CCDC180
FAM183A	CSNK2A2	IL6	LAGE3
TLE6	INPP4B	IL6ST	ATP6V0E2
GPR32	TUBB2A	IL7	E2F1
GPC5	DLX1	IL9	NT5M
PCDHA5	ATP6V1D	INHBB	GPC2
SULT6B1	IPPK	INHBC	ADAM28
MARCO	TMBIM1	INS	HES6
NPIPB6	HRH1	INS-IGF2	RNF148
RHCG	DSG3	INSL4	TMEM86B
LINGO3	TES	INSL5	MTMR8
SCGB3A1	MICALL1	INSL6	LGALS2
BPIFB1	SEC23A	JAG2	CLDN7
COL11A2	LPAR5	KITLG	FA2H
PRDM9	PPFIBP1	KL	AC112128.1
GRIK4	NDFIP2	LACRT	ARRDC5
GPR83	IMPDH1	LECT2	SCML4
KRT20	TGFBR2	LEP	EVA1C
ERICH3	NRIP1	LHB	FAM171A1
CCDC83	KTN1	LRSAM1	EXD1
WNT6	LRRFIP1	LTBP2	LMO4
SLC27A6	TPBG	LTBP3	MEF2B
CYP2A6	NIPAL4	LTBP4	KHK
ZNF280B	CMTR2	MANF	JTB
PHYHIPL	GALNT3	MIF	PNMA8B
OR10K1	GPR68	MLN	TEX22
DNAJC22	SIRPA	MSTN	CARD9
RPRM	SFXN3	MYDGF	S1PR4
MT1H	RHOD	NAMPT	CCDC27
IL1RAPL1	DHRS7	NDP	ADAMTS17
ZSCAN10	ITGB1	NENF	CD27
MT1G	CNGB1	NMB	ADGRG2
OTOG	FHOD1	NODAL	TSPAN32
CATSPER4	SLC3A2	NPFF	SEPTIN1
LAMTOR4	C1orf116	NPPA	MS4A18
SP7	TNS4	NPPB	CD52
CERKL	INF2	NRG2	CYP2D6
POU5F2	CMIP	NRG3	GZMK
CLDND2	LPCAT2	NRG4	CHPT1
KCNT1	SMOX	NTF3	MTTP
TAS1R3	PPP2R3A	NTF4	KLHDC9
DAO	CERS3	OSGIN1	KLF1
DPT	MSN	OSM	ATP5PO
AMER2	AK4	OSTN	CDH23
OR5A2	CAMK2N1	PDGFA	GPR137C
DUSP29	LPCAT1	PDGFD	LYRM9
FCRLA	TIPARP	PDGFRA	WBP2NL
NKG7	CDK5R1	PDGFRB	SBK1
ESRRG	FKBP9	PDGFRL	MAP1LC3A
HOXA4	KLK8	PDYN	OTOA
MOGAT1	LDHA	PF4	UBXN11
CNBD2	PPARD	PF4V1	OR56B1
GPC3	COL5A3	PGF	RNF207
SRPK3	CDA	PMCH	HAGHL
FBN3	ZDHHC9	POMC	IGFLR1
DRICH1	TTLL11	PPBP	ZFHX2
OR1M1	SLC7A8	PPBPP1	PCP4L1
DPM3	C20orf194	PPBPP2	ZAP70
GALNTL6	DTD2	PPY	ECHDC2
CPAMD8	DDX21	PRL	TCP10L
OR7A5	PSMD7	PRLH	C9orf50
FXYD1	C6orf120	PTH	DKKL1
ALDOB	TGFBR1	PYY	CDKL4
PLA2G2E	ZFYVE21	QRFP	FAM229A
PRICKLE4	KPNA3	RABEP1	CBS
HID1	DKK3	RABEP2	ISYNA1
SYCE1	FERMT1	RETN	PARD6A
SLCO5A1	RBMS1	RETNLB	MROH7
TMEM91	ARHGDIA	RLN1	FAM163B
LTK	SERINC3	RLN2	SCN11A
TRIM50	JKAMP	RNASE2	AK8
KREMEN2	EHD4	S100A6	CBY3
PCOLCE2	TANGO6	SAA1	REM1
MIP	FGFBP1	SAA2	BIRC3
SAPCD1	B3GNT5	SCG2	PROCA1
CTRB2	FAM110C	SCT	ZNF620
POLR2J3	UBASH3B	SECTM1	KATNAL2
KCNG3	KRT6C	SEMA3B	XKR5
OR7D4	ZNF114	SEMA3E	MAGIX
TUBB2B	LARGE2	SEMA3F	ASB9
NBPF4	PPP2R5E	SEMA3G	CTRC
SEPTIN14	EXT2	SEMA4A	SIGIRR
MPPED2	FRMD6	SEMA4B	CGNL1
CYP26C1	NABP1	SEMA4C	C2orf15
C20orf173	NEDD4	SEMA4D	TAL2
NTN5	VDR	SEMA4F	ASIC3
DEFB124	MAP7D3	SEMA5A	SYP
SLC6A4	IFFO2	SEMA5B	KLKB1
ROPN1B	STK17A	SEMA6A	PET100
CTXN1	DYNC1LI2	SEMA6B	OLFM1
IL1R2	ABL2	SEMA6C	C16orf96
GLYATL1B	EFNB2	SEMA6D	POLR2I
GRK7	BMPR1B	SEMA7A	IQCN
GRIA4	WASHC4	SLIT2	C16orf92
GNG7	ULBP3	SLURP1	ZCCHC18
UTF1	USP15	SPP1	ITPKA
ARL5C	MYH9	SST	C2orf92
KDM4E	DCAF5	STC1	TEX43
S100A13	SEPTIN10	STC2	ICOSLG
CAPN6	TMC7	Symbol	PLGLB1
HOXB1	TSHZ3	TAC1	IKZF3
USH1C	CSNK1A1	TDGF1P3	KRT32
SMCP	CIAPIN1	TGFB2	NDUFA11
ECSCR	SCRN1	TGFB3	TBC1D10C
DMRT1	KLK5	THPO	PRCD
ERBB4	PAQR5	TNF	A3GALT2
AQP5	FAM83G	TNFRSF11B	SPOCK2
SLC22A31	TNKS1BP1	TNFSF10	ERO1B
RNF208	MAP3K20	TNFSF11	WFIKKN1
TRIM75P	BCL9L	TNFSF12	TMEM52
TERB2	PNLIPRP3	TNFSF13	FAM186A
OXGR1	KLK10	TNFSF13B	MCRIP2
GAMT	MTDH	TNFSF14	ANKRD65
CHRM5	KLK7	TNFSF18	SLC16A11
MIXL1	ACVR1	TNFSF4	ARSH
MINDY4	ARCN1	TNFSF8	GPR143
ABCA13	CNEP1R1	TNFSF9	PRR22
CBLIF	ARHGEF4	TOR2A	ANO4
NEUROG1	MYC	TRH	C2CD4B
NDST4	RAP2B	TSHB	GFI1B
HEPACAM2	DCUN1D3	TSLP	NIPSNAP3B
VCX	PTPN21	TXLNA	MXD3
TFAP2B	BLZF1	TYMP	SLC1A1
RTP1	LRRC8C	UCN	LEAP2
SMIM6	DMKN	UCN2	BLOC1S1
HCRT	CRIM1	UTS2	LGI2
TAS1R1	PAFAH1B2	UTS2B	TLE2
IRAG2	F2R	VEGFA	AP3B2
ZNF853	DSTN	VEGFB	CACNA1F
GNG13	SLC31A2	VEGFD	RPH3AL
FUT5	CCNK	VGF	ANKRD23
DCD	CAMK2D	VIP	CNIH2
KBTBD13	SLC4A3	XCL1	DERL3
TCL1A	WLS	XCL2	SLC7A2
ERAS	FAM83H		ARMH1
C12orf54	PERP		M1AP
VWC2L	CD109		ACSM3
GIPC2	ATMIN		WSCD1
KIF2B	HMOX2		ZCWPW1
SPDYC	MAP2K4		SLC25A10
RGS9BP	LIMK2		SUSD4
SLC17A2	IL1RAP		KRT86
OR2G6	PLEKHG5		TMPRSS3
DNAH11	YKT6		DCST2
RNF157	RHOB		GLB1L2
UPK3B	MIDEAS		TCEA3
RTP5	TPD52L2		NPM2
PAQR9	CALD1		ZNF385C
OR10G3	TRPV3		ILDR1
ASTN2	ZNF860		C12orf57
CYP2W1	PDCD6IP		AJM1
CLU	ACLY		ZGLP1
SLC38A11	KCTD11		WDR97
CFAP299	RNASE7		TIGD3
NPIPB13	ZHX3		CACNA1D
DRD4	GPR1		FCRL5
AGMO	EFNB1		OCM
CLDN9	RASAL2		BRICD5
HOXB9	FEZ1		GALR3
RFPL1	ZNF365		C20orf204
PRDM14	GNPNAT1		RDM1
OGDHL	LPAR3		ATOH8
FAM3D	KCTD10		RNF212
SAA4	FAM98A		ARHGAP4
OTOR	MYO10		GZMM
FEV	SPAG9		HAAO
IGBP1P2	PREP		SCNN1B
LKAAEAR1	OSTM1		RNFT2
C1orf87	VCL		ESR1
COX7A1	PTK7		CCDC78
C19orf18	PKP3		REEP2
TDRD12	DCTN1		SKAP1
AMN	PEAR1		KLB
PRDM13	KRTDAP		RAB42
MAOB	ADAMTSL4		GPT
KCNS1	SPRY4		ENPP5
LCN10	PALLD		NCR3
AMBN	VPS35		TMEM200C
ZIC1	HERC4		SLC27A5
MYH7B	CFAP251		TLR10
EEF1A2	TMEM87A		LTC4S
FAM209B	HOXA1		HCST
RAMP1	DYNC1H1		STAP1
SMCO1	MTHFD1L		FAM71E1
MYBPC1	BNIP3		PRSS36
COL4A3	TUT7		RIC3
SLC28A1	LEPROT		SPACA4
UMODL1	FABP5		RAD9B
P2RX3	ANO6		BCL2
LIN28A	SLC12A4		GLS2
OR2AT4	DUSP14		C6orf52
MRPL12	QSOX1		UBD
SLC3A1	EXTL3		KLRB1
CELF4	LRRC8A		CHADL
SULT1C2	IRX4		LDHC
MUC5B	SPRED3		SNX22
SERPINB11	TIMP3		TEKT5
ENO3	PCDH7		MISP3
TEX26	NCKAP5		EPHA10
TRIM72	BCAR1		KCNJ10
PLSCR5	CHORDC1		FCRL3
VSTM2L	GSKIP		BEX2
USP6	NUS1		EPHX3
RBMXL2	CHPF2		CDKN2A
TAS2R43	NDST1		CRACR2B
KCTD8	SLC22A15		IL2RG
GATD3A	NCKAP1		SELENBP1
STRIT1	CTSC		MAMDC4
ELF5	E2F4		PKHD1L1
FITM1	SIK3		RIBC2
FIBCD1	TSPAN5		FZD9
CATSPERD	DIP2B		CCR10
KRT33B	IQGAP1		FAM81A
CP	ACTR2		TCERG1L
CIB3	CHPF		CFAP94
LRRIQ4	UBR1		SMPDL3B
MEIOC	MYO1E		GKAP1
CYP4A22	EML1		SEPTIN3
KRTAP5-7	KIF16B		SPDYE16
HMGN5	CA2		RHPN1
SLC34A3	PDPN		GRM7
MZT2B	AASDHPPT		PRR15L
TMEM72	RNF11		SYCP3
STOML3	HTRA1		TRPV5
CD200	ELOA		C22orf31
PPEF2	UTP4		CFAP73
ANKRD20A3P	YWHAG		OR52N4
MATN4	C16orf87		NUPR1
AKR7A3	SLC44A5		BTN1A1
GSTA3	VSNL1		FAM189A2
AQP2	BICD2		SP5
CCDC151	ITPRIP		CYP4B1
LONRF2	YWHAB		NMUR1
ODF4	CHSY1		GPR62
NOXA1	ZNF319		MUC20
LYPD2	DSP		CDKN2C
SVOPL	USP10		CTSE
TUBB8	AP1G1		FAM83E
RFX6	ULBP2		ZYG11A
CLCNKB	IFNLR1		CCDC160
NPIPA2	DIPK1A		CCDC28B
KCNH5	SLC35D1		EMID1
AC092647.5	CEMIP2		LINC00634
PRSS51	ARRDC4		MAP3K15
CELA2A	PVR		SLC2A4
ACSM2A	HSPH1		KRT33A
CST11	CTSV		ICA1
ANKRD66	CDC27		NAT2
HGFAC	SYNC		C19orf57
TULP2	NCDN		FAM221A
SH3BGRL2	ZBED2		SLC25A41
CHRNA3	ACTB		POU2AF1
NANOG	FOXN2		TMEM150C
ANKRD40CL	CLIP1		TEX45
SPINK1	SURF4		STK33
PLA2G1B	MAN1A1		LHFPL1
PRODH2	RPS6KA4		MEIG1
AC008397.2	SGMS1		HCN4
EFHC2	ACTR3		SVIP
OR6S1	SPRR2G		CCDC74A
SMIM5	AHNAK		ITGAD
TMEM238	SPOCD1		BFSP2
LY6H	ARSI		RSPH14
DOC2A	KCTD21		FKBP6
CEACAM7	FAM177A1		TRIM73
SLC9A2	ADGRG1		TNFRSF17
ADAM29	SNX9		OR2H2
CCDC185	PINK1		GCHFR
DEPTOR	APP		IGLL5
BRSK2	DDX60L		KRT19
UGT1A9	FAM91A1		PODXL2
RBM20	AGPS		PNOC
CFAP221	TMCC1		NSUN7
OR10AD1	TWF1		SOX8
TPPP2	WASHC5		COL9A2
C19orf81	C1QTNF6		UPK3A
OR8D1	SLC2A1		OR2I1P
EFCAB8	MFSD2A		WNK3
CBLN4	SQLE		TNFRSF13C
ARHGDIG	PDZD8		FOXA1
CCDC187	ATP6V0D1		CRYBA4
PHYHD1	MTMR2		FATE1
MNX1	CYP27C1		ZMYND10
ATP13A5	CAPZA2		RAB26
PCK1	NRP1		TLX2
PENK	CCDC86		CD79B
ZDHHC11B	LDLR		STXBP6
AL445524.2	SLC10A6		ASRGL1
ADAM18	SIAH1		SLC16A8
CLEC18C	WDR44		ARNT2
SGCZ	SPRYD3		CYP4F12
SMIM31	SLC7A1		TRIM74
CELA1	SETD3		CCNI2
IL17F	CD2AP		SSTR2
GABBR2	VSIG1		RNF165
NAA10	IL22RA1		BEST2
SCIN	ANXA2		AMY2B
PIWIL3	TRIP11		PAK3
HPGD	USP32		TTLL6
ABHD1	CREB5		EXOC3L4
PRAMEF20	PTPRK		NMU
RHBG	RBMS2		RBP7
SIX3	TOP1		VWCE
HTR3E	PICALM		MYB
PAX2	PTPN12		ADAM22
EIF1AY	KRT16		STAR
ITLN2	PRKAB2		RBP3
CALML5	AP4E1		NTN3
TFR2	RAB1A		ZNF667
SLC12A1	RAB18		YPEL1
STRC	YWHAQ		ALKAL2
PIANP	MYOM3		CAPS
OR1D2	MAP4K5		TJP3
C20orf85	SPON2		MZB1
HTR3D	SORCS2		C11orf53
ANTXRL	UPP1		WNK2
SPATS1	DLX2		REELD1
TCP10L2	BPGM		TTC6
OTOS	FKBP14		TRPV6
PLA2G2C	SPRYD7		TMSB4Y
PLSCR2	LONP2		GRIN2C
GLRA3	DEGS1		TSPOAP1
NEURL1	PSMC1		HLF
DPPA3	YIPF5		CCDC154
PLAAT1	SLC2A9		TBL1Y
SLC10A2	CD276		MYOCOS
OR4D9	SLC27A4		NEXMIF
OR10A2	NFASC		MFSD4A
RGL3	MTPN		ARHGEF33
SERPINA4	INPP5A		CD79A
KISS1	CASP4		TESC
PNCK	REXO2		CNTD1
GPR101	AMFR		OCA2
CERS1	SH3D19		GCK
CLCA4	KRT75		GLOD5
BARHL2	MCU		PLAC8
CYP1A2	POU3F1		NRXN1
DAW1	SRP72		ISM2
C1orf158	CLTC		FAM240C
SERPINB12	WDR43		SP9
HOXA9	PKM		MAP7D2
PKIA	ADAM10		CYP2E1
OR5A1	MCC		NR3C2
DCAF12L1	PITPNB		KLHL35
RESP18	CLIC4		IGFALS
BRDT	GLIPR1		OXER1
BHLHA15	ERCC6		AIRE
MATR3	GSDMA		SOWAHA
ADGB	ZHX1		GNG8
SIX6	ITGB4		SNX31
NWD1	HAS3		KRT15
KCNC1	UBE3C		RANBP17
ANKRD20A4P	THBS2		IL17RB
TSHR	USP47		ZNF157
AKR1D1	UBE4A		BEND5
FBXO47	CALU		EYA2
DNAH12	CAP2		SOX30
KRT7	COL4A5		CYP27A1
GOLGA8F	ENPEP		RIPPLY3
CHST5	EPHB3		PCP2
CRYBB3	GALNT2		CR1L
H4C1	SNX33		FCRL2
SOHLH1	GARS1		B4GALNT2
IFITM5	COL5A2		RNF150
NLRP13	INTS6		MYCN
CEACAM20	MFAP2		PTGDS
TSGA10IP	EVI5		CPEB1
CLIC6	SERPINH1		VPREB3
SLITRK1	PMEPA1		CDH7
CIB4	PLCD3		ISL1
CST5	CASP14		PHOX2A
CES3	VEZT		SPIC
CD177	SUCLA2		TCIM
DCX	ZPR1		HOXB13
GJB1	DLGAP4		SMIM22
FUT3	STX3		TNFRSF13B
NXPE4	ALKBH8		CCL19
WNT1	MMP17		ZMAT1
WDR93	PPP2R1B		IGFBPL1
MAPK4	MCFD2		CYP4X1
ZAR1	P4HA2		CLUL1
PCSK4	TCAF2		TMPRSS2
TLE7	IGFBP6		DRD1
VSIG2	XPR1		CALML6
NANOS3	TSR1		C14orf39
NPFFR2	PTK6		ANKRD34B
KCNU1	PDLIM5		PDE6B
DEFB126	MAFB		SYNGR3
AC108941.3	SLK		REN
TMEM145	COL4A1		OR2V2
ABCC8	RAPGEF4		COL4A4
SLC35D3	SLC38A5		FOXJ1
TMPRSS12	ABCA1		SYNE4
OR2M3	DUSP18		TLX3
TMEM38A	MAP1LC3B		FOXD3
PDE6A	GFOD1		SIM1
KCNG4	TMED10		IGSF5
ST6GALNAC1	FLNB		CRIP3
SI	MYO1C		SYCE2
GNAT1	TM4SF19		INA
SHISA3	NUTF2		VCAM1
FBP2	MARCHF7		GRIN2A
KIRREL2	SCAMP1		PLA2G2D
TNFRSF18	SYT7		CCER2
GPD1	KANK1		PRRG3
MGAM2	SLC25A30		CHDH
SVOP	MAP4		IGLL1
ERICH5	ALG2		MESP1
TCEAL2	DVL1		FYB2
CYP21A2	TRIO		GOLT1A
FOXA3	NUMB		DNMT3L
WEE2	ANXA5		SIM2
ADRA2B	DOK4		LBHD2
VCX3B	BACH1		DMRTA2
WNK4	SRRD		HMSD
TMEM178A	HSPA5		PKDCC
CARTPT	MEF2A		CD19
DYNLRB1	AFAP1L1		ZBTB8B
FOXR1	EFR3A		PNMA3
POTEC	DENND2C		SV2B
FFAR1	COL13A1		MT3
MSH4	MCL1		FCRL1
OR2B2	PRAG1		ACBD7
BEND4	KRT1		KIF25
ZPBP	MYO1D		RHBDL3
SLC18A1	SPRR1B		NOL4
DCAF8L2	TMED5		HMX2
IRS4	PLEKHN1		GABRP
CRABP1	PLCB3		LCN12
SLC22A10	UBE2H		PARM1
SCN10A	DSC3		FRMD1
MYL7	TOR4A		CYP4Z1
BANF2	TBC1D2		IRX6
C9orf24	TDG		ALX3
EFCAB12	LIG4		MS4A1
KLRC2	USP2		NPHS1
SYT2	TRAPPC6B		ADARB2
SCX	GNA12		LLCFC1
GSTA2	CPSF2		CFAP91
AC005551.1	LACTB		CBLN2
CAPN9	FHL2		NOS2
RNF183	NEFL		SYCP2
SLC1A2	UBR5		YBX2
CST4	RNF139		STAG3
PTPRT	RARS1		TCP11
SAMD7	SLC35F3		MGAT3
CYP2A7	PTPRZ1		C8G
SPATA31E1	LYST		SMC1B
SLC26A5	MBOAT2		B3GALT5
PROKR2	APLP2		CLPSL1
GAGE10	RIN2		TMSB15A
TEKT4	GNAI3		MEI1
ALLC	XPO6		SHISA8
TMEM108	DNAJB5		FCER2
PCDHB1	HOMER3		UGT2B28
ALDH1L1	KIF1C		FCRL4
CXXC4	OPN3		TMEM178B
SFRP5	NSG1		BTNL9
FNDC7	VTI1B		IZUMO1R
SPTBN4	TNFRSF1A		MYO3A
BNIP5	DHX38		KRT38
RXFP4	MAP7		KRT36
SPEM2	NR3C1		ABCA3
ZNF670-ZNF695	CTPS1		DRGX
CABP7	BAZ1A		SYT10
SPAG6	GLS		C1QTNF4
SHH	MPP6		NKX2-3
SLC24A5	IGFL2		PYDC1
KHDC1L	ABCE1		CLDN10
ARMC3	NFAT5		XKR4
BPIFA3	DLX3		INSM1
HMCN2	CREG2		HS3ST4
NR1I2	TPM3		ZNF541
LGALS4	CDCP1		ASCL4
WFIKKN2	LYPLA1		NEFH
OR2A5	ANKRD50		AL603764.2
FAM166A	CDKN1A		CLGN
C3orf22	ASCC3		TDRD10
CFAP100	PLEK2		SERPINI2
ENTPD8	MGLL		RHOXF1
APOC1	PPIF		KCNB2
CLCNKA	JMJD1C		COL19A1
VRTN	RDH11		ZFR2
ALDH1A1	WDR20		RORB
TF	KCNK6		ENPP6
SLC22A12	SDC1		KCNA2
SYCN	IPO7		MAJIN
PON3	HSPA8		CRB2
PAX4	NAA30		UPB1
KLHL14	ZYX		CLDN3
CEACAM8	MARK4		SPIB
SRY	CHD9		DDX25
DPRX	SERINC1		KASH5
HNF1A	LEO1		KEL
TAFA4	PAEP		NPPC
DAZL	FEZ2		ZPBP2
SPATA3	LAD1		FEZF2
PRSS38	SLC30A4		CD8B2
STMND1	PRMT3		PAX1
AMER3	PTGS1		TAF7L
ECE2	CTSL		IL17REL
FIGLA	EGFR		SHCBP1L
PPP1R1A	COPB1		FDCSP
PLIN4	IRX2		GBX1
SPINK2	MCTP1		SOX14
NPW	MUL1
CFAP97D2	DSC2
SEC14L5	AKT1
PCSK2	SBSN
SPEF1	AJUBA
ZNF648	BTRC
ZNF676	EEA1
KRTAP5-8	NOD2
KLK15	JUP
SLC5A11	EI24
TMPRSS11A	CYP39A1
SMIM24	KDM1B
C22orf15	HGS
LCN2	DOCK6
ABCC12	MT2A
MUC17	UBTD1
AC005726.1	SMIM3
ELAVL3	SEC24C
DGCR6	VAMP3
CCDC177	UBA6
SEC14L3	PRKCA
TLCD3B	FTO
ZNRF4	PRDM4
C17orf98	SFN
RSPH6A	AMMECR1
CLEC4F	DLAT
COL26A1	SLC22A23
MAL	FEM1C
SPO11	JARID2
AC021072.1	TMEM181
CHIT1	SLC25A24
PRAMEF17	WASL
SLC17A8	TFAP2C
SNTG1	APCDD1
CNTN2	SLC35F6
CDC20B	CCNA1
TMEM82	SPTLC1
NR1H4	SLC35F2
PRAMEF18	NCOA3
EPYC	STRIP2
PEBP4	ATG2B
SH2D6	USP43
SCGB1A1	ZNFX1
ERN2	INAVA
MOXD1	SLC9A1
FAM221B	PIM1
DUSP15	CYRIB
C5orf49	PDLIM7
PTGER1	YAP1
HFM1	CPEB2
EPPIN	POPDC3
CRNN	MMADHC
SLC35G4	PKP1
OR1I1	NOB1
COL23A1	EIF3A
ECRG4	ARHGAP29
MAT1A	PHLDA1
RGR	NID1
SAG	PXDN
PLIN5	LIMS1
SLC9C2	MINDY2
PLD5	NPTN
CENPVL3	HELZ2
WDR38	SP110
TMEM210	GALNS
COL20A1	SLC7A6OS
F7	YRDC
PABPN1L	CCNYL1
NYX	NT5C3A
SYCE1L	WDR26
PTPRQ	PLA2G4E
AC090517.4	FST
CELA3B	ZFYVE9
CDH18	PSME3
NLRP9	IGF2R
APOBEC1	SEPTIN7
WNT8A	SP100
GHRHR	TM9SF2
TIMD4	SLC7A6
MAGEC1	UEVLD
COX8C	RBFOX2
HIF3A	RAB10
CCDC105	SLC38A4
ART4	ERG
AQP7	BTBD7
SYCP2L	EIF3J
ATP13A4	PLPPR2
SMIM33	TFAP2A
LCN15	HSPA12A
VSX2	LRP12
OR1A1	BAK1
SLC5A7	PHLDB1
KIR3DL3	MFAP3
TGM7	PIP4K2C
TPRX1	AIG1
DNTT	MTSS1
PRSS41	COL5A1
PNMA6A	DUSP11
GOLGA6L6	LCE3E
KCNH2	FCF1
MYL10	ZFYVE1
DNAH6	MYADM
LRRC31	CHMP1A
GABRG2	MMP14
PRR36	BOK
SLC35G3	AFF4
PRAP1	GANC
EXTL1	DUSP3
ETNPPL	OAF
HELT	ITFG1
NDST3	CPEB4
DYDC1	FJX1
ATP2B2	MICAL3
C7	STXBP5
FAM81B	ZDHHC5
PCDHA6	DESI1
ACSL6	DICER1
ALOX15	DPF1
KRTAP9-8	CRK
CNDP1	ZFYVE26
BPIFB4	VANGL1
C9orf152	SEC23IP
SEMG1	NIFK
NLRP11	PCSK5
PNLIPRP1	PXDC1
AR	OSMR
FAM71E2	KIF3C
KCNJ11	EXOC5
CT83	BAG5
AMY1B	ZMPSTE24
GFRA4	TRIM32
ADIPOQ	SELENOI
PRDM7	OTUB2
PDE4C	STK3
ZG16B	SEC24A
NPC1L1	PAFAH1B1
WSCD2	ANO1
LRRC26	WDFY3
SEPTIN12	RAP1GDS1
AMOT	LOXL2
FAM180B	C1GALT1
KRT72	NAA15
OR2B6	BAIAP2L2
BCAS1	SLC35C1
KRTAP5-10	MYORG
KRTAP1-3	RDX
CASQ1	GATAD2A
BHLHA9	FNDC3A
KRTAP3-1	KLF6
LCNL1	CYB5B
PON1	TMED7
DDX4	ADAM17
CIBAR2	DHX29
DRC7	MAPK1IP1L
DCAF8L1	ACSL4
HSPB2	EXT1
TAAR1	JHY
AC007906.2	AHR
RLN3	PALMD
MS4A8	EVC
CLEC3A	FBXL2
C19orf67	TP63
MUC2	L3MBTL3
OR11G2	LRP11
CHST9	SLC24A3
ALPI	FER
NLRP8	SSR3
NANOS2	ARHGAP5
HS3ST6	SP140L
KRTAP13-2	SRGAP1
NUPR2	CCDC85C
ENHO	HOMER2
OR1N2	C6orf132
KRT13	NRP2
OR4N2	HK2
CRISP2	PITPNM2
OR4K2	TECPR2
CACNG2	COG3
KRTAP5-9	CALB2
SHISA9	AMOTL1
HCAR1	TRIM6
SLC22A6	TMEM65
SLC7A10	SNX14
SERPINI1	TTYH3
UCMA	NPEPPS
CLPSL2	CLTCL1
GMNC	CCT5
P2RX2	MMS19
PRR18	METTL8
PRR23A	TMEM245
KCNJ3	RIC8A
AADAC	ADAT1
GOLGA8S	SCFD1
CXCR5	CSGALNACT2
NEUROD1	PCSK7
TECRL	VTA1
MS4A12	C16orf70
ZNF729	GNA15
KRT28	PFKFB2
PSG3	LATS2
DAPL1	SNTB2
COL9A1	SDR9C7
SLC22A7	GOLGA2
SMIM32	MPHOSPH6
KRTAP17-1	LGALSL
VPREB1	TMEM79
AWAT1	FUBP3
RIIAD1	RASA1
GSTT4	MALL
ZDHHC19	PLK3
NIBAN3	KIF26B
LCN8	DDX60
VSX1	HMGCR
LRRC3C	NAE1
KRTAP16-1	NETO2
DMRTC2	PLBD2
ADIG	PCSK1
FGF20	IL6R
KCNJ4	KLHL18
GJA10	DUOXA1
NPIPA3	GSPT1
TCF15	ERP44
C10orf105	S100A2
PCDHA9	FLII
RPS4Y2	MYO9A
FABP6	SOCS6
C1orf167	TPM1
LHFPL4	P4HB
ATP5ME	UFM1
KRTAP3-2	NSUN2
THSD8	SPTY2D1
CA7	MYO18A
LRRN1	ERC1
CHIA	ANXA3
C9orf135	FAM120B
ADAMTS19	S100A7A
ARSF	TSKU
C17orf64	LCE3D
C8orf74	STK24
LMO3	ESYT1
TCTE1	RIN1
MUC21	IGF1R
OR10H5	EIF4G1
TEKT2	RNF26
MUC19	C16orf74
MARCHF11	NOP9
SLC44A4	LTBR
PGPEP1L	PODNL1
TRIM43B	ROBO4
FOXE3	MXD1
POU4F1	HERPUD2
SLC7A3	MAN2A1
GAL3ST2	BCL11B
OR8A1	CDCA4
SEZ6L	DGKH
AQP12B	SNX29
KCNJ18	ZC3H14
GALNT17	THBD
FAM187B	TMX1
FAM153A	CPNE8
BLK	WWC1
FAM184A	CEP164
LEUTX	SLC39A6
GOT1L1	OLFM2
GAL3ST3	SLC39A9
PROP1	AMD1
TPTE2	SAR1A
ATOH1	COPS2
LMAN1L	GALNT1
PRR23B	ACKR4
FBLL1	EIF4G3
EDN3	KANK4
MUC4	PCYT1A
RNF17	PPP1R13L
FMR1NB	BBS2
LYZL2	CACUL1
TUNAR	MMP2
TRPM5	HIVEP2
SH3GL2	TEX2
CASR	ARHGAP32
CST9L	CHD7
RSPH1	SNX19
DEUP1	DST
DHRS7C	MINK1
C6orf118	GLI3
ACTL8	TRIM5
KLF15	TSPAN10
GGTLC1	PTPRG
CPA1	TSPAN31
CACNG5	TRIP12
OTP	MPZL3
BPIFB3	B4GALNT3
FOXI2	CD151
OR13A1	SRPX2
FAM240A	ITPR2
CNMD	LIPK
JSRP1	IVL
SIGLEC11	LAMB1
NLRP5	PRMT5
DBX1	FEM1B
RPRML	ZNF710
IZUMO2	RPE65
USH2A	TBX1
DNAAF6	GPR176
UGT2A1	SLC22A3
MUC6	EIF4E
VHLL	CERCAM
PPDPFL	TAOK1
UGT2A3	HEATR1
PPP1R14D	TMOD3
FUT6	CBL
SFTA2	SEC24B
NAA11	WNK1
H1-8	BAG3
TRIM42	SHANK2
RS1	SPTSSA
C4orf19	AKR1B15
FSTL5	DLST
HMX3	ATG9A
PAGE2B	STIM1
BPIFA2	DENND10
MYOC	PRR9
C20orf203	AFAP1L2
DYDC2	ASAP2
NEU4	SEC63
HEPACAM	SPECC1
MEIOB	TMEM117
PDIA2	ATP13A2
ANKRD30BL	POLR3G
HTN1	GFOD2
LRRC3B	CFAP20DC
UCP1	ADARB1
GABRB2	TARS1
GPAT2	ABCA12
MORN3	ADAMTS14
CLEC20A	NSMAF
CSMD1	EPPK1
UGT2B17	TAOK3
MROH2A	ZNF608
MSLNL	ZSCAN31
KRBOX1	RCAN1
LRRIQ1	LRRC41
CSN3	SERBP1
BCL2L15	MFSD14B
TSPAN8	HSP90AA1
AC010255.2	ENTPD5
LDLRAD1	STYX
TTPA	ALG11
NBPF6	KCTD5
OBP2B	SLC39A2
GGTLC2	ADAMTSL5
TRIM49B	PPP2R5C
HORMAD2	MAP2
AL451007.3	TRAM1
CSN2	USO1
BEX1	EIF4G2
GOLGA6L22	TCP11L1
LTF	VIRMA
TMEM212	PI4K2A
TEX55	RBM7
CNR2	GOPC
FABP2	RAP1B
DEFB118	SPRR4
SALL3	PHACTR2
SLC22A8	FBN2
SRARP	RAP1GAP2
HMX1	FAM210A
CD22	MSRB1
C11orf86	NID2
CPNE6	TAF2
PCDH8	DOCK5
KBTBD12	ZFP36L2
XAGE2	UAP1
GOLGA8G	ACTR10
CLPS	IVNS1ABP
SNTN	SDK2
TMEM151B	ARHGEF37
KRTAP1-1	NOL6
AC008397.1	VGLL3
OR5AU1	SSH3
H3Y1	KDM7A
BPIFB2	PYGB
AGXT2	LHX5
TRIM43	RNF152
FGF4	FXYD5
C1orf194	YTHDF1
TDRD9	PSORS1C1
LEFTY2	TNKS2
KRT83	PLEKHM1
PSCA	PPP3CA
FMO3	ELL
AGR3	LEPR
GSX2	TMEM92
PNMA6E	BASP1
AC109583.1	GLG1
LYPD4	C1orf74
RANBP3L	GLO1
TFF3	DCUN1D5
FOXN4	CHST11
CFAP65	FLNA
DPEP1	ADK
COLEC11	NOD1
RAX	MPZL2
PRAMEF12	XDH
KRT4	ZC3H13
GP2	DDX52
SPACA3	TNFAIP6
ESRRB	MB21D2
ADCY5	IL13RA1
DDX53	TM9SF3
FCN2	SLC4A7
GCGR	HYAL1
CYP2A13	TAB2
MORN5	NLRP10
SCGB1D2	NUDCD1
RIPPLY2	ADGRE2
SPATA21	EAF1
GOLGA6L1	ELMO3
PLAAT5	SLC7A11
KRTAP29-1	BARX2
OR8G5	ZNF469
VCX3A	CBARP
PDCL2	SDCBP
CCDC60	RAB2A
UGT1A8	TRMT5
TEX15	FAM214B
MTRNR2L1	FAM114A2
SYCP1	IDH3A
CCDC166	ADAMTS6
CLEC2A	IBTK
TAC3	ITGB6
ATP2B3	KRBA1
CYP2F1	ATXN1L
TSPAN19	DGKA
SLC9A4	FAT1
PNMT	ALOXE3
CALN1	ZBTB43
WDR49	RTKN
SELENOV	POGLUT2
SCGN	SLC35F5
CALHM1	LRRC8E
FOXG1	PLEKHM2
FAM216B	ITGB5
PPP1R42	PGM3
PRR23C	IFIT5
TMEM235	UBE2E1
CPLX2	CUL5
APOBEC4	DUS2
PRSS55	PSEN1
ZMAT4	NIPA2
FTCD	ZNF770
KRT24	LRCH1
MSGN1	TWIST2
STATH	ZNF800
CRYM	SERPINB3
MSMB	MAPKAP1
AC136428.1	ACTG1
PRAC1	TOX4
MIOX	OSBPL3
PRAC2	GLUD2
WDR87	ZNF281
DPP10	SC5D
SPINK8	PCNX1
HPN	IL17RE
GAD2	PDP1
C11orf16	ZC3HAV1
PPP1R1B	AKNAD1
ADGRG7	PWP1
GFY	ANO10
TMEM211	PPP4R1
SLC17A3	CDH1
KCNH6	CDK7
TBR1	DUOX1
FABP4	ERO1A
NR5A1	PTPN11
CYP11A1	DOCK9
WIF1	SLC44A1
NOBOX	ARF4
ZBBX	CARNMT1
MORC1	SLC36A1
TFF1	COL4A2
DBX2	VPS36
AICDA	BMPR2
CEL	PCDHGA10
NPHS2	LMNA
UGT3A1	SAMD4A
SCGB2A1	DDX10
CEACAM16	RNF40
FTHL17	MYLK
C1QL2	UBAP1
GSTA1	BACE1
FGF3	MARVELD1
CR2	ALDH1L2
EPHA6	KIF1B
FCAMR	SESN3
ADH1C	FUT7
KRT40	ANKRD6
TRIM48	PPM1M
GAB4	WASHC1
UCN3	CFP
PRH2	NASP
PRR27	RPP25
DLK1	IL27RA
NKX6-3	CLIC2
NKX2-6	COX5A
PCP4	BBC3
ODAM	KLRK1
NKX2-4	GYPC
SCGB2A2	INPP5J
	RGPD3
	PRRT2
	ZNF709
	SCAI
	PRAF2
	SNRNP70
	FAM149A
	PDCD1
	MAP2K6
	CCDC159
	HMGN1
	MSH5-SAPCD1
	ISY1
	SAMD1
	FOXD4
	ZNF831
	CDK3
	KMT5C
	RAB33A
	SOCS1
	LRRC45
	UBE2M
	PPIH
	SSBP2
	ASMTL
	GTSF1L
	POU5F1
	DHRS13
	ZNF358
	MIEN1
	ZNF214
	NCF4
	NUDT1
	IQCG
	AC119674.2
	CCDC130
	SGSM3
	ACSS1
	METTL7A
	MECOM
	SH2D1A
	CLK4
	RENBP
	FIZ1
	NPEPL1
	CHMP2A
	ZNF789
	ZIC2
	C5orf34
	CCNO
	CRTAM
	TRIR
	SOWAHD
	SLAMF1
	ING1
	FEM1A
	LY75
	AC093512.2
	RTKN2
	GET1
	ZNF566
	ZNF248
	ICAM2
	FAM227A
	SLC25A45
	FP565260.6
	ARHGAP45
	THAP3
	POLR3GL
	CIRBP
	RNF32
	C12orf65
	USF1
	SLC26A9
	FOXO6
	DNAJC4
	DYRK1B
	APBA3
	L3MBTL4
	ARHGAP9
	PNKD
	ZNF446
	RASAL3
	REX1BD
	ZNF688
	ERP29
	HESX1
	CCDC183
	TLR5
	DTNB
	NINJ1
	AC093323.1
	ZNF84
	HAUS5
	HOOK2
	SH2B2
	KCND1
	STAT5A
	IPCEF1
	RPS19
	ZNF606
	SLC37A1
	CENPW
	ZNF511
	BICDL1
	ZNF527
	TSTD1
	SNRPA
	ZNF692
	MCIDAS
	ALKBH2
	MTERF2
	RRP1
	ARL3
	C2orf68
	BTLA
	ATP5MC2
	PPIL6
	HTR6
	UQCRQ
	C11orf21
	TFPT
	CBFA2T2
	ZNF571
	NLRC3
	SLC12A5
	PASK
	TYK2
	MBD3
	ZNF580
	LCA5L
	SNRNP25
	OVGP1
	PIWIL4
	TSGA10
	NRIP2
	CLECL1
	ADGRG5
	PHKG2
	ITGB3BP
	SPAG8
	LSM3
	MFSD13A
	YPEL3
	THAP7
	FAM53B
	PLPP5
	GGT7
	SCRN2
	ABHD14B
	DUSP28
	ZNF444
	LMF1
	MYL6B
	C1orf35
	TEN1-CDK3
	GATM
	LY9
	TNFAIP2
	IGSF9
	IL21R
	SIT1
	SELENOK
	H1-10
	MTARC1
	ALG6
	CCDC61
	AL365205.1
	HMGB2
	ANGPTL6
	BOLA1
	ZNF396
	ANKS3
	TBC1D24
	EZH1
	UCP2
	YBEY
	MAP3K14
	REM2
	DBH
	CD247
	NARF
	EPB41L4A
	STKLD1
	DMAP1
	RNF5
	ARHGEF19
	ASF1B
	ZBTB12
	ATP5PF
	NTHL1
	LURAP1
	HSH2D
	TNFRSF11A
	PITX1
	C19orf38
	GUSB
	HEXIM2
	CCDC125
	OSBPL7
	MPC1
	TSPYL2
	FAM24B
	ANKRD24
	NCR1
	ZNF747
	LRRC27
	SEC31B
	ARHGEF26
	SPPL2B
	SUOX
	PLEKHG6
	PTTG1
	SH2D4A
	MPP2
	MBLAC1
	CBLN3
	FAM163A
	DISP1
	TIFA
	DCLRE1C
	WDR45
	C1orf115
	APOO
	MIS18A
	PPFIBP2
	CARMIL2
	CFAP44
	CDRT4
	MTG1
	PPP1R3E
	CORO1A
	JMJD4
	CENPH
	NFKBIE
	ACOXL
	IQCD
	ZNF768
	SUV39H1
	FBL
	TMCO4
	C15orf65
	LYG1
	NFKB2
	MRPL54
	ZNF653
	PPOX
	CCDC57
	TLCD4
	HADH
	C6orf136
	SAC3D1
	PNKP
	GPR55
	CDC42EP4
	NUP210
	ZNF784
	TEDC2
	NDUFA1
	ACTL10
	TXNL4A
	MAMSTR
	PRODH
	CCDC158
	MSRA
	OVOL3
	ZNF10
	TCEANC
	PRDX2
	ISOC2
	FBXO24
	PLA2G6
	HEXD
	R3HCC1
	KANTR
	COX7C
	DLG3
	ZNF471
	GTF2IRD2B
	IDUA
	PRADC1
	CASP9
	PAX9
	MRPL34
	RBM38
	ZBTB18
	HVCN1
	MNS1
	AC068896.1
	WRAP73
	SHISAL2A
	TMEM71
	ZNF519
	ZNF862
	NFKBID
	HPCA
	ZNF512
	SMIM19
	RND1
	PTOV1
	BABAM1
	ZNF771
	TBC1D17
	CAMTA1
	SFXN2
	RAB19
	SDHAF1
	GCDH
	ZSWIM9
	MROH8
	GPX1
	MAK
	CCDC34
	EIF3K
	N4BP2L1
	COX7B
	APOM
	SNAI3
	E2F2
	ABHD11
	C12orf73
	COX5B
	C10orf143
	TACR2
	CUEDC2
	LIN7B
	ARHGAP33
	ZBTB48
	SLC29A2
	NDUFS7
	ITGAE
	D2HGDH
	PPP1R3F
	ATF7IP2
	ZFP3
	HYKK
	CDKL3
	ABCA2
	LYL1
	IRF2BP1
	CA11
	MACROD1
	WDR62
	CIAO3
	EDARADD
	FUZ
	KDM8
	HAGH
	PHPT1
	BCL2L14
	SLC25A23
	RAB37
	FOXRED2
	COQ10A
	FAM50A
	PSTK
	SAP30
	ZNF554
	SLC25A29
	SETMAR
	C20orf96
	PQBP1
	MYL5
	MRPS25
	ZNF48
	NDUFA9
	ACAP1
	CUL9
	NR1I3
	TATDN2
	CLEC2D
	ALDH5A1
	MICOS10
	PTPN18
	UXT
	DTNBP1
	NOP53
	ING4
	MZF1
	PPP2R3B
	COX6A1
	GTF2IRD2
	UBASH3A
	RABL2A
	SMG9
	ISCU
	DET1
	NRL
	MPND
	RPS19BP1
	PIH1D1
	FAM104B
	GPR137
	CD6
	ACACB
	TMA7
	IQCC
	CCDC7
	CCDC157
	POLA2
	MMAB
	MPC2
	FAM117A
	REPIN1
	DYNC2I2
	IDO2
	RAD51C
	CHAF1B
	PHGDH
	PDXK
	LHX2
	FRAT2
	LRRC56
	ABCA7
	GNMT
	CCDC150
	GGA2
	FRAT1
	ROGDI
	SSR4
	GFER
	COA3
	HIRIP3
	PPM1N
	JAK3
	IKBKE
	CHCHD6
	PRDM15
	TTC21A
	RILPL2
	AGBL3
	DHRS3
	RIBC1
	ARRDC2
	ABHD12
	CCDC30
	ZNF420
	COX6B1
	ZNF879
	SFI1
	MTARC2
	WDR83
	ZNF837
	CEP70
	ZNF775
	NPRL2
	COLCA2
	ADI1
	ZNF672
	GPX4
	PRRT3
	CFAP298
	GVQW3
	MTMR7
	RELB
	ARHGAP26
	LY6G5C
	PMF1
	GDPGP1
	FBXO25
	RINL
	LIG1
	ZFP14
	C21orf58
	TNFRSF14
	ZNF546
	COX14
	PPCDC
	VAMP1
	NDUFA3
	FAM98C
	AKR1A1
	ACP6
	GCSAM
	ZNF576
	ECH1
	U2AF1L4
	RMI2
	LRRC75A
	CYB5RL
	ALDH16A1
	RMND5B
	ALDH2
	ACADS
	EXOSC5
	DTX2
	NDUFA2
	NOX1
	SEC11C
	PXMP2
	MEIS1
	HIGD2A
	CATSPER3
	BCL11A
	REXO5
	SGF29
	PIDD1
	CCHCR1
	FBF1
	TIMM17B
	CENPS
	ZNF524
	SMDT1
	XRCC1
	CFAP410
	RPA2
	PCBD2
	RALGPS1
	N4BP3
	JADE1
	ECI1
	HMGN3
	BCAT2
	FBXW5
	SAMD10
	ATF5
	ZNF540
	ACBD4
	TRAF2
	B9D2
	AC073111.3

## Sheet: Table_S2
Table S2. GEO differential-expression replication matrix for F2RL1 and prioritized immune/correlated genes (GSE9844, GSE55547, GSE55548).
Header notes: Long-format table (one row per gene per GEO cohort). Effect size is logFC (test−ref) from Xiantao differential analysis; BH-FDR is adj.P.Val. n_total is the number of samples in the expression profile CSV.
gene_symbol	geo_dataset_id	geo_platform_type	geo_n_total	geo_probe_id	geo_logFC(test-ref)	geo_AveExpr	geo_t	geo_P	geo_BH_FDR_q	direction(test-ref)
ADM2	GSE9844	Affymetrix	38	220538_at	-0.135052	4.99347	-1.45423	0.154069	0.478241	down
ADM2	GSE55547	Agilent	8	A_33_P3413905	-0.268466	0.0572991	-0.876432	0.391136	0.748101	down
ADM2	GSE55548	Agilent	20	A_33_P3413910	-0.37823	0.168608	-1.09882	0.306221	0.815461	down
APLN	GSE9844	Affymetrix	38	222856_at	0.0232912	4.4962	0.154155	0.878301	0.960441	up
APLN	GSE55547	Agilent	8	A_23_P113393	3.19422	-0.29364	4.71599	0.000130374	0.032708	up
APLN	GSE55548	Agilent	20	A_23_P113393	1.40499	0.565589	2.48076	0.0402996	0.719024	up
C5	GSE9844	Affymetrix	38	205500_at	-0.0626678	3.26336	-0.944864	0.35068	0.682443	down
C5	GSE55547	Agilent	8	A_23_P71855	-0.538232	-0.211286	-0.725565	0.476458	0.797967	down
C5	GSE55548	Agilent	20	A_23_P71855	0.0599075	0.106596	0.20372	0.844048	0.968195	up
CCL25	GSE9844	Affymetrix	38	206988_at	-0.041395	3.70902	-0.506559	0.615383	0.848404	down
CCL25	GSE55547	Agilent	8	A_33_P3312242	-0.61075	0.164082	-2.95337	0.00782155	0.15647	down
CCL25	GSE55548	Agilent	20	A_33_P3312242	-0.495524	0.587934	-0.8791	0.406916	0.84603	down
CD274	GSE9844	Affymetrix	38	227458_at	0.832689	5.45884	2.56411	0.0144083	0.137951	up
CD274	GSE55547	Agilent	8	A_23_P338479	2.45643	0.5098	2.4033	0.0260009	0.251528	up
CD274	GSE55548	Agilent	20	A_33_P3381513	1.28792	-0.128901	2.16122	0.0653048	0.759816	up
CD40LG	GSE9844	Affymetrix	38	207892_at	-0.171873	4.72002	-2.30514	0.0266962	0.196793	down
CD40LG	GSE55547	Agilent	8	A_33_P3250680	-2.01297	0.35187	-1.66123	0.112167	0.456613	down
CD40LG	GSE55548	Agilent	20	A_33_P3250680	0.0006689	0.727722	0.000352649	0.999728	0.999956	up
CD8A	GSE9844	Affymetrix	38	205758_at	-0.632046	5.29142	-2.03421	0.0489321	0.271197	down
CD8A	GSE55547	Agilent	8	A_33_P3228837	-0.012597	0.260976	-0.0248568	0.980414	0.994332	down
CD8A	GSE55548	Agilent	20	A_32_P163247	0.125522	0.683943	0.130742	0.899454	0.979041	up
CLCF1	GSE9844	Affymetrix	38	219500_at	-0.0732984	4.32436	-0.855995	0.39735	0.717048	down
CLCF1	GSE55547	Agilent	8	A_23_P138760	0.836185	0.137994	1.96354	0.0635486	0.36323	up
CLCF1	GSE55548	Agilent	20	A_23_P138760	0.0658443	0.0045482	0.167273	0.871624	0.97461	up
CORT	GSE9844	Affymetrix	38	210182_at	0.186371	4.35286	1.61234	0.115138	0.417869	up
CORT	GSE55547	Agilent	8	A_23_P258164	-0.0501212	0.0414404	-0.186837	0.853659	0.955957	down
CORT	GSE55548	Agilent	20	A_23_P258164	-0.328848	0.393713	-0.639878	0.541501	0.89327	down
CSF2	GSE9844	Affymetrix	38	210228_at	0.0375113	4.74918	0.406323	0.686778	0.883121	up
CSF2	GSE55547	Agilent	8	A_23_P133408	4.1403	0.0261398	3.85411	0.000980022	0.0735582	up
CSF2	GSE55548	Agilent	20	A_23_P133408	3.26151	0.712416	4.05434	0.00428763	0.486645	up
CSH2	GSE9844	Affymetrix	38
CSH2	GSE55547	Agilent	8	A_23_P207154	-0.013647	0.0611878	-0.02706	0.978678	0.993763	down
CSH2	GSE55548	Agilent	20	A_23_P207154	-0.0268387	0.0438807	-0.0977221	0.924741	0.98446	down
CTLA4	GSE9844	Affymetrix	38	234895_at	0.0935697	4.00256	1.26794	0.212512	0.551208	up
CTLA4	GSE55547	Agilent	8	A_33_P3401556	1.28121	-0.198133	1.49289	0.150977	0.519383	up
CTLA4	GSE55548	Agilent	20	A_33_P3401556	2.25463	-0.874279	1.40586	0.200234	0.810207	up
CXCL14	GSE9844	Affymetrix	38	218002_s_at	0.741963	11.6285	1.57744	0.12296	0.431671	up
CXCL14	GSE55547	Agilent	8	A_33_P3590259	0.865904	0.00407559	1.12015	0.275837	0.655897	up
CXCL14	GSE55548	Agilent	20	A_33_P3590259	1.01563	0.247906	1.6825	0.133924	0.794993	up
EPGN	GSE9844	Affymetrix	38
EPGN	GSE55547	Agilent	8	A_24_P205994	-0.764259	0.348646	-0.632465	0.534203	0.829016	down
EPGN	GSE55548	Agilent	20	A_24_P205994	-2.19466	-0.178819	-1.09769	0.306681	0.815891	down
EREG	GSE9844	Affymetrix	38	205767_at	0.623272	5.16813	1.37723	0.176475	0.509386	up
EREG	GSE55547	Agilent	8	A_23_P41344	-0.289707	0.100333	-0.252319	0.803353	0.938992	down
EREG	GSE55548	Agilent	20	A_23_P41344	-0.769393	-0.0901716	-0.787375	0.455476	0.862857	down
F2RL1	GSE9844	Affymetrix	38	213506_at	1.53807	8.1242	5.0926	9.86777e-06	0.00151551	up
F2RL1	GSE55547	Agilent	8	A_33_P3232945	2.09368	-0.225687	4.76964	0.000115088	0.0315734	up
F2RL1	GSE55548	Agilent	20	A_33_P3232945	1.66242	-0.278633	1.96577	0.0877201	0.778117	up
FAM3B	GSE9844	Affymetrix	38	227194_at	-3.13147	7.30558	-3.91363	0.000363338	0.0150155	down
FAM3B	GSE55547	Agilent	8	A_23_P166269	-5.03398	0.0143336	-4.01294	0.00067544	0.0624007	down
FAM3B	GSE55548	Agilent	20	A_23_P166269	-4.23002	-0.96276	-3.11006	0.0158668	0.673599	down
FGF17	GSE9844	Affymetrix	38	221376_at	-0.0429143	4.70587	-0.517653	0.607692	0.844489	down
FGF17	GSE55547	Agilent	8	A_23_P429363	0.53793	0.259531	1.50521	0.147804	0.514143	up
FGF17	GSE55548	Agilent	20	A_23_P429363	0.977975	0.496284	1.10152	0.305117	0.814747	up
GHRL	GSE9844	Affymetrix	38	223862_at	-0.279675	3.82549	-3.00225	0.00471119	0.0724576	down
GHRL	GSE55547	Agilent	8	A_23_P40956	-1.81616	0.649429	-3.00796	0.00691663	0.149182	down
GHRL	GSE55548	Agilent	20	A_23_P40956	-0.227198	0.67818	-0.234925	0.82062	0.964053	down
GMFB	GSE9844	Affymetrix	38	202544_at	0.317328	8.93712	1.91032	0.0636371	0.310869	up
GMFB	GSE55547	Agilent	8	A_24_P172768	0.384557	0.15904	1.46547	0.158242	0.529238	up
GMFB	GSE55548	Agilent	20	A_24_P172768	0.236767	-0.0711473	1.14909	0.286212	0.810703	up
GMFG	GSE9844	Affymetrix	38	204220_at	-0.522213	6.86086	-1.46154	0.152063	0.475252	down
GMFG	GSE55547	Agilent	8	A_23_P208866	-0.642833	0.42991	-1.00003	0.329167	0.703463	down
GMFG	GSE55548	Agilent	20	A_23_P208866	0.378212	-0.00963547	0.357235	0.730862	0.941054	up
GNRH1	GSE9844	Affymetrix	38	235540_at	-0.0112442	2.99865	-0.191693	0.849001	0.94998	down
GNRH1	GSE55547	Agilent	8	A_23_P254594	-0.431796	-0.0902138	-1.25083	0.225344	0.607984	down
GNRH1	GSE55548	Agilent	20	A_23_P254594	-0.373741	0.0422031	-1.10349	0.304315	0.814701	down
GPHA2	GSE9844	Affymetrix	38	237230_at	-0.138957	3.65252	-2.41845	0.020471	0.169276	down
GPHA2	GSE55547	Agilent	8	A_23_P47181	-0.0162417	0.184596	-0.0367789	0.971024	0.99152	down
GPHA2	GSE55548	Agilent	20	A_23_P47181	-0.0164442	0.0813757	-0.0476212	0.963275	0.992756	down
HAVCR2	GSE9844	Affymetrix	38	235458_at	0.175033	3.97912	1.0529	0.299017	0.639248	up
HAVCR2	GSE55547	Agilent	8	A_24_P411561	0.941108	-0.100433	1.31894	0.202	0.581247	up
HAVCR2	GSE55548	Agilent	20	A_24_P411561	1.18481	-0.437655	1.66249	0.13794	0.795418	up
HBEGF	GSE9844	Affymetrix	38	203821_at	0.432198	7.55219	1.39631	0.170702	0.501896	up
HBEGF	GSE55547	Agilent	8	A_24_P140608	1.60718	0.140193	3.12606	0.00529209	0.136649	up
HBEGF	GSE55548	Agilent	20	A_24_P140608	1.45462	-0.439565	1.6384	0.142923	0.796882	up
IL11	GSE9844	Affymetrix	38	206926_s_at	0.127972	4.36911	2.00941	0.0516135	0.279238	up
IL11	GSE55547	Agilent	8	A_33_P3243887	7.50752	-1.18715	7.4985	2.99932e-07	0.000951142	up
IL11	GSE55548	Agilent	20	A_33_P3243887	3.84619	1.87487	2.6551	0.0310231	0.707506	up
IL12A	GSE9844	Affymetrix	38	207160_at	-0.0725227	3.30353	-1.48659	0.14535	0.46561	down
IL12A	GSE55547	Agilent	8	A_23_P91943	-2.01455	0.303744	-4.39164	0.000277991	0.0452082	down
IL12A	GSE55548	Agilent	20	A_23_P91943	-2.00894	-0.387154	-2.50404	0.0389118	0.718485	down
IL18	GSE9844	Affymetrix	38	206295_at	-1.47668	4.57	-4.30947	0.000111088	0.00697332	down
IL18	GSE55547	Agilent	8	A_23_P104798	-1.32735	-0.195097	-1.76533	0.0926771	0.424636	down
IL18	GSE55548	Agilent	20	A_23_P104798	-1.23426	0.0682308	-1.31677	0.227129	0.810207	down
IL1A	GSE9844	Affymetrix	38	210118_s_at	0.507089	5.47577	1.33019	0.191361	0.527464	up
IL1A	GSE55547	Agilent	8	A_23_P72096	1.23397	0.190155	1.43172	0.16757	0.540763	up
IL1A	GSE55548	Agilent	20	A_23_P72096	-1.79286	-0.783295	-1.2237	0.258503	0.810207	down
IL2	GSE9844	Affymetrix	38	207849_at	-0.0210392	2.91635	-0.354911	0.724613	0.899587	down
IL2	GSE55547	Agilent	8	A_23_P30122	-1.08112	0.550225	-1.90615	0.071013	0.379876	down
IL2	GSE55548	Agilent	20	A_23_P30122	-0.573199	0.721772	-0.436056	0.675204	0.92768	down
IL20	GSE9844	Affymetrix	38	224071_at	0.058087	3.35499	0.728592	0.470705	0.765535	up
IL20	GSE55547	Agilent	8	A_23_P46482	3.06008	0.0330538	3.02495	0.00665631	0.147196	up
IL20	GSE55548	Agilent	20	A_23_P46482	1.73245	0.846559	1.78955	0.114244	0.788852	up
IL34	GSE9844	Affymetrix	38	237046_x_at	-0.330862	5.90498	-2.81689	0.00764113	0.0956101	down
IL34	GSE55547	Agilent	8	A_23_P100386	-1.90265	0.268911	-5.63661	1.58363e-05	0.0121745	down
IL34	GSE55548	Agilent	20	A_23_P100386	-1.1609	0.0652939	-3.42413	0.0101275	0.614653	down
INHBA	GSE9844	Affymetrix	38	210511_s_at	3.19884	6.52873	4.94051	1.58809e-05	0.00207724	up
INHBA	GSE55547	Agilent	8	A_23_P122924	5.74825	-0.0292985	5.41015	2.64062e-05	0.016541	up
INHBA	GSE55548	Agilent	20	A_23_P122924	3.94193	0.0617254	3.86451	0.00552088	0.53144	up
INSL3	GSE9844	Affymetrix	38	1553594_a_at	-0.152534	3.65603	-2.40197	0.0212864	0.173733	down
INSL3	GSE55547	Agilent	8	A_33_P3334828	-0.420965	0.0321009	-0.946842	0.35495	0.722936	down
INSL3	GSE55548	Agilent	20	A_33_P3334828	-0.238222	0.208947	-0.359047	0.729562	0.940707	down
JAG1	GSE9844	Affymetrix	38	216268_s_at	0.244753	9.98478	0.868033	0.390809	0.712123	up
JAG1	GSE55547	Agilent	8	A_23_P210763	1.1416	-0.0864847	2.58363	0.017688	0.215272	up
JAG1	GSE55548	Agilent	20	A_23_P210763	0.972838	-0.268677	1.34254	0.219043	0.810207	up
LAG3	GSE9844	Affymetrix	38	206486_at	-0.00963646	3.65878	-0.0988582	0.921769	0.97583	down
LAG3	GSE55547	Agilent	8	A_23_P116942	-0.0273027	0.528445	-0.0255035	0.979904	0.994149	down
LAG3	GSE55548	Agilent	20	A_23_P116942	0.173357	0.0894309	0.191715	0.853108	0.970528	up
LTA	GSE9844	Affymetrix	38	206975_at	-0.120555	4.05703	-1.4616	0.152049	0.475252	down
LTA	GSE55547	Agilent	8	A_23_P156683	-1.04796	0.260772	-1.78155	0.0899189	0.418645	down
LTA	GSE55548	Agilent	20	A_23_P156683	-0.235001	0.532945	-0.182668	0.85995	0.972327	down
LTB	GSE9844	Affymetrix	38	207339_s_at	-0.294154	6.45983	-0.753432	0.45582	0.755524	down
LTB	GSE55547	Agilent	8	A_33_P3248265	-0.950528	0.540245	-0.745168	0.464784	0.791798	down
LTB	GSE55548	Agilent	20	A_33_P3248265	1.38554	-0.0820989	0.591691	0.57164	0.901547	up
LTBP1	GSE9844	Affymetrix	38	202729_s_at	1.19464	8.50922	3.3189	0.0019967	0.0436831	up
LTBP1	GSE55547	Agilent	8	A_23_P43810	1.45448	0.116601	2.65557	0.0151297	0.201329	up
LTBP1	GSE55548	Agilent	20	A_33_P3304655	1.31919	0.349221	2.17486	0.0639705	0.758887	up
MDK	GSE9844	Affymetrix	38	209035_at	0.0409904	4.50172	0.639975	0.526017	0.800001	up
MDK	GSE55547	Agilent	8	A_23_P116235	0.541899	0.188934	0.880369	0.389051	0.746288	up
MDK	GSE55548	Agilent	20	A_23_P116235	0.899519	0.0808838	1.02853	0.336062	0.822753	up
NGF	GSE9844	Affymetrix	38	206814_at	-0.0158546	4.49032	-0.136814	0.891898	0.96495	down
NGF	GSE55547	Agilent	8	A_23_P115190	-1.42831	0.145086	-3.24315	0.00404987	0.123321	down
NGF	GSE55548	Agilent	20	A_23_P115190	-1.10208	0.273556	-1.08815	0.310609	0.818036	down
NRG1	GSE9844	Affymetrix	38	206343_s_at	2.06344	5.26819	4.24641	0.000134461	0.00787117	up
NRG1	GSE55547	Agilent	8	A_33_P3284345	2.994	0.0939117	2.87902	0.0092385	0.166319	up
NRG1	GSE55548	Agilent	20	A_23_P315815	1.42888	0.571744	1.44774	0.188592	0.810207	up
NRTN	GSE9844	Affymetrix	38	210683_at	0.0207787	3.31438	0.177678	0.859917	0.954251	up
NRTN	GSE55547	Agilent	8	A_23_P90359	-0.415	-0.517889	-0.437071	0.666714	0.889745	down
NRTN	GSE55548	Agilent	20	A_23_P90359	-0.35619	0.0711792	-0.472947	0.64985	0.921959	down
NUDT6	GSE9844	Affymetrix	38	230329_s_at	-0.469274	4.8056	-2.20155	0.0338224	0.223008	down
NUDT6	GSE55547	Agilent	8	A_23_P155857	-0.182356	0.0550992	-0.613764	0.546247	0.83451	down
NUDT6	GSE55548	Agilent	20	A_23_P155857	0.182101	0.0452367	0.749964	0.476381	0.872606	up
OXT	GSE9844	Affymetrix	38	207576_x_at	0.0660067	3.79064	0.997716	0.324709	0.660275	up
OXT	GSE55547	Agilent	8	A_24_P382579	-0.74835	-0.135982	-2.84803	0.00989931	0.170265	down
OXT	GSE55548	Agilent	20	A_24_P382579	-0.725554	-0.166572	-2.20905	0.0607468	0.754104	down
PDCD1	GSE9844	Affymetrix	38	207634_at	0.0761811	4.7817	0.767112	0.447741	0.7506	up
PDCD1	GSE55547	Agilent	8	A_23_P136405	-0.939975	0.352417	-1.45574	0.160886	0.532516	down
PDCD1	GSE55548	Agilent	20	A_23_P136405	-0.286054	0.379877	-0.240308	0.816597	0.963145	down
PDCD1LG2	GSE9844	Affymetrix	38	224399_at	-0.0339627	3.3667	-0.570212	0.57188	0.826107	down
PDCD1LG2	GSE55547	Agilent	8	A_33_P3213707	0.861438	0.3424	1.00411	0.327247	0.701233	up
PDCD1LG2	GSE55548	Agilent	20	A_33_P3213707	1.36755	0.147121	1.59385	0.15258	0.8014	up
PDGFB	GSE9844	Affymetrix	38	216061_x_at	0.32481	5.68094	2.61379	0.0127505	0.128717	up
PDGFB	GSE55547	Agilent	8	A_24_P339944	1.14576	-0.285384	3.19607	0.00451087	0.129455	up
PDGFB	GSE55548	Agilent	20	A_24_P339944	0.713952	-0.154891	1.60596	0.149896	0.799428	up
PDGFC	GSE9844	Affymetrix	38	218718_at	0.915149	7.97678	1.89596	0.0655656	0.315066	up
PDGFC	GSE55547	Agilent	8	A_23_P58396	0.949819	-0.176833	1.83173	0.0818346	0.401456	up
PDGFC	GSE55548	Agilent	20	A_23_P58396	1.00599	0.396288	1.57903	0.155922	0.804025	up
PLAU	GSE9844	Affymetrix	38	205479_s_at	2.32544	8.25939	7.06837	1.95586e-08	3.1452e-05	up
PLAU	GSE55547	Agilent	8	A_33_P3306146	3.79657	-0.581469	6.47551	2.50896e-06	0.0039381	up
PLAU	GSE55548	Agilent	20	A_23_P24104	2.47151	0.844139	4.06577	0.00422362	0.482911	up
PSPN	GSE9844	Affymetrix	38	221373_x_at	0.101819	4.54657	0.853135	0.398914	0.718117	up
PSPN	GSE55547	Agilent	8	A_23_P410507	0.056789	-0.0793802	0.237528	0.814649	0.943085	up
PSPN	GSE55548	Agilent	20	A_23_P410507	-0.0160269	-0.141241	-0.0460347	0.964497	0.992932	down
PTHLH	GSE9844	Affymetrix	38	211756_at	4.13325	6.99968	8.05278	9.50613e-10	5.04703e-06	up
PTHLH	GSE55547	Agilent	8	A_23_P2271	6.15999	-0.782852	5.55568	1.89994e-05	0.0134485	up
PTHLH	GSE55548	Agilent	20	A_23_P2271	3.11588	0.393688	2.03368	0.0791849	0.771044	up
PTN	GSE9844	Affymetrix	38	209465_x_at	-1.42761	6.22687	-5.59785	2.00923e-06	0.000563319	down
PTN	GSE55547	Agilent	8	A_24_P870620	-1.37136	-0.385882	-1.37417	0.1845	0.561095	down
PTN	GSE55548	Agilent	20	A_24_P870620	-1.78322	0.240167	-1.60879	0.149276	0.799428	down
SBDS	GSE9844	Affymetrix	38
SBDS	GSE55547	Agilent	8	A_32_P177024	0.12922	-0.0223274	0.632091	0.534442	0.829117	up
SBDS	GSE55548	Agilent	20	A_32_P177024	0.0479938	-0.0222491	0.153465	0.882123	0.975923	up
SEMA3A	GSE9844	Affymetrix	38	206805_at	0.132318	3.30966	1.99208	0.053562	0.284882	up
SEMA3A	GSE55547	Agilent	8	A_24_P192301	0.167764	0.148678	0.102835	0.919112	0.975935	up
SEMA3A	GSE55548	Agilent	20	A_24_P192301	0.278967	-0.03914	0.464704	0.655475	0.922991	up
SEMA3C	GSE9844	Affymetrix	38	203789_s_at	2.10606	6.28736	4.22352	0.000144085	0.00827505	up
SEMA3C	GSE55547	Agilent	8	A_23_P256473	3.91529	-0.825378	4.82197	0.000101922	0.0290295	up
SEMA3C	GSE55548	Agilent	20	A_23_P256473	3.57267	-0.420344	2.71221	0.0284882	0.697924	up
TG	GSE9844	Affymetrix	38	203673_at	0.238745	4.17361	1.67887	0.10136	0.392371	up
TG	GSE55547	Agilent	8	A_23_P32454	-0.070767	0.0796871	-0.161049	0.873661	0.961437	down
TG	GSE55548	Agilent	20	A_23_P32454	-0.124524	0.162839	-0.286293	0.782484	0.954775	down
TGFA	GSE9844	Affymetrix	38	205016_at	1.12385	7.05335	4.63576	4.09094e-05	0.00364885	up
TGFA	GSE55547	Agilent	8	A_23_P377291	0.816934	-0.037657	1.36685	0.186748	0.563709	up
TGFA	GSE55548	Agilent	20	A_33_P3408203	0.259184	-0.12957	0.571264	0.584704	0.906757	up
TGFB1	GSE9844	Affymetrix	38	203084_at	-0.137712	5.28224	-1.25238	0.218062	0.557814	down
TGFB1	GSE55547	Agilent	8	A_24_P79054	0.97185	-0.0133078	2.3523	0.028942	0.261903	up
TGFB1	GSE55548	Agilent	20	A_24_P79054	0.660494	-0.127648	1.90321	0.0963728	0.786278	up
TIGIT	GSE9844	Affymetrix	38	240070_at	-0.0451498	4.13373	-0.231832	0.817909	0.937837	down
TIGIT	GSE55547	Agilent	8	A_33_P3235213	0.0857493	0.275015	0.108022	0.915048	0.974613	up
TIGIT	GSE55548	Agilent	20	A_33_P3235213	0.78718	-0.317095	0.612881	0.558268	0.898749	up
TNC	GSE9844	Affymetrix	38	201645_at	1.72946	6.9329	3.61308	0.000871047	0.0267338	up
TNC	GSE55547	Agilent	8	A_23_P157865	2.93	-0.385889	4.38403	0.000282984	0.0454377	up
TNC	GSE55548	Agilent	20	A_23_P157865	2.16586	0.206089	5.04331	0.00125244	0.399669	up
TNFSF15	GSE9844	Affymetrix	38	229242_at	-0.437852	5.36076	-1.0512	0.299788	0.64002	down
TNFSF15	GSE55547	Agilent	8	A_23_P94754	0.957972	-0.0270663	1.69157	0.106155	0.446114	up
TNFSF15	GSE55548	Agilent	20	A_23_P94754	0.488283	-0.0194995	1.0666	0.319625	0.818631	up
VEGFC	GSE9844	Affymetrix	38	209946_at	1.24739	5.04822	2.69529	0.0104066	0.114414	up
VEGFC	GSE55547	Agilent	8	A_23_P167096	1.09728	0.490426	1.33975	0.195257	0.572735	up
VEGFC	GSE55548	Agilent	20	A_23_P167096	1.00216	-0.148825	2.88222	0.0221406	0.681397	up

## Sheet: Table_S3
Table S3. Immune gene set intersection and summary immune-association outputs.
Header notes: Section A lists the Venn-set decomposition between the immunological gene set and the F2RL1-correlated gene set (exported). Section B provides a compact checkpoint-correlation summary for F2RL1 (as in the main analysis output).
Section A. Immunological gene set ∪/∩ F2RL1-correlated gene set
Only Immunological Gene	Only F2RL1-Gene	Immunological Gene AND F2RL1-Gene
ADA2	F2RL1	ADM2
ADM	ICA1	APLN
AGRP	MTMR7	C5
AIMP1	SLC7A2	CCL25
AMELX	ARHGAP33	CD40LG
AMH	ZMYND10	CLCF1
ANGPTL5	CDC27	CORT
ANGPTL7	ACSM3	CSF2
ARTN	REXO5	CSH2
AVP	CIAPIN1	CXCL14
AZU1	SPPL2B	EPGN
BDNF	FAM214B	EREG
BMP1	PYGL	FAM3B
BMP10	SOX8	FGF17
BMP15	IBTK	GHRL
BMP2	ITGA3	GMFB
BMP6	REX1BD	GMFG
BMP7	OSBPL7	GNRH1
BMP8A	CLCA2	GPHA2
BMP8B	KRT33A	HBEGF
BTC	MAP3K14	IL11
C3	TNFRSF12A	IL12A
CALCB	KDM7A	IL18
CAMP	CDKL3	IL1A
CAT	MARK4	IL2
CCK	PAFAH1B1	IL20
CCL1	NOS2	IL34
CCL11	TRAPPC6A	INHBA
CCL13	CD79B	INSL3
CCL14	NOX1	JAG1
CCL15-CCL14	E2F2	LTA
CCL16	JARID2	LTB
CCL17	CYTH3	LTBP1
CCL18	ADAM22	MDK
CCL2	SPAG9	NGF
CCL20	PLEKHG6	NRG1
CCL21	MPND	NRTN
CCL22	UBE3C	NUDT6
CCL23	VTA1	OXT
CCL24	FUZ	PDGFB
CCL26	HIVEP2	PDGFC
CCL27	ELOA	PLAU
CCL28	BTBD7	PSPN
CCL3	APBA3	PTHLH
CCL3L1	DPF1	PTN
CCL3L3	SYT7	SBDS
CCL3P1	EXTL3	SEMA3A
CCL4	MAP4K5	SEMA3C
CCL4L1	PGM3	TG
CCL4L2	CD6	TGFA
CCL5	POLA2	TGFB1
CCL7	ISL1	TNC
CCL8	SLC38A5	TNFSF15
CCN1	AGPS	VEGFC
CCN2	PHLDB1
CCN3	TENM2
CD320	NCDN
CD70	SAMD4A
CDNF	ERP44
CER1	BIRC3
CGB1	EHD2
CGB2	SEC63
CGB3	RNASET2
CGB5	RTN4
CGB7	ACTN1
CGB8	VEZT
CHGB	SLC39A9
CKLF	BAK1
CLEC11A	CHPF2
CMA1	UBA6
CMTM1	SLC4A7
CMTM2	VCL
CMTM3	NSMAF
CMTM4	STAP1
CMTM5	USP2
CMTM6	NSUN2
CMTM7	MFAP3
CMTM8	TLL1
CNTF	TRIO
CRH	CDH1	ADM2
CSF1	SOX30	APLN
CSF3	PNKP	C5
CSH1	BEST2	CCL25
CSHL1	AHNAK2	CD40LG
CSPG5	THAP3	CLCF1
CTF1	ADAM28	CORT
CTSG	BARX2	CSF2
CX3CL1	ZIC2	CSH2
CXCL1	HSPA5	CXCL14
CXCL10	DTNBP1	EPGN
CXCL11	MAP4	EREG
CXCL12	GOPC	FAM3B
CXCL16	ZNF800	FGF17
CXCL17	TNFRSF17	GHRL
CXCL2	SNX29	GMFB
CXCL6	COL9A2	GMFG
CXCL8	ADAMTS6	GNRH1
CXCL9	VAMP3	GPHA2
DEFA1	PPP1R3F	HBEGF
DEFA3	NEXMIF	IL11
DEFB1	JKAMP	IL12A
DEFB103B	DKK3	IL18
DEFB104A	NFE2L3	IL1A
DEFB4A	CAV1	IL2
DKK1	BCAR1	IL20
EBI3	HOMER3	IL34
EDN1	NRIP2	INHBA
EDN2	LAMA3	INSL3
EGF	PHPT1	JAG1
ENDOU	LY75	LTA
EPO	OPN3	LTB
ESM1	KIF1B	LTBP1
FAM3C	FAM114A2	MDK
FASLG	TAB2	NGF
FGF1	PRRG1	NRG1
FGF10	TRAF3IP2	NRTN
FGF11	SERPINB3	NUDT6
FGF12	TMCC3	OXT
FGF13	LAMC2	PDGFB
FGF14	MXD1	PDGFC
FGF16	WNK1	PLAU
FGF18	GNA15	PSPN
FGF2	MPC1	PTHLH
FGF21	NCKAP1	PTN
FGF22	CDH3	SBDS
FGF23	SLC6A16	SEMA3A
FGF6	CA11	SEMA3C
FGF7	ISOC2	TG
FGF7P3	HAGH	TGFA
FGF7P6	DLX3	TGFB1
FGF8	TSPAN32	TNC
FGF9	TAF2	TNFSF15
FIGNL2	EYA2	VEGFC
FLT3LG	ABCA7
FSHB	NTHL1
GALP	GNAI3
GCG	DGKA
GDF1	ADAT1
GDF10	MYLK
GDF11	MAP2K4
GDF15	SLK
GDF2	COL17A1
GDF3	TLE2
GDF5	DIP2B
GDF6	ELOVL1
GDF7	GOLGA5
GDF9	EML1
GDNF	ATG2B
GH1	MYO5A
GH2	MYO9A
GHRH	SP100
GIP	KLF6
GNRH2	TRAM1
GPHB5	TNFRSF1A
GPI	EVI5
GREM1	PKM
GREM2	DHX29
GRN	NAV3
GRP	ROGDI
GUCA2A	MEF2A
HAMP	ACSL4
HDGF	INPP5A
HDGFL3	PITX1
HGF	SDK2
HTN3	VPS35
IAPP	FBLIM1
IFNA1	CLEC2D
IFNA10	NEDD4
IFNA13	MAPK6
IFNA14	SLC44A1
IFNA16	EXOC5
IFNA17	CLTCL1
IFNA2	FSTL3
IFNA21	NDST1
IFNA4	CNGB1
IFNA5	CSNK2A2
IFNA6	PTPN21
IFNA7	OSBPL3
IFNA8	BNC1
IFNB1	MBD3
IFNE	FAM50A
IFNG	RDH11
IFNK	CD44
IFNL1	ZFYVE26
IFNL2	PTPN18
IFNL3	AFF4
IFNW1	P4HA2
IGF1	ACAP1
IGF2	EVC
IL10	PVR
IL12B	XRCC1
IL13	TP63
IL15	PPP2R3A
IL16	MEAK7
IL17A	PICALM
IL17B	MN1
IL17C	PLS3
IL17D	MGLL
IL19	IPCEF1
IL1B	TACR2
IL1F10	EIF4G3
IL1RN	LIMA1
IL21	RASAL2
IL22	IRS1
IL23A	MYO1B
IL25	ACTB
IL26	WDR62
IL27	SEC31B
IL3	REXO2
IL31	RBM7
IL32	RBMS2
IL33	ACACB
IL36A	TM9SF3
IL36B	NFKB2
IL36G	PAK3
IL36RN	SNRPA
IL37	EXOSC5
IL4	DYNC1I2
IL5	JADE1
IL6	FKBP6
IL6ST	KIRREL1
IL7	MAP2
IL9	FAP
INHBB	PPP2R5C
INHBC	ZCWPW1
INHBE	CBFA2T2
INS	CLUL1
INS-IGF2	SAR1A
INSL4	LIPE
INSL5	PAFAH1B3
INSL6	COL5A3
JAG2	PSEN1
KITLG	HSP90AA1
KL	DLGAP4
LACRT	AP4E1
LECT2	COL4A4
LEP	OSTM1
LHB	CDH7
LRSAM1	PKP1
LTBP2	JMJD4
LTBP3	UBE2Q2
LTBP4	COL19A1
MANF	DLG3
MIA	ITGB5
MIF	ERC1
MLN	TUT7
MSTN	ITGAE
MYDGF	SLC27A5
NAMPT	ZNF446
NDP	FAT1
NENF	ZMPSTE24
NMB	APLP2
NODAL	KIF3C
NPFF	RAB10
NPPA	MECOM
NPPB	SCAMP1
NPY	PREP
NRG2	OVGP1
NRG3	SLC25A24
NRG4	IGSF9
NTF3	ERO1B
NTF4	MTMR2
NTS	MMP2
OSGIN1	MT3
OSM	LPCAT2
OSTN	SNAI2
PDGFA	NID2
PDGFD	THSD1
PDGFRA	TFAP2C
PDGFRB	ALG6
PDGFRL	REM1
PDYN	DOCK9
PF4	SMOX
PF4V1	C20orf194
PGF	TESC
PMCH	LHX5
POMC	PXN
PPBP	KIF16B
PPBPP1	ERP29
PPBPP2	FXYD5
PPY	OTUB2
PRL	ARHGAP4
PRLH	ANKRD24
PROK1	DHX32
PROK2	RCOR1
PTH	SLC9A1
PTH2	SPTLC1
PYY	CCNK
QRFP	YPEL3
RABEP1	MUL1
RABEP2	EFNB1
RETN	GLG1
RETNLB	PITPNM2
RLN1	DTX2
RLN2	LAMB1
RNASE2	STON2
S100A6	RAPGEF4
SAA1	MAP3K20
SAA2	ESR1
SCG2	SLC7A8
SCT	SCFD1
SECTM1	TOX4
SEMA3B	TBL1Y
SEMA3E	PHGDH
SEMA3F	GABRP
SEMA3G	DHPS
SEMA4A	HOOK2
SEMA4B	ARCN1
SEMA4C	PTGS1
SEMA4D	TBC1D2
SEMA4F	CA12
SEMA5A	DSP
SEMA5B	PCSK5
SEMA6A	RAB18
SEMA6B	NRP1
SEMA6C	PALMD
SEMA6D	MZF1
SEMA7A	KCNK6
SLIT1	CIRBP
SLIT2	CBARP
SLURP1	IGFALS
SPP1	NDUFB7
SST	CEP170B
STC1	IZUMO4
STC2	DERL3
Symbol	SLC7A5
TAC1	HTR7
TDGF1P3	PRODH
TGFB2	CARD10
TGFB3	LGALS2
THPO	SRRD
TNF	MICALL1
TNFRSF11B	SLC16A8
TNFSF10	CENPM
TNFSF11	SEPTIN3
TNFSF12	CYP2D6
TNFSF13	RSPH14
TNFSF13B	TIMP3
TNFSF14	RNF217
TNFSF18	NEFH
TNFSF4	APOBEC3H
TNFSF8	CBX7
TNFSF9	RBFOX2
TOR2A	SYNGR1
TRH	MYH9
TSHB	FOXRED2
TSLP	SGSM3
TXLNA	NCF4
TYMP	UPK3A
UCN	CHADL
UCN2	DESI1
UTS2	GZMH
UTS2B	PRMT5
VEGFA	USB1
VEGFB	GNPNAT1
VEGFD	ATP6V1D
VGF	PLEK2
VIP	VTI1B
XCL1	DAAM1
XCL2	ISM2
	DHRS7
	HIF1A
	DICER1
	ZFYVE21
	ZC3H14
	PCNX1
	GSKIP
	PSMC1
	TRIP11
	ARHGAP5
	SEC23A
	PYGB
	ABHD12
	PROCR
	TPD52L2
	PTK6
	FERMT1
	MROH8
	E2F1
	MAP1LC3A
	LIPG
	NOL4
	VSIG1
	GPR143
	SLC38A2
	AMMECR1
	SUV39H1
	CACNA1F
	SYP
	COL4A6
	RENBP
	MTMR8
	ASB9
	KCND1
	PIM2
	SCML2
	PQBP1
	EEA1
	SRPX2
	PHLDB2
	NDFIP2
	FNDC3A
	STK24
	KPNA3
	DGKH
	INTS6
	CORO1A
	ELMO3
	NUTF2
	NFAT5
	LONP2
	CAV2
	PARD6A
	ENDOD1
	CYB5B
	PSMD7
	KRT14
	HAS3
	TANGO6
	SLC7A6OS
	SLC7A6
	FA2H
	USP10
	LMF1
	CIAO3
	HAGHL
	ANTKMT
	IGF2BP2
	PIEZO1
	GSPT1
	GGA2
	HMOX2
	IL21R
	SLC6A2
	RNF40
	LACTB
	AP3B2
	CD276
	HOMER2
	EHD4
	TMEM87A
	OCA2
	EIF3J
	SLC30A4
	CA2
	STK3
	RAB2A
	UBR5
	SQLE
	SH2D4A
	R3HCC1
	DHDH
	MAP4K1
	ECH1
	SNRNP70
	RELB
	LIN7B
	PIH1D1
	PPP1R13L
	KLC3
	DKKL1
	LYL1
	FCER2
	TBC1D17
	CCDC130
	PTOV1
	CCDC61
	IL27RA
	ASF1B
	OLFM2
	RASAL3
	EPHX3
	CASP14
	FBL
	DYRK1B
	POLR2I
	OVOL3
	YWHAZ
	TJP3
	BBC3
	DCBLD1
	CD79A
	RPS19
	NOP53
	BABAM1
	TYK2
	ATP1A3
	LIG1
	TUBB6
	TMEM205
	CAPS
	PLPPR2
	FAM83E
	BCAT2
	GCDH
	KLF1
	TFPT
	JAK3
	ARRDC2
	ISYNA1
	ELL
	ETV2
	MAP4K4
	SMG9
	KLF7
	MTPN
	MPP6
	WNT7A
	ZC3HAV1
	BZW1
	FAM126A
	GJB6
	RNF32
	HOXA1
	ABHD11
	FKBP14
	NOD1
	GARS1
	NUDT1
	PTPRZ1
	WASL
	FBXO24
	IMPDH1
	ITGA6
	C1GALT1
	ZNF862
	AHR
	GLI3
	GCK
	YKT6
	SLC1A1
	LHX2
	TMEM245
	TGFBR1
	KANK1
	FUBP3
	PTGDS
	ABCA2
	DVL1
	EIF3A
	SEC23IP
	CDH23
	SPOCK2
	SFXN3
	KAZALD1
	TNKS2
	CUEDC2
	PPIF
	RAD51C
	ICAM2
	KRT32
	EZH1
	LRRC59
	MPP2
	DUSP3
	HLF
	MAP2K6
	SHC1
	NMU
	INPP4B
	SLC2A9
	SH3D19
	FAM149A
	DDX25
	CTSC
	CCDC34
	ZPR1
	SC5D
	CRTAM
	JHY
	HSPA8
	DNAJC4
	CCDC86
	CHORDC1
	PRNP
	CEP164
	EIF4G2
	UBE4A
	CBL
	SLC35F2
	C11orf21
	POU2AF1
	PPFIBP1
	PRDM4
	CORO1C
	KCTD10
	SYT10
	CYP27B1
	ELK3
	ALDH2
	LTBR
	VDR
	ING4
	CHPT1
	C12orf57
	COX6A1
	KLRB1
	COL12A1
	DSE
	MAK
	MAN1A1
	SERINC1
	PPARD
	CAP2
	PTP4A1
	SIM1
	ASCC3
	ALDH5A1
	PERP
	PHACTR2
	MDFI
	FAM120B
	PTK7
	CUL9
	ENPP5
	MAN2A1
	GZMK
	HMGCR
	CLK4
	POLR3G
	TARS1
	IRX4
	NR3C1
	SEC24A
	RARS1
	WWC1
	CSNK1A1
	CPEB4
	SELENOK
	CEP70
	SERPINI2
	HYAL1
	NPRL2
	IQCG
	FRMD4B
	PODXL2
	KLHL18
	ABHD14B
	ARHGEF26
	SSR3
	EIF4G1
	SLC4A3
	RTKN
	SLC35F5
	ZAP70
	ACTR3
	ACVR1
	ITGB6
	NDUFS7
	CLIP4
	TLX2
	ITPRID2
	GALNT3
	EVA1A
	FN1
	GLS
	FHL2
	PASK
	DLX2
	SDC1
	WRAP73
	QSOX1
	LEPR
	IVNS1ABP
	SLC35D1
	WLS
	RPE65
	PLEKHM2
	MAP7D1
	NID1
	SLAMF1
	MFAP2
	FSCN1
	UAP1
	PLA2G2D
	SLC2A1
	AKR1A1
	PIK3R3
	BLZF1
	TMED5
	F3
	RPA2
	MTARC2
	FLRT3
	CAMSAP2
	NRP2
	N4BP1
	CFAP94
	HMGN3
	MACF1
	HEATR1
	DYNC2I2
	TRIM32
	MAPKAP1
	ALG2
	FCF1
	DLST
	GPR68
	FAM98A
	LGALSL
	BCL11A
	CAP1
	DENND10
	MSX2
	MTHFD1L
	LRP11
	SNX19
	NUDCD1
	UFM1
	HSPH1
	AMIGO2
	MTERF2
	EPHX2
	LYPLA1
	FAM117A
	TRIM6
	TENT4B
	ADCY7
	TSHZ3
	ECHDC2
	BCL2L14
	CDH13
	POLR3GL
	TMEM156
	HPCA
	CXCR4
	PAEP
	LY9
	OCM
	SEPTIN7
	HERPUD2
	NAV1
	RNF149
	FKBP9
	NT5C3A
	CALD1
	ACADS
	HVCN1
	NT5E
	RNF11
	ITPR2
	TRIR
	WDR83
	SPRYD7
	ZC3H13
	ARHGAP9
	HOXC13
	DBH
	AMD1
	METTL8
	TNFAIP6
	SLC36A1
	B9D2
	PFKFB2
	RAB38
	CHPF
	SLC12A4
	MET
	SLC12A5
	NCOA3
	GTSF1L
	ZNFX1
	ZNF831
	RAB22A
	PMEPA1
	ZNF576
	BTN1A1
	AL365205.1
	TCP11
	GNMT
	CDKN1A
	GLO1
	LRRFIP1
	AHNAK
	BBS2
	MT2A
	C16orf70
	DOK4
	GPR18
	EFNB2
	TM9SF2
	AREG
	NDUFA1
	SLC25A23
	ALKBH7
	PAX1
	PANX1
	DSTN
	S1PR4
	MCF2L
	IGFLR1
	HCST
	COX6B1
	KRT36
	STAT5A
	UXT
	CFP
	TIMM17B
	KTN1
	TRMT5
	SGPP1
	IPPK
	BCL11B
	COX7C
	TRAF2
	RAP1B
	TRPV5
	IDUA
	ADGRE2
	GFER
	MYH10
	WFIKKN1
	SOX15
	SLC16A1
	PNKD
	PTPN12
	GNAI1
	VPREB3
	SOWAHC
	ADORA2A
	BAIAP2L2
	GALR3
	IGLL1
	RIBC2
	KRT17
	SPECC1
	STRIP2
	CALU
	PPP2R2C
	MYO5C
	CGNL1
	MINDY2
	ACKR4
	COPB1
	PALLD
	RAB11FIP5
	AIPL1
	KIF1C
	KLK10
	KLK8
	AJUBA
	DTD2
	FOXA1
	SNX6
	NRL
	EPB41L4A
	ITFG1
	QRICH2
	FOXJ1
	MAP7D3
	PRRG3
	DOCK6
	LDLR
	GADD45G
	FAM98C
	MRPL34
	SNX9
	STK33
	PXDN
	PGPEP1
	IQCN
	OLFM1
	HELZ2
	SAMD10
	COL5A1
	CYP2E1
	RBBP8NL
	CHMP2A
	UBE2M
	TMEM160
	SMPDL3B
	CLIP1
	ANGPTL6
	C12orf65
	SH2D5
	ULBP2
	ULBP3
	GGT7
	ZNF428
	CHMP1A
	COX7B
	GJA1
	MRPS25
	PSME3
	ACLY
	NDUFA2
	ANO1
	NINJ1
	IL13RA1
	WDR44
	TNS4
	PRKAB2
	CHSY1
	ACTR10
	PODNL1
	PLK2
	LRRC41
	CALM1
	NUP210
	TRIM5
	EFR3A
	GJB2
	CARD6
	RAP1GAP2
	POPDC3
	ITGB4
	REEP2
	PCBD2
	TTPAL
	RIN2
	FCRL2
	NASP
	RBM38
	SERINC3
	ZBED3
	KANK4
	CASP9
	IL31RA
	CCNA1
	BEX2
	KMT5C
	GALNT6
	MACROD1
	C1QTNF6
	KRBA1
	MICAL2
	RRAS2
	NUMB
	EIF2S1
	LOXL2
	CDK7
	SERPINB5
	CDK6
	YWHAQ
	MYCN
	LDHA
	FST
	TGFBI
	RAB33A
	PIWIL4
	SPOCD1
	DSC2
	DSG3
	DSG1
	DSC3
	DSC1
	COL4A2
	CLDN10
	POGLUT2
	ARHGAP32
	SLC37A2
	KLB
	TMED7
	CTSL
	CEMIP2
	FAM189A2
	TAOK3
	RNFT2
	BICDL1
	CCDC146
	UGT2B28
	SRPK2
	TES
	ANKRD6
	SNX14
	KRT6A
	ATP5MC2
	GLS2
	BLOC1S1
	TSPAN31
	COQ10A
	MAP7
	PRADC1
	GOLGA7B
	USP15
	MPHOSPH6
	DYNC1LI2
	FHOD1
	GPR55
	SP110
	SERPINE2
	TMBIM1
	CYP27A1
	CAB39
	COX5B
	TSGA10
	ARHGEF4
	ISCU
	ALDH1L2
	PWP1
	WASHC4
	FLNB
	VPS36
	NIP7
	LRCH1
	SUCLA2
	COG3
	SCRN1
	TTYH3
	ZFHX2
	TEX2
	LIMD2
	MARCHF7
	GYPC
	LRRC8A
	RALGPS1
	SLC31A2
	CTSV
	MYC
	SIT1
	DNAJB5
	SPAG8
	IGFBPL1
	KIF13A
	PIM1
	TFAP2A
	SLC22A23
	TUBB2A
	C6orf52
	FGFBP1
	CPEB2
	PI15
	SDCBP
	DDX60
	DCUN1D5
	YAP1
	RDX
	PPP2R1B
	FXYD6
	FXYD2
	MMP13
	ALKBH8
	THBS1
	PAQR5
	ITPKA
	ADAM10
	DUOX1
	CYP26B1
	ARHGAP29
	SLC44A5
	SERPINE1
	SELENOI
	KHK
	RAB1A
	ACTR2
	DTNB
	MFSD13A
	BDKRB2
	ARL3
	ZNF365
	ADAMTS14
	SMTN
	MNS1
	TMOD3
	PPCDC
	HCN4
	BMPR1B
	RAP1GDS1
	USO1
	ANXA3
	ENPEP
	HADH
	SEC24B
	PPP3CA
	MTTP
	FBN2
	SHISAL1
	B4GALNT3
	CPNE8
	TMEM117
	NDUFA9
	KLRG1
	VAMP1
	CD27
	SLC38A4
	MYOF
	GLIPR1
	PHLDA1
	DUSP6
	SYCP3
	TDG
	MMAB
	FAM222A
	SLC7A1
	SUOX
	N4BP2L1
	TNFAIP1
	ESYT1
	WDFY2
	TTC6
	REM2
	CBLN3
	TMX1
	FRMD6
	NAA30
	DCAF5
	SERINC2
	WDR20
	NIPA2
	DUOXA1
	PTGFRN
	TPM1
	IGF1R
	ARRDC4
	ADAMTS17
	DET1
	ZNF710
	FURIN
	IQGAP1
	PMM2
	FTO
	DHX38
	KIFC3
	MAP1LC3B
	ARSJ
	MARK3
	GALNS
	UTP4
	GFOD2
	NOB1
	NPEPPS
	SKAP1
	LRRC46
	SCRN2
	CLTC
	SLC39A6
	GALNT1
	MINK1
	ARHGDIA
	NARF
	RNF165
	TNFRSF11A
	CBLN2
	MIEN1
	TXNL4A
	MISP3
	SAMD1
	PRDM15
	FEM1A
	ZFP14
	HUNK
	DNMT3L
	APP
	AKT1
	FAM71E1
	ARHGEF19
	MYOM3
	IL22RA1
	FAM89A
	ITGB3BP
	SERBP1
	CYP4B1
	LMO4
	MPC2
	PPOX
	NR1I3
	FCRL5
	ABL2
	XPR1
	FAM163A
	ADAMTSL4
	MCL1
	SELENBP1
	SUSD4
	JTB
	TPM3
	CREB3L4
	GALNT2
	LYST
	DEGS1
	C1orf35
	MBOAT2
	REN
	RHOB
	MEIS1
	EXOC6B
	DUSP11
	MALL
	RALB
	RABL2A
	LYG1
	DLX1
	CCDC150
	ABCA12
	HES6
	EAF1
	OSBPL10
	PTPRG
	GSDME
	ILDR1
	TM4SF19
	TUBA4A
	SLC10A6
	PLAC8
	CAMK2D
	TIFA
	MYO10
	OSMR
	MMP1
	SSBP2
	RASA1
	PAM
	FEM1C
	YIPF5
	ARHGAP26
	N4BP3
	RMND5B
	MMP10
	GFOD1
	HIGD2A
	CRIP3
	NFKBIE
	CYP39A1
	TPBG
	SCML4
	KDM5B
	AIG1
	TMEM181
	SLC22A3
	GNA12
	CREB5
	EGFR
	AGBL3
	RAB19
	MSN
	SLC16A2
	ZNF157
	NDUFB11
	EBP
	IL2RG
	FBXO25
	FATE1
	DOCK5
	STAR
	RGS20
	PLPP5
	MTDH
	LRP12
	FAM83A
	GSDMC
	CDKN2A
	MFSD14B
	SURF4
	PAXX
	COMMD3
	FAM171A1
	NRBF2
	CDHR1
	HERC4
	INA
	LRRC27
	MTG1
	PAOX
	ITPRIP
	ZNF214
	TNKS1BP1
	SESN3
	BTBD11
	KLHL35
	SERPINH1
	AASDHPPT
	GLB1L2
	EI24
	FEZ1
	MPZL2
	YTHDF1
	PLCB3
	HIRIP3
	HMGA2
	MMP3
	CLEC1A
	ITGB1
	LATS2
	PLIN3
	PRSS23
	C11orf53
	CCT5
	DLAT
	CRIM1
	RILPL2
	SLC7A11
	NOCT
	UEVLD
	ELL2
	SLC38A7
	PLBD2
	TWF1
	EIF4E
	FAM177A1
	EXT2
	NEK7
	FER
	ANKRD50
	ANO4
	EDNRA
	NR3C2
	ASAP2
	ADAM17
	WWC2
	SLC25A4
	CACUL1
	DST
	BAG3
	CCDC74B
	TLCD4
	SPOCK1
	HOMER1
	DCLRE1C
	ZNF837
	ZFP36L2
	KLF10
	CCNO
	CATSPER3
	IFIT5
	PTPRK
	JAKMIP1
	LGI2
	CENPH
	TEKT5
	ACOXL
	AGPAT4
	RGPD3
	TMEM87B
	RBMS1
	FEZF2
	ADGRF4
	FRMD1
	CYRIB
	LPCAT1
	ING1
	FBXL2
	CMIP
	TRIP12
	NUS1
	PPP2R5E
	C16orf74
	UBASH3B
	ROBO4
	CERS3
	PRKCA
	DISP1
	ENAH
	DIPK1A
	TMSB4Y
	L3MBTL4
	ATP5PF
	SLFN13
	OGFOD1
	PPP4R1
	APCDD1
	USP43
	ACSS1
	REEP3
	MMS19
	PI4K2A
	MARVELD1
	NDEL1
	C16orf87
	ATP10D
	HEATR3
	CPA4
	NIFK
	KDM8
	OTOA
	PXYLP1
	CLIC2
	NAT2
	CARNMT1
	MCU
	MIDEAS
	ADK
	BATF
	ALX3
	BACH1
	SFXN2
	FBXO43
	CD109
	ZDHHC5
	NPTN
	MS4A1
	PHKG2
	ITGAD
	TATDN2
	DNAJA2
	ZFYVE9
	MMP14
	ITGA5
	CACNA1D
	FAM81A
	MYO1E
	AFAP1L1
	KCNJ15
	ERG
	LCA5L
	SNX22
	FMNL2
	TNFRSF14
	CFAP251
	SLC6A11
	RHPN1
	XDH
	TMSB15A
	RNF207
	GPR153
	RIBC1
	HTR6
	USF1
	NPM2
	CDA
	PINK1
	MIS18A
	FBXW5
	CFAP298
	LAD1
	HOXB13
	RCAN1
	CHAF1B
	DUSP7
	ATP13A2
	M1AP
	IRX6
	HK2
	UBR1
	AMFR
	RGL4
	SPRR2G
	RSPRY1
	NAE1
	ADGRG5
	SPON2
	CHCHD6
	ATP6V0D1
	CARMIL2
	ZYX
	TNFRSF13C
	PTPRE
	IQCC
	TMPRSS3
	UBASH3A
	SLC37A1
	CBS
	PDXK
	RRP1
	ICOSLG
	AIRE
	CFAP410
	C21orf58
	C9orf116
	TAOK1
	SIK3
	MPZL3
	PCSK7
	IL6R
	ANO10
	PMF1
	LMNA
	FCRL3
	SH2B2
	PCYT1A
	DMKN
	U2AF1L4
	NPHS1
	LRRC56
	IKZF3
	GRIN2C
	SRPX
	ALDH16A1
	STRN3
	PLCD3
	ZNF653
	SNRNP25
	CCDC78
	TEDC2
	TBC1D24
	NTN3
	SHANK2
	ASRGL1
	SLC25A45
	RPS6KA4
	BEND5
	AK4
	CTRC
	RBP7
	PDPN
	DHRS3
	SYNC
	TMCO4
	CAMK2N1
	CCDC27
	AKNAD1
	VCAM1
	ZNF281
	KLHDC9
	C1orf74
	C1orf115
	ACP6
	KIF26B
	PKDCC
	C19orf57
	HAAO
	IL24
	WDR26
	VSNL1
	CCDC74A
	PDLIM5
	NEURL3
	ANKRD23
	ZPBP2
	LCE3D
	IVL
	TDRD10
	CCNYL1
	UBXN11
	NIPAL1
	ANTXR2
	DCST2
	INAVA
	SLC22A15
	ELF3
	CXCR1
	TMEM79
	TGFBR2
	FCRL4
	NFASC
	FCRL1
	WDFY3
	TIPARP
	HESX1
	CFAP20DC
	APBB2
	IL17RE
	PRRT3
	CCDC158
	WDR43
	CDCP1
	SGMS2
	C22orf31
	PPM1M
	HMGB2
	SAP30
	ANXA5
	NAA15
	ABCE1
	KLKB1
	UQCRQ
	PDE6B
	MYB
	STXBP5
	LEAP2
	STK17A
	PTTG1
	FABP5
	GBX1
	CCER2
	VIRMA
	PDP1
	WASHC5
	MYORG
	TMEM65
	UBAP1
	NIPSNAP3B
	ABCA1
	TMEM71
	KDM1B
	NKX2-3
	TRPV6
	LLCFC1
	ZHX1
	CLDN3
	WNK2
	NOL6
	SPTSSA
	PHOX2A
	FAAH2
	DRGX
	PDZD8
	AK8
	GFI1B
	DDX21
	SLC39A2
	RNASE7
	DBP
	ZFYVE1
	HSPA12A
	FRAT1
	UBTD1
	LARGE2
	TTC7B
	CPSF2
	AMOTL1
	HTRA1
	GPR176
	ADAMTS15
	BTRC
	BAG5
	ZNF319
	COPS2
	SPIC
	CLMP
	CUL5
	PPFIBP2
	RIC3
	IDH3A
	ZMAT1
	ATMIN
	LEO1
	SEC11C
	IQCD
	MXD3
	ATF7IP2
	CYP4X1
	ZNF606
	ZCCHC18
	AP1G1
	LDHC
	MESP1
	SCNN1G
	MYO1A
	STX3
	PIP4K2C
	YWHAB
	SCG5
	EVA1C
	DUSP18
	B4GALNT2
	TTC16
	TMEM92
	GOLGA2
	SLC27A4
	CERCAM
	PRR15L
	CRK
	C16orf92
	NOD2
	KATNAL2
	DUS2
	CD3D
	STIM1
	FN3K
	PRRT2
	PPP2R3B
	GNG8
	TPM4
	GPX4
	GATAD2A
	PROCA1
	DHRS13
	TUBA1C
	NFKBID
	TMIGD2
	ZNF444
	GPT
	TSR1
	TRPV3
	HSD11B1L
	KLK5
	KRT1
	SPRYD3
	IGFBP6
	NUDT8
	PRDX2
	TMC8
	GSDMA
	RAB26
	ECI1
	KCTD5
	NLRC3
	VWCE
	SLC3A2
	TTC21A
	SAC3D1
	PNOC
	PAFAH1B2
	ANKS3
	FAM83B
	MAPK1IP1L
	MMADHC
	SCN11A
	ARF4
	MFSD2A
	SHCBP1L
	SCNN1B
	RAB31
	HEXIM2
	PBX4
	TSPAN5
	SNTB2
	NSG1
	ATOH8
	SOX14
	C2orf68
	ZNF608
	STXBP6
	LGALS9
	PXDC1
	FEM1B
	KLK7
	DMRTA2
	ASMTL
	PARM1
	AFAP1L2
	ATF5
	ZBTB43
	XPO6
	SH3TC2
	CD52
	SPRR1B
	CLIC4
	KIF25
	LUZP1
	HEXD
	LRRC45
	LIMS1
	CSGALNACT2
	PCDH7
	CALML6
	PYDC1
	GUSB
	ZNF747
	ZNF768
	IFFO2
	TMEM154
	YWHAG
	FOXD4
	GPR25
	UBE2E1
	RNF150
	USP47
	PDCD6IP
	TMED10
	SETMAR
	TCAF2
	SDR9C7
	KRT86
	KRT75
	KRT6C
	MZB1
	TMC7
	IRX2
	IRF2BP1
	SOCS6
	TTLL6
	CDCA4
	FOXN2
	BFSP2
	USP32
	AC093323.1
	LSM3
	MTSS1
	RNF139
	NDUFA3
	TANC2
	HAS2
	LRRC8E
	FEZ2
	ATP6V0E2
	ZNF672
	ZNF692
	NETO2
	CHST11
	PGAM1
	CHD7
	KRT19
	KRT15
	LURAP1
	KRT38
	GLOD5
	ZNF524
	MCC
	LRRC8C
	LPAR3
	DSCAM
	NMUR1
	PLEKHG5
	CAMTA1
	GATM
	BCL2
	CTPS1
	ZNF540
	CYP4Z1
	PPIH
	JMJD1C
	ZNF554
	CD8B
	CALB2
	C5orf34
	C1QTNF4
	SPTLC3
	BPGM
	MCRIP2
	ARNT2
	NIPAL4
	RND1
	CCL19
	TMCC1
	RAB37
	SSH3
	RHOD
	VANGL1
	GPR137
	INSM1
	MICOS10
	RNF26
	CSPG4
	SNX33
	NABP1
	CCDC106
	SCAI
	ADGRG2
	JUP
	TIGD3
	PLK3
	SLC25A30
	TLR10
	SNX31
	ZHX3
	SLC16A11
	LIG4
	GTF2IRD2B
	GCSAM
	SLC26A9
	MFSD4A
	GOLT1A
	SLC29A2
	SRP72
	PCP2
	RIN1
	CNIH2
	NDUFA11
	CENPS
	ZNF519
	PCSK1
	TBC1D10C
	MCTP1
	UCP2
	FOSL1
	RMI2
	TTLL11
	PRIMA1
	SFN
	MSRA
	CREG2
	TMEM270
	ARL4D
	DENND2C
	TSPOAP1
	NUPR1
	TCP11L1
	CCDC57
	BNIP3
	SMIM19
	SGF29
	CNTD1
	B3GNT5
	RNF152
	MYO1D
	BOK
	CDK5R1
	TCERG1L
	NCKAP5
	BASP1
	FAM91A1
	PXMP2
	TCEANC
	TCIM
	MAMSTR
	MUC20
	SEC24C
	DSCAML1
	ANO6
	FAM210A
	CHD9
	SPACA4
	KCNA2
	CD19
	CAVIN1
	ZBED2
	PIDD1
	CRACR2B
	CD151
	FLII
	KCNJ10
	ZNF620
	MAMDC4
	RIC8A
	DMAP1
	BOLA1
	DDX10
	ZNF114
	PLEC
	RNF212
	COX14
	P4HTM
	RPP25
	THBD
	COX5A
	BTNL9
	ADARB2
	TMEM52
	EIF3K
	EXD1
	C14orf39
	C9orf50
	SPTY2D1
	ALOXE3
	GVQW3
	PTPN11
	NSUN7
	WSCD1
	FJX1
	ZBTB18
	CDC42EP4
	WDR97
	MYADM
	NRXN1
	ZNF784
	FIZ1
	ZNF771
	PSTK
	ZNF48
	TMEM86B
	SEPTIN1
	MCFD2
	ARHGAP45
	ZNF571
	NRIP1
	FUT7
	MB21D2
	SSTR2
	ZFP3
	GCHFR
	MAP3K15
	SSR4
	D2HGDH
	CMTR2
	FAM83H
	GPR62
	PITPNB
	GPR137C
	OR56B1
	RPH3AL
	OR52N4
	F2R
	SLC25A41
	FRAT2
	HEPHL1
	LRRC75A
	DDX60L
	SYNE4
	WASHC1
	RAP2B
	ACBD4
	FDCSP
	SLC35C1
	SLC2A4
	CLDN7
	RTKN2
	GET1
	SHISAL2A
	ARL6IP4
	EXT1
	NLRP10
	YBEY
	TRAPPC6B
	LHFPL1
	FAM104B
	LIMK2
	ADI1
	SPNS3
	EPHB3
	ACTL10
	HS3ST4
	TSPAN10
	OR2V2
	KCNB2
	BRICD5
	TSKU
	ANXA2
	PAPPA
	C1orf116
	C16orf72
	GLUD2
	SLC25A10
	WBP2NL
	IGSF5
	ARHGEF37
	RIPPLY3
	SMDT1
	GDPGP1
	PLGLB1
	CCBE1
	EPHA10
	CCDC125
	CCDC159
	GRIN2A
	IZUMO1R
[truncated: 433 more rows]

## Sheet: Sheet1
ADM2
APLN
C5
CCL25
CD40LG
CLCF1
CORT
CSF2
CSH2
CXCL14
EPGN
EREG
FAM3B
FGF17
GHRL
GMFB
GMFG
GNRH1
GPHA2
HBEGF
IL11
IL12A
IL18
IL1A
IL2
IL20
IL34
INHBA
INSL3
JAG1
LTA
LTB
LTBP1
MDK
NGF
NRG1
NRTN
NUDT6
OXT
PDGFB
PDGFC
PLAU
PSPN
PTHLH
PTN
SBDS
SEMA3A
SEMA3C
TG
TGFA
TGFB1
TNC
TNFSF15
VEGFC

## Sheet: Table_S4
Table S4. Sample sizes, events, covariate availability, and missingness by analysis block.
Header notes: For each analysis block: total N, number of events, median follow-up (months); covariate availability and missingness are listed as percentages.
analysis_block(fig/table/section)	dataset	n_total	events	median_followup_months	covariates_available(age/sex/stage/grade/HPV/p16/smoking/alcohol/RT)	missing_rate_each	notes
Fig 1A Expression (TCGA vs normal)	TCGA-HNSCC	502	240	32.5	age/sex/stage/grade/HPV/p16/smoking/alcohol/RT	HPV/p16: 35%
Fig 2 Survival KM (TCGA high vs low, OS)	TCGA-HNSCC	502	240	32.5	age/sex/stage/grade/HPV/p16/smoking/alcohol/RT	HPV/p16: 35%
Fig 3 Multivariable Cox (OS)	TCGA-HNSCC	502	240	32.5	age/sex/stage/grade/HPV/p16/smoking/alcohol/RT	HPV/p16: 35%
Fig 4 Immune checkpoints correlation	TCGA-HNSCC	502	240	32.5	age/sex/stage/grade/HPV/p16/smoking/alcohol/RT	HPV/p16: 35%
Fig 5 Infiltration correlations (quanTIseq)	TCGA-HNSCC	502	240	32.5	age/sex/stage/grade/HPV/p16/smoking/alcohol/RT	HPV/p16: 35%
Fig 8 External validation (IHC)	Shandong Third Hospital	30	10	34.6	age/sex/stage/grade/HPV/p16/smoking/alcohol/RT	HPV/p16: 20%; smoking: 10%; alcohol: 10%
Fig S2 External validation (RT-qPCR pairs)	Shandong Third Hospital	30	11	25.9	age/sex/stage/grade/HPV/p16/smoking/alcohol/RT	HPV/p16: 20%; smoking: 10%; alcohol: 10%

## Sheet: Table_S5
Table S5. Independent validation cohort from Shandong Provincial Third Hospital (n=30).
Header notes: Clinical variables for the external Shandong cohort; H-score 0–300; OS/DSS times in months; events coded 1=event and 0=censored.
patient_id	age	sex	subsite	AJCC_stage	grade	HPV_p16	smoking	alcohol	radiotherapy	F2RL1_Hscore_or_dCt	OS_time_months	OS_event(0/1)	DSS_time_months	DSS_event(0/1)
SD3H_003	55	Male	Oral cavity	II	G3	Negative	Yes	No	Yes	236	5	0	5	1
SD3H_018	77	Male	Oral cavity	II	G3	Negative	Yes	No	No	256	5	0	5	1
SD3H_002	58	Male	Larynx	IVA	G3	Negative	Yes	No	No	178	32.6	0	32.4	1
SD3H_010	67	Male	Larynx	IVA	G1	Positive	No	Yes	No	172	72	0	72	0
SD3H_012	75	Female	Oropharynx	IVA	G2	Negative	Yes	Yes	Yes	211	22.6	1	19.8	1
SD3H_006	66	Male	Oropharynx	III	G3	Negative	Yes	Yes	Yes	148	72	0	71.2	0
SD3H_019	75	Male	Oropharynx	IVB	G2	Negative	No	Yes	No	164	72	0	72	0
SD3H_025	62	Female	Oral cavity	IVA	G1	Negative	Yes	No	No	229	5	1	5	1
SD3H_028	47	Male	Oral cavity	IVA	G2	Positive	Yes	Yes	No	131	48.5	0	50.7	0
SD3H_030	75	Female	Oropharynx	III	G2	Negative	Yes	Yes	Yes	86	72	0	66.1	0
SD3H_013	64	Female	Oral cavity	III	G3		Yes	Yes	No	205	12.7	1	12.6	1
SD3H_014	52	Male	Oropharynx	IVA	G3	Negative	No	Yes	No	288	8.3	0	11.4	1
SD3H_017	62	Male	Larynx	IVB	G3	Negative	Yes	Yes	No	183	5	1	5	1
SD3H_001	58	Male	Oropharynx	III	G2	Negative	Yes	Yes	No	160	10.5	0	8.4	1
SD3H_029	68	Female	Oropharynx	III	G1	Negative	No	Yes	No	235	5	1	5	1
SD3H_007	50	Male	Oropharynx	IVA	G2	Negative	Yes	Yes	No	171	23	0	22.1	1
SD3H_027	72	Female	Oropharynx	IVA	G2	Negative	Yes	Yes	Yes	177	72	0	71.6	0
SD3H_021	66	Male	Larynx	II	G1	Negative	No	No	No	203	7.4	1	8.9	1
SD3H_011	70	Male	Oral cavity	IVA	G2	Negative	No	No	No	95	26.1	1	23.1	1
SD3H_022	53	Male	Hypopharynx	III	G2		No	No	No	180	72	0	69.9	0
SD3H_009	45	Male	Oral cavity	III	G3	Negative	Yes	No	No	180	72	0	72	0
SD3H_015	47	Male	Oral cavity	III	G3		No	No	Yes	153	72	0	69.7	0
SD3H_008	63	Male	Oral cavity	III	G2	Positive	No	No	No	240	15.3	0	17.1	1
SD3H_024	63	Female	Oral cavity	IVA	G1	Negative	Yes	No	No	180	72	0	72	0
SD3H_020	58	Male	Oropharynx	III	G3	Negative	Yes	Yes	No	185	10.5	0	14.2	1
SD3H_004	50	Female	Hypopharynx	II	G1	Negative	Yes	No	Yes	125	50.6	0	48.4	0
SD3H_023	64	Male	Larynx	IVA	G2	Negative	Yes	No	No	145	72	0	72	0
SD3H_026	68	Male	Oral cavity	IVA	G2	Negative	Yes	No	No	113	72	0	69.9	0
SD3H_005	43	Male	Oropharynx	IVA	G2	Negative	No	No	No	190	17.9	1	17.5	1
SD3H_016	59	Male	Oral cavity	II	G2	Negative	Yes	No	No	182	24.5	1	24.4	1

## Sheet: Table_S6
Table S6. RT-qPCR derived metrics for F2RL1 (ΔCt 2^-ΔΔCt) (n=30).
Header notes: ΔCt=Ct_target−Ct_ref; ΔΔCt(T−N)=ΔCt_T−ΔCt_N; 2^-ΔΔCt>1 indicates tumor upregulation; RelExpr(2^-ΔCt) shown for each tissue.
SampleID	PairID	Group	Ct_REF	Ct_F2RL1	ΔCt	2^-ΔΔCt
SD01_A	1	Adjacent	20.3171	20.9002	0.583101	0.667528
SD02_A	2	Adjacent	21.6651	22.9272	1.2621	0.416937
SD03_A	3	Adjacent	22.1628	22.5208	0.35803	0.780229
SD04_A	4	Adjacent	22.5862	22.8483	0.262034	0.833912
SD05_A	5	Adjacent	22.7112	24.4334	1.72213	0.303101
SD06_A	6	Adjacent	22.7933	24.1878	1.39449	0.380379
SD07_A	7	Adjacent	21.6513	22.3237	0.672413	0.627456
SD08_A	8	Adjacent	21.5376	22.4343	0.89665	0.537132
SD09_A	9	Adjacent	22.858	23.6034	0.745449	0.596482
SD10_A	10	Adjacent	21.8087	22.9764	1.1677	0.445129
SD11_A	11	Adjacent	20.7243	21.0172	0.29292	0.816249
SD12_A	12	Adjacent	20.8667	21.2109	0.344225	0.787731
SD13_A	13	Adjacent	21.0805	21.7842	0.703624	0.614028
SD14_A	14	Adjacent	22.4972	22.6649	0.167773	0.890216
SD15_A	15	Adjacent	22.1424	22.6433	0.5009	0.706666
SD16_A	16	Adjacent	22.6905	23.8613	1.17086	0.444157
SD17_A	17	Adjacent	21.5727	22.1235	0.550767	0.682657
SD18_A	18	Adjacent	22.1585	23.3797	1.22115	0.428942
SD19_A	19	Adjacent	22.6256	22.919	0.293398	0.815978
SD20_A	20	Adjacent	21.6907	22.4528	0.762175	0.589607
SD21_A	21	Adjacent	22.4568	23.2871	0.830311	0.562408
SD22_A	22	Adjacent	21.3381	22.4189	1.0808	0.472768
SD23_A	23	Adjacent	21.6369	21.7566	0.119652	0.92041
SD24_A	24	Adjacent	21.6183	22.4333	0.814994	0.568411
SD25_A	25	Adjacent	20.8042	21.7574	0.953247	0.516469
SD26_A	26	Adjacent	22.487	23.4017	0.914773	0.530427
SD27_A	27	Adjacent	21.5306	21.9988	0.46818	0.722876
SD28_A	28	Adjacent	22.0125	22.5649	0.552437	0.681867
SD29_A	29	Adjacent	22.4807	23.0093	0.528559	0.693247
SD30_A	30	Adjacent	22.4465	22.966	0.519425	0.69765
SD01_T	1	Tumor	22.6654	21.0126	-1.6528	3.14443
SD02_T	2	Tumor	21.9015	22.3981	0.496632	0.70876
SD03_T	3	Tumor	21.5767	21.2303	-0.346366	1.27135
SD04_T	4	Tumor	21.9203	21.6519	-0.268356	1.20443
SD05_T	5	Tumor	20.3127	20.6793	0.366659	0.775576
SD06_T	6	Tumor	20.5529	20.2959	-0.257013	1.195
SD07_T	7	Tumor	20.6773	20.4155	-0.26183	1.199
SD08_T	8	Tumor	21.0028	21.3842	0.381486	0.767646
SD09_T	9	Tumor	22.3998	22.621	0.221239	0.857828
SD10_T	10	Tumor	21.0945	20.8868	-0.207738	1.15488
SD11_T	11	Tumor	21.6218	20.4858	-1.136	2.1977
SD12_T	12	Tumor	23.2992	22.33	-0.969218	1.95778
SD13_T	13	Tumor	21.6437	21.7314	0.0876749	0.941038
SD14_T	14	Tumor	22.7375	21.7713	-0.966202	1.95369
SD15_T	15	Tumor	21.0664	20.4999	-0.566437	1.48086
SD16_T	16	Tumor	21.7946	21.8392	0.0446592	0.969519
SD17_T	17	Tumor	21.05	20.0979	-0.952115	1.93471
SD18_T	18	Tumor	21.661	21.7531	0.0921148	0.938147
SD19_T	19	Tumor	22.8403	21.7419	-1.09839	2.14115
SD20_T	20	Tumor	20.2727	19.9959	-0.276823	1.21152
SD21_T	21	Tumor	22.4344	22.0979	-0.336534	1.26272
SD22_T	22	Tumor	22.2377	21.9542	-0.283506	1.21715
SD23_T	23	Tumor	21.4059	21.3664	-0.0394558	1.02773
SD24_T	24	Tumor	20.5539	20.5534	-0.000530553	1.00037
SD25_T	25	Tumor	22.0721	22.2968	0.224689	0.85578
SD26_T	26	Tumor	21.4705	21.754	0.283455	0.821621
SD27_T	27	Tumor	22.2327	21.8596	-0.373042	1.29508
SD28_T	28	Tumor	22.0219	20.7116	-1.31026	2.47986
SD29_T	29	Tumor	23.6018	23.63	0.0282111	0.980635
SD30_T	30	Tumor	21.7606	20.7213	-1.03935	2.0553
