# Supplementary material for: Coagulation factor II receptor-like 1 as a prognostic and immuno-modulatory factor in head and neck squamous cell carcinoma
Source: PeerJ. 2026 Mar 18;14:e20970. doi: 10.7717/peerj.20970 (PMC13005615; doi:10.7717/peerj.20970)
Supplement: Supplemental Information 3 [file peerj-14-20970-s003.zip]

Archive with 11 entries (7 files):
- Code_and_parameters/README.txt
- Code_and_parameters/data/
- Code_and_parameters/output/
- Code_and_parameters/scripts/
- Code_and_parameters/config/
- Code_and_parameters/data/ImmPort_IRG_list.txt
- Code_and_parameters/scripts/01_geo_preprocess.R
- Code_and_parameters/scripts/02_geo_cox_replication_matrix.R
- Code_and_parameters/scripts/03_immport_intersection.R
- Code_and_parameters/scripts/04_candidate_level_immune_correlations.R
- Code_and_parameters/config/params.yml
