# Supplementary material for: Coagulation factor II receptor-like 1 as a prognostic and immuno-modulatory factor in head and neck squamous cell carcinoma
Source: PeerJ. 2026 Mar 18;14:e20970. doi: 10.7717/peerj.20970 (PMC13005615; doi:10.7717/peerj.20970)
Supplement: Supplemental Information 3 [file peerj-14-20970-s003.zip › Code_and_parameters/README.txt]

Reproducibility package (items 1-3)
==================================

This folder contains scripts and fixed parameters to reproduce the intermediate outputs requested by the Editor:
1) GEO preprocessing and Cox replication matrix (Supplementary Table S2)
2) ImmPort intersection table (Supplementary Table S3A)
3) Candidate-level immune correlation matrix (Supplementary Table S3B)

Expected inputs
---------------
- TCGA expression and clinical data (as used in the manuscript; e.g., prepared via TCGAbiolinks)
- GEO expression matrices per cohort (or raw CEL/series matrix files) with survival follow-up
- ImmPort immune-related gene list (downloaded from ImmPort; save as: data/ImmPort_IRG_list.txt)
- Immune feature matrices (checkpoint gene expression and/or infiltration scores) matched to TCGA samples

Folder structure
----------------
data/         : place input files here
output/       : generated tables (csv) will be written here
scripts/      : analysis scripts

How to run (typical)
--------------------
1) scripts/01_geo_preprocess.R
2) scripts/02_geo_cox_replication_matrix.R
3) scripts/03_immport_intersection.R
4) scripts/04_candidate_level_immune_correlations.R

Notes
-----
- The scripts are written to be explicit and easy to audit. Edit file paths in config/params.yml.
- Outputs can be pasted into the corresponding sheets/sections of Supplementary Tables S2 and S3.
