# Supplementary material for: Coagulation factor II receptor-like 1 as a prognostic and immuno-modulatory factor in head and neck squamous cell carcinoma
Source: PeerJ. 2026 Mar 18;14:e20970. doi: 10.7717/peerj.20970 (PMC13005615; doi:10.7717/peerj.20970)
Supplement: Supplemental Information 3 [file peerj-14-20970-s003.zip › Code_and_parameters/data/ImmPort_IRG_list.txt]

# Place ImmPort immune-related gene symbols here, one per line.
