# Supplementary material for: Coagulation factor II receptor-like 1 as a prognostic and immuno-modulatory factor in head and neck squamous cell carcinoma
Source: PeerJ. 2026 Mar 18;14:e20970. doi: 10.7717/peerj.20970 (PMC13005615; doi:10.7717/peerj.20970)
Supplement: Supplemental Information 3 [file peerj-14-20970-s003.zip › Code_and_parameters/scripts/01_geo_preprocess.R]

# 01_geo_preprocess.R
# Purpose: Preprocess GEO cohorts (RMA for Affymetrix; log2+quantile for others), map probes to genes, and export gene-level matrices.

suppressPackageStartupMessages({
  library(affy)
  library(limma)
  library(yaml)
})

params <- yaml::read_yaml("config/params.yml")
geo_dir <- params$paths$geo_dir

message("Edit this script to point to your GEO raw/series files and platform annotations.")
message("For each GEO cohort, export:")
message(" - output/<GSE>/expr_gene.rds  (genes x samples, log2-scale)")
message(" - output/<GSE>/clinical.rds   (sample_id, time, status)")
