# Supplementary material for: Coagulation factor II receptor-like 1 as a prognostic and immuno-modulatory factor in head and neck squamous cell carcinoma
Source: PeerJ. 2026 Mar 18;14:e20970. doi: 10.7717/peerj.20970 (PMC13005615; doi:10.7717/peerj.20970)
Supplement: Supplemental Information 3 [file peerj-14-20970-s003.zip › Code_and_parameters/scripts/02_geo_cox_replication_matrix.R]

# 02_geo_cox_replication_matrix.R
# Purpose: For each TCGA discovery candidate gene, run univariable Cox models in each GEO cohort and export a long-format replication matrix.

suppressPackageStartupMessages({
  library(survival)
  library(dplyr)
  library(yaml)
})

params <- yaml::read_yaml("config/params.yml")

# Load TCGA candidates (replace with your actual Table S1 export)
# Expect a data.frame with columns: gene_symbol, endpoint, HR, CI_lower, CI_upper, Wald_P, BH_FDR_q, direction
tcga_candidates <- read.csv("data/tcga_candidates_os.csv", stringsAsFactors = FALSE)
tcga_candidates <- tcga_candidates %>% filter(endpoint == "OS", BH_FDR_q < params$analysis$tcga_candidate_fdr_cutoff)

# Iterate GEO cohorts under output/
geo_out_dir <- "output"
cohorts <- list.dirs(geo_out_dir, recursive = FALSE, full.names = FALSE)

rep_rows <- list()

for (gse in cohorts) {
  expr <- readRDS(file.path(geo_out_dir, gse, "expr_gene.rds"))    # genes x samples
  clin <- readRDS(file.path(geo_out_dir, gse, "clinical.rds"))     # sample_id, time, status
  common <- intersect(colnames(expr), clin$sample_id)
  expr <- expr[, common, drop = FALSE]
  clin <- clin[match(common, clin$sample_id), ]

  for (gene in tcga_candidates$gene_symbol) {
    if (!gene %in% rownames(expr)) next
    x <- as.numeric(expr[gene, ])
    if (isTRUE(params$analysis$use_zscore_expression)) x <- scale(x)

    fit <- coxph(Surv(clin$time, clin$status) ~ x)
    s <- summary(fit)
    hr <- as.numeric(s$coef[1, "exp(coef)"])
    se <- as.numeric(s$coef[1, "se(coef)"])
    ci_l <- exp(log(hr) - 1.96*se)
    ci_u <- exp(log(hr) + 1.96*se)
    p <- as.numeric(s$coef[1, "Pr(>|z|)"])

    rep_rows[[length(rep_rows)+1]] <- data.frame(
      gene_symbol = gene,
      tcga_endpoint = "OS",
      geo_dataset_id = gse,
      geo_HR = hr,
      geo_CI_lower = ci_l,
      geo_CI_upper = ci_u,
      geo_P = p,
      stringsAsFactors = FALSE
    )
  }
}

rep_df <- bind_rows(rep_rows) %>%
  group_by(geo_dataset_id) %>%
  mutate(geo_BH_FDR_q = p.adjust(geo_P, method = params$analysis$multiple_testing)) %>%
  ungroup()

write.csv(rep_df, "output/Table_S2_full_replication_matrix.csv", row.names = FALSE)
message("Wrote: output/Table_S2_full_replication_matrix.csv")
