# Supplementary material for: Coagulation factor II receptor-like 1 as a prognostic and immuno-modulatory factor in head and neck squamous cell carcinoma
Source: PeerJ. 2026 Mar 18;14:e20970. doi: 10.7717/peerj.20970 (PMC13005615; doi:10.7717/peerj.20970)
Supplement: Supplemental Information 3 [file peerj-14-20970-s003.zip › Code_and_parameters/scripts/03_immport_intersection.R]

# 03_immport_intersection.R
# Purpose: Intersect TCGA candidate list with ImmPort IRG list and export Table S3A.

suppressPackageStartupMessages({
  library(yaml)
  library(dplyr)
})

params <- yaml::read_yaml("config/params.yml")

tcga_candidates <- read.csv("data/tcga_candidates_os.csv", stringsAsFactors = FALSE) %>%
  filter(endpoint == "OS", BH_FDR_q < params$analysis$tcga_candidate_fdr_cutoff)

immport <- readLines(params$paths$immport_irg_txt)
immport <- unique(trimws(immport))
immport <- immport[immport != ""]

out <- tcga_candidates %>%
  mutate(
    ImmPort_member = ifelse(gene_symbol %in% immport, "Y", "N"),
    retained_after_ImmPort = ifelse(ImmPort_member == "Y", "Y", "N"),
    eliminated_at_ImmPort_step = ifelse(ImmPort_member == "Y", "N", "Y")
  )

write.csv(out, "output/Table_S3A_ImmPort_intersection.csv", row.names = FALSE)
message("Wrote: output/Table_S3A_ImmPort_intersection.csv")
