# Supplementary material for: Coagulation factor II receptor-like 1 as a prognostic and immuno-modulatory factor in head and neck squamous cell carcinoma
Source: PeerJ. 2026 Mar 18;14:e20970. doi: 10.7717/peerj.20970 (PMC13005615; doi:10.7717/peerj.20970)
Supplement: Supplemental Information 3 [file peerj-14-20970-s003.zip › Code_and_parameters/scripts/04_candidate_level_immune_correlations.R]

# 04_candidate_level_immune_correlations.R
# Purpose: Compute candidate-level Spearman correlations (candidate genes vs immune features) and export Table S3B.

suppressPackageStartupMessages({
  library(yaml)
  library(dplyr)
})

params <- yaml::read_yaml("config/params.yml")

tcga_expr <- readRDS(params$paths$tcga_expression_rds)     # genes x samples
immune <- readRDS(params$paths$immune_features_rds)        # features x samples (or a data.frame)
tcga_candidates <- read.csv("data/tcga_candidates_os.csv", stringsAsFactors = FALSE) %>%
  filter(endpoint == "OS", BH_FDR_q < params$analysis$tcga_candidate_fdr_cutoff)

# Ensure matrices align on samples
if (is.data.frame(immune)) immune <- as.matrix(immune)
common <- intersect(colnames(tcga_expr), colnames(immune))
tcga_expr <- tcga_expr[, common, drop = FALSE]
immune <- immune[, common, drop = FALSE]

rows <- list()
for (gene in tcga_candidates$gene_symbol) {
  if (!gene %in% rownames(tcga_expr)) next
  x <- as.numeric(tcga_expr[gene, ])
  for (feat in rownames(immune)) {
    y <- as.numeric(immune[feat, ])
    ok <- is.finite(x) & is.finite(y)
    if (sum(ok) < 10) next
    ct <- suppressWarnings(cor.test(x[ok], y[ok], method = "spearman"))
    rows[[length(rows)+1]] <- data.frame(
      candidate_gene = gene,
      immune_feature = feat,
      method = "Spearman",
      rho = unname(ct$estimate),
      P = ct$p.value,
      n = sum(ok),
      stringsAsFactors = FALSE
    )
  }
}

df <- bind_rows(rows)
df$BH_FDR_q <- p.adjust(df$P, method = params$analysis$multiple_testing)

write.csv(df, "output/Table_S3B_candidate_level_immune_correlations.csv", row.names = FALSE)
message("Wrote: output/Table_S3B_candidate_level_immune_correlations.csv")
