# Supplementary material for: Coagulation factor II receptor-like 1 as a prognostic and immuno-modulatory factor in head and neck squamous cell carcinoma
Source: PeerJ. 2026 Mar 18;14:e20970. doi: 10.7717/peerj.20970 (PMC13005615; doi:10.7717/peerj.20970)
Supplement: Supplemental Information 3 [file peerj-14-20970-s003.zip › Code_and_parameters/config/params.yml]

# Fixed parameters used in the reproducibility package (edit paths as needed)

paths:
  tcga_expression_rds: "data/tcga_expression.rds"        # genes x samples (log2 TPM or similar)
  tcga_clinical_rds: "data/tcga_clinical.rds"          # includes time, status
  geo_dir: "data/geo_cohorts/"                          # each cohort has expression + clinical
  immport_irg_txt: "data/ImmPort_IRG_list.txt"
  immune_features_rds: "data/tcga_immune_features.rds"  # infiltration scores + checkpoint expression

analysis:
  tcga_candidate_fdr_cutoff: 0.10
  geo_replication_p_cutoff: 0.05
  geo_replication_fdr_cutoff: 0.10
  use_zscore_expression: true
  multiple_testing: "BH"
