# Supplementary material for: Coagulation factor II receptor-like 1 as a prognostic and immuno-modulatory factor in head and neck squamous cell carcinoma
Source: PeerJ. 2026 Mar 18;14:e20970. doi: 10.7717/peerj.20970 (PMC13005615; doi:10.7717/peerj.20970)
Supplement: Supplemental Information 4 [file peerj-14-20970-s004.zip]

Archive with 14 entries (13 files):
- GEO+ImmPort/
- GEO+ImmPort/F2RL1_correlated_DEmRNA_ImmGeneU.csv
- GEO+ImmPort/F2RL1_correlated_DEmRNA_ImmGeneU.xlsx
- GEO+ImmPort/GSE55547_DEmRNA.csv
- GEO+ImmPort/GSE55547_DEmRNA.xlsx
- GEO+ImmPort/GSE55548_DEmRNA.csv
- GEO+ImmPort/GSE55548_DEmRNA.xlsx
- GEO+ImmPort/GSE9844_DEmRNA.csv
- GEO+ImmPort/GSE9844_DEmRNA.xlsx
- GEO+ImmPort/ImmPort_intersection_gene_by_gene.csv
- GEO+ImmPort/ImmPort_intersection_gene_by_gene.xlsx
- GSE55547-reports.html
- GSE55548-reports.html
- GSE9844-reports.html
