# Supplementary material for: Coagulation factor II receptor-like 1 as a prognostic and immuno-modulatory factor in head and neck squamous cell carcinoma
Source: PeerJ. 2026 Mar 18;14:e20970. doi: 10.7717/peerj.20970 (PMC13005615; doi:10.7717/peerj.20970)
Supplement: Supplemental Information 4 [file peerj-14-20970-s004.zip › GEO+ImmPort/F2RL1_correlated_DEmRNA_ImmGeneU.csv]

Only DEmRNA	Only F2RL1 Correlatial Gene	Only Immunological Gene	DEmRNA AND F2RL1 Correlatial Gene NOT Immunological Gene	DEmRNA AND Immunological Gene NOT F2RL1 Correlatial Gene	F2RL1 Correlatial Gene AND Immunological Gene NOT DEmRNA	DEmRNA AND F2RL1 Correlatial Gene AND Immunological Gene
APOC3	PYGL	ADA2	PCDHGC5	IFNK	SBDS	CSF2
FGF5	CLCA2	ADM	LAMA3	IFNA1	JAG1	VEGFC
CLC	RTN4	AGRP	HMGA2	CGB8	PLAU	INHBA
OR2L13	PRRG1	AIMP1	F2RL1	CXCL11	TGFA	NRG1
ELFN2	MYO5A	AMELX	LHX1	PROK2	PDGFC	SEMA3C
GOLGA6L7	FBLIM1	ANGPTL7	IL24	IL33	CXCL14	SEMA3A
OR2L2	BNC1	ARTN	MMP10	NPY	TGFB1	APLN
LCE6A	CD44	AVP	DSC1	GPHB5	EPGN	PTHLH
LCE2B	MEAK7	AZU1	NT5E	CCL7	GMFB	NGF
KRTAP11-1	PLS3	BDNF	L1CAM	CXCL10	HBEGF	EREG
NTSR1	LIMA1	BMP1	CCBE1	GDNF	IL18	LTBP1
FPR2	MYO1B	BMP10	SPOCK1	DKK1	CLCF1	TNC
RXFP3	KIRREL1	BMP15	TGFBI	CMTM5	IL20	ADM2
PSG6	UBE2Q2	BMP2	TENM2	GDF5	IL11	INSL3
ACTBL2	SNAI2	BMP6	DSCAM	GDF7	PDGFB	CD40LG
SHC4	THSD1	BMP7	CDH13	GIP	IL1A	CORT
LRRN4	STON2	BMP8A	FLRT3	CSPG5	MDK	LTB
LCE2D	CA12	BMP8B	SLITRK6	CCL20	PSPN	TG
USP17L1	SLC7A5	BTC	THBS1	GALP	GMFG	PTN
KLHL4	RNF217	C3	CYP26B1	SLIT1	NUDT6	GHRL
CSMD3	USB1	CALCB	SRPX	INHBE	C5	IL2
OR2L5	SLC38A2	CAMP	CXCR1	IL17A	TNFSF15	IL12A
C11orf87	COL4A6	CAT	AJAP1	MIA	GNRH1	IL34
ZFP42	PHLDB2	CCK	CYP27B1	ANGPTL5	LTA	OXT
CRYGC	CAV2	CCL1	COL17A1	PROK1		NRTN
SLC6A20	ENDOD1	CCL11	SERPINE1	HAMP		CCL25
OR2L3	KRT14	CCL13	CAV1	FGF8		FGF17
AL162596.1	IGF2BP2	CCL14	F3	AMH		GPHA2
MARCHF4	YWHAZ	CCL15-CCL14	HTR7	IL25		CSH2
MYO7B	DCBLD1	CCL16	TLL1	CXCL17		FAM3B
ALPP	TUBB6	CCL17	IL31RA	NTS
FRG2B	MAP4K4	CCL18	LAMC2	GDF15
TH	KLF7	CCL2	AMIGO2	PTH2
APOH	BZW1	CCL21	FN1	FGF23
TRIML2	FAM126A	CCL22	HAS2	HTN3
GRIA3	GJB6	CCL23	DSG1	GHRH
NTNG1	SHC1	CCL24	FLRT2
FCAR	PRNP	CCL26	CSPG4
CDH2	ITPRID2	CCL27	SERPINE2
CXCL5	FSCN1	CCL28	WNT7A
FLG2	N4BP1	CCL3	PI15
ELAVL2	MACF1	CCL3L1	ITGA6
UGT2B4	CAP1	CCL3L3	NELL2
TFPI2	NAV1	CCL3P1	ADAMTS15
MRGPRX4	RNF149	CCL4	EVA1A
PLCD4	MET	CCL4L1	DNER
GPR50	PANX1	CCL4L2	ANTXR2
HHIP	MYH10	CCL5	EDNRA
C1orf68	SOX15	CCL8	SLC6A11
FRMD5	SLC16A1	CCN1	PTP4A1
TAGLN3	SOWAHC	CCN2	IRS1
LCE2C	PPP2R2C	CCN3	MICAL2
TMEM239	RAB11FIP5	CD320	ITGA5
KPRP	GJA1	CD70	MFAP5
NLGN4X	PLK2	CDNF	MMP13
ANXA10	CALM1	CER1	CDHR1
SLCO1B3-SLCO1B7	GJB2	CGB1	SLC6A2
HRNR	TTPAL	CGB2	SHISAL1
LCE2A	GALNT6	CGB3	LIPG
GBP5	SERPINB5	CGB5	ITGA3
PCDHGB5	CDK6	CGB7	HEPHL1
SYT16	KRT6A	CHGB	SH2D5
SALL1	GOLGA7B	CKLF	AHNAK2
FGL1	NIP7	CLEC11A	ACTN1
KCTD14	BDKRB2	CMA1	SH3TC2
NLRP3	SMTN	CMTM1	PAPPA
KCNA10	MYOF	CMTM2	CLMP
AADACL3	TNFAIP1	CMTM3	CPA4
PNMA5	SERINC2	CMTM4	MN1
SLITRK2	PTGFRN	CMTM6	SLC16A2
PDCD1LG2	ARSJ	CMTM7	MMP3
OR10S1	MARK3	CMTM8	APCDD1L
CSMD2	FAM89A	CNTF	PRSS23
INSYN2B	GSDME	CRH	PCDHGC3
BCAR3	TUBA4A	CSF1	NAV3
KCTD4	MMP1	CSF3	FAP
PSG5	KDM5B	CSH1	SCG5
MS4A3	BTBD11	CSHL1	AREG
TKTL1	PLIN3	CTF1	RNASET2
DISP2	ELL2	CTSG	GADD45G
MGAM	SLC38A7	CX3CL1	PIK3R3
CNTNAP3C	KLF10	CXCL1	GPR18
GNAT2	AGPAT4	CXCL12	ALKBH7
CXCL3	OGFOD1	CXCL16	NEURL3
FAM169A	REEP3	CXCL2	ZBED3
FER1L6	NDEL1	CXCL6	CRYGS
LRRTM2	ATP10D	CXCL8	CHCHD10
NPY4R	DNAJA2	CXCL9	P4HTM
LCE1F	DUSP7	DEFA1	PIM2
TENM3	PTPRE	DEFA3	RBBP8NL
GRM1	STRN3	DEFB1	PRIMA1
MOB3B	TMCC3	DEFB103B	MCF2L
DEFB4B	RAB38	DEFB104A	EBP
LCE1A	RALB	DEFB4A	NFE2L3
B4GALNT4	TSC22D2	EBI3	NDUFB7
TNMD	FAM83B	EDN1	CREB3L4
MDGA2	RGS20	EDN2	JAKMIP1
DNAH8	PIEZO1	EGF	TCTEX1D2
ASIC5	TENT4B	ENDOU	SCML2
AKAP14	TMEM154	EPO	COMMD3
LDHB	DUSP6	ESM1	ZSCAN16
ADRB1	CARD6	FAM3C	HUNK
CPLX4	COL12A1	FASLG	SLC25A4
CEACAM5	TUBA1C	FGF1	APOBEC3H
NT5DC4	PLEC	FGF10	ETV2
AC090360.1	NRBF2	FGF11	ANTKMT
ARGFX	CARD10	FGF12	PAFAH1B3
C12orf50	APBB2	FGF13	TMC8
DCT	SULF2	FGF14	SPNS3
C7orf61	CLIP4	FGF16	SYNGR1
KHDC3L	FURIN	FGF18	CD8B
C16orf86	NIPAL1	FGF2	EPHX2
ABCG5	GPR153	FGF21	FAAH2
BANK1	FRMD4B	FGF22	FHIT
COQ8A	KLC3	FGF6	TRAPPC6A
FAM184B	CEP170B	FGF7	FANCG
PCDHA13	ARL4D	FGF7P3	TMEM156
GP9	FSTL3	FGF7P6	Z82206.1
NECAB1	DYNC1I2	FGF9	NDUFB11
APOF	NOCT	FIGNL2	CCDC189
UPK1B	CAMSAP2	FLT3LG	DHDH
DDC	ADCY7	FSHB	NUDT8
THRSP	HOMER1	GCG	AC099489.1
CUX2	SAMD9	GDF1	ATP1A3
CATIP	FOSL1	GDF10	CCDC106
EXOSC4	DAAM1	GDF11	LIPE
EFCAB3	SPTLC3	GDF2	FXYD6
DCDC2	PXN	GDF3	FBXO43
NDUFAF8	ELK3	GDF6	FN3K
KCNH4	RRAS2	GDF9	TTC23L
LPO	LUZP1	GH1	LRRC46
RBP2	RCOR1	GH2	AIPL1
TSNAXIP1	MAP7D1	GNRH2	EIF4EBP3
ZNF711	WDFY2	GPI	TTC16
AC087289.3	PNP	GREM1	MYO15B
DUSP26	C16orf72	GREM2	SLC6A16
AP001267.5	ELOVL1	GRN	CENPM
PLEKHG7	TRAF3IP2	GRP	EFCAB6
MRGPRD	KRT6B	GUCA2A	KAZALD1
TTC9B	PGAM1	HDGF	MYO1A
MYADML2	CDH3	HDGFL3	SCNN1G
PNPLA7	WWC2	HGF	PXYLP1
AC011511.1	MDFI	IAPP	PGPEP1
NPIPB9	HIF1A	IFNA10	LGALS9
ACTL6B	MAPK6	IFNA13	CD3D
SDR42E2	RAB31	IFNA14	RPS6KL1
RARB	RAB22A	IFNA16	CRIP1
MMD2	ADGRF4	IFNA17	LIMD2
MLXIPL	GNAI1	IFNA2	DSCAML1
PRKCG	GOLGA5	IFNA21	DOC2B
CCT8L2	KIFC3	IFNA4	RGL4
BECN2	TPM4	IFNA5	TMIGD2
WFDC2	GSDMC	IFNA6	DHPS
CYP1B1	EXOC6B	IFNA7	CLEC1A
KCNN1	TTC7B	IFNA8	PRR19
PLEKHB1	PMM2	IFNB1	CXCR4
TSPEAR	SLC37A2	IFNE	KLRG1
CYP2C19	S100A10	IFNG	TMEM270
GPR150	CYTH3	IFNL1	SLC10A5
KRT35	EIF2S1	IFNL2	PAOX
COX4I2	FAM83A	IFNL3	SLFN13
TNNC1	TNFRSF12A	IFNW1	TMEM160
PDE9A	LRRC59	IGF1	NUGGC
VMO1	SGMS2	IGF2	ADORA2A
DYNAP	NEK7	IL10	DBP
CRX	SRPK2	IL12B	CCDC146
STRA8	TMEM87B	IL13	BATF
CACNB4	PAM	IL15	C2CD4D
CYP4A11	CORO1C	IL16	ZNF428
RHO	ENAH	IL17B	GZMH
TMEM191B	HOXC13	IL17C	FXYD2
MST1	EHD2	IL17D	CBX7
OR52A1	FMNL2	IL19	ELF3
C2orf73	MSX2	IL1B	QRICH2
CTRB1	CAVIN1	IL1F10	GPR25
BIRC7	HEATR3	IL1RN	YJEFN3
C1QTNF8	ENTPD7	IL21	BGLAP
ANKRD30A	SGPP1	IL22	IZUMO4
RNF186	SNX6	IL23A	PAXX
SYCE3	KRT17	IL26	MAP4K1
KAAG1	PPP1R14C	IL27	HSD11B1L
MUC5AC	TANC2	IL3	PBX1
EIF4E1B	KCNJ15	IL31	C9orf116
NEUROG3	CAB39	IL32	TMEM205
TMEM256	PROCR	IL36A	FAM222A
MRPL2	CDC42BPB	IL36B	CCDC74B
EXOC1L	DHX32	IL36G	ARL6IP4
KRTAP19-1	RSPRY1	IL36RN	PBX4
NDUFB8	OSBPL10	IL37	MYO5C
C3orf70	KIF13A	IL4	SMIM1
CYP4F8	DSE	IL5	CCDC180
FAM183A	CSNK2A2	IL6	LAGE3
TLE6	INPP4B	IL6ST	ATP6V0E2
GPR32	TUBB2A	IL7	E2F1
GPC5	DLX1	IL9	NT5M
PCDHA5	ATP6V1D	INHBB	GPC2
SULT6B1	IPPK	INHBC	ADAM28
MARCO	TMBIM1	INS	HES6
NPIPB6	HRH1	INS-IGF2	RNF148
RHCG	DSG3	INSL4	TMEM86B
LINGO3	TES	INSL5	MTMR8
SCGB3A1	MICALL1	INSL6	LGALS2
BPIFB1	SEC23A	JAG2	CLDN7
COL11A2	LPAR5	KITLG	FA2H
PRDM9	PPFIBP1	KL	AC112128.1
GRIK4	NDFIP2	LACRT	ARRDC5
GPR83	IMPDH1	LECT2	SCML4
KRT20	TGFBR2	LEP	EVA1C
ERICH3	NRIP1	LHB	FAM171A1
CCDC83	KTN1	LRSAM1	EXD1
WNT6	LRRFIP1	LTBP2	LMO4
SLC27A6	TPBG	LTBP3	MEF2B
CYP2A6	NIPAL4	LTBP4	KHK
ZNF280B	CMTR2	MANF	JTB
PHYHIPL	GALNT3	MIF	PNMA8B
OR10K1	GPR68	MLN	TEX22
DNAJC22	SIRPA	MSTN	CARD9
RPRM	SFXN3	MYDGF	S1PR4
MT1H	RHOD	NAMPT	CCDC27
IL1RAPL1	DHRS7	NDP	ADAMTS17
ZSCAN10	ITGB1	NENF	CD27
MT1G	CNGB1	NMB	ADGRG2
OTOG	FHOD1	NODAL	TSPAN32
CATSPER4	SLC3A2	NPFF	SEPTIN1
LAMTOR4	C1orf116	NPPA	MS4A18
SP7	TNS4	NPPB	CD52
CERKL	INF2	NRG2	CYP2D6
POU5F2	CMIP	NRG3	GZMK
CLDND2	LPCAT2	NRG4	CHPT1
KCNT1	SMOX	NTF3	MTTP
TAS1R3	PPP2R3A	NTF4	KLHDC9
DAO	CERS3	OSGIN1	KLF1
DPT	MSN	OSM	ATP5PO
AMER2	AK4	OSTN	CDH23
OR5A2	CAMK2N1	PDGFA	GPR137C
DUSP29	LPCAT1	PDGFD	LYRM9
FCRLA	TIPARP	PDGFRA	WBP2NL
NKG7	CDK5R1	PDGFRB	SBK1
ESRRG	FKBP9	PDGFRL	MAP1LC3A
HOXA4	KLK8	PDYN	OTOA
MOGAT1	LDHA	PF4	UBXN11
CNBD2	PPARD	PF4V1	OR56B1
GPC3	COL5A3	PGF	RNF207
SRPK3	CDA	PMCH	HAGHL
FBN3	ZDHHC9	POMC	IGFLR1
DRICH1	TTLL11	PPBP	ZFHX2
OR1M1	SLC7A8	PPBPP1	PCP4L1
DPM3	C20orf194	PPBPP2	ZAP70
GALNTL6	DTD2	PPY	ECHDC2
CPAMD8	DDX21	PRL	TCP10L
OR7A5	PSMD7	PRLH	C9orf50
FXYD1	C6orf120	PTH	DKKL1
ALDOB	TGFBR1	PYY	CDKL4
PLA2G2E	ZFYVE21	QRFP	FAM229A
PRICKLE4	KPNA3	RABEP1	CBS
HID1	DKK3	RABEP2	ISYNA1
SYCE1	FERMT1	RETN	PARD6A
SLCO5A1	RBMS1	RETNLB	MROH7
TMEM91	ARHGDIA	RLN1	FAM163B
LTK	SERINC3	RLN2	SCN11A
TRIM50	JKAMP	RNASE2	AK8
KREMEN2	EHD4	S100A6	CBY3
PCOLCE2	TANGO6	SAA1	REM1
MIP	FGFBP1	SAA2	BIRC3
SAPCD1	B3GNT5	SCG2	PROCA1
CTRB2	FAM110C	SCT	ZNF620
POLR2J3	UBASH3B	SECTM1	KATNAL2
KCNG3	KRT6C	SEMA3B	XKR5
OR7D4	ZNF114	SEMA3E	MAGIX
TUBB2B	LARGE2	SEMA3F	ASB9
NBPF4	PPP2R5E	SEMA3G	CTRC
SEPTIN14	EXT2	SEMA4A	SIGIRR
MPPED2	FRMD6	SEMA4B	CGNL1
CYP26C1	NABP1	SEMA4C	C2orf15
C20orf173	NEDD4	SEMA4D	TAL2
NTN5	VDR	SEMA4F	ASIC3
DEFB124	MAP7D3	SEMA5A	SYP
SLC6A4	IFFO2	SEMA5B	KLKB1
ROPN1B	STK17A	SEMA6A	PET100
CTXN1	DYNC1LI2	SEMA6B	OLFM1
IL1R2	ABL2	SEMA6C	C16orf96
GLYATL1B	EFNB2	SEMA6D	POLR2I
GRK7	BMPR1B	SEMA7A	IQCN
GRIA4	WASHC4	SLIT2	C16orf92
GNG7	ULBP3	SLURP1	ZCCHC18
UTF1	USP15	SPP1	ITPKA
ARL5C	MYH9	SST	C2orf92
KDM4E	DCAF5	STC1	TEX43
S100A13	SEPTIN10	STC2	ICOSLG
CAPN6	TMC7	Symbol	PLGLB1
HOXB1	TSHZ3	TAC1	IKZF3
USH1C	CSNK1A1	TDGF1P3	KRT32
SMCP	CIAPIN1	TGFB2	NDUFA11
ECSCR	SCRN1	TGFB3	TBC1D10C
DMRT1	KLK5	THPO	PRCD
ERBB4	PAQR5	TNF	A3GALT2
AQP5	FAM83G	TNFRSF11B	SPOCK2
SLC22A31	TNKS1BP1	TNFSF10	ERO1B
RNF208	MAP3K20	TNFSF11	WFIKKN1
TRIM75P	BCL9L	TNFSF12	TMEM52
TERB2	PNLIPRP3	TNFSF13	FAM186A
OXGR1	KLK10	TNFSF13B	MCRIP2
GAMT	MTDH	TNFSF14	ANKRD65
CHRM5	KLK7	TNFSF18	SLC16A11
MIXL1	ACVR1	TNFSF4	ARSH
MINDY4	ARCN1	TNFSF8	GPR143
ABCA13	CNEP1R1	TNFSF9	PRR22
CBLIF	ARHGEF4	TOR2A	ANO4
NEUROG1	MYC	TRH	C2CD4B
NDST4	RAP2B	TSHB	GFI1B
HEPACAM2	DCUN1D3	TSLP	NIPSNAP3B
VCX	PTPN21	TXLNA	MXD3
TFAP2B	BLZF1	TYMP	SLC1A1
RTP1	LRRC8C	UCN	LEAP2
SMIM6	DMKN	UCN2	BLOC1S1
HCRT	CRIM1	UTS2	LGI2
TAS1R1	PAFAH1B2	UTS2B	TLE2
IRAG2	F2R	VEGFA	AP3B2
ZNF853	DSTN	VEGFB	CACNA1F
GNG13	SLC31A2	VEGFD	RPH3AL
FUT5	CCNK	VGF	ANKRD23
DCD	CAMK2D	VIP	CNIH2
KBTBD13	SLC4A3	XCL1	DERL3
TCL1A	WLS	XCL2	SLC7A2
ERAS	FAM83H		ARMH1
C12orf54	PERP		M1AP
VWC2L	CD109		ACSM3
GIPC2	ATMIN		WSCD1
KIF2B	HMOX2		ZCWPW1
SPDYC	MAP2K4		SLC25A10
RGS9BP	LIMK2		SUSD4
SLC17A2	IL1RAP		KRT86
OR2G6	PLEKHG5		TMPRSS3
DNAH11	YKT6		DCST2
RNF157	RHOB		GLB1L2
UPK3B	MIDEAS		TCEA3
RTP5	TPD52L2		NPM2
PAQR9	CALD1		ZNF385C
OR10G3	TRPV3		ILDR1
ASTN2	ZNF860		C12orf57
CYP2W1	PDCD6IP		AJM1
CLU	ACLY		ZGLP1
SLC38A11	KCTD11		WDR97
CFAP299	RNASE7		TIGD3
NPIPB13	ZHX3		CACNA1D
DRD4	GPR1		FCRL5
AGMO	EFNB1		OCM
CLDN9	RASAL2		BRICD5
HOXB9	FEZ1		GALR3
RFPL1	ZNF365		C20orf204
PRDM14	GNPNAT1		RDM1
OGDHL	LPAR3		ATOH8
FAM3D	KCTD10		RNF212
SAA4	FAM98A		ARHGAP4
OTOR	MYO10		GZMM
FEV	SPAG9		HAAO
IGBP1P2	PREP		SCNN1B
LKAAEAR1	OSTM1		RNFT2
C1orf87	VCL		ESR1
COX7A1	PTK7		CCDC78
C19orf18	PKP3		REEP2
TDRD12	DCTN1		SKAP1
AMN	PEAR1		KLB
PRDM13	KRTDAP		RAB42
MAOB	ADAMTSL4		GPT
KCNS1	SPRY4		ENPP5
LCN10	PALLD		NCR3
AMBN	VPS35		TMEM200C
ZIC1	HERC4		SLC27A5
MYH7B	CFAP251		TLR10
EEF1A2	TMEM87A		LTC4S
FAM209B	HOXA1		HCST
RAMP1	DYNC1H1		STAP1
SMCO1	MTHFD1L		FAM71E1
MYBPC1	BNIP3		PRSS36
COL4A3	TUT7		RIC3
SLC28A1	LEPROT		SPACA4
UMODL1	FABP5		RAD9B
P2RX3	ANO6		BCL2
LIN28A	SLC12A4		GLS2
OR2AT4	DUSP14		C6orf52
MRPL12	QSOX1		UBD
SLC3A1	EXTL3		KLRB1
CELF4	LRRC8A		CHADL
SULT1C2	IRX4		LDHC
MUC5B	SPRED3		SNX22
SERPINB11	TIMP3		TEKT5
ENO3	PCDH7		MISP3
TEX26	NCKAP5		EPHA10
TRIM72	BCAR1		KCNJ10
PLSCR5	CHORDC1		FCRL3
VSTM2L	GSKIP		BEX2
USP6	NUS1		EPHX3
RBMXL2	CHPF2		CDKN2A
TAS2R43	NDST1		CRACR2B
KCTD8	SLC22A15		IL2RG
GATD3A	NCKAP1		SELENBP1
STRIT1	CTSC		MAMDC4
ELF5	E2F4		PKHD1L1
FITM1	SIK3		RIBC2
FIBCD1	TSPAN5		FZD9
CATSPERD	DIP2B		CCR10
KRT33B	IQGAP1		FAM81A
CP	ACTR2		TCERG1L
CIB3	CHPF		CFAP94
LRRIQ4	UBR1		SMPDL3B
MEIOC	MYO1E		GKAP1
CYP4A22	EML1		SEPTIN3
KRTAP5-7	KIF16B		SPDYE16
HMGN5	CA2		RHPN1
SLC34A3	PDPN		GRM7
MZT2B	AASDHPPT		PRR15L
TMEM72	RNF11		SYCP3
STOML3	HTRA1		TRPV5
CD200	ELOA		C22orf31
PPEF2	UTP4		CFAP73
ANKRD20A3P	YWHAG		OR52N4
MATN4	C16orf87		NUPR1
AKR7A3	SLC44A5		BTN1A1
GSTA3	VSNL1		FAM189A2
AQP2	BICD2		SP5
CCDC151	ITPRIP		CYP4B1
LONRF2	YWHAB		NMUR1
ODF4	CHSY1		GPR62
NOXA1	ZNF319		MUC20
LYPD2	DSP		CDKN2C
SVOPL	USP10		CTSE
TUBB8	AP1G1		FAM83E
RFX6	ULBP2		ZYG11A
CLCNKB	IFNLR1		CCDC160
NPIPA2	DIPK1A		CCDC28B
KCNH5	SLC35D1		EMID1
AC092647.5	CEMIP2		LINC00634
PRSS51	ARRDC4		MAP3K15
CELA2A	PVR		SLC2A4
ACSM2A	HSPH1		KRT33A
CST11	CTSV		ICA1
ANKRD66	CDC27		NAT2
HGFAC	SYNC		C19orf57
TULP2	NCDN		FAM221A
SH3BGRL2	ZBED2		SLC25A41
CHRNA3	ACTB		POU2AF1
NANOG	FOXN2		TMEM150C
ANKRD40CL	CLIP1		TEX45
SPINK1	SURF4		STK33
PLA2G1B	MAN1A1		LHFPL1
PRODH2	RPS6KA4		MEIG1
AC008397.2	SGMS1		HCN4
EFHC2	ACTR3		SVIP
OR6S1	SPRR2G		CCDC74A
SMIM5	AHNAK		ITGAD
TMEM238	SPOCD1		BFSP2
LY6H	ARSI		RSPH14
DOC2A	KCTD21		FKBP6
CEACAM7	FAM177A1		TRIM73
SLC9A2	ADGRG1		TNFRSF17
ADAM29	SNX9		OR2H2
CCDC185	PINK1		GCHFR
DEPTOR	APP		IGLL5
BRSK2	DDX60L		KRT19
UGT1A9	FAM91A1		PODXL2
RBM20	AGPS		PNOC
CFAP221	TMCC1		NSUN7
OR10AD1	TWF1		SOX8
TPPP2	WASHC5		COL9A2
C19orf81	C1QTNF6		UPK3A
OR8D1	SLC2A1		OR2I1P
EFCAB8	MFSD2A		WNK3
CBLN4	SQLE		TNFRSF13C
ARHGDIG	PDZD8		FOXA1
CCDC187	ATP6V0D1		CRYBA4
PHYHD1	MTMR2		FATE1
MNX1	CYP27C1		ZMYND10
ATP13A5	CAPZA2		RAB26
PCK1	NRP1		TLX2
PENK	CCDC86		CD79B
ZDHHC11B	LDLR		STXBP6
AL445524.2	SLC10A6		ASRGL1
ADAM18	SIAH1		SLC16A8
CLEC18C	WDR44		ARNT2
SGCZ	SPRYD3		CYP4F12
SMIM31	SLC7A1		TRIM74
CELA1	SETD3		CCNI2
IL17F	CD2AP		SSTR2
GABBR2	VSIG1		RNF165
NAA10	IL22RA1		BEST2
SCIN	ANXA2		AMY2B
PIWIL3	TRIP11		PAK3
HPGD	USP32		TTLL6
ABHD1	CREB5		EXOC3L4
PRAMEF20	PTPRK		NMU
RHBG	RBMS2		RBP7
SIX3	TOP1		VWCE
HTR3E	PICALM		MYB
PAX2	PTPN12		ADAM22
EIF1AY	KRT16		STAR
ITLN2	PRKAB2		RBP3
CALML5	AP4E1		NTN3
TFR2	RAB1A		ZNF667
SLC12A1	RAB18		YPEL1
STRC	YWHAQ		ALKAL2
PIANP	MYOM3		CAPS
OR1D2	MAP4K5		TJP3
C20orf85	SPON2		MZB1
HTR3D	SORCS2		C11orf53
ANTXRL	UPP1		WNK2
SPATS1	DLX2		REELD1
TCP10L2	BPGM		TTC6
OTOS	FKBP14		TRPV6
PLA2G2C	SPRYD7		TMSB4Y
PLSCR2	LONP2		GRIN2C
GLRA3	DEGS1		TSPOAP1
NEURL1	PSMC1		HLF
DPPA3	YIPF5		CCDC154
PLAAT1	SLC2A9		TBL1Y
SLC10A2	CD276		MYOCOS
OR4D9	SLC27A4		NEXMIF
OR10A2	NFASC		MFSD4A
RGL3	MTPN		ARHGEF33
SERPINA4	INPP5A		CD79A
KISS1	CASP4		TESC
PNCK	REXO2		CNTD1
GPR101	AMFR		OCA2
CERS1	SH3D19		GCK
CLCA4	KRT75		GLOD5
BARHL2	MCU		PLAC8
CYP1A2	POU3F1		NRXN1
DAW1	SRP72		ISM2
C1orf158	CLTC		FAM240C
SERPINB12	WDR43		SP9
HOXA9	PKM		MAP7D2
PKIA	ADAM10		CYP2E1
OR5A1	MCC		NR3C2
DCAF12L1	PITPNB		KLHL35
RESP18	CLIC4		IGFALS
BRDT	GLIPR1		OXER1
BHLHA15	ERCC6		AIRE
MATR3	GSDMA		SOWAHA
ADGB	ZHX1		GNG8
SIX6	ITGB4		SNX31
NWD1	HAS3		KRT15
KCNC1	UBE3C		RANBP17
ANKRD20A4P	THBS2		IL17RB
TSHR	USP47		ZNF157
AKR1D1	UBE4A		BEND5
FBXO47	CALU		EYA2
DNAH12	CAP2		SOX30
KRT7	COL4A5		CYP27A1
GOLGA8F	ENPEP		RIPPLY3
CHST5	EPHB3		PCP2
CRYBB3	GALNT2		CR1L
H4C1	SNX33		FCRL2
SOHLH1	GARS1		B4GALNT2
IFITM5	COL5A2		RNF150
NLRP13	INTS6		MYCN
CEACAM20	MFAP2		PTGDS
TSGA10IP	EVI5		CPEB1
CLIC6	SERPINH1		VPREB3
SLITRK1	PMEPA1		CDH7
CIB4	PLCD3		ISL1
CST5	CASP14		PHOX2A
CES3	VEZT		SPIC
CD177	SUCLA2		TCIM
DCX	ZPR1		HOXB13
GJB1	DLGAP4		SMIM22
FUT3	STX3		TNFRSF13B
NXPE4	ALKBH8		CCL19
WNT1	MMP17		ZMAT1
WDR93	PPP2R1B		IGFBPL1
MAPK4	MCFD2		CYP4X1
ZAR1	P4HA2		CLUL1
PCSK4	TCAF2		TMPRSS2
TLE7	IGFBP6		DRD1
VSIG2	XPR1		CALML6
NANOS3	TSR1		C14orf39
NPFFR2	PTK6		ANKRD34B
KCNU1	PDLIM5		PDE6B
DEFB126	MAFB		SYNGR3
AC108941.3	SLK		REN
TMEM145	COL4A1		OR2V2
ABCC8	RAPGEF4		COL4A4
SLC35D3	SLC38A5		FOXJ1
TMPRSS12	ABCA1		SYNE4
OR2M3	DUSP18		TLX3
TMEM38A	MAP1LC3B		FOXD3
PDE6A	GFOD1		SIM1
KCNG4	TMED10		IGSF5
ST6GALNAC1	FLNB		CRIP3
SI	MYO1C		SYCE2
GNAT1	TM4SF19		INA
SHISA3	NUTF2		VCAM1
FBP2	MARCHF7		GRIN2A
KIRREL2	SCAMP1		PLA2G2D
TNFRSF18	SYT7		CCER2
GPD1	KANK1		PRRG3
MGAM2	SLC25A30		CHDH
SVOP	MAP4		IGLL1
ERICH5	ALG2		MESP1
TCEAL2	DVL1		FYB2
CYP21A2	TRIO		GOLT1A
FOXA3	NUMB		DNMT3L
WEE2	ANXA5		SIM2
ADRA2B	DOK4		LBHD2
VCX3B	BACH1		DMRTA2
WNK4	SRRD		HMSD
TMEM178A	HSPA5		PKDCC
CARTPT	MEF2A		CD19
DYNLRB1	AFAP1L1		ZBTB8B
FOXR1	EFR3A		PNMA3
POTEC	DENND2C		SV2B
FFAR1	COL13A1		MT3
MSH4	MCL1		FCRL1
OR2B2	PRAG1		ACBD7
BEND4	KRT1		KIF25
ZPBP	MYO1D		RHBDL3
SLC18A1	SPRR1B		NOL4
DCAF8L2	TMED5		HMX2
IRS4	PLEKHN1		GABRP
CRABP1	PLCB3		LCN12
SLC22A10	UBE2H		PARM1
SCN10A	DSC3		FRMD1
MYL7	TOR4A		CYP4Z1
BANF2	TBC1D2		IRX6
C9orf24	TDG		ALX3
EFCAB12	LIG4		MS4A1
KLRC2	USP2		NPHS1
SYT2	TRAPPC6B		ADARB2
SCX	GNA12		LLCFC1
GSTA2	CPSF2		CFAP91
AC005551.1	LACTB		CBLN2
CAPN9	FHL2		NOS2
RNF183	NEFL		SYCP2
SLC1A2	UBR5		YBX2
CST4	RNF139		STAG3
PTPRT	RARS1		TCP11
SAMD7	SLC35F3		MGAT3
CYP2A7	PTPRZ1		C8G
SPATA31E1	LYST		SMC1B
SLC26A5	MBOAT2		B3GALT5
PROKR2	APLP2		CLPSL1
GAGE10	RIN2		TMSB15A
TEKT4	GNAI3		MEI1
ALLC	XPO6		SHISA8
TMEM108	DNAJB5		FCER2
PCDHB1	HOMER3		UGT2B28
ALDH1L1	KIF1C		FCRL4
CXXC4	OPN3		TMEM178B
SFRP5	NSG1		BTNL9
FNDC7	VTI1B		IZUMO1R
SPTBN4	TNFRSF1A		MYO3A
BNIP5	DHX38		KRT38
RXFP4	MAP7		KRT36
SPEM2	NR3C1		ABCA3
ZNF670-ZNF695	CTPS1		DRGX
CABP7	BAZ1A		SYT10
SPAG6	GLS		C1QTNF4
SHH	MPP6		NKX2-3
SLC24A5	IGFL2		PYDC1
KHDC1L	ABCE1		CLDN10
ARMC3	NFAT5		XKR4
BPIFA3	DLX3		INSM1
HMCN2	CREG2		HS3ST4
NR1I2	TPM3		ZNF541
LGALS4	CDCP1		ASCL4
WFIKKN2	LYPLA1		NEFH
OR2A5	ANKRD50		AL603764.2
FAM166A	CDKN1A		CLGN
C3orf22	ASCC3		TDRD10
CFAP100	PLEK2		SERPINI2
ENTPD8	MGLL		RHOXF1
APOC1	PPIF		KCNB2
CLCNKA	JMJD1C		COL19A1
VRTN	RDH11		ZFR2
ALDH1A1	WDR20		RORB
TF	KCNK6		ENPP6
SLC22A12	SDC1		KCNA2
SYCN	IPO7		MAJIN
PON3	HSPA8		CRB2
PAX4	NAA30		UPB1
KLHL14	ZYX		CLDN3
CEACAM8	MARK4		SPIB
SRY	CHD9		DDX25
DPRX	SERINC1		KASH5
HNF1A	LEO1		KEL
TAFA4	PAEP		NPPC
DAZL	FEZ2		ZPBP2
SPATA3	LAD1		FEZF2
PRSS38	SLC30A4		CD8B2
STMND1	PRMT3		PAX1
AMER3	PTGS1		TAF7L
ECE2	CTSL		IL17REL
FIGLA	EGFR		SHCBP1L
PPP1R1A	COPB1		FDCSP
PLIN4	IRX2		GBX1
SPINK2	MCTP1		SOX14
NPW	MUL1
CFAP97D2	DSC2
SEC14L5	AKT1
PCSK2	SBSN
SPEF1	AJUBA
ZNF648	BTRC
ZNF676	EEA1
KRTAP5-8	NOD2
KLK15	JUP
SLC5A11	EI24
TMPRSS11A	CYP39A1
SMIM24	KDM1B
C22orf15	HGS
LCN2	DOCK6
ABCC12	MT2A
MUC17	UBTD1
AC005726.1	SMIM3
ELAVL3	SEC24C
DGCR6	VAMP3
CCDC177	UBA6
SEC14L3	PRKCA
TLCD3B	FTO
ZNRF4	PRDM4
C17orf98	SFN
RSPH6A	AMMECR1
CLEC4F	DLAT
COL26A1	SLC22A23
MAL	FEM1C
SPO11	JARID2
AC021072.1	TMEM181
CHIT1	SLC25A24
PRAMEF17	WASL
SLC17A8	TFAP2C
SNTG1	APCDD1
CNTN2	SLC35F6
CDC20B	CCNA1
TMEM82	SPTLC1
NR1H4	SLC35F2
PRAMEF18	NCOA3
EPYC	STRIP2
PEBP4	ATG2B
SH2D6	USP43
SCGB1A1	ZNFX1
ERN2	INAVA
MOXD1	SLC9A1
FAM221B	PIM1
DUSP15	CYRIB
C5orf49	PDLIM7
PTGER1	YAP1
HFM1	CPEB2
EPPIN	POPDC3
CRNN	MMADHC
SLC35G4	PKP1
OR1I1	NOB1
COL23A1	EIF3A
ECRG4	ARHGAP29
MAT1A	PHLDA1
RGR	NID1
SAG	PXDN
PLIN5	LIMS1
SLC9C2	MINDY2
PLD5	NPTN
CENPVL3	HELZ2
WDR38	SP110
TMEM210	GALNS
COL20A1	SLC7A6OS
F7	YRDC
PABPN1L	CCNYL1
NYX	NT5C3A
SYCE1L	WDR26
PTPRQ	PLA2G4E
AC090517.4	FST
CELA3B	ZFYVE9
CDH18	PSME3
NLRP9	IGF2R
APOBEC1	SEPTIN7
WNT8A	SP100
GHRHR	TM9SF2
TIMD4	SLC7A6
MAGEC1	UEVLD
COX8C	RBFOX2
HIF3A	RAB10
CCDC105	SLC38A4
ART4	ERG
AQP7	BTBD7
SYCP2L	EIF3J
ATP13A4	PLPPR2
SMIM33	TFAP2A
LCN15	HSPA12A
VSX2	LRP12
OR1A1	BAK1
SLC5A7	PHLDB1
KIR3DL3	MFAP3
TGM7	PIP4K2C
TPRX1	AIG1
DNTT	MTSS1
PRSS41	COL5A1
PNMA6A	DUSP11
GOLGA6L6	LCE3E
KCNH2	FCF1
MYL10	ZFYVE1
DNAH6	MYADM
LRRC31	CHMP1A
GABRG2	MMP14
PRR36	BOK
SLC35G3	AFF4
PRAP1	GANC
EXTL1	DUSP3
ETNPPL	OAF
HELT	ITFG1
NDST3	CPEB4
DYDC1	FJX1
ATP2B2	MICAL3
C7	STXBP5
FAM81B	ZDHHC5
PCDHA6	DESI1
ACSL6	DICER1
ALOX15	DPF1
KRTAP9-8	CRK
CNDP1	ZFYVE26
BPIFB4	VANGL1
C9orf152	SEC23IP
SEMG1	NIFK
NLRP11	PCSK5
PNLIPRP1	PXDC1
AR	OSMR
FAM71E2	KIF3C
KCNJ11	EXOC5
CT83	BAG5
AMY1B	ZMPSTE24
GFRA4	TRIM32
ADIPOQ	SELENOI
PRDM7	OTUB2
PDE4C	STK3
ZG16B	SEC24A
NPC1L1	PAFAH1B1
WSCD2	ANO1
LRRC26	WDFY3
SEPTIN12	RAP1GDS1
AMOT	LOXL2
FAM180B	C1GALT1
KRT72	NAA15
OR2B6	BAIAP2L2
BCAS1	SLC35C1
KRTAP5-10	MYORG
KRTAP1-3	RDX
CASQ1	GATAD2A
BHLHA9	FNDC3A
KRTAP3-1	KLF6
LCNL1	CYB5B
PON1	TMED7
DDX4	ADAM17
CIBAR2	DHX29
DRC7	MAPK1IP1L
DCAF8L1	ACSL4
HSPB2	EXT1
TAAR1	JHY
AC007906.2	AHR
RLN3	PALMD
MS4A8	EVC
CLEC3A	FBXL2
C19orf67	TP63
MUC2	L3MBTL3
OR11G2	LRP11
CHST9	SLC24A3
ALPI	FER
NLRP8	SSR3
NANOS2	ARHGAP5
HS3ST6	SP140L
KRTAP13-2	SRGAP1
NUPR2	CCDC85C
ENHO	HOMER2
OR1N2	C6orf132
KRT13	NRP2
OR4N2	HK2
CRISP2	PITPNM2
OR4K2	TECPR2
CACNG2	COG3
KRTAP5-9	CALB2
SHISA9	AMOTL1
HCAR1	TRIM6
SLC22A6	TMEM65
SLC7A10	SNX14
SERPINI1	TTYH3
UCMA	NPEPPS
CLPSL2	CLTCL1
GMNC	CCT5
P2RX2	MMS19
PRR18	METTL8
PRR23A	TMEM245
KCNJ3	RIC8A
AADAC	ADAT1
GOLGA8S	SCFD1
CXCR5	CSGALNACT2
NEUROD1	PCSK7
TECRL	VTA1
MS4A12	C16orf70
ZNF729	GNA15
KRT28	PFKFB2
PSG3	LATS2
DAPL1	SNTB2
COL9A1	SDR9C7
SLC22A7	GOLGA2
SMIM32	MPHOSPH6
KRTAP17-1	LGALSL
VPREB1	TMEM79
AWAT1	FUBP3
RIIAD1	RASA1
GSTT4	MALL
ZDHHC19	PLK3
NIBAN3	KIF26B
LCN8	DDX60
VSX1	HMGCR
LRRC3C	NAE1
KRTAP16-1	NETO2
DMRTC2	PLBD2
ADIG	PCSK1
FGF20	IL6R
KCNJ4	KLHL18
GJA10	DUOXA1
NPIPA3	GSPT1
TCF15	ERP44
C10orf105	S100A2
PCDHA9	FLII
RPS4Y2	MYO9A
FABP6	SOCS6
C1orf167	TPM1
LHFPL4	P4HB
ATP5ME	UFM1
KRTAP3-2	NSUN2
THSD8	SPTY2D1
CA7	MYO18A
LRRN1	ERC1
CHIA	ANXA3
C9orf135	FAM120B
ADAMTS19	S100A7A
ARSF	TSKU
C17orf64	LCE3D
C8orf74	STK24
LMO3	ESYT1
TCTE1	RIN1
MUC21	IGF1R
OR10H5	EIF4G1
TEKT2	RNF26
MUC19	C16orf74
MARCHF11	NOP9
SLC44A4	LTBR
PGPEP1L	PODNL1
TRIM43B	ROBO4
FOXE3	MXD1
POU4F1	HERPUD2
SLC7A3	MAN2A1
GAL3ST2	BCL11B
OR8A1	CDCA4
SEZ6L	DGKH
AQP12B	SNX29
KCNJ18	ZC3H14
GALNT17	THBD
FAM187B	TMX1
FAM153A	CPNE8
BLK	WWC1
FAM184A	CEP164
LEUTX	SLC39A6
GOT1L1	OLFM2
GAL3ST3	SLC39A9
PROP1	AMD1
TPTE2	SAR1A
ATOH1	COPS2
LMAN1L	GALNT1
PRR23B	ACKR4
FBLL1	EIF4G3
EDN3	KANK4
MUC4	PCYT1A
RNF17	PPP1R13L
FMR1NB	BBS2
LYZL2	CACUL1
TUNAR	MMP2
TRPM5	HIVEP2
SH3GL2	TEX2
CASR	ARHGAP32
CST9L	CHD7
RSPH1	SNX19
DEUP1	DST
DHRS7C	MINK1
C6orf118	GLI3
ACTL8	TRIM5
KLF15	TSPAN10
GGTLC1	PTPRG
CPA1	TSPAN31
CACNG5	TRIP12
OTP	MPZL3
BPIFB3	B4GALNT3
FOXI2	CD151
OR13A1	SRPX2
FAM240A	ITPR2
CNMD	LIPK
JSRP1	IVL
SIGLEC11	LAMB1
NLRP5	PRMT5
DBX1	FEM1B
RPRML	ZNF710
IZUMO2	RPE65
USH2A	TBX1
DNAAF6	GPR176
UGT2A1	SLC22A3
MUC6	EIF4E
VHLL	CERCAM
PPDPFL	TAOK1
UGT2A3	HEATR1
PPP1R14D	TMOD3
FUT6	CBL
SFTA2	SEC24B
NAA11	WNK1
H1-8	BAG3
TRIM42	SHANK2
RS1	SPTSSA
C4orf19	AKR1B15
FSTL5	DLST
HMX3	ATG9A
PAGE2B	STIM1
BPIFA2	DENND10
MYOC	PRR9
C20orf203	AFAP1L2
DYDC2	ASAP2
NEU4	SEC63
HEPACAM	SPECC1
MEIOB	TMEM117
PDIA2	ATP13A2
ANKRD30BL	POLR3G
HTN1	GFOD2
LRRC3B	CFAP20DC
UCP1	ADARB1
GABRB2	TARS1
GPAT2	ABCA12
MORN3	ADAMTS14
CLEC20A	NSMAF
CSMD1	EPPK1
UGT2B17	TAOK3
MROH2A	ZNF608
MSLNL	ZSCAN31
KRBOX1	RCAN1
LRRIQ1	LRRC41
CSN3	SERBP1
BCL2L15	MFSD14B
TSPAN8	HSP90AA1
AC010255.2	ENTPD5
LDLRAD1	STYX
TTPA	ALG11
NBPF6	KCTD5
OBP2B	SLC39A2
GGTLC2	ADAMTSL5
TRIM49B	PPP2R5C
HORMAD2	MAP2
AL451007.3	TRAM1
CSN2	USO1
BEX1	EIF4G2
GOLGA6L22	TCP11L1
LTF	VIRMA
TMEM212	PI4K2A
TEX55	RBM7
CNR2	GOPC
FABP2	RAP1B
DEFB118	SPRR4
SALL3	PHACTR2
SLC22A8	FBN2
SRARP	RAP1GAP2
HMX1	FAM210A
CD22	MSRB1
C11orf86	NID2
CPNE6	TAF2
PCDH8	DOCK5
KBTBD12	ZFP36L2
XAGE2	UAP1
GOLGA8G	ACTR10
CLPS	IVNS1ABP
SNTN	SDK2
TMEM151B	ARHGEF37
KRTAP1-1	NOL6
AC008397.1	VGLL3
OR5AU1	SSH3
H3Y1	KDM7A
BPIFB2	PYGB
AGXT2	LHX5
TRIM43	RNF152
FGF4	FXYD5
C1orf194	YTHDF1
TDRD9	PSORS1C1
LEFTY2	TNKS2
KRT83	PLEKHM1
PSCA	PPP3CA
FMO3	ELL
AGR3	LEPR
GSX2	TMEM92
PNMA6E	BASP1
AC109583.1	GLG1
LYPD4	C1orf74
RANBP3L	GLO1
TFF3	DCUN1D5
FOXN4	CHST11
CFAP65	FLNA
DPEP1	ADK
COLEC11	NOD1
RAX	MPZL2
PRAMEF12	XDH
KRT4	ZC3H13
GP2	DDX52
SPACA3	TNFAIP6
ESRRB	MB21D2
ADCY5	IL13RA1
DDX53	TM9SF3
FCN2	SLC4A7
GCGR	HYAL1
CYP2A13	TAB2
MORN5	NLRP10
SCGB1D2	NUDCD1
RIPPLY2	ADGRE2
SPATA21	EAF1
GOLGA6L1	ELMO3
PLAAT5	SLC7A11
KRTAP29-1	BARX2
OR8G5	ZNF469
VCX3A	CBARP
PDCL2	SDCBP
CCDC60	RAB2A
UGT1A8	TRMT5
TEX15	FAM214B
MTRNR2L1	FAM114A2
SYCP1	IDH3A
CCDC166	ADAMTS6
CLEC2A	IBTK
TAC3	ITGB6
ATP2B3	KRBA1
CYP2F1	ATXN1L
TSPAN19	DGKA
SLC9A4	FAT1
PNMT	ALOXE3
CALN1	ZBTB43
WDR49	RTKN
SELENOV	POGLUT2
SCGN	SLC35F5
CALHM1	LRRC8E
FOXG1	PLEKHM2
FAM216B	ITGB5
PPP1R42	PGM3
PRR23C	IFIT5
TMEM235	UBE2E1
CPLX2	CUL5
APOBEC4	DUS2
PRSS55	PSEN1
ZMAT4	NIPA2
FTCD	ZNF770
KRT24	LRCH1
MSGN1	TWIST2
STATH	ZNF800
CRYM	SERPINB3
MSMB	MAPKAP1
AC136428.1	ACTG1
PRAC1	TOX4
MIOX	OSBPL3
PRAC2	GLUD2
WDR87	ZNF281
DPP10	SC5D
SPINK8	PCNX1
HPN	IL17RE
GAD2	PDP1
C11orf16	ZC3HAV1
PPP1R1B	AKNAD1
ADGRG7	PWP1
GFY	ANO10
TMEM211	PPP4R1
SLC17A3	CDH1
KCNH6	CDK7
TBR1	DUOX1
FABP4	ERO1A
NR5A1	PTPN11
CYP11A1	DOCK9
WIF1	SLC44A1
NOBOX	ARF4
ZBBX	CARNMT1
MORC1	SLC36A1
TFF1	COL4A2
DBX2	VPS36
AICDA	BMPR2
CEL	PCDHGA10
NPHS2	LMNA
UGT3A1	SAMD4A
SCGB2A1	DDX10
CEACAM16	RNF40
FTHL17	MYLK
C1QL2	UBAP1
GSTA1	BACE1
FGF3	MARVELD1
CR2	ALDH1L2
EPHA6	KIF1B
FCAMR	SESN3
ADH1C	FUT7
KRT40	ANKRD6
TRIM48	PPM1M
GAB4	WASHC1
UCN3	CFP
PRH2	NASP
PRR27	RPP25
DLK1	IL27RA
NKX6-3	CLIC2
NKX2-6	COX5A
PCP4	BBC3
ODAM	KLRK1
NKX2-4	GYPC
SCGB2A2	INPP5J
	RGPD3
	PRRT2
	ZNF709
	SCAI
	PRAF2
	SNRNP70
	FAM149A
	PDCD1
	MAP2K6
	CCDC159
	HMGN1
	MSH5-SAPCD1
	ISY1
	SAMD1
	FOXD4
	ZNF831
	CDK3
	KMT5C
	RAB33A
	SOCS1
	LRRC45
	UBE2M
	PPIH
	SSBP2
	ASMTL
	GTSF1L
	POU5F1
	DHRS13
	ZNF358
	MIEN1
	ZNF214
	NCF4
	NUDT1
	IQCG
	AC119674.2
	CCDC130
	SGSM3
	ACSS1
	METTL7A
	MECOM
	SH2D1A
	CLK4
	RENBP
	FIZ1
	NPEPL1
	CHMP2A
	ZNF789
	ZIC2
	C5orf34
	CCNO
	CRTAM
	TRIR
	SOWAHD
	SLAMF1
	ING1
	FEM1A
	LY75
	AC093512.2
	RTKN2
	GET1
	ZNF566
	ZNF248
	ICAM2
	FAM227A
	SLC25A45
	FP565260.6
	ARHGAP45
	THAP3
	POLR3GL
	CIRBP
	RNF32
	C12orf65
	USF1
	SLC26A9
	FOXO6
	DNAJC4
	DYRK1B
	APBA3
	L3MBTL4
	ARHGAP9
	PNKD
	ZNF446
	RASAL3
	REX1BD
	ZNF688
	ERP29
	HESX1
	CCDC183
	TLR5
	DTNB
	NINJ1
	AC093323.1
	ZNF84
	HAUS5
	HOOK2
	SH2B2
	KCND1
	STAT5A
	IPCEF1
	RPS19
	ZNF606
	SLC37A1
	CENPW
	ZNF511
	BICDL1
	ZNF527
	TSTD1
	SNRPA
	ZNF692
	MCIDAS
	ALKBH2
	MTERF2
	RRP1
	ARL3
	C2orf68
	BTLA
	ATP5MC2
	PPIL6
	HTR6
	UQCRQ
	C11orf21
	TFPT
	CBFA2T2
	ZNF571
	NLRC3
	SLC12A5
	PASK
	TYK2
	MBD3
	ZNF580
	LCA5L
	SNRNP25
	OVGP1
	PIWIL4
	TSGA10
	NRIP2
	CLECL1
	ADGRG5
	PHKG2
	ITGB3BP
	SPAG8
	LSM3
	MFSD13A
	YPEL3
	THAP7
	FAM53B
	PLPP5
	GGT7
	SCRN2
	ABHD14B
	DUSP28
	ZNF444
	LMF1
	MYL6B
	C1orf35
	TEN1-CDK3
	GATM
	LY9
	TNFAIP2
	IGSF9
	IL21R
	SIT1
	SELENOK
	H1-10
	MTARC1
	ALG6
	CCDC61
	AL365205.1
	HMGB2
	ANGPTL6
	BOLA1
	ZNF396
	ANKS3
	TBC1D24
	EZH1
	UCP2
	YBEY
	MAP3K14
	REM2
	DBH
	CD247
	NARF
	EPB41L4A
	STKLD1
	DMAP1
	RNF5
	ARHGEF19
	ASF1B
	ZBTB12
	ATP5PF
	NTHL1
	LURAP1
	HSH2D
	TNFRSF11A
	PITX1
	C19orf38
	GUSB
	HEXIM2
	CCDC125
	OSBPL7
	MPC1
	TSPYL2
	FAM24B
	ANKRD24
	NCR1
	ZNF747
	LRRC27
	SEC31B
	ARHGEF26
	SPPL2B
	SUOX
	PLEKHG6
	PTTG1
	SH2D4A
	MPP2
	MBLAC1
	CBLN3
	FAM163A
	DISP1
	TIFA
	DCLRE1C
	WDR45
	C1orf115
	APOO
	MIS18A
	PPFIBP2
	CARMIL2
	CFAP44
	CDRT4
	MTG1
	PPP1R3E
	CORO1A
	JMJD4
	CENPH
	NFKBIE
	ACOXL
	IQCD
	ZNF768
	SUV39H1
	FBL
	TMCO4
	C15orf65
	LYG1
	NFKB2
	MRPL54
	ZNF653
	PPOX
	CCDC57
	TLCD4
	HADH
	C6orf136
	SAC3D1
	PNKP
	GPR55
	CDC42EP4
	NUP210
	ZNF784
	TEDC2
	NDUFA1
	ACTL10
	TXNL4A
	MAMSTR
	PRODH
	CCDC158
	MSRA
	OVOL3
	ZNF10
	TCEANC
	PRDX2
	ISOC2
	FBXO24
	PLA2G6
	HEXD
	R3HCC1
	KANTR
	COX7C
	DLG3
	ZNF471
	GTF2IRD2B
	IDUA
	PRADC1
	CASP9
	PAX9
	MRPL34
	RBM38
	ZBTB18
	HVCN1
	MNS1
	AC068896.1
	WRAP73
	SHISAL2A
	TMEM71
	ZNF519
	ZNF862
	NFKBID
	HPCA
	ZNF512
	SMIM19
	RND1
	PTOV1
	BABAM1
	ZNF771
	TBC1D17
	CAMTA1
	SFXN2
	RAB19
	SDHAF1
	GCDH
	ZSWIM9
	MROH8
	GPX1
	MAK
	CCDC34
	EIF3K
	N4BP2L1
	COX7B
	APOM
	SNAI3
	E2F2
	ABHD11
	C12orf73
	COX5B
	C10orf143
	TACR2
	CUEDC2
	LIN7B
	ARHGAP33
	ZBTB48
	SLC29A2
	NDUFS7
	ITGAE
	D2HGDH
	PPP1R3F
	ATF7IP2
	ZFP3
	HYKK
	CDKL3
	ABCA2
	LYL1
	IRF2BP1
	CA11
	MACROD1
	WDR62
	CIAO3
	EDARADD
	FUZ
	KDM8
	HAGH
	PHPT1
	BCL2L14
	SLC25A23
	RAB37
	FOXRED2
	COQ10A
	FAM50A
	PSTK
	SAP30
	ZNF554
	SLC25A29
	SETMAR
	C20orf96
	PQBP1
	MYL5
	MRPS25
	ZNF48
	NDUFA9
	ACAP1
	CUL9
	NR1I3
	TATDN2
	CLEC2D
	ALDH5A1
	MICOS10
	PTPN18
	UXT
	DTNBP1
	NOP53
	ING4
	MZF1
	PPP2R3B
	COX6A1
	GTF2IRD2
	UBASH3A
	RABL2A
	SMG9
	ISCU
	DET1
	NRL
	MPND
	RPS19BP1
	PIH1D1
	FAM104B
	GPR137
	CD6
	ACACB
	TMA7
	IQCC
	CCDC7
	CCDC157
	POLA2
	MMAB
	MPC2
	FAM117A
	REPIN1
	DYNC2I2
	IDO2
	RAD51C
	CHAF1B
	PHGDH
	PDXK
	LHX2
	FRAT2
	LRRC56
	ABCA7
	GNMT
	CCDC150
	GGA2
	FRAT1
	ROGDI
	SSR4
	GFER
	COA3
	HIRIP3
	PPM1N
	JAK3
	IKBKE
	CHCHD6
	PRDM15
	TTC21A
	RILPL2
	AGBL3
	DHRS3
	RIBC1
	ARRDC2
	ABHD12
	CCDC30
	ZNF420
	COX6B1
	ZNF879
	SFI1
	MTARC2
	WDR83
	ZNF837
	CEP70
	ZNF775
	NPRL2
	COLCA2
	ADI1
	ZNF672
	GPX4
	PRRT3
	CFAP298
	GVQW3
	MTMR7
	RELB
	ARHGAP26
	LY6G5C
	PMF1
	GDPGP1
	FBXO25
	RINL
	LIG1
	ZFP14
	C21orf58
	TNFRSF14
	ZNF546
	COX14
	PPCDC
	VAMP1
	NDUFA3
	FAM98C
	AKR1A1
	ACP6
	GCSAM
	ZNF576
	ECH1
	U2AF1L4
	RMI2
	LRRC75A
	CYB5RL
	ALDH16A1
	RMND5B
	ALDH2
	ACADS
	EXOSC5
	DTX2
	NDUFA2
	NOX1
	SEC11C
	PXMP2
	MEIS1
	HIGD2A
	CATSPER3
	BCL11A
	REXO5
	SGF29
	PIDD1
	CCHCR1
	FBF1
	TIMM17B
	CENPS
	ZNF524
	SMDT1
	XRCC1
	CFAP410
	RPA2
	PCBD2
	RALGPS1
	N4BP3
	JADE1
	ECI1
	HMGN3
	BCAT2
	FBXW5
	SAMD10
	ATF5
	ZNF540
	ACBD4
	TRAF2
	B9D2
	AC073111.3
