# Supplementary material for: Coagulation factor II receptor-like 1 as a prognostic and immuno-modulatory factor in head and neck squamous cell carcinoma
Source: PeerJ. 2026 Mar 18;14:e20970. doi: 10.7717/peerj.20970 (PMC13005615; doi:10.7717/peerj.20970)
Supplement: Supplemental Information 4 [file peerj-14-20970-s004.zip › GEO+ImmPort/GSE55547_DEmRNA.csv]

id	logFC	AveExpr	t	P.Value	adj.P.Val	B	anno
A_23_P1691	8.34261897271562	-1.0376752343275	8.07101905198749	9.71349827595042e-08	0.00066707039325227	7.57691513313759	MMP1
A_23_P161698	8.04024574246875	-1.218009789775	6.82463680609746	1.19635147845131e-06	0.00241084853854437	5.40952981499017	MMP3
A_33_P3318097	-7.52878837509375	0.108393224925	-3.76220611394538	0.00121514648938003	0.0800264630131349	-0.833130122477802	TMPRSS11B
A_33_P3243887	7.50751524484375	-1.187150085375	7.49850065123631	2.9993237944828e-07	0.000951141812551641	6.6131918716909	IL11
A_23_P115202	-7.00731549692187	0.2215382737125	-3.46849159025865	0.00240839819655344	0.105061807189726	-1.45490817055532	CRNN
A_23_P13094	6.84993235421875	0.152211850875	5.00007213223638	6.75055768483454e-05	0.0242919536433205	1.8002335907621	MMP10
A_33_P3275035	-6.77501276214063	0.3468186015375	-3.90725818911777	0.000865316177294548	0.0702484440315969	-0.523843615011354	MUC21
A_33_P3221203	6.69616546373437	-0.0584689065125	3.79010212305954	0.00113840564848303	0.0783111456454435	-0.773730904515175	MMP13
A_23_P431388	6.5652123305	-1.17101451185	7.29436550758785	4.5314302966339e-07	0.00127733467678282	6.25647624458175	SPOCD1
A_23_P2271	6.15999127628125	-0.782851947725	5.55567882949779	1.89994303668069e-05	0.0134484586883477	2.94746667729435	PTHLH
A_23_P2674	-6.14839426809375	0.484328326775	-3.21792285258548	0.00429083130274556	0.126798188392549	-1.97749277753784	KRT4
A_23_P17134	-6.128441877375	0.77377963185	-4.07981437857399	0.000577397770902327	0.0598255521838462	-0.154981633819901	MAL
A_33_P3806965	6.10436470159375	-0.492678734975	3.48729275586047	0.00230565205834841	0.104359036385852	-1.41535633463349	FLJ13744
A_23_P92909	6.0713286433125	-0.6369911716	3.34892305450553	0.00317538783292698	0.116666186281595	-1.70541139908709	SPINK6
A_23_P7313	6.01915937816875	-0.863272762465	6.57541854569524	2.02647017631811e-06	0.00342736900920682	4.94555110431358	SPP1
A_23_P64808	5.82873223179062	-0.9445121283175	8.35855015606929	5.60539631452387e-08	0.000474020339337711	8.04066879751542	HOXC13
A_23_P122924	5.74824599896875	-0.029298532075	5.41015418507005	2.64061967544909e-05	0.0165410372484706	2.65044073505157	INHBA
A_23_P23611	-5.56716796430312	0.9106223073075	-7.73741541972563	1.86368502051647e-07	0.000788012618799878	7.02192641985311	AMY1C
A_21_P0013198	5.48406828370937	-1.9247879600575	2.31512306239497	0.0312766771277758	0.269799334553093	-3.73998199272173	PSPHP1
A_32_P173662	-5.39777028930625	1.450760629805	-5.13037536484809	5.0015917058166e-05	0.0212153726696897	2.07233635897938	CRISP2
A_23_P157793	5.32824183534375	-1.029711750475	3.94561286077385	0.00079093232837598	0.067334086257498	-0.441916944020003	CA9
A_23_P103617	-5.30106735899375	1.158979029055	-4.35399942364371	0.000303602536871541	0.0468221553748484	0.43134283212832	ANXA9
A_32_P189781	5.29343907265937	-0.4231612731225	4.4160497415337	0.00026255165972993	0.0438539050391483	0.563823800836784	C14orf34
A_33_P3410806	-5.19376125228125	1.270531183175	-3.29016493638271	0.0036354151595003	0.120070067178188	-1.82778447690262	CLDN10
A_33_P3232692	5.14069764613125	-0.189472584345	3.77790100740706	0.00117136020932455	0.0795631133345626	-0.799716368873924	IL24
A_23_P43197	5.0846636755625	0.7153273417	2.71085052909167	0.0134061980500528	0.19143114921974	-2.99742406857524	CALB1
A_33_P3304668	5.07051833707812	-0.4577716378375	5.55371536290605	1.90837230840385e-05	0.0134484586883477	2.94347692764229	COL1A1
A_23_P166269	-5.0339780265	0.0143336038	-4.01294116604381	0.000675440008223629	0.062400701332696	-0.298004135924478	FAM3B
A_33_P3335735	-5.0336327951875	0.96496555635	-3.07533556140475	0.00593869861141864	0.142469800872232	-2.27022978560432	LOC100128977
A_23_P150316	5.0083313821875	0.0125220865000001	3.48342082324718	0.00232645301801564	0.104873885411503	-1.42350501265033	MMP12
A_21_P0002733	4.9171358209375	0.682108548	2.57951294465695	0.0178462132784135	0.215985107407195	-3.25013681762038	XLOC_002603
A_21_P0008432	-4.8878070209	1.12117243428	-5.80597651126555	1.08434135836092e-05	0.0100033447603409	3.45187840954143	XLOC_011012
A_33_P3217845	-4.870280789075	-0.86087510126	-3.17599073159109	0.00472265612544159	0.131348615419417	-2.06397906107987	TMPRSS11A
A_21_P0011578	4.86737328392188	-0.6419716303625	7.5936800811745	2.4791216158168e-07	0.000898486797606632	6.77715546025996	XLOC_l2_006021
A_24_P810290	4.8177482561875	-0.25124201005	4.54576994750758	0.000193869260709249	0.0387272929886874	0.840292578910697	PPAPDC1A
A_33_P3342375	4.81095984159375	2.702071607775	1.96560453369551	0.0632940895006094	0.362633108307522	-4.34037354651073	MAGEA6
A_21_P0008881	-4.7942063174375	1.5092777823	-4.47258893336947	0.000230025147449047	0.0421344619365242	0.684415372050778	LOC100507221
A_33_P3334423	4.75869419228125	0.158731419825	2.50538624789735	0.0209305753585041	0.229557287747644	-3.39016754171851	SPRR2G
A_23_P350396	4.705836137875	-0.2215011807	2.52727389048333	0.0199713750213746	0.226340763281109	-3.34902596798669	CDSN
A_33_P3315268	-4.70351233795	0.64147910839	-4.12994393316557	0.000513348218888259	0.057613125771468	-0.047742562506663	KRT78
A_21_P0014892	4.68694038611562	-0.4151641923575	5.50053927111647	2.15177993234535e-05	0.0145370831005508	2.83523584884613	LOC100506027
A_33_P3511265	4.6324472735125	0.201566064435	3.9562368269003	0.000771479468761522	0.0668550089461257	-0.419215920287664	POSTN
A_33_P3358208	-4.6232015210625	0.0242990144	-3.64910675315176	0.00158242431675263	0.0893338364934337	-1.073431653074	PADI1
A_24_P280274	4.54536865592813	0.1855186034925	3.18472272213378	0.00462938190361479	0.13100402030536	-2.04599511740139	S100A7A
A_21_P0006276	-4.536915672375	-0.14306102165	-3.46816612665401	0.00241021588066066	0.105061807189726	-1.45559248340056	XLOC_007734
A_33_P3379396	4.53213545990625	0.186414646675	2.59829307043277	0.0171356438522229	0.212315548547981	-3.21435208694883	KRT1
A_23_P62081	4.50440005014688	-0.2949753436325	6.16594171302747	4.90240943888112e-06	0.00578215175051345	4.16181812676602	SCG5
A_33_P3356935	-4.47574128903125	1.645514992525	-3.19024552120232	0.00457131564687929	0.130159362854662	-2.03461349124103	C11orf92
A_23_P166848	-4.47397217221875	1.676766799725	-2.43766968056298	0.0241782892022445	0.243725204579863	-3.51631614845418	LTF
A_21_P0000806	-4.4525175137125	1.13685114778	-6.42961533876206	2.76875198462288e-06	0.00395679969291014	4.66949223640047	LOC100128590
A_23_P45751	-4.44694065047188	-0.5678510755025	-3.05409684201121	0.00623157997622526	0.143785419014868	-2.31348801211515	CLCA4
A_21_P0000160	4.42721935606562	-0.6865588313975	4.83049748091914	9.99267138977007e-05	0.0286450934263019	1.44376042751603	TM4SF19
A_21_P0001429	4.39840085064375	-0.321321851985	6.15234681192952	5.05016829751621e-06	0.00578215175051345	4.13535356227744	XLOC_000587
A_21_P0006730	4.38044813783125	-0.683505134735	4.11292684604114	0.000534251849413628	0.0580458342342571	-0.0841473137591029	XLOC_008711
A_23_P41145	-4.3797376205	-0.24895513015	-2.97337998300563	0.00747732577803844	0.153662224646372	-2.4769867538889	FAM3D
A_23_P148255	4.37591733090625	2.87554884535	1.85541420465287	0.0782431888763717	0.39465213645655	-4.51649989402103	MAGEA2B
A_21_P0005252	4.3737766925625	0.23659170405	3.11358170707664	0.00544455420984387	0.138256958477475	-2.19209561101435	XLOC_006200
A_24_P228149	-4.362259449125	-0.4551136393	-2.70225993727902	0.0136612318222285	0.192855528963857	-3.01412328613788	KRT13
A_33_P3285565	-4.3543898524375	-0.324205041325	-2.91230643726809	0.00857606583615933	0.161882814159557	-2.59968542522707	CLDN3
A_23_P66635	4.33893996452187	-0.8076149621325	4.60201368153402	0.000170020456589646	0.0361949481643778	0.959907062879426	CCL11
A_23_P66798	-4.3364521175	-2.266213747625	-1.69040561109953	0.106380192938522	0.446557707948604	-4.76685677635818	KRT19
A_23_P36531	-4.3065724805625	0.55216374555	-3.77563692041612	0.00117757868925767	0.0796655534856599	-0.804537402598397	TSPAN8
A_21_P0003132	-4.299831196375	0.5576963129	-4.24622478173962	0.000390829448586425	0.0518448701181078	0.200987639940513	XLOC_003167
A_33_P3265783	-4.29923447859375	0.806676831	-2.51500049338089	0.0205040432976261	0.228398387020473	-3.37211754632219	STATH
A_23_P258887	-4.28024318765312	0.1155449286275	-3.63325228547198	0.00164200931108236	0.0910217453963372	-1.10704072440964	ALDH1L1
A_23_P422018	4.279080951125	0.9274054759	3.00619232776699	0.006944356842003	0.149306352152713	-2.41069963704864	SPRR4
A_24_P302584	4.266470853425	-0.16801904726	3.98454110388998	0.000721949755785519	0.0644912124274673	-0.358721551286933	SOX11
A_23_P500093	-4.26425924459375	0.7518214952	-4.3933499236821	0.000276878547990966	0.0452082154986724	0.515373340051335	RGS13
A_23_P94186	-4.23504935825	-0.5672051991	-3.01134006978759	0.00686414066787705	0.148774385987482	-2.40027785851948	LYPD2
A_33_P3249534	4.2296013659375	0.1395997515	2.53059407146112	0.0198295251633972	0.225539178943199	-3.34276984724489	NEFM
A_23_P38537	4.22754768338437	-0.8967117032925	3.75542929536644	0.0012345509459574	0.0803113142110098	-0.847553129727253	KRT16
A_23_P96158	4.22723624443125	-0.546860843205	7.9170890163446	1.30964515734768e-07	0.000738334284874045	7.32310574264413	KRT17
A_33_P3287785	4.22551549176563	0.0542902159125	3.85629060907193	0.000975038401629533	0.0734291920170562	-0.632629973024231	NEFL
A_21_P0006615	-4.20965311541875	0.18549004029	-3.82310897503867	0.00105379687565645	0.0755136291804631	-0.703393847250662	LOC100507228
A_24_P158089	4.20598576288125	-0.184827567195	5.78715440929301	1.13077506409775e-05	0.0101081518742437	3.41424384538128	SERPINE1
A_23_P22134	4.19007893215625	-0.503793300525	6.80934350954675	1.23538228979983e-06	0.00241084853854437	5.38134717420553	BNC1
A_33_P3273623	-4.1823375745625	0.1179977491	-3.17797870863725	0.00470126139948495	0.131208637045361	-2.05988595562232	CCL21
A_33_P3409854	4.18189821446875	0.847623545325	2.99754323813033	0.0070811747935206	0.149954811288999	-2.4281964778135	LHX1
A_23_P71379	-4.17980815593125	0.702841867755	-3.286408662644	0.00366694294960175	0.120070067178188	-1.83558958718861	PSCA
A_23_P110837	4.17899819452188	-0.8586624895075	3.81397624133775	0.00107656193687657	0.0761836486962065	-0.722861216136785	IRX4
A_23_P77908	4.16493942478125	0.412202674825	3.52193664013434	0.00212749779982886	0.101225172740056	-1.34237214394744	SLC47A2
A_24_P183128	-4.1556839590125	0.60530005654	-4.96400710708381	7.33651904901335e-05	0.0249752394857891	1.72463224177343	PLAC8
A_33_P3279629	4.14449322776562	-0.5566004715375	5.10102486848313	5.35043154536187e-05	0.0215456782682632	2.01119384478185	UCN2
A_23_P116902	-4.14181500859375	0.556879044375	-3.6105010286896	0.00173140598919306	0.092473482616491	-1.15523272352032	ART4
A_23_P133408	4.14029979928125	0.026139808175	3.85411343385984	0.000980021738623076	0.0735581701124205	-0.637274610480595	CSF2
A_21_P0013865	4.1022609814	0.49082235637	3.26430109024036	0.00385798186488229	0.122343838651414	-1.8814811189368	XLOC_l2_015752
A_23_P90453	4.0950998795	-0.7686621239	2.45766305809978	0.0231735046829468	0.239421798840977	-3.47925278448052	KRTDAP
A_23_P165624	4.0810755136125	-0.39768788286	5.71704126660292	1.32240536198019e-05	0.0109995943707398	3.27362188588199	TNFAIP6
A_23_P382811	-4.07095931575	-0.2536750401	-3.03610020226896	0.0064906455761818	0.145602167628348	-2.35006737377044	SNX31
A_23_P356494	-4.0672440899875	-0.12780231324	-3.21452596833869	0.00432433173654319	0.12722292257971	-1.98451056348617	SPINK5
A_23_P4387	-4.06474618925937	-0.836609538295	-2.25743220310933	0.0352454632359862	0.28377016171544	-3.84307670450437	KRT24
A_23_P92730	4.06360649129063	0.2476606801575	2.56908120512166	0.0182528077366205	0.218355853037387	-3.26996129713053	HSPB3
A_23_P160968	4.03317542809375	-0.399295703775	3.86706725545234	0.000950740284763201	0.0725932212596608	-0.609636785979442	LAMC2
A_23_P69030	4.02261821629687	-0.5224284719625	4.51480984429063	0.000208408952078931	0.0408280379132543	0.774378154929465	COL8A1
A_32_P405902	-4.00224465928125	0.741987485075	-3.33191599127164	0.00330233813482918	0.117357822988163	-1.740884274442	C21orf15
A_24_P250922	3.99915676153437	-0.3206935295225	5.0560938007052	5.9329976944364e-05	0.022989324431407	1.91742511550533	PTGS2
A_23_P23783	-3.99577069507813	1.1339167589125	-4.31269604196868	0.000334446571207746	0.0479363971087848	0.343093418381949	MYOC
A_33_P3280385	3.98709094192187	0.1271919022875	4.61333256197735	0.00016559094382621	0.0359056363196499	0.983957635076604	COL6A3
A_32_P60065	3.97902492522188	-0.3157915813725	4.47067078623748	0.000231059153483116	0.0421716201028051	0.680326346634862	F2RL2
A_33_P3400578	-3.97776978044375	-0.043890409355	-3.38081397903725	0.00295008863748215	0.115128861138145	-1.63878312030821	HLF
A_21_P0011169	-3.95633683264375	1.103037920135	-3.35236164741019	0.00315030704174229	0.116181362398763	-1.69823419366271	XLOC_l2_003881
A_24_P174793	3.95462980025937	-0.1529468160425	4.71664300532036	0.00013017661082887	0.0327079702397389	1.20310597945002	PCSK1
A_23_P85922	3.94154572630625	-0.441561902705	5.60324048801473	1.70696849905552e-05	0.0127386934647581	3.04395889220799	BMP8A
A_33_P3846653	-3.92833392746875	-1.507790301975	-1.76376842136704	0.0929462459444263	0.424962015794813	-4.65760736420119	KRT19P2
A_21_P0005363	3.91892980875	0.14966582325	2.44565000953193	0.023772455824615	0.242060033065714	-3.50154095572027	XLOC_006019
A_23_P256473	3.91529198392812	-0.8253779213575	4.82197306447463	0.000101922032674212	0.0290294567159279	1.42577656047549	SEMA3C
A_23_P118571	3.89793578517188	-0.1372749718625	3.2552600492796	0.00393887689563195	0.122820108422599	-1.90022598463312	SOST
A_23_P56404	3.88552193798125	-0.568748864615	4.36894783803629	0.000293158081994697	0.0464089079096918	0.463269979963752	EN1
A_21_P0012184	-3.87349596697188	1.3464742026725	-3.5744562609288	0.00188296840574343	0.0959598839213801	-1.23148825798974	ANKRD20A9P
A_23_P108157	-3.85828111035625	0.419930590465	-3.84967100190756	0.000990268695893841	0.0738514766995579	-0.646751141218379	TJP3
A_23_P73097	3.85662623235938	-0.5638920066125	4.92346333905922	8.05714856943818e-05	0.0262171020673827	1.63950086752592	RGS20
A_23_P360754	3.84867237029063	0.2362038687325	4.71639065141862	0.000130253052839566	0.0327079702397389	1.20257152846924	ADAMTS4
A_32_P87013	3.8364723058125	-0.1214078941	3.45060964302485	0.00251029118120306	0.10691997123953	-1.49248771668901	IL8
A_23_P87982	-3.82809033819375	-0.536091930555	-2.98804625176448	0.0072344003139308	0.150931841089036	-2.44738886585482	ATP12A
A_21_P0009426	3.82638303733125	0.867885906115	3.04283644449727	0.00639247936949053	0.145599029662083	-2.33638373315605	XLOC_012848
A_24_P334130	3.82438128859688	0.2659125846275	3.4756502064589	0.00236875707230643	0.104873885411503	-1.4398534801186	FN1
A_33_P3242453	-3.81582418525	0.4863907968	-3.36401187192416	0.00306676483314607	0.115478187570297	-1.67390476077617	HCG22
A_33_P3313835	-3.814308625675	0.65945931196	-3.1737483056338	0.00474690288018763	0.131554454287028	-2.06859518703667	PP14571
A_21_P0003548	3.80651969021875	0.555077070925	3.25779894222135	0.00391599443901616	0.122733542772858	-1.8949634307236	XLOC_004201
A_33_P3306146	3.79657235442187	-0.5814685402125	6.47550574670288	2.50895908424156e-06	0.00393809664201817	4.75674268296757	PLAU
A_32_P142440	3.79583825271875	0.4225917553	3.24990735859955	0.00398754763785661	0.122820108422599	-1.91131741991943	PCSK9
A_21_P0012777	-3.78076748550312	-0.1557567721525	-2.46657267238862	0.0227384144352881	0.237330872995145	-3.46268662733103	XLOC_l2_011146
A_24_P394940	-3.77663821432187	0.8405900610425	-4.88060204871946	8.89725405385313e-05	0.027195046592678	1.54934631152933	CYP2E1
A_33_P3345534	3.77625487404375	-0.463437489515	6.60243335770888	1.91319086263635e-06	0.00334735831652779	4.99632869799786	KRT14
A_23_P93141	-3.7680566515625	-0.764649173625	-1.8197926967341	0.0836977989886484	0.40532546034702	-4.57194315258164	GSTA5
A_23_P57118	-3.76394688471875	-0.323789974025	-2.19927720017602	0.039709169499966	0.299003862988929	-3.94548887700812	TGM3
A_24_P124558	3.7607810430625	-0.27009023305	3.97929492190483	0.000730884406226656	0.0649463115368376	-0.369935632624147	HOXC8
A_23_P8702	-3.75154723958125	1.468385209585	-2.11730057426768	0.0468788760672242	0.321517611891712	-4.08714875126751	PIP
A_23_P150979	3.73880040646563	0.8826937531725	2.2439106774841	0.0362402299924479	0.287188066494473	-3.86702618118045	MUCL1
A_33_P3381378	-3.72940918790625	0.215709376425	-1.78071120075826	0.0900603142750734	0.418803985519471	-4.63190167843836	PAX1
A_33_P3560679	3.72783562659375	-0.482252174975	3.93643136568608	0.000808137181781283	0.0679999122814437	-0.461533104450897	LOC100287221
A_23_P86975	3.72612694109375	-0.176214980875	2.24065482795879	0.0364835730660096	0.287758970648936	-3.87278063037032	CARD18
A_33_P3215640	-3.725543900775	1.71112214313	-3.16541057414908	0.00483812266454994	0.132353408006283	-2.08575059634711	PI16
A_23_P153301	-3.71350346629688	-1.4561638805	-2.08983264245387	0.0495316493381702	0.328023140565962	-4.13387963627957	CEACAM5
A_23_P52227	-3.71280035709375	-0.068662071925	-3.77670123687945	0.00117465139774458	0.0795736145129003	-0.802271137109984	GDF10
A_21_P0011814	-3.69874511164062	-0.5277493318125	-2.41906460334374	0.0251496349742747	0.248004109112127	-3.55066559416055	XLOC_l2_007424
A_23_P77493	3.69724409095	-0.22424117224	5.19560616022343	4.30675096566543e-05	0.0202796299343133	2.20790157883426	TUBB3
A_23_P252928	3.69259668780313	2.3441480682425	1.88192137787809	0.0743886122846359	0.386740867963804	-4.47476133122474	MAGEA12
A_33_P3275702	-3.69251096754375	-0.543630725285	-2.45647387006438	0.0232321616017286	0.239832481690764	-3.48146160523774	FMO2
A_23_P407583	-3.67122212399063	0.6020666820575	-6.91860850822551	9.82841788536233e-07	0.00217419666083512	5.58186483326363	PEG3
A_21_P0000747	3.66601727995938	-0.8034318122825	4.75584912310355	0.00011883478560459	0.0319011483995399	1.28608456559663	LOC100506895
A_23_P32165	3.652460300125	-0.60180768365	2.94096542134248	0.00804241488844304	0.157650692547311	-2.54222170505282	LHX2
A_23_P135381	-3.6470368105	0.0895510416	-2.85883618151921	0.00966396266326449	0.168766900976152	-2.7063407092395	SP5
A_23_P126706	-3.64405666281875	0.320754789745	-3.35841154519613	0.0031066496355302	0.116168472158928	-1.68560244850356	ANGPTL1
A_23_P42811	-3.6416974245375	1.83707526162	-2.37340017698379	0.0276896647950756	0.257352682409683	-3.63438665982491	AGR3
A_32_P300427	3.63715659278125	-0.466567170775	3.12653857467443	0.00528637450475638	0.136640527762014	-2.16555888091282	APCDD1L
A_23_P1029	3.63356437575	-0.29119112315	4.8638039375987	9.2502462891903e-05	0.0279373956230492	1.51397051371044	MFAP2
A_33_P3403474	-3.63051214355	-0.09114585734	-2.5610417334253	0.0185720905605111	0.220022805980326	-3.28521352211771	TMPRSS11BNL
A_23_P57417	3.62230512040625	-0.350881589925	3.30342334916357	0.0035262352223914	0.119231424945491	-1.80021739113439	MMP11
A_24_P185945	3.61862582403125	1.776188224725	2.11770713510695	0.0468405950950978	0.321385389388799	-4.08645425124897	MAGEA4
A_33_P3608210	3.6152633345125	-0.83146597114	2.53353410083984	0.0197047065517973	0.225024897541053	-3.33722670329335	MIR31HG
A_23_P49338	3.61254437396562	-1.1088425383275	3.21403126045899	0.0043292318007394	0.12722292257971	-1.98553243639497	TNFRSF12A
A_23_P56746	3.60113821739063	-0.0727039398375	4.91803565520561	8.15892341289077e-05	0.0262171020673827	1.62809305549634	FAP
A_23_P151975	-3.58869294178125	-0.271547743425	-2.78346834787234	0.0114240260932883	0.180797016373457	-2.8553723666793	RHCG
A_33_P3298159	-3.58843184596406	0.70169258697875	-4.09683857288079	0.000554796832636578	0.05862376534117	-0.118564188214995	PTGDS
A_23_P213699	-3.5881813313875	0.71814840114	-5.22598877994992	4.01744992228482e-05	0.0196001338083471	2.27088789503232	NRG2
A_23_P123096	3.58319087403125	-0.311732068275	3.35262484001708	0.0031483953488538	0.116181362398763	-1.69768477505453	GNGT1
A_23_P78037	3.57354266825	-0.39505017165	4.11679735583743	0.000529423766155992	0.0580182126803215	-0.0758671676223006	CCL7
A_23_P98910	-3.5670746937125	0.63417884128	-4.7397116130978	0.000123376926393151	0.0322681539601139	1.2519432809865	LRMP
A_21_P0012221	-3.55709747884375	0.565593029425	-3.94937239314579	0.000783993240463478	0.0669777745049156	-0.433884033660653	C21orf81
A_33_P3365117	3.55538825553125	1.189449358425	2.43337809422338	0.0243991951823649	0.244758949062478	-3.52425152900062	AKR1C1
A_23_P161624	3.548693080375	-0.41142644195	6.25329710647853	4.05305291586368e-06	0.00489637742614302	4.33119859410083	FOSL1
A_23_P154217	3.54683572240625	-0.049683529575	4.56933049826658	0.000183493403028813	0.0376934080011292	0.890420219594567	ITGB6
A_23_P326760	-3.54130654284375	0.438985210725	-4.66745178323798	0.000145968964723327	0.0331672776206444	1.09884419054973	MYRIP
A_32_P62963	3.53418166846875	-0.676385602725	4.80841652475293	0.000105178662320223	0.0294843102069934	1.39716465469358	KRT16P2
A_24_P146683	-3.53273973059687	-0.2908228919775	-2.11564828117946	0.0470347441428988	0.321847050986722	-4.08997040791543	MSMB
A_23_P148609	3.51937258	-0.863096331	1.97821652114792	0.0617559406276743	0.359380051784329	-4.31978327822375	PLAC1
A_23_P41476	-3.5190727485	0.4461356387	-4.07156677366866	0.000588675711207371	0.0603410442645471	-0.172623761655471	SHISA3
A_23_P215111	-3.5126481623625	-0.29092001539	-2.94135016185814	0.00803547271594284	0.157650692547311	-2.54144889118019	ATP6V0A4
A_23_P28598	3.5125287684625	0.07791350102	4.00417497735084	0.000689467827443703	0.0629188994544353	-0.316747397690867	DLX2
A_33_P3341490	3.49026941470625	-0.195408610735	3.49210118569866	0.00228007453405339	0.103756683213753	-1.40523438095948	KRT42P
A_21_P0014132	3.48164498259375	-0.948914190175	4.22013827978225	0.000415479349784015	0.0528346033300529	0.145197837697849	LOC100505787
A_23_P80974	3.48070811168125	0.121679305645	3.17316972537116	0.00475317853233861	0.131554454287028	-2.06978606793041	TDO2
A_23_P101131	3.47265138723125	0.672756822285	2.86457165050889	0.00954121997260126	0.168094430621464	-2.6949360518065	GRP
A_33_P3236676	-3.46602173620938	-0.5358876042175	-2.72945421464274	0.0128693158227737	0.189207249560936	-2.96118275149567	C9orf152
A_23_P25150	3.46575531316563	-0.6470306743425	2.30639922729597	0.0318491475116666	0.271377200373041	-3.75566504259464	HOXC9
A_24_P349117	3.4645046231875	0.05380928605	2.79568524238342	0.0111192963474921	0.178200245538662	-2.83132241196533	GPR158
A_21_P0003487	3.46292779155625	2.5429508534575	2.10809253905174	0.0477534991362078	0.323925774421397	-4.10285624642049	XLOC_004031
A_32_P134007	-3.45392677258437	0.8573940744325	-6.09690488284078	5.70166263431921e-06	0.00615524809367494	4.02713902393453	XKR4
A_21_P0006829	3.4444899818625	0.29559699674	3.3737937061747	0.00299829966208933	0.115185200929024	-1.65346242372556	LOC100507127
A_23_P59807	3.4403879251625	0.08016302763	3.9580124800029	0.000768275010650791	0.0667491537078947	-0.415421444018516	WNT2
A_23_P106806	-3.4375385861875	0.41479602605	-3.35397846477886	0.00313858125808765	0.116181362398763	-1.69485890651844	PRSS27
A_23_P65240	3.43464844879687	-0.5768090897125	7.7896878863477	1.68113654514494e-07	0.000775447156037354	7.11009695508957	COL4A1
A_23_P33196	3.43434407719062	-0.2381898832475	4.33830938736695	0.000314967683687574	0.047541502541473	0.397824677274615	COL5A2
A_33_P3377151	-3.43410706565312	0.0609487183525	-2.4693145353659	0.0226060616322919	0.236936368758698	-3.45758241440996	CCL19
A_23_P64854	3.4319439384875	-0.294711919585	3.52600236113102	0.00210749998152618	0.101170954347026	-1.33379835644246	KRT75
A_24_P291658	-3.42979699975	0.84348011645	-3.14538399683308	0.00506424048847054	0.134178257565576	-2.12690333580411	ADH1A
A_23_P77731	-3.42925790464062	0.0812612912875	-3.384276972154	0.0029265875158295	0.114577256146352	-1.6315395631753	CRYM
A_33_P3212257	-3.42651482046875	-0.196499700125	-2.94509944472957	0.00796812262703781	0.157068599057215	-2.53391596091137	MMRN1
A_23_P420209	-3.42636176165625	0.00857567729999996	-3.28752093992816	0.00365757946913441	0.120070067178188	-1.83327863265354	GCNT3
A_21_P0000491	3.4135241181875	0.6435637503	2.47396959351549	0.0223830036420836	0.235848348633735	-3.44891006869751	SNAR-G1
A_23_P214026	3.40823130729062	0.1464890503325	4.33094619219222	0.000320447660954764	0.047541502541473	0.382092554385626	FBN2
A_23_P64919	-3.40797895096875	0.684955554225	-4.32699759574494	0.000323425707163354	0.0475660781326417	0.373655433209904	RERGL
A_24_P179504	3.40330071728125	-0.368801639925	3.14704976179353	0.00504504766921083	0.133951928475034	-2.12348324308722	WDR66
A_23_P328545	-3.40187402225	0.3035016497	-3.27909514565459	0.00372909593651864	0.120645452654154	-1.85077984976067	GABRP
A_23_P218369	-3.3983012472	0.52551409349	-4.31510576276546	0.000332563550803236	0.0478015354226782	0.34824327856975	CCL14
A_23_P416395	3.39083705058125	-0.094242438285	5.37012367300276	2.89199205214279e-05	0.0169938954753305	2.56827800405861	STC2
A_24_P183150	3.38974504025	-0.0810975853	4.33223505639874	0.000319481569477082	0.047541502541473	0.384846432441909	CXCL3
A_21_P0013181	-3.38748258274375	0.543256186305	-3.83703479508989	0.00102000141071423	0.0746803404110391	-0.673701614194669	XLOC_l2_013301
A_33_P3364488	-3.3874376408125	1.190578448225	-2.3574281561217	0.0286328715500608	0.261007655710023	-3.66346883014977	FCAMR
A_33_P3246268	3.38001115217188	1.9855658677375	2.12477451944365	0.0461796477769781	0.319224679639795	-4.07436846961878	HOXD13
A_23_P118894	-3.37405357824375	-0.60169272872	-2.70907387903857	0.0134585687725515	0.191549599144597	-3.00087956251019	PRR15L
A_21_P0007735	3.36697349178437	1.7132186758025	2.25387715431527	0.0355045493776265	0.284726620969084	-3.8493814300677	XLOC_010146
A_23_P169017	3.35603905731875	-1.11227541277	1.8474488168846	0.0794351624948888	0.396698343109514	-4.52896247595913	DEFB103B
A_21_P0014583	3.35594696543437	-0.6444485764025	3.09488900943887	0.00568087124435627	0.14040025624325	-2.23032073787078	LOC100507033
A_19_P00319528	3.35563078053125	-0.442455675575	4.23831676443023	0.000398142962034082	0.0521620329229266	0.184076182467669	Q9RWL9
A_32_P219660	3.3505089950375	1.81995607778	1.86909558209666	0.0762323719934221	0.390585784384088	-4.4950078063629	SPANXA1
A_33_P3273474	-3.3500137139375	0.4886463951	-3.62684315449709	0.00166672091058544	0.0914245970618322	-1.12062114021304	CD1C
A_33_P3243454	3.34454681675	1.360629439025	2.08659023492189	0.0498535692688248	0.328551486464437	-4.13937093408635	IGFL3
A_24_P39195	-3.34088873184375	-0.2902359591625	-3.52361118640806	0.00211923877649549	0.101225172740056	-1.33884107515064	OXGR1
A_23_P144071	3.338689232375	-0.4607235691	5.12735825160075	5.03635898068389e-05	0.0212153726696897	2.06605524492962	COL7A1
A_33_P3271455	3.33445849734375	-0.031791910875	4.38739997774075	0.000280762197102641	0.0454179515524622	0.502670815563046	PXDN
A_21_P0002357	-3.33229052446875	0.843717894175	-4.15932594441145	0.000479163592798763	0.0562759037244572	0.0151146869988992	XLOC_001871
A_21_P0010216	-3.3251349733875	0.23411077404	-3.55073916477708	0.00198975860560626	0.0982085232391598	-1.28159628656599	XLOC_014115
A_23_P115200	-3.31965953359375	1.34862712745	-2.82138874343506	0.0105033110173443	0.175176116239436	-2.78058530208105	FCRL4
A_24_P12397	3.31788369890625	0.162954864375	4.08404728707351	0.000571693718459019	0.0595629724453638	-0.145926964878933	TREM2
A_23_P207201	-3.31041595831875	0.8596741317575	-2.92438145269849	0.00834719683398214	0.160146586174999	-2.57549879794606	CD79B
A_23_P125505	3.30482566504375	-0.655764766715	3.12033604945758	0.00536153164649752	0.137393310207898	-2.17826630006219	PPEF1
A_23_P170534	-3.30096354229375	0.575523531165	-3.37443235587456	0.00299388206675668	0.115185200929024	-1.65212729519163	FUT7
A_23_P214144	3.29667681580625	-0.148651697355	3.15658106178498	0.00493657997189714	0.13322833811118	-2.10390374650773	COL10A1
A_23_P62709	-3.29530362984375	-2.218838184	-1.83575477838741	0.0812138625687648	0.399952457815836	-4.54719143828742	SPRR3
A_33_P3245218	3.29414302955938	-0.4359550026025	4.07203886813013	0.000588024260861574	0.0603410442645471	-0.17161393934958	ODZ2
A_23_P215913	-3.28871930515625	0.226850415875	-3.55637520264475	0.00196385283818781	0.0976251514611329	-1.26969383645646	CLU
A_33_P3210146	3.2867292494375	1.536613933925	2.15317847049608	0.0436076452467412	0.31137055941739	-4.02554851172636	PRR9
A_23_P76249	3.27414183403125	-0.942870196525	4.24297559412811	0.000393817924277459	0.0520362699476927	0.194039298009051	KRT6B
A_23_P217570	-3.26840736753125	-0.424504236525	-2.69825557909614	0.013781679094544	0.193032861749375	-3.02189952137924	CAPN6
A_33_P3330911	-3.26551765776406	0.11447309503875	-3.33805207927189	0.00325597236860372	0.117357822988163	-1.7280906433766	BCAS1
A_19_P00322023	-3.2630210429375	0.7126537019	-3.44121760245609	0.00256549238760401	0.1079357531133	-1.51220995759089	Q8ZSP1
A_23_P143029	3.262712531825	-0.47704513579	3.19822719497986	0.0044886473555376	0.129367836187839	-2.01815479794377	HOXD11
A_23_P368779	3.25184983465625	-0.216526952275	2.52881063322116	0.0199056019966774	0.226067862139309	-3.34613082500837	ZNF114
A_23_P47148	3.2253242735125	-0.18757119494	4.69033231003543	0.000138395851146776	0.0328562622954801	1.14736005855267	NOX4
A_23_P214208	-3.22451332406562	0.9468005957475	-3.05263806568504	0.00625220139068798	0.143933959329454	-2.31645567509516	CNR1
A_24_P367079	-3.21039258914062	0.8106831674375	-3.17322621987007	0.00475256540161065	0.131554454287028	-2.06966978908398	SFTA2
A_33_P3254096	3.20911521783125	-0.366288125485	3.51551859622736	0.00215944676747215	0.101241317117059	-1.35590292017411	PI15
A_24_P354689	3.20608910125937	0.0620562198825	3.35082582330234	0.00316148514756813	0.116323854171472	-1.7014400527254	SPOCK1
A_23_P209055	-3.20442170215312	0.7410937101525	-2.30047262788614	0.032243551851642	0.272628479918362	-3.76630065550264	CD22
A_33_P3406567	-3.20238212875	0.8236990515	-1.89604921619077	0.0724031385516831	0.383472113462823	-4.45235012140601	MS4A1
A_23_P37736	-3.20217438793437	-0.0561755195975	-2.54475133347538	0.0192352235659917	0.222949685262169	-3.31604907882785	TNFRSF17
A_23_P113393	3.19421771878437	-0.2936400112225	4.71599020860701	0.000130374446482235	0.0327079702397389	1.20172343641294	APLN
A_33_P3303697	-3.191445611825	1.2395892967775	-2.23448922367569	0.0369484973143012	0.289623019501055	-3.88366463077905	CR2
A_23_P129133	-3.18409920855313	1.5086997356575	-2.81719656383012	0.0106015011549034	0.175386229898482	-2.78887299795539	OCA2
A_21_P0005094	-3.17739487848125	0.469661063465	-3.3574487321522	0.00311355765282343	0.116181362398763	-1.68761307946292	XLOC_005940
A_33_P3282434	3.17148734103125	-0.293507634675	5.85974956804097	9.62141918062426e-06	0.00917653485983576	3.55912317466907	SLC16A1
A_23_P55649	3.1634899643625	0.31255611899	3.50233224517791	0.00222657769222923	0.102797384464076	-1.38368892078473	FPR2
A_33_P3233608	3.15342305909375	1.903020876525	1.94739602790208	0.0655748284784236	0.368037749859433	-4.36994723275776	SPANXB2
A_23_P68436	3.15042785875	0.186167276375	2.63848197965461	0.015703709076963	0.204548015072715	-3.1373718064214	WFDC12
A_23_P43164	3.15002913900938	0.2543447037075	4.1503260135281	0.000489385254948791	0.056341643148464	-0.00413881647566949	SULF1
A_21_P0009171	-3.146170656875	0.286555872	-3.28587570869615	0.00367143780669981	0.120070067178188	-1.83669682499207	XLOC_012237
A_21_P0004506	-3.145050131875	0.01199825825	-3.13237097537657	0.00521663548135167	0.135934413757924	-2.15360287625483	XLOC_004408
A_23_P369899	3.144216852775	-0.31692245528	5.02140549519959	6.42653206413445e-05	0.0239761625295675	1.84489631926461	TMEM158
A_21_P0005438	-3.14176719788438	0.93474685028	-5.18487478082914	4.413926111854e-05	0.0202796299343133	2.18563034774621	XLOC_006277
A_24_P71904	-3.13691827246563	0.3874624120275	-4.13301119202106	0.000509668403254684	0.0574668113616431	-0.0411807127247847	HPGD
A_33_P3383970	-3.13487661724375	0.38902494933	-2.33552191619089	0.029974931229996	0.266061760894471	-3.70318311883301	TLR10
A_23_P419760	-3.11995830726094	0.95767532794125	-4.19733227477963	0.000438302970379666	0.0541096214454838	0.0964171751853247	CRISP3
A_33_P3381821	-3.11879139398125	0.951668021565	-3.77506569920336	0.00117915275694825	0.0796658212181056	-0.805753685737606	CAPN14
A_23_P106362	3.11644743997187	-0.1017317767725	3.7670513629711	0.00120145854232872	0.0799825945559687	-0.822816347326807	AQP9
A_33_P3265189	3.11578925602812	0.4767352838225	2.18782859907209	0.0406465285606607	0.302031450365289	-3.96546572005014	DSG1
A_23_P60990	-3.11467935454687	0.1531279526125	-2.99362301237645	0.00714404099150497	0.150282543892193	-2.43612134630869	C2orf54
A_23_P57910	3.11287348953125	0.436999274125	2.16464695883548	0.0426065414819621	0.308710544266585	-4.00572587767602	RTP3
A_21_P0014753	3.11280181965625	0.068695161225	4.44608422592921	0.000244734888953016	0.0431166789256495	0.62789992862316	DNAPTP3
A_23_P381368	3.11242832370938	-0.9135200160325	3.20125751462346	0.00445764413467491	0.128984306902282	-2.01190311173889	HOXD10
A_24_P935491	3.10857501999063	-0.0814140515075	4.04827372820542	0.000621729736846539	0.0610915308691153	-0.222445277680275	COL3A1
A_21_P0014553	3.09503487246875	0.024576350475	4.02333996849816	0.000659168519044015	0.0615940174728808	-0.275768315097288	LOC100506303
A_33_P3289121	-3.09464766512188	-0.3878303614725	-2.33820030036572	0.0298077781543658	0.265198933261029	-3.69833825488018	C2orf40
A_23_P350005	3.09336244976562	0.5885681860625	2.17340896617066	0.0418558204896699	0.306374764715624	-3.99053873093589	TRIML2
A_23_P19030	3.0841671125	-0.871716085	3.4502819362353	0.00251219746488768	0.10691997123953	-1.49317604576219	ARSI
A_33_P3377190	-3.07548088350313	0.5498657369475	-4.25377097567473	0.000383976204985249	0.0511353508261065	0.217124435673449	LOC100131662
A_21_P0000190	-3.06818265188438	0.5520363527425	-2.98931401772438	0.00721376262430003	0.150718174524153	-2.44482804879305	AFF3
A_23_P148793	-3.0609397288125	0.642299387825	-3.35198663556892	0.0031530328942844	0.116181362398763	-1.69901701955555	FMO9P
A_23_P46482	3.060084809375	0.03305380125	3.02495218513851	0.00665631256731942	0.147195917523522	-2.37269100829235	IL20
A_33_P3361611	3.0588495483	0.083312951015	2.26517245935692	0.0346873561081104	0.281870877893884	-3.82933009566219	PLA2G4D
A_24_P844984	-3.0571155269125	2.26264427597	-1.42844113809512	0.168500552194159	0.542415272032702	-5.12795756687852	PIGR
A_23_P500000	-3.05154198855625	-0.53156552597	-2.87977460349357	0.00922305332178247	0.166241855936074	-2.66466387012986	SCEL
A_23_P330561	3.03998104877812	-0.1185391022275	3.81789100024003	0.00106674445720488	0.0758068415362234	-0.714517015702148	C19orf59
A_23_P130411	-3.03840506521563	-0.0980742234225	-2.32215681108473	0.0308220398848509	0.268603571450219	-3.72731341101581	SERPINB11
A_23_P10542	3.031500376925	-0.18922700146	3.10383743234091	0.00556652859505954	0.139545501178224	-2.21203068848926	HTRA3
A_23_P19778	-3.030403271475	0.82196875282	-2.99431240424676	0.00713294677395023	0.150226545826871	-2.43472797290892	SLC13A4
A_23_P92467	3.0251317520625	2.162254366275	1.62447407042014	0.1198328567471	0.470166974829193	-4.86210744164422	QRFPR
A_33_P3300965	3.02457344379531	-0.11432809746375	2.92221473495166	0.00838782785448835	0.160475033387934	-2.57984147853987	HOXC6
A_21_P0010459	3.01695173503125	-0.169601485725	3.07207148075278	0.00598282743222529	0.142603799554599	-2.2768841277487	XLOC_014418
A_21_P0011460	3.0132721533125	-0.11328535235	4.02830083329285	0.000651544455208513	0.0614034509990082	-0.265159821400023	XLOC_l2_005428
A_21_P0000128	-3.0094210556875	-0.30494837605	-3.07841204451907	0.00589739460694354	0.142286212535287	-2.26395585420907	LOC100129480
A_21_P0011276	3.00489755685938	0.0716219629875	3.4648288427344	0.00242893228451702	0.105211800687666	-1.46260866527085	LOC100653147
A_24_P124624	2.9978668179375	0.43862935935	3.00111880312717	0.00702430130623927	0.149522080057886	-2.42096528610071	OLR1
A_33_P3284345	2.993999224875	0.0939116989	2.87902479565973	0.00923850387626176	0.166318614151663	-2.6661583091579	NRG1
A_23_P160751	-2.98443765745937	0.6649215139075	-2.81346775685827	0.0106895747216355	0.17598258656751	-2.79624053262131	FCRL2
A_23_P29975	-2.98124554236562	-0.5381847522675	-3.02369196570434	0.00667529526048256	0.147195917523522	-2.3752467540089	C4orf19
A_32_P179998	-2.97862934753125	0.022958477725	-2.93892589457675	0.00807931212071364	0.157854794887309	-2.54631782310008	DMRTC1
A_23_P103310	2.97827427305625	-0.4528177883175	2.09061753698902	0.0494540040607362	0.328023140565962	-4.13254955194967	S100A7
A_23_P10232	-2.97769676778281	0.98365752914875	-2.13134929008999	0.0455723634726974	0.317369098962422	-4.06310300070183	BANK1
A_21_P0005627	2.97728938971875	-0.367617536975	2.13719332027826	0.0450386582160626	0.315986791928208	-4.05307181122008	XLOC_007123
A_23_P153562	2.97578900584688	-0.0474649145725	4.75364373973161	0.000119445405269073	0.0319011483995399	1.28141986536338	C5AR1
A_23_P18751	-2.97442830942813	-0.9096535901675	-2.10076415841761	0.0484600933877776	0.325708462523534	-4.11532716481118	TMPRSS11E
A_23_P81590	-2.9668877447375	0.186431322335	-3.81313522592559	0.00107868272614684	0.0762274134289201	-0.724653715429864	PDE6A
A_23_P212508	-2.96595059359375	0.0561390195	-2.3402202682464	0.029682285958008	0.264590566975293	-3.69468237854064	TF
A_23_P362694	-2.96379200677812	1.4233119383275	-1.10242776692662	0.283284238790465	0.663359538055319	-5.50715858772595	C4orf7
A_33_P3251562	-2.959611023175	0.88656078021	-4.89627730995572	8.58017243094165e-05	0.0270720934157714	1.58233601190669	RSPO1
A_21_P0014683	-2.95787451540625	0.651940153925	-2.35869414600353	0.0285570380976491	0.26065039684055	-3.66116754995324	LOC100507759
A_23_P14165	-2.9557166789875	0.7680129913225	-2.0186534980473	0.0570463163716361	0.346560470112601	-4.2531882078665	GPR18
A_24_P321766	-2.9555370587125	0.91923113553	-6.99973221881591	8.30219583463104e-07	0.00200953411343268	5.72947616528569	SERPINA5
A_21_P0002703	-2.95309268261563	0.6087186386325	-2.37490579741989	0.027602253769826	0.257040694624031	-3.63163976462888	XLOC_002696
A_33_P3347697	-2.9485856680125	0.36489776559	-4.15567873682342	0.000483279895414744	0.056341643148464	0.00731226284145503	NOVA1
A_23_P164436	-2.94618417486875	0.485583115105	-4.08726785736003	0.000567391598379862	0.0593496148882138	-0.139037710739238	ASPA
A_23_P253692	-2.94292917633125	0.753266941185	-2.66894344317819	0.0146945354221015	0.199354554219788	-3.0786685867466	GPR64
A_23_P151506	2.93901073745625	-0.338979830035	4.50330093831992	0.00021408985534781	0.0414310562845378	0.749863577066659	PLEK2
A_21_P0011637	2.9376862185	-0.24082796145	3.15122227383909	0.00499728188597047	0.133770512689103	-2.11491405892817	KRT16P3
A_23_P164196	2.93754390465625	-0.394499495025	4.2375258752305	0.000398881900985347	0.0521620329229266	0.182384799364227	DLX4
A_23_P357717	-2.93633506504063	1.1001765595925	-1.70173886936233	0.104202310131587	0.442923117256817	-4.75020108149121	TCL1A
A_33_P3217776	-2.9316808773	1.48043901721	-2.17925910091036	0.04136130831039	0.30467935864705	-3.98037834136466	PRB4
A_23_P157865	2.929995914125	-0.38588916495	4.3840336407792	0.000282983686924772	0.0454376876293544	0.495483505614397	TNC
A_33_P3212172	-2.92174034257813	0.7874030106875	-2.39050277332271	0.0267116836521337	0.254301922041885	-3.60312962202844	SNX22
A_23_P392470	-2.9217050076875	0.38587932885	-4.36150148473769	0.000298314916789952	0.0465729248092472	0.447366741417591	NR3C2
A_23_P90542	-2.9214165913	0.39476656321	-3.86869455622195	0.000947123907954716	0.0725932212596608	-0.606164328009934	ZNF540
A_23_P76743	-2.91909171254375	-0.363343229535	-2.96779569431087	0.00757187222273351	0.154852569411236	-2.48824311423	ASPG
A_21_P0002066	2.91685718965625	-0.315750074525	3.22274560085013	0.00424370272818436	0.12646521582249	-1.9675257892255	XLOC_002172
A_23_P36641	-2.9166416490375	1.278113895645	-2.38826893134254	0.0268375763370111	0.254908294964319	-3.60721900909963	AICDA
A_23_P113572	-2.91582880213125	0.4580559465075	-2.01786053626789	0.0571354965442371	0.34681157544659	-4.25450250095425	CD19
A_24_P827037	2.913602050625	-0.054366285375	2.13799954193433	0.0449654765378963	0.315698053014429	-4.05168663290226	LRRC15
A_33_P3397865	2.90472673555	-0.549531365935	2.42912714520229	0.0246198617631708	0.245642005298651	-3.5321046466092	TNNT1
A_33_P3248203	-2.90256134582812	-0.0381480551625	-3.54764736707754	0.00200411267110499	0.098334390593992	-1.28812433546774	FUT5
A_23_P144959	2.90120142105625	0.20317941497	3.68593983176678	0.00145212399519119	0.0871199166033773	-0.995273546680149	VCAN
A_21_P0001634	2.89367215775313	0.00909870120250001	4.07695964979958	0.000581276738290677	0.0600680253037284	-0.161088139044435	XLOC_001228
A_33_P3290354	2.8935245058125	0.41156625365	3.48654070088804	0.00230967791318173	0.104448081672841	-1.41693920603458	FNDC1
A_23_P157136	-2.89169393870313	0.1591352142875	-3.22393254173671	0.00423218132848007	0.126308792801425	-1.96507216752994	SCIN
A_33_P3302185	-2.89018271979688	-0.3948515378375	-2.41798555021921	0.0252070705361607	0.248039620924082	-3.55265359136681	HS3ST6
A_23_P136671	-2.88527687034062	0.9313104487275	-4.69368048505152	0.000137321448215302	0.0328562622954801	1.1544566254453	UGT2B7
A_23_P302060	2.87615680878125	0.033068452025	2.77400233066786	0.0116656005507411	0.181744957013658	-2.87397754591584	IFNE
A_19_P00321941	2.86700768384375	0.419297919575	3.64116123057394	0.00161201345669087	0.0903537149677048	-1.09027755909623	LOC100216001
A_23_P26511	-2.86575003158437	-0.7093016460175	-2.8761425674445	0.00929812650784649	0.166318614151663	-2.67190150199759	GDPD3
A_21_P0002247	2.8641166145	0.07861620785	2.6319022591985	0.0159301371421944	0.205931013619823	-3.15001193711445	XLOC_001546
A_23_P365218	-2.86153156840625	-0.070634018475	-3.49214212445664	0.00227985797100954	0.103756683213753	-1.40514819188373	GPR110
A_21_P0014188	2.85737893627813	0.1248171501475	4.33172294720455	0.000319865079408966	0.047541502541473	0.383752229131277	LOC401317
A_33_P3395688	-2.85511185272812	0.2420207878175	-3.7652687965068	0.00120647646312978	0.0799825945559687	-0.826610947031365	MYZAP
A_23_P3038	2.84513637370625	-0.00922124671	1.6377925522649	0.117005182285276	0.464173608853258	-4.8430950488491	GPX2
A_23_P321949	-2.844752141875	0.70661082325	-1.85496476912854	0.0783100251956251	0.39465213645655	-4.51720406443266	PLA2G2A
A_23_P18672	-2.84464617808125	0.02926252716	-5.11524694191971	5.17841213698463e-05	0.0212153726696897	2.04083210296717	GBA3
A_23_P121596	2.84176558684375	0.102446204475	2.47063010344294	0.0225428134899779	0.236566662599377	-3.4551323544435	PPBP
A_23_P143902	-2.84016983544062	0.5594619516475	-3.18809179564841	0.00459387496446777	0.130464828345841	-2.03905263981129	P2RY12
A_21_P0013726	-2.83859188265625	0.655714668875	-1.8584657625584	0.0777907057201935	0.393993074220094	-4.51171563263871	FLJ20444
A_23_P125278	2.83844381290937	0.5726073850775	1.72357614238712	0.100113203421108	0.435764637237152	-4.7178785973806	CXCL11
A_32_P38623	-2.82813314984375	1.033709030125	-3.22989455981928	0.00417476867674608	0.125191245797529	-1.95274393248628	PPP1R9A
A_23_P436048	2.82663289678438	-0.2950002499475	4.34338398936507	0.000311245859715877	0.047541502541473	0.408666157270913	LPAR3
A_33_P3276703	2.825247589225	-0.01031470562	3.31128111456303	0.0034630476389797	0.118976470781312	-1.78386661569103	VGF
A_33_P3418833	2.81948724663125	0.07324711993	2.64696721721265	0.0154161967182647	0.203327893238376	-3.121049995966	FLRT3
A_23_P132515	-2.81796053699687	-0.0124656320975	-3.11385083600973	0.00544122242777398	0.138256958477475	-2.19154475098897	SIDT1
A_33_P3846177	2.81550228082188	-0.2002731653425	3.51795931775041	0.00214724159210582	0.101241317117059	-1.35075781385883	B4GALNT1
A_33_P3343316	-2.81545231936875	0.448401038255	-3.14532940026006	0.00506487074472374	0.134178257565576	-2.12701542267837	SH3BGRL2
A_33_P3386671	-2.81460978349687	-0.0836278705475	-3.47733084024351	0.00235954388558359	0.104873885411503	-1.43631821405766	RORC
A_32_P219942	2.81366058773438	0.6748799739375	2.38044759665653	0.0272827156955325	0.255928289946134	-3.62152114032226	ZIC5
A_23_P259251	2.81011383001562	-0.5328986634875	3.72104630418597	0.00133783584349587	0.0831868294891382	-0.920685275347602	KCND2
A_23_P402319	-2.809334348875	0.510531951025	-3.09499781508516	0.00567946735560442	0.14040025624325	-2.23009844319895	GAPT
A_19_P00315593	-2.80682317611562	0.6627821453575	-3.47237604537492	0.00238680762431123	0.104970302809767	-1.44673983870481	XLOC_004643
A_24_P227141	-2.80679307884375	-0.314479869325	-2.53133562400336	0.0197979728454302	0.225432976706527	-3.34137201570088	ELF5
A_23_P84860	-2.80425763548125	0.38490944724	-3.32465362444737	0.00335804945214997	0.117535395515471	-1.75601900358911	FAM107A
A_23_P120794	-2.80205306441562	-0.1792739485325	-2.56592774129042	0.0183774251680287	0.218782772313611	-3.27594665353072	SLC7A4
A_23_P46039	-2.80168386870938	0.8320028006575	-2.54450535017454	0.0192454052481952	0.222949685262169	-3.31651396831531	FCRLA
A_23_P48414	2.79947207795	0.148206549235	2.11429807796935	0.0471624626081463	0.322329607682097	-4.09227517448579	CCNA1
A_33_P3332547	2.79818805914062	-0.6472602814375	6.89689189241036	1.02841443189741e-06	0.00217419666083512	5.54216677322714	IQCJ-SCHIP1
A_24_P102293	-2.79315322929062	0.5925458166925	-5.32355763302687	3.21530571282787e-05	0.0169938954753305	2.47246128002812	SLITRK5
A_23_P150583	-2.787321693925	0.829279860735	-2.79271912671388	0.0111925599224047	0.178503994628086	-2.83716536551978	SCGB1A1
A_23_P501010	2.78641621851563	-0.1841688139375	4.29678212180342	0.00034715381404336	0.0489007751991354	0.309080050570439	COL17A1
A_23_P27013	2.78629213737813	0.2342008399025	2.64267338884631	0.0155610601301632	0.203913385832735	-3.12931235822645	HOXB9
A_23_P118203	-2.78567311674375	0.30824274473	-2.33117484456801	0.0302480686562691	0.266515268379148	-3.7110399621328	ZG16B
A_33_P3402868	2.77657285420938	0.1374777458675	2.60673864749695	0.0168248660449352	0.210928228842235	-3.19822002756221	GRIN2D
A_23_P55251	2.77600317975	-0.25420425495	4.8453982582871	9.65333740750496e-05	0.0282310855559177	1.47518245300643	ITGA3
A_32_P62863	2.77541870574687	-0.5932074279025	8.63612906735643	3.3308514388196e-08	0.000422510177885669	8.47572933674254	SCHIP1
A_23_P129835	-2.772983422175	1.15872683246	-2.66235031337576	0.0149076130483923	0.200482736450644	-3.09139990307233	PPP1R1B
A_23_P31945	-2.77209679735625	0.614498180865	-2.37923329274323	0.0273524370751457	0.25615269559908	-3.6237393822785	IL33
A_21_P0007451	-2.76741631401875	0.284002201285	-5.38526443060935	2.79416565461583e-05	0.0169938954753305	2.59937708254112	XLOC_009301
A_21_P0012183	-2.764238565625	0.7831920875	-3.17823587865007	0.00469850061513938	0.131208637045361	-2.05935640761541	ANKRD20A5P
A_21_P0007489	-2.762642312475	1.3847981169575	-2.17207130951488	0.0419696458329913	0.306718078867397	-3.99285965645289	LOC100507616
A_24_P7143	2.75975581979688	0.0624373845875	4.60486779198968	0.000168892382313685	0.0361949481643778	0.965972234769393	MYO1B
A_19_P00319876	2.75906920465625	0.381867120725	2.04250246140502	0.0544217065289568	0.340271468585673	-4.21350532812204	XLOC_011548
A_23_P122216	2.757857605425	0.382203769715	3.76543761161426	0.00120600035927862	0.0799825945559687	-0.826251593650307	LOX
A_21_P0011168	-2.75759923665938	0.5711735087975	-3.14490091395088	0.00506981978450992	0.134178257565576	-2.12789508613077	CYP4F35P
A_33_P3418005	-2.75304432175	0.4270727931	-4.11295184892818	0.000534220519868916	0.0580458342342571	-0.0840938254601733	CCDC160
A_32_P141969	-2.75169855855938	0.6275469256525	-4.96124647352397	7.383444535502e-05	0.0249752394857891	1.71884032487231	NTRK3
A_24_P290751	-2.7487682597875	-0.148374902205	-2.9955780563202	0.00711262218313498	0.150119524521666	-2.43216959959909	DTX1
A_24_P126406	2.747099831625	1.13098178355	1.96703932819426	0.0631174027337104	0.362120707667339	-4.33803547483473	DNAH17
A_24_P299685	2.74668671475	-0.0378783707	4.69022844463589	0.000138429316240902	0.0328562622954801	1.14713990043931	PDPN
A_24_P35537	-2.74558761809063	0.6218831367775	-4.36829629511085	0.000293605696584699	0.0464089079096918	0.461878542556974	RIC3
A_33_P3282641	2.7415303524625	1.14232421397	2.02551883804445	0.0562793994506494	0.344722786173869	-4.24179539367067	LOC344887
A_23_P77529	-2.7380893285	0.2272372142	-2.55743726253749	0.0187169389834534	0.220555044890481	-3.29204441534709	MSLN
A_23_P353005	2.73740034095781	-0.55837220598375	5.02751099357247	6.33673596654034e-05	0.0238162700893548	1.85767057616994	RNF217
A_23_P252758	-2.73574466921563	0.9963179342525	-3.73943158298953	0.00128158527991539	0.0818971731960035	-0.881589532671454	KEL
A_33_P3568387	-2.73563797065	0.63826646893	-2.59227999355003	0.0173602015593615	0.213381605358634	-3.22582294997606	ASB4
A_33_P3264657	2.72999286835	0.52654331718	2.90890004421819	0.00864171297046324	0.162542839140147	-2.60650192458651	CYP27C1
A_24_P386746	-2.72940978912813	0.4913457911975	-2.85315065245277	0.00978712856955866	0.169506452068795	-2.71763742421504	RBP5
A_24_P234415	2.72599157909375	-0.274607399225	3.19445480914109	0.00452753601064884	0.129494165526669	-2.0259351096541	STAC
A_23_P145096	2.7237887859875	-0.35354212976	2.98240964200202	0.00732684870395128	0.151985681271375	-2.45876999747207	PLA2G7
A_24_P229884	-2.7220503281875	0.00831409032499994	-1.81783921789079	0.0840062885105486	0.406012040597857	-4.57496193315983	LOC440335
A_33_P3306307	-2.72047240605625	-0.173061479595	-3.25719689446427	0.00392140879824206	0.122744207904999	-1.8962114362497	KRT26
A_33_P3381338	-2.7198469199375	0.36724525155	-5.56203741290311	1.87290525452258e-05	0.0134484586883477	2.96038385851412	TNXB
A_24_P200219	-2.7166798316875	0.75522760665	-1.37201084139173	0.18516029444774	0.561825629708401	-5.19942150912459	UPK1B
A_33_P3338121	2.71570087127813	-0.4923149392275	4.7030876382189	0.000134347659889074	0.0328562622954801	1.17439135816614	LAMB3
A_33_P3692979	-2.71155217315625	0.83481977185	-2.51006956482804	0.0207217739161526	0.228903819362446	-3.38137923251142	LOC283485
A_21_P0011046	-2.71145174470938	0.683790389495	-2.13352920923757	0.0453726161005818	0.316811417214074	-4.05936315754213	XLOC_l2_002963
A_21_P0001121	2.71023087874687	-0.0420426636275	3.38765901143429	0.00290381293810906	0.114438235202815	-1.62446376687035	XLOC_000778
A_33_P3349646	2.70996078570937	-0.1105412663075	3.84926646778243	0.000991207072122015	0.0738514766995579	-0.647614043666619	PCDH7
A_24_P825874	2.70981552315625	0.327315603525	2.05404438270518	0.0531908168222458	0.337061178311968	-4.19419391145766	POTEE
A_21_P0000492	2.70732327753125	0.82078813915	2.13296379631892	0.045424348901492	0.316983363899436	-4.06033339682542	SNAR-F
A_23_P102681	2.70450961014062	-0.2264583006375	3.26532169047754	0.00384895248155675	0.122343736610591	-1.87936426068327	MGC4294
A_23_P115519	2.7038507705625	-0.7772733873	1.54989995125465	0.136747694588022	0.496825925791137	-4.96637293897037	LCE3D
A_23_P45365	2.70384229766563	-0.3428285953675	3.72890160977003	0.0013135089683598	0.0825850452857597	-0.903983939907807	COL4A5
A_21_P0004119	2.70220872892187	0.9515036410125	2.22376325754859	0.0377702445210196	0.292571191084052	-3.90255755226234	XLOC_004772
A_23_P31725	-2.70034772079687	0.5756656881875	-1.95725790372561	0.0643306695129915	0.365272363520554	-4.35395248389432	BLK
A_23_P89981	-2.69903621346875	0.4564994606	-2.33716185490759	0.0298724831288769	0.265539579796091	-3.70021703376345	CYP2F1
A_33_P3363245	2.69422339454375	-0.199796431865	2.60830366590649	0.0167678640396636	0.210810582887887	-3.19522799582447	NXPH4
A_23_P212968	-2.69361845115	0.46681495283	-5.33635120758417	3.12297234312677e-05	0.0169938954753305	2.49881139499747	UGT2B11
A_33_P3365760	-2.68740581393125	0.626456749355	-2.44000933772548	0.0240586436200154	0.243344509202035	-3.51198695885043	STAP1
A_23_P169039	2.68691426963438	-0.5611533330425	4.96343858357351	7.34615806280834e-05	0.0249752394857891	1.72343951405275	SNAI2
A_23_P393099	-2.6856518586	0.442431784745	-1.9516443494475	0.0650362740393055	0.366531289234564	-4.3630635451236	TFF3
A_33_P3308332	-2.68094359964688	0.4175425086575	-4.3296278028458	0.000321438919684251	0.0475495316205808	0.379275545459397	PLEKHB1
A_23_P348028	-2.676649298575	0.040325684765	-2.06857369193883	0.051676919539849	0.33348171063516	-4.16978640629211	IL36A
A_21_P0011259	-2.66816723274688	-0.0237444473225	-2.95444037572892	0.00780268136787681	0.156296979836045	-2.51513367753731	XLOC_l2_004317
A_23_P140928	2.66757444476875	-0.176808101685	4.228192111367	0.000407707139048403	0.0522390215358002	0.162423107250026	TMC7
A_23_P310274	-2.66373726984375	-0.043172407125	-2.7182651667126	0.0131897174166656	0.190030308890449	-2.9829924965085	PRSS2
A_24_P106624	-2.66260356934375	0.151195320775	-3.07510193060441	0.00594184669045006	0.142477958046666	-2.270706152772	MEOX2
A_23_P351148	-2.66076049809375	0.2771789154	-3.13667229937754	0.00516577675192907	0.135455476287405	-2.14478122776839	SH2D1B
A_23_P171409	-2.66075198986563	0.3989415056825	-2.8232021467064	0.0104611069820304	0.174927262625951	-2.77699880205731	TTTY6
A_23_P50269	-2.66053231216562	-0.62378926762	-1.79789377444022	0.087213075018436	0.413640944038471	-4.60565366813319	CXCL17
A_33_P3295203	2.65847383985625	0.94719868001	2.38946024494355	0.0267703690717038	0.254649748093209	-3.6050383808288	HAS1
A_21_P0004476	2.65687141069375	-0.354265647695	5.69110743448727	1.40143708642708e-05	0.0114689542464876	3.22143740538036	XLOC_005105
A_33_P3291244	-2.65471143151875	0.376742022285	-3.36659503248309	0.00304853733868603	0.115365868637803	-1.6685076979062	CCDC60
A_23_P111995	2.65029756706875	0.130342243405	3.87057161589603	0.000942969475301297	0.0725932212596608	-0.602158778448114	LOXL2
A_23_P151895	-2.64421659034375	0.315305309475	-1.56855675789047	0.132339773273779	0.490814061856431	-4.94064066340542	CILP
A_33_P3390212	-2.64371071453125	0.185690869	-3.37379409408299	0.00299829697695659	0.115185200929024	-1.65346161280134	TTLL9
A_23_P2645	2.64156581491875	-0.064625668065	3.7462820019787	0.00126123098373585	0.0812101508677325	-0.867016696478211	SDS
A_23_P69179	2.63981880959687	0.1613129976775	3.38638764772875	0.00291235382076696	0.114438235202815	-1.62712385557683	LEPREL1
A_33_P3297562	2.63941018793125	-0.86879940403	2.32319137748804	0.0307556859318603	0.268406045493062	-3.72544825123358	IRX2
A_33_P3261710	-2.636213135225	0.32879857932	-2.75470540820482	0.0121732266181046	0.185093600652086	-2.9118243678834	FTLP10
A_21_P0006269	-2.63545623215625	0.53334873615	-2.13336933743389	0.0453872382525208	0.316811539647084	-4.05963751080948	XLOC_007697
A_33_P3401990	-2.6347167289375	0.94769866085	-2.15032796513153	0.043859763236152	0.31211802199067	-4.03046560805905	VPREB3
A_23_P121795	-2.63316492732813	0.2746206415125	-3.91962417310951	0.000840602989928301	0.0691269936887716	-0.497434737844431	SORBS2
A_23_P157914	-2.62947704896875	-0.25092748355	-2.97437116524692	0.00746066356976086	0.153506329629398	-2.47498804075372	MAMDC2
A_21_P0008536	-2.62849696162812	0.529494447585	-2.59453228275763	0.0172757670787798	0.213095132970863	-3.22152781425621	XLOC_011038
A_23_P80040	2.627814421875	-0.20724094375	3.87968202536686	0.000923061748054472	0.0724299269322636	-0.582715579108947	PROCR
A_23_P397293	2.6266166843375	-0.07346873358	3.13011955129732	0.00524344968738338	0.135950609711216	-2.15821892146271	LY6K
A_33_P3242623	2.62657781087813	-0.3799660125475	2.40743021535992	0.0257753775686012	0.250587637948507	-3.5720758027813	SLC7A11
A_23_P135257	-2.625838577375	0.22009545435	-2.61723170928057	0.016446151302478	0.208981034544561	-3.17814337721112	PRSS3
A_32_P111639	-2.623099453	1.1724469676	-2.26717114359932	0.0345445660607364	0.281314200220407	-3.82577610539934	CHST9
A_21_P0006726	2.62201525788125	0.30636248443	3.33395701111923	0.00328684444282583	0.117357822988163	-1.73662939863458	XLOC_008700
A_23_P163306	-2.62024107695313	0.4980467746875	-3.54816009208706	0.00200172524070189	0.098334390593992	-1.28704183013314	CGNL1
A_23_P352932	-2.6189037795625	0.1322638826	-3.93192437575542	0.000816718571577907	0.0682426289872264	-0.471161305596348	SORCS1
A_23_P433798	2.618767668675	-0.09626678631	3.86876780785433	0.000946961441808363	0.0725932212596608	-0.606008015511409	PODNL1
A_23_P370666	-2.6174494252	0.40423629284	-4.32025049074227	0.000328578873678015	0.0475825120357613	0.359237698518067	GLYATL1
A_21_P0001940	2.61484078360937	-0.1900190906125	3.5467315671919	0.00200838394651601	0.0983623485157105	-1.29005777792627	LOC100506798
A_21_P0001212	-2.614402299175	0.9105125078975	-2.52850620352729	0.0199186155085617	0.226067862139309	-3.34670442268001	XLOC_001146
A_23_P54968	-2.61230546950938	-0.283832996895	-2.12893445214869	0.0457945664382971	0.317992405434892	-4.06724314674977	ST6GALNAC1
A_23_P358597	2.61137933135313	0.00946761508250002	2.76981316434363	0.0117740564914702	0.182524855582251	-2.88220295197257	POPDC3
A_24_P52887	-2.61017425653125	0.075650448025	-2.1021747424999	0.0483233569913339	0.325406114599691	-4.11292881839911	ENDOU
A_21_P0014928	2.60809688576875	-0.195331073885	3.18799414844458	0.00459490033808347	0.130464828345841	-2.03925388535044	LOC100653149
A_33_P3279590	-2.60773206297969	0.10890373211625	-2.69769745329902	0.0137985467988648	0.193074501281403	-3.02298297334824	OGN
A_24_P88696	2.60556792498437	0.2539567837375	3.29558524602441	0.00359038675975571	0.120070067178188	-1.81651779131189	SCG2
A_23_P425925	-2.6053182679	0.98577083443	-2.89236015194529	0.00896738511036279	0.164364297078472	-2.63955790622894	KRT222
A_23_P200728	2.60378141715937	-0.0187859900225	3.14296006362277	0.0050922955817611	0.134436316998504	-2.13187912568043	FCGR3A
A_23_P121545	-2.5993316501625	0.43035497112	-9.74044668193504	4.6241447024857e-09	0.00011455188839	10.0878451812439	GPM6A
A_23_P18684	-2.59750684214687	0.0554506825325	-2.94662504215007	0.00794087337484774	0.15693082200014	-2.53084980578632	CLGN
A_23_P321501	2.5951061614875	0.75269485844	2.54132652385659	0.0193774387187013	0.223415866722788	-3.32251975613133	DHRS2
A_23_P69497	-2.59412318864688	0.2903090445825	-4.69059523642405	0.000138311173655223	0.0328562622954801	1.1479173667951	CLEC3B
A_23_P250156	2.59345957526875	-0.559804636035	4.63223654998215	0.000158451203528141	0.0345365475528426	1.02410827287455	IGF2BP2
A_33_P3364089	2.59266312	1.09169973875	2.1348207161491	0.045254649094809	0.316539239098637	-4.05714636577214	SLCO1B3
A_21_P0003199	2.58885310625	1.24648750175	2.06546813620305	0.0519972110233374	0.334468368422048	-4.17501247644207	XLOC_003364
A_33_P3254136	-2.58824486932188	0.7965664282925	-6.05999343730547	6.18266373081513e-06	0.00653546197995477	3.95483817005209	PKHD1L1
A_23_P139786	2.58709019559375	-0.394445729775	2.70908552105615	0.0134582249665792	0.191549599144597	-3.00085692254727	OASL
A_21_P0006961	2.58656210666563	0.0978269890825	2.93262673711295	0.00819430149252483	0.158691092911915	-2.55896241570488	XLOC_008710
A_33_P3213962	-2.582721951975	0.48847824717	-4.30777913834939	0.000338322046269305	0.0483461025109979	0.332584978307832	OR13A1
A_23_P55749	2.57941543540625	0.251695309575	3.70177422436156	0.00139942583890793	0.0851932936492129	-0.961642167700013	COL5A3
A_23_P169097	2.57832859865937	-0.1785190135725	3.64761265123045	0.00158794706663733	0.089523162460124	-1.07659980659359	WISP1
A_33_P3269203	2.57770699968438	-0.2409939140025	4.5009759537833	0.000215256299044672	0.0414310562845378	0.744910475515908	SERPINH1
A_21_P0009482	2.5751261690625	0.46638014025	2.2263215795412	0.0375727397790267	0.291766965253011	-3.89805606403007	XLOC_012682
A_33_P3222424	2.57425749348437	1.2045902832875	2.15169804308944	0.0437384195547999	0.311822912714766	-4.02810272629263	CSF3
A_24_P15621	2.5738794535625	0.05662937985	3.5944995569021	0.0017971428646418	0.0941024064076989	-1.18909986809849	SLC6A10P
A_24_P97342	2.56932556908437	0.44371792138	1.56675214288768	0.132760904273694	0.491474939584341	-4.94314004434106	PROK2
A_24_P271696	-2.56928459036875	0.721520495205	-4.29509194184398	0.000348531578342764	0.0489007751991354	0.305467234131424	XAGE1A
A_21_P0007284	-2.56833014997187	0.1074411087725	-3.25419270377282	0.00394853553131639	0.122820108422599	-1.90243803453396	XLOC_009302
A_24_P40626	-2.56647674111875	0.841791419255	-2.49082260441564	0.0215925423397169	0.232471480887681	-3.41744445127684	GREM2
A_33_P3259708	-2.56523650479687	0.8192585072875	-3.3245459673679	0.00335888219116326	0.117535395515471	-1.75624330141085	CMA1
A_33_P3330264	2.56471768269687	-0.0915350350925	3.89211298325267	0.00089657087799767	0.0715269021678047	-0.556180442270354	CXCL1
A_23_P431268	-2.56452503548438	-0.1409898246375	-2.97115399119211	0.00751487645858721	0.15413324660627	-2.48147461081786	PLEKHA6
A_33_P3234882	-2.56244551065625	-0.127482909025	-4.8132311611131	0.000104010170875003	0.0293187336668154	1.40732789068301	PRELP
A_23_P10206	2.562074947125	0.224776748075	3.13010642915146	0.00524360636206568	0.135950609711216	-2.15824582261405	HAS2
A_24_P293530	-2.559771464725	-0.856717391905	-2.4640316653426	0.0228617175196555	0.237945712387287	-3.46741436690543	CYP4X1
A_23_P253791	-2.54995867043125	-0.246277801845	-3.18836170328153	0.00459104187672217	0.130464828345841	-2.03849636598963	CAMP
A_21_P0005965	-2.54686598168594	0.96402340516375	-2.61823391698923	0.0164104037640013	0.208730364616841	-3.17622388756143	XLOC_007080
A_32_P83098	-2.545177149125	0.31193460145	-2.66441323619685	0.01484063070321	0.20019380146781	-3.08741790656707	SCNN1B
A_23_P96291	2.54451595571875	2.2951601779625	1.53861900389313	0.139471611660694	0.501246921895619	-4.9818163388627	MAGEA1
A_23_P49155	2.5416929488375	-0.56161254468	2.79823343054881	0.0110567214211374	0.17789400564943	-2.8263007402654	CDH3
A_21_P0003304	-2.53661966060312	0.2180394183925	-3.34593941124673	0.00319730857515162	0.116809208346786	-1.71163763580091	XLOC_003343
A_33_P3396214	2.53628793752187	-0.3187226129575	2.41799838957265	0.0252063864094941	0.248039620924082	-3.55262993945762	KREMEN2
A_24_P273756	2.53380674663125	-0.49695382207	4.199590946899	0.000435987597768144	0.053955060300385	0.101248566853259	TP63
A_23_P15450	-2.5291040936125	0.1021292573225	-2.95586058443132	0.00777781881340101	0.156000088771063	-2.51227615120052	TMEM100
A_33_P3260125	-2.5261182579875	0.26923768436	-4.20102914580848	0.000434519684860811	0.053955060300385	0.104324909010945	LDLRAD2
A_23_P43107	2.52552720570938	0.0278569123175	2.62187806884183	0.0162810386857042	0.208291382217334	-3.16924154702311	TM7SF4
A_33_P3316273	2.52468093902812	-0.0246942947775	2.59535828637875	0.0172448987420161	0.212944491913156	-3.21995218226246	CCL3
A_23_P149368	-2.52255582672187	0.8457196181225	-1.96316732634397	0.0635952251986644	0.363291840954181	-4.34434252407471	FCRL1
A_32_P84369	-2.52122438051875	-0.37400050179	-2.58241003618181	0.0177348165126211	0.215583817688999	-3.24462446829037	FAM153B
A_23_P390068	2.5210410155	-0.385201391225	2.74165312631403	0.0125284337042353	0.187489249904031	-2.93736140974326	C19orf21
A_23_P81158	-2.51821909475	0.51679433045	-2.20510377371017	0.0392397270714831	0.297739571090172	-3.9352984185045	ADH1C
A_21_P0002361	-2.51547801880312	0.3993886104575	-3.985011415895	0.00072115411809697	0.0644912124274673	-0.357716195513432	XLOC_001876
A_23_P140190	-2.51260259285938	0.6326428122125	-2.53421218115474	0.0196760235712527	0.225024897541053	-3.33594780451513	KIAA0125
A_21_P0011843	-2.5124412385625	0.159748880775	-3.76894064939077	0.00119616280038597	0.0799825945559687	-0.818794363835126	LOC729468
A_33_P3248982	-2.51237241935937	0.3066825782625	-5.75142424136363	1.22459727982781e-05	0.0105505436010307	3.34266645298312	FAIM2
A_33_P3411477	-2.51151574817187	0.2249246189625	-3.10020740885952	0.00561264143731325	0.139877719391669	-2.21945219880184	NCCRP1
A_23_P36018	-2.51092246346875	0.3155648636	-3.41591385021598	0.00272021430786037	0.111397057115841	-1.56529037841336	VSIG2
A_24_P216361	2.51006453119688	1.581362295145	1.90405263727969	0.0712991917709882	0.38060491228492	-4.43960365032908	PRAME
A_21_P0011751	2.50908608146875	0.353739344175	2.38088840637069	0.0272574466444993	0.255875662723852	-3.62071573747033	CD177
A_33_P3728698	2.506970323675	0.333367145065	3.45003370483626	0.00251364238357858	0.10691997123953	-1.49369743271589	FLJ45248
A_24_P211565	2.500048608175	0.13828072529	3.98984166210745	0.00071303311839656	0.064402714931942	-0.34739060089082	C1QTNF6
A_23_P7727	2.49987508318125	-0.64805104383	2.33307572561225	0.0301283498667166	0.266367371299413	-3.70760531951224	HAPLN1
A_21_P0006332	-2.498807348375	0.086628465175	-1.905285461438	0.0711304679264468	0.380057435174453	-4.43763698763284	XLOC_007892
A_23_P167168	-2.49681030934375	-0.1793599181	-2.46687418614438	0.022723824687864	0.237330872995145	-3.46212547400039	IGJ
A_32_P96036	2.49588169687188	-0.0638419962525	3.48127600323984	0.00233805483467346	0.104873885411503	-1.42801815725368	MEX3A
A_21_P0012000	-2.49499194790937	0.575693318735	-4.48067926353254	0.000225714958109187	0.0421188117478249	0.701660226343095	XLOC_l2_007274
A_33_P3221989	-2.49414766325625	0.033093505645	-3.53624772497007	0.00205792416107949	0.100016296943498	-1.31218523281589	CACNB4
A_24_P911906	2.48902044129375	-0.230554498215	5.95433068484728	7.80301557995307e-06	0.00776308250022037	3.7467568083161	PCDH17
A_23_P394986	2.48491383740625	0.195500369425	2.65653731241129	0.0150979021463632	0.201172046390125	-3.10261317377903	CREG2
A_23_P111888	2.4846761029875	0.203984817515	3.18285244269127	0.00464920801754325	0.131159142996254	-2.04984821697343	CTHRC1
A_21_P0007105	-2.48370896259687	0.6222197798225	-2.15574960271158	0.0433813665581829	0.310761987547034	-4.02110996374371	XLOC_008844
A_32_P119033	-2.48204511667812	0.8500245379075	-5.00115694008776	6.73368754906788e-05	0.0242919536433205	1.80250574335531	PLCXD3
A_23_P16953	-2.47817806388125	-0.85611620923	-2.41519014067699	0.0253564319637551	0.248514250549474	-3.55780157212553	HTR2B
A_21_P0014546	-2.47646716799062	-0.0981784506425	-1.9905386580869	0.0602853625658437	0.355581936387601	-4.29958296643936	LOC100288273
A_23_P214168	2.47595392011875	-0.274283262655	3.96352158944498	0.000758417101616912	0.0665923903077342	-0.403648232696819	COL12A1
A_33_P3272291	2.47428175182188	1.1093378843325	2.08324000428523	0.0501881745984847	0.329318008887017	-4.14503925821544	AKR1C4
A_19_P00320804	-2.4718745841875	-0.045905987725	-4.1272158475397	0.000516643454266303	0.057613125771468	-0.053578805818173	Q93YZ4
A_21_P0008321	-2.46988343796875	0.987427837125	-3.32871159448783	0.00332680745794374	0.117384480951744	-1.74756318131279	XLOC_010803
A_23_P131676	2.46781217421875	-0.034024357375	3.52062432767683	0.00213399239678718	0.101241317117059	-1.34513917185303	CXCR7
A_21_P0012427	-2.46677354051562	0.181212299225	-2.45842081373476	0.0231362003778564	0.239231235168546	-3.47784503080822	XLOC_l2_010064
A_32_P183765	-2.463923081375	0.6490298799	-3.17920720892514	0.00468808735840756	0.131208637045361	-2.05735619725674	ERBB4
A_33_P3216938	2.46284557629687	0.3095751660375	3.3310800837464	0.0033087042404774	0.117357822988163	-1.74262669812883	AMPD3
A_33_P3235147	2.46212498915312	-0.4797331684275	3.56684901636807	0.00191659058062813	0.0966658941058553	-1.24756637938782	DLX5
A_19_P00323040	2.45919393939063	1.4856820651375	1.8818623743878	0.0743970037895063	0.386740867963804	-4.47485468957991	XLOC_l2_009979
A_23_P39067	-2.45726212064844	0.65562700185625	-1.96106549407712	0.0638559440829318	0.36382796232153	-4.34776273627411	SPIB
A_23_P338479	2.456427834475	0.50979979278	2.40330057418201	0.0260009450018449	0.251527540218991	-3.57966237489042	CD274
A_23_P148879	-2.44897277406562	1.1905682294975	-1.76268943331367	0.0931327093745813	0.425295701643136	-4.65923845285938	ATP1A2
A_24_P323148	2.44790031304688	0.0272018696875	2.90676285908257	0.00868314635709946	0.162542839140147	-2.61077712999818	LYPD5
A_32_P75264	2.44522732294375	0.08081271948	3.59782052309539	0.00178330018912358	0.0936675655237489	-1.18207294472608	TMEM26
A_21_P0012274	2.44495306429375	0.60983595856	2.61265069298784	0.0166104886217421	0.209856794139597	-3.18691292250885	XLOC_l2_009441
A_24_P277934	2.44488830410937	0.1872104845375	3.0369701919213	0.00647788589497885	0.145602167628348	-2.34830068017161	COL1A2
A_23_P350617	-2.44318436154063	0.7969013095175	-3.9110258862497	0.000857710851446844	0.0698545600185576	-0.515797852601843	KLB
A_23_P109072	2.4425891983375	0.27210333767	2.80926909291161	0.0107895829659801	0.176483768572168	-2.80453179086869	SALL4
A_23_P164773	-2.44163504010625	0.754557162165	-2.33801441832764	0.0298193508371604	0.265253163065688	-3.69867459034003	FCER2
A_21_P0009356	-2.43633857203438	0.6936626541225	-4.02352437092543	0.000658883534568802	0.0615940174728808	-0.275373989481294	XLOC_012564
A_23_P144843	2.43586305175937	-0.3567581198425	3.29912799331503	0.00356125087402919	0.119665104700243	-1.80915134441246	ESM1
A_21_P0013045	-2.43578410740625	0.501587512825	-4.2034097982095	0.000432100721305164	0.053955060300385	0.10941713979389	XLOC_l2_012791
A_23_P819	2.43538639240625	-0.1057525942	2.30462566249802	0.0319667063503239	0.271554639374181	-3.75884940064302	ISG15
A_23_P103765	-2.4345710525	-0.3629382315	-2.42986577799741	0.0245813864274833	0.245518694083479	-3.53074062114826	FCER1A
A_33_P3380992	2.434172051125	0.5336627239	2.3921766733617	0.0266177071900969	0.254020742833948	-3.60006396620126	AKR1B15
A_21_P0006215	2.43415622714375	-0.207844097535	4.13638636879602	0.000505649667785502	0.0571406647968119	-0.033960124052248	XLOC_007531
A_23_P151232	-2.43243322551563	0.3068636870875	-4.44631749272984	0.000244601384250261	0.0431166789256495	0.628397445728741	TMEM132C
A_21_P0000509	2.43127401865625	0.727242149925	1.97808918676278	0.0617713025537515	0.359387010695424	-4.31999159558768	SNAR-G2
A_23_P168761	2.42872693374687	-0.1637085413775	2.86295991916387	0.00957556033075171	0.168098947929871	-2.69814177023605	PTPRZ1
A_23_P112859	2.425892904625	1.098425911325	1.63315639863374	0.117983036280602	0.466351211396634	-4.84972651445199	CST1
A_24_P55295	2.42581996655	-0.13566491801	4.46234160459435	0.000235603688250114	0.0425419770039948	0.662568710171834	GJA1
A_23_P25030	2.4253062374125	-0.42986015507	3.68529340466023	0.00145431658808925	0.0871199166033773	-0.996646131694602	HSD17B6
A_23_P58407	-2.42368377036875	0.22975041908	-3.82134185054746	0.00105816414094305	0.0755136291804631	-0.707160982618575	UGT2B15
A_19_P00802448	-2.42291694468438	0.3677110380025	-2.68362512861688	0.0142303712213154	0.195639289456869	-3.0502683833442	XLOC_004881
A_23_P76312	-2.422390363575	0.0922125444025	-2.65772491160641	0.0150588400584604	0.201102630298081	-3.10032318464063	GUCY2C
A_21_P0001785	-2.41981563118125	0.576942600555	-4.9741317711116	7.16699324703922e-05	0.0249752394857891	1.74586821924555	FLJ33534
A_23_P16469	2.41766576773437	-0.5107128883125	4.31961543168362	0.000329068131905703	0.0475825120357613	0.35788059599823	PLAUR
A_23_P164011	2.41715237051875	0.002068182665	3.25906944251287	0.00390459245126602	0.122733542772858	-1.89232957148364	SOX15
A_24_P282547	2.41549343324063	1.5541830370925	2.12659421175641	0.0460108411125326	0.318621420279987	-4.07125266497131	CFHR4
A_21_P0011095	-2.409706207375	0.224887000475	-2.82676943546547	0.0103785567878832	0.174539821962928	-2.7699408672462	XLOC_l2_003391
A_21_P0007570	2.40866742925938	0.8919742424075	1.78850442784218	0.0887591101596429	0.416840845093495	-4.62001895924054	XLOC_009782
A_33_P3418621	-2.40547654316875	0.69916102879	-2.99439424414577	0.00713163084809492	0.150226545826871	-2.43456255387701	VPREB1
A_33_P3379922	2.40520267940312	0.0778276865225	3.55483036815923	0.00197092033174735	0.0976587174927041	-1.27295660649791	PROC
A_33_P3219475	2.40494855544063	-0.5093954781475	5.74224186251192	1.24997062919643e-05	0.0105703766257996	3.32424314847293	C9orf30-TMEFF1
A_21_P0008767	2.40354327385313	1.6922925319825	1.7966037398832	0.0874240959190917	0.414058732646205	-4.60763052161924	XLOC_011550
A_33_P3708413	2.3999566655625	-0.125710184925	1.93169941755279	0.0675991048060232	0.372371184317969	-4.39529427793884	MFAP5
A_23_P144126	-2.39902552434375	-1.292317284475	-1.38812222007472	0.180274991338906	0.556143022165756	-5.17925707570971	FETUB
A_21_P0010205	-2.39870913003438	0.5821012672225	-3.61978473018498	0.0016943612433285	0.0917922287211578	-1.13557328659591	XLOC_014073
A_23_P146456	2.39821882187813	-0.0445771868725	2.61271259447058	0.0166082577014538	0.209856794139597	-3.18679447015579	CTSL2
A_33_P3387766	-2.39795194055313	0.1436505813075	-4.16555225274621	0.000472217412457239	0.0555912744563059	0.0284344399959737	LOC284276
A_21_P0000511	2.39793931515625	0.709116365625	1.99994185771651	0.0591842259986837	0.352872907514361	-4.28411285877651	SNAR-H
A_23_P94103	-2.3977145952875	0.0467654507575	-2.36529706635616	0.0281645254159479	0.259136137519187	-3.64915415777537	SCARA5
A_24_P238131	-2.3975493694375	0.16550548495	-3.18695384644195	0.00460583817108293	0.130629191147332	-2.04139778367243	SUSD5
A_21_P0014125	-2.39557283137187	0.1061596050275	-3.41207469543287	0.00274447569940714	0.111811506205825	-1.57333676726241	LOC100505473
A_19_P00315502	2.39426372615313	-0.3293069887025	2.96266728540437	0.00765971387730496	0.155223473778574	-2.49857404960707	P01115
A_23_P155596	-2.3935185811875	0.431612009675	-3.16991758913687	0.00478860366590392	0.132020063667299	-2.07647872827746	FMO3
A_23_P170636	-2.39084321455	0.75124739081	-2.49458622987496	0.0214196199144057	0.231833940707948	-3.41040295475928	KCNH8
A_33_P3406677	-2.38437909042031	-0.94330645842375	-1.35343049301122	0.190924393264339	0.568286417995342	-5.22243610523011	ADH7
A_23_P163087	2.3833496171625	0.17377555248	4.28286216047485	0.000358665686701014	0.0493179899119858	0.279323848323541	NID2
A_23_P312920	-2.3828817615375	0.288891207645	-2.1434438507388	0.0444741061409861	0.314196123545129	-4.04232440766551	POU2AF1
A_23_P365412	-2.382333197675	-0.292821968965	-2.45778114661517	0.0231676874957351	0.239410447219165	-3.47903341490017	MFSD4
A_33_P3319785	2.3822609918125	0.3960252617	1.85387589111443	0.0784721613316832	0.394708814263046	-4.5189096170714	COL22A1
A_23_P100583	-2.38187588988437	0.29617225908	-3.26594050993051	0.00384348775174624	0.122311822173719	-1.8780806657837	LPO
A_21_P0006494	-2.3814734594125	0.452418125345	-3.38614081653971	0.00291401485803892	0.114438235202815	-1.62764027795181	XLOC_007967
A_24_P917819	-2.37792163107813	0.7183201351375	-3.47235783719109	0.00238690838376203	0.104970302809767	-1.44677813145973	ANKRD30BP2
A_23_P215720	-2.37314913334375	-0.63781690505	-2.12795105326197	0.0458853354087354	0.318161681110673	-4.06892832547049	CFTR
A_23_P79108	2.3725014823375	0.358986027495	3.31338142451464	0.00344634649361635	0.118808286205897	-1.77949460632139	ATP8B3
A_23_P140876	-2.36989914434375	0.134784758775	-3.5494176102236	0.0019958816495741	0.0982240921607568	-1.28438674651755	ABCA3
A_33_P3296582	2.367232961	-0.35494864045	3.48985325255828	0.00229199705212227	0.104205769200387	-1.40996670338542	ARSJ
A_23_P360316	-2.36480185231875	-0.11444301748	-2.47919795533113	0.0221349275906863	0.234931244453107	-3.43915985691069	FUT3
A_33_P3449097	2.36237794346875	-0.0610196171	2.50481334832888	0.0209562524363438	0.229650707187972	-3.39124203958088	TSPAN10
A_24_P129341	2.361772324	0.151238772575	2.20377510428331	0.0393463288341809	0.298207450133314	-3.93762360621684	AKR1B10
A_21_P0008277	-2.36116840947188	-0.2193015545775	-3.32810912730678	0.00333142776821682	0.117465818993435	-1.74881873082781	XLOC_011062
A_23_P79518	2.35942893739688	0.5923440869925	2.41138235753861	0.0255612101924274	0.249653559952565	-3.56480891862172	IL1B
A_24_P165864	-2.35741154195312	0.4131520101875	-2.79249732188572	0.0111980570153372	0.178503994628086	-2.83760219849682	P2RY14
A_23_P214300	-2.3566353268125	0.5498641313	-1.65745896969596	0.11293294942667	0.457751516357416	-4.81480794864375	GSTA2
A_23_P156562	-2.35645697670625	0.3972328279725	-2.48847596552435	0.0217010205513092	0.232886650116937	-3.42183217640362	CRIP3
A_23_P370830	-2.35597116418125	0.265687530405	-3.4998340619364	0.00223952525638356	0.103113676936157	-1.38895088941582	KLHL14
A_24_P313431	-2.35515023843438	0.4023216842525	-7.84564747445837	1.50609272936371e-07	0.000764176389951851	7.20398769213813	CBLN1
A_23_P42909	-2.35505021779687	-0.3612067602375	-3.59151053121003	0.00180969257405841	0.0944896018751929	-1.19542356330625	TMEM139
A_33_P3807006	2.35491959609375	1.732950211	1.65945079452698	0.112527289384192	0.457074804446018	-4.81192894240569	LOC349160
A_32_P49867	-2.35315688079375	0.043515032865	-3.37114310455486	0.00301670246248043	0.115309191265554	-1.65900303426369	LOC100507055
A_23_P40174	2.35212751445625	-0.39836447481	2.16780917917797	0.0423342044542411	0.307823903669208	-4.00024904831945	MMP9
A_33_P3402654	-2.35071074625938	0.754323972305	-3.46510276061916	0.00242739071130802	0.105211800687666	-1.46203284001667	FLJ43390
A_21_P0006968	2.34879003345	0.53109020451	2.40773841583214	0.0257586163344094	0.250536058856145	-3.57150933293023	SFTA1P
A_21_P0012627	-2.3458810107375	0.7616889638475	-2.5611024096607	0.0185696612858949	0.220022805980326	-3.28509849430819	XLOC_l2_010908
A_23_P117851	-2.3398144791875	0.359566430775	-4.93781228697294	7.79424531202909e-05	0.0259418284302682	1.66964673099096	CPLX3
A_23_P30294	-2.339195813875	-0.1305863861	-1.95168311028089	0.0650313784889105	0.366531289234564	-4.36300069392809	CDO1
A_33_P3268507	-2.3368219895875	-0.243316724295	-2.56664107312614	0.01834916612241	0.218600220682075	-3.27459303647174	CEACAM1
A_33_P3224803	-2.33678287122187	0.6871842345225	-3.36841245173935	0.00303577676770139	0.115365868637803	-1.66470995933967	NCF1
A_23_P84705	-2.33622041459375	0.5928221817	-3.51870022149446	0.00214355005433458	0.101241317117059	-1.34919584235481	TNFRSF13B
A_33_P3242883	2.3360238976875	0.259931181025	1.94984201830654	0.0652642723971939	0.367142637455363	-4.36598513417888	DLX6
A_23_P253301	2.33557461049844	-0.21424072222625	3.29462510157049	0.00359832310769432	0.120070067178188	-1.81851388710708	PFN2
A_23_P160559	-2.33461888093125	-0.00073013324499996	-3.47151697587389	0.00239156605467374	0.104970302809767	-1.44854646423082	ECM1
A_23_P49448	-2.33442667210937	-0.7265353625625	-2.21925146541762	0.0381208741459171	0.294083947292847	-3.91048892592733	FA2H
A_23_P253321	-2.3339041785625	0.17260295215	-2.07015882600707	0.0515141219265638	0.332837773135352	-4.16711701977204	PNOC
A_23_P99275	-2.3336271814375	0.498891541225	-1.91498048715705	0.0698158354144119	0.377641062473382	-4.42214103387461	KLRB1
A_23_P333683	-2.3327860908875	0.52861241354	-2.30004581437198	0.0322721284846829	0.272636617912808	-3.7670660074535	IGSF10
A_23_P82868	2.33244527825	0.576860592475	2.47627317749245	0.022273384332055	0.235492654224659	-3.44461546145073	PLAT
A_23_P366812	-2.33084186319688	0.5266593698175	-3.07060520806555	0.00600275391214681	0.142603799554599	-2.27987262904257	AQP5
A_24_P8371	-2.32399038697813	-0.0329120745825	-3.4598489141496	0.00245712701404129	0.105654379292747	-1.47307582924388	SPNS2
A_23_P361014	2.32392732825	0.247027561475	3.76090899411831	0.00121883705457108	0.0800264630131349	-0.83589098018157	TSHZ3
A_19_P00318938	2.3239150121375	1.15896133276	1.94502346132899	0.0658773132026731	0.368447057630379	-4.37378723973371	XLOC_002569
A_33_P3424491	2.32116369511562	0.0642908548425	3.7014984298701	0.0014003273005665	0.0851932936492129	-0.962228095190573	OR51E1
A_33_P3299761	-2.31889747755	-0.121213821565	-2.10054945905873	0.048480936096238	0.325708462523534	-4.11569212019495	KRT23
A_23_P216455	-2.31757789558437	-0.2051793358425	-2.58094210382195	0.0177911782341093	0.21584355673823	-3.24741789381471	RLN2
A_33_P3307049	-2.31324649266875	0.234193386865	-2.74226370018771	0.0125115997916288	0.187411549296032	-2.93616794150178	LOC100129363
A_21_P0004758	2.311300314975	0.066659502105	2.03089573546835	0.0556852130373544	0.343327737114091	-4.23285528767435	XLOC_005749
A_33_P3367196	2.3090181237375	0.084994214815	1.82377953108976	0.0830712658523297	0.404002008825971	-4.56577510468264	CNTNAP2
A_32_P78816	2.30754023875	-0.200212007025	2.17897714118567	0.04138501983854	0.304765532886456	-3.98086841604331	PSPH
A_21_P0006149	-2.30744277303438	0.4333809203225	-3.28576350457003	0.00367238480566946	0.120070067178188	-1.83692992882138	XLOC_007377
A_21_P0002396	-2.3074368851	0.661106114395	-2.24824179388242	0.0359188263614535	0.286089961485875	-3.85936384086534	XLOC_001969
A_21_P0008913	2.3064137821625	0.23130451548	2.41427147902447	0.0254056964031217	0.248613236219478	-3.55949268582666	XLOC_011672
A_23_P129157	-2.30462357940469	0.35096948022625	-5.16105854384729	4.66157638863131e-05	0.0203899762398935	2.13615951956306	NEIL1
A_23_P366936	2.30447294938125	-0.892745239245	2.02427067798489	0.0564181394319353	0.345224309772909	-4.2438685226054	KRT6C
A_24_P257416	2.30430386275	-0.1222637848	4.04901131973187	0.000620655167821323	0.0610915308691153	-0.220867739658237	CXCL2
A_21_P0014117	-2.3037607979125	0.4758784553075	-2.26663298191843	0.0345829602232278	0.281383069077351	-3.82673322086841	LOC100507210
A_23_P384532	2.30310751806875	-0.08875561882	2.42427040571763	0.0248742489510229	0.246746518346626	-3.54106818257788	CCDC11
A_23_P358917	-2.30176820265937	-0.02086934064	-1.71166528770498	0.102326177983059	0.43939809958382	-4.73554583667859	CYP3A7
A_21_P0013641	-2.3006887285	1.800443770825	-1.6586594326709	0.112688311973765	0.45746024364897	-4.81307309465058	XLOC_l2_015201
A_32_P69849	-2.30013423013125	0.512589983395	-2.85485262389218	0.00975010189314291	0.169189610108132	-2.71425664119055	BEX5
A_33_P3308512	2.2995842288125	0.0364113988	4.18771819657454	0.000448297005364573	0.0546782253730603	0.0758517923504076	SLC16A10
A_23_P214079	2.29954879434375	-0.024553012525	1.9152793378481	0.0697756545746484	0.377641062473382	-4.42166252584885	SPINK1
A_24_P112160	-2.29797610868125	0.537297869555	-3.58615180472437	0.00183240858037705	0.0946787973113557	-1.20675861515382	UPK3B
A_21_P0003122	2.29772044956562	-0.0813559564725	2.78163839992361	0.0114703515268075	0.18096833523591	-2.85897108988884	XLOC_003146
A_23_P69012	2.29532235319375	-0.145164334945	3.71837271469272	0.00134621699503104	0.0833786023258243	-0.926368702763847	CCR8
A_33_P3265376	2.29446960934375	-0.128712470275	4.38438147316205	0.000282753331432511	0.0454376876293544	0.496226163814426	HOMER3
A_21_P0011008	-2.29123466204375	0.644961765615	-3.30438411175673	0.00351844927390866	0.119231424945491	-1.79821870247666	LOC441601
A_33_P3272748	2.290467869875	0.9302419069	2.20251443763105	0.0394477189306406	0.298269389170139	-3.93982902700321	RNASE10
A_23_P396299	-2.28966806999063	-0.0578289859925	-3.41611823918893	0.00271892859666794	0.111397057115841	-1.56486195133052	MRVI1-AS1
A_23_P45011	2.28878736067656	-0.22503642770875	4.67062070447076	0.00014489562245661	0.0331672776206444	1.10556561219707	PPP1R14C
A_23_P127584	2.28852314271875	0.692665504675	2.80801869463163	0.0108195386023414	0.176810593880229	-2.80700004628186	NNMT
A_33_P3267532	2.28733873719688	-0.5128517189925	3.34694703081992	0.00318988910793822	0.116776178533678	-1.70953508867125	KCNJ15
A_21_P0008663	2.286742052375	-0.00629136135	3.70278717946472	0.00139611982245053	0.0851932936492129	-0.959490090373381	XLOC_011331
A_33_P3397599	2.286392958625	0.04425845565	3.00238468901457	0.00700427176424085	0.149511882644433	-2.4184044705485	LILRA6
A_24_P251599	2.2836471625	0.203447560625	2.81423767813751	0.0106713322730659	0.175863427603782	-2.79471960659128	CAV3
A_21_P0009488	-2.28274469543438	0.737486595915	-2.60150841919871	0.0170166935902199	0.211723888198668	-3.20821324830934	XLOC_012694
A_33_P3415052	2.28193113470312	0.0330544247625	3.65042890674633	0.00157755298998194	0.0893338364934337	-1.07062795436598	NIPAL4
A_21_P0014938	2.28085826545313	-0.2021466613875	5.34285446595422	3.07707731341734e-05	0.0169938954753305	2.512198404819	LOC100505813
A_23_P385126	2.2799424752125	-0.19501416283	4.01718062169146	0.000668758487636815	0.0620331570460774	-0.288939112071167	DEPDC7
A_24_P125469	2.27973536784375	-0.227784075975	2.04073485388825	0.0546124533533883	0.340582752052307	-4.21645670218231	LIPG
A_23_P216468	-2.27917484446562	-0.0473346455725	-3.47327030976237	0.00238186413585009	0.104970302809767	-1.4448591067118	SLC1A1
A_21_P0012630	2.27763388457813	0.1821138719125	2.99967847644803	0.00704715815773367	0.149671727821368	-2.42387854138357	LOC100506013
A_23_P417383	2.27664450875	0.957034899	1.7254904516046	0.0997613892310529	0.435310726538905	-4.71503079541255	ASPRV1
A_23_P80570	-2.27230650016562	0.0305633564925	-1.50395777649488	0.148123096076512	0.514521652072715	-5.02871535720336	AADAC
A_23_P350001	2.27198564747188	-0.0304172265225	3.60158805465145	0.00176772350689296	0.0933378179832768	-1.17409990384702	GUCY1A2
A_33_P3361758	2.27118429815	0.8975230170325	2.54434413949562	0.0192520807882096	0.222949685262169	-3.3168186323366	C15orf33
A_23_P7503	-2.27048051953438	0.3022232363725	-1.36076855377346	0.188631174066156	0.565860065090616	-5.21337762161272	TIMD4
A_23_P3681	2.26765482924062	-0.1240238366075	3.86016999866706	0.000966221222731268	0.0730627401194662	-0.624353433846968	NETO2
A_32_P8813	-2.266451940025	0.720475841605	-2.10025915173229	0.0485091315910013	0.325708462523534	-4.11618556061173	LOC283663
A_24_P106502	-2.26636888755937	0.2202085099525	-4.73226375036033	0.000125532067381871	0.0324967937086161	1.23617991934847	PRICKLE4
A_23_P38696	2.2655160793125	0.8548576447	1.64051410691725	0.116434348475897	0.463048748162398	-4.83919560767483	DSC1
A_21_P0009511	-2.26519197660313	0.7544166223425	-3.30437469835319	0.003518525477864	0.119231424945491	-1.7982382860076	XLOC_012737
A_23_P303286	-2.26423674604062	0.0539450141675001	-1.28122999400032	0.21467882106546	0.596559981490792	-5.30939115371832	RPTN
A_21_P0001138	2.26157902942187	0.8079598372875	1.96019585430451	0.0639640946865265	0.364128149927035	-4.34917715244655	XLOC_000855
A_23_P41365	-2.25779600715	0.413998390655	-2.69065406954498	0.0140131028144291	0.194424616817424	-3.03664745227831	SMR3A
A_21_P0007845	-2.25442661568125	0.949325924705	-2.87143421849658	0.00939631915405055	0.166991186534981	-2.68127879099875	XLOC_009837
A_32_P34920	2.25313836206563	-0.3733281765975	4.39491553558695	0.000275865649348457	0.0452082154986724	0.518715561094868	FOXD1
A_33_P3422777	-2.25222187502812	0.482840083065	-2.25571148989623	0.0353706486339085	0.284281853482636	-3.84612902428175	PRH2
A_23_P113553	2.252137224475	1.770920195705	1.27720213981457	0.216068826522406	0.59770560401921	-5.31412460890987	MAGEA11
A_24_P114142	-2.25182969758437	0.9177827206825	-2.40136088050723	0.0261075260888355	0.251838358597229	-3.58322342641884	CNTN2
A_19_P00321124	2.248338130975	1.5625522389925	1.59554437361212	0.126173614302627	0.481159010396826	-4.90299978318395	XLOC_008823
A_23_P401606	2.24781444788437	-0.2355751279425	3.19944628434606	0.00447614969260565	0.129206450710838	-2.01563995819809	EDIL3
A_23_P201211	-2.24704945075313	0.2674793057725	-1.66170786326654	0.112069103026913	0.456508339401756	-4.8086634336948	FCRL5
A_33_P3381671	2.24615058859375	0.767184906125	1.96950388471827	0.0628149296422908	0.361438729317327	-4.33401673131601	LOC731424
A_23_P63390	2.24396485786875	0.565478226545	2.48316643478562	0.021948349099264	0.234006573849034	-3.43175226230052	FCGR1B
A_23_P119634	-2.24306700305	0.494819794435	-1.90551564279778	0.0710990044148095	0.380057435174453	-4.4372696954025	UPK1A
A_24_P225679	2.2424497706875	0.0109401703	3.77812908385505	0.00117073558991689	0.0795631133345626	-0.799230697916789	IRS1
A_21_P0003876	2.24222046925	1.718663868125	1.78561492997757	0.0892396457478304	0.417628701863048	-4.6244290233224	XLOC_003832
A_21_P0000508	2.24188543201875	0.699536998415	1.92677644642507	0.0682452767059515	0.374022153249436	-4.40321569978555	SNAR-D
A_24_P288890	2.24031101591875	0.40658335786	2.30940730348576	0.0316506710649272	0.270996186156487	-3.75026106131072	FAM101A
A_33_P3423585	-2.23806658105625	0.6170064032925	-3.65877549683489	0.00154714133700474	0.0889019301226316	-1.05292530495898	UNC13C
A_21_P0007320	2.23722251190625	-0.113660579725	3.72994120430117	0.00131032249269634	0.0825850452857597	-0.901773326930737	XLOC_009378
A_21_P0007881	-2.23699983397812	0.3482072915675	-3.35205704450796	0.00315252093606584	0.116181362398763	-1.69887004455309	XLOC_010117
A_33_P3258542	-2.2346812170125	0.2396496761525	-2.53530103050649	0.0196300469323643	0.224832720384026	-3.33389382438797	SPINK8
A_23_P41789	-2.2344639871	-0.453049988805	-2.12798562120309	0.0458821419825356	0.318161681110673	-4.06886909697864	SLC27A6
A_23_P44421	2.23378530054687	0.2627555183125	1.8823701952494	0.0743248084810949	0.386737210407386	-4.47405112384086	HTRA4
A_21_P0002434	-2.23335133049062	0.1642311743575	-4.43236185464976	0.000252719003273661	0.0433886599942442	0.598628699896283	XLOC_002073
A_23_P312300	-2.23117107615625	1.091757306575	-1.77524457576301	0.0909828790827316	0.421010515438096	-4.64021485351555	SCGB2A1
A_24_P245838	-2.23092457957187	0.4949182958425	-2.69865287517934	0.0137696839180912	0.193032861749375	-3.02112821811604	MGAT3
A_33_P3214586	2.22993578087188	-0.4241234578025	4.49505666507794	0.000218254988072649	0.0414310562845378	0.732299001228413	ARTN
A_23_P210176	2.22974924417187	-0.2730520196625	4.691519337949	0.000138013974714978	0.0328562622954801	1.14987608902358	ITGA6
A_19_P00321187	2.228592430375	1.6452505591125	1.88156213645821	0.0744397166584668	0.386790158000295	-4.47532971047779	LOC728755
A_33_P3330952	-2.22638327058125	0.155229921285	-2.90930346759882	0.00863391317634382	0.162542839140147	-2.60569479074626	ATP8A1
A_23_P200741	-2.22519107533125	0.389117519735	-3.98814103712279	0.000715881890096677	0.064402714931942	-0.351026078178483	DPT
A_24_P870799	-2.22391563828281	0.51752053687375	-8.02988733942951	1.05176750547274e-07	0.00066707039325227	7.50947442265855	GRIK3
A_23_P59261	2.22330195411875	-0.504990514205	5.03230255063148	6.26715733409513e-05	0.0237305444757204	1.86769322291979	TPBG
A_23_P205489	2.22166918685938	-0.1739228130125	3.28015493781599	0.00372002610890237	0.120645452654154	-1.84857917481261	SLC7A8
A_33_P3335147	2.21993242022187	0.3785060410525	2.01206943901751	0.0577905792207363	0.348494913130608	-4.2640908583407	MURC
A_19_P00805263	2.2184958709	1.4304106852825	1.73393437542881	0.0982221845226036	0.433365957076331	-4.70244186739351	XLOC_001851
A_23_P207632	-2.2175935792625	0.425765392715	-3.26028957030737	0.00389367301937409	0.122733542772858	-1.88979988960057	ATP2A3
A_21_P0001385	-2.2162978021875	0.50163528325	-2.12618043894611	0.0460491762528057	0.318724004668574	-4.071961298946	XLOC_000456
A_33_P3227375	2.2155037600125	0.137318343885	2.51071348587499	0.0206932183751627	0.22869815010616	-3.38017027325863	THBS2
A_32_P3476	-2.21541193704063	0.6955942914175	-2.97779993270722	0.00740329999884258	0.152635529720144	-2.46807217313479	RPRML
A_21_P0012042	-2.21537129239063	0.7552832723375	-1.66684256097706	0.111032648825826	0.455136982450607	-4.80122228288289	XLOC_l2_007731
A_21_P0012536	2.21522887890313	-0.0566054882525	2.91489336291212	0.0085265315763495	0.161532315112661	-2.59450680380452	XLOC_l2_010141
A_23_P205031	2.21512379031562	-0.2912997027475	5.00380333394557	6.69271204526796e-05	0.0242919536433205	1.8080482052366	COL4A2
A_23_P133902	2.21493804131875	-0.093357526945	2.68639940532289	0.0141442379339235	0.195176635444477	-3.04489415105648	PSORS1C1
A_24_P182947	-2.2143741273875	0.3960749241275	-2.70868471129366	0.013470066271443	0.191605745036935	-3.00163634397172	GCET2
A_24_P66780	2.21166737845937	-0.1830270072325	5.12220102831371	5.09635732337627e-05	0.0212153726696897	2.05531660630017	FAM83B
A_23_P309837	2.21161167236562	0.0272272968925	3.65228206602498	0.00157075017532339	0.0891479789102165	-1.06669799095265	STON2
A_21_P0008874	-2.2108070137625	0.01079387149	-3.46910471817792	0.00240497759366497	0.105013905443173	-1.45361898702541	XLOC_011755
A_24_P11100	-2.21062577474063	0.4584808550825	-2.4681246888885	0.0226634082283216	0.237145753807299	-3.4597977677655	ZMAT1
A_23_P138541	2.2082846983625	0.5740482522525	1.88150730619144	0.0744475193249943	0.386790158000295	-4.47541645449167	AKR1C3
A_23_P81103	2.2059857603625	0.03992887004	1.67871866525487	0.108666569160502	0.450713048280318	-4.78394624054034	SFRP2
A_33_P3257486	-2.20476078861875	0.669823134105	-3.25138100393996	0.00397408992223294	0.122820108422599	-1.90826431850872	LOC651536
A_24_P44462	2.20373021831563	0.0862607747775	3.50124779280931	0.00223218911015525	0.102962766600152	-1.38597320735231	TPM1
A_23_P112452	-2.20331438155	-0.093177014615	-2.51364671589418	0.0205636063351238	0.228421353505385	-3.37466121520914	GGTA1P
A_33_P3346966	-2.20143031597812	0.7714207430925	-2.63752946068676	0.0157362987398738	0.2047397494565	-3.13920255070331	SPAG16
A_24_P270460	2.20125089140625	-0.476863225625	2.95604959454984	0.00777451570756571	0.156000088771063	-2.51189581751591	IFI27
A_33_P3303309	-2.200451563025	0.33355536958	-5.18852549083347	4.37716504494011e-05	0.0202796299343133	2.19320819572796	LOC150622
A_23_P207850	2.19805091589688	-0.3420728714075	4.28097456799863	0.000360255957522374	0.0494027757533181	0.27528850018101	TNS4
A_33_P3222917	2.19747799113125	-0.221422898345	4.76354763450516	0.000116727886138716	0.0316719583678734	1.30236522217694	CD276
A_33_P3322999	-2.19699766134375	0.035383937175	-3.34965165910644	0.00317005718616591	0.116554733020922	-1.70389076001609	C10orf105
A_21_P0008964	2.19699237345	0.03004151251	3.22003917412704	0.00427008786558823	0.126570620132524	-1.97311955323246	XLOC_011769
A_23_P115161	-2.19627704165	0.42917640168	-2.85850068986622	0.00967118903000351	0.168766900976152	-2.70700754502281	DARC
A_33_P3319870	2.19248116840625	-0.414400496775	2.52143835882298	0.020222999128298	0.227421350306662	-3.36001198596309	GREM1
A_23_P94795	2.19084461875938	-0.4623120124925	4.66611180976936	0.000146425238712319	0.0331672776206444	1.09600185274896	TEAD4
A_33_P3258801	-2.19047499790625	-0.6941542277	-1.35263472634225	0.191174399813614	0.568537644008755	-5.22341601592469	SLURP1
A_23_P904	-2.18918599424687	-0.2450131951475	-3.16123525964381	0.00488444112736576	0.132900563083371	-2.09433670951445	BEND5
A_23_P54055	2.1888212615625	-0.232709387625	4.76392233455788	0.000116626309367431	0.0316719583678734	1.30315751900766	AJUBA
A_23_P500271	-2.18808207321562	-0.8373199990725	-2.36961809747696	0.0279103721550942	0.258231709651761	-3.64128267428559	IRF5
A_32_P4199	2.18728566134375	-0.137898852175	2.80736943789318	0.0108351240830322	0.176810593880229	-2.80828149028861	RNF152
A_33_P3772150	-2.18462896030313	0.7717889555075	-2.54755781323543	0.0191194160835107	0.222676727044283	-3.3107435173743	ADARB2
A_21_P0007347	-2.18460921937813	0.3896201744975	-3.92816007753479	0.000823955379181007	0.0683824144245052	-0.479202422842386	XLOC_009428
A_23_P258410	2.18454136122188	0.1861222329775	3.0712012498764	0.0059946460339574	0.142603799554599	-2.27865785367447	WNT7A
A_23_P102331	-2.183046274375	0.462063091	-7.53678264994937	2.77770906701583e-07	0.000939587869008773	6.6793196607571	SCN7A
A_21_P0001825	-2.1822669807625	0.79805512889	-2.64239505656882	0.0155704946830766	0.203984335069617	-3.1298477281806	XLOC_001353
A_23_P155786	2.17785732934687	0.7429383543525	1.94684994141974	0.0656443411875099	0.368177607087279	-4.37083135118249	SULT1E1
A_23_P156180	2.1772847950875	-0.57674163493	3.31727690043159	0.00341557885264896	0.11837640396486	-1.77138400779692	SLC22A4
A_23_P162579	-2.17723799429063	0.2995270308175	-2.34521269575582	0.0293742195975299	0.263417908829811	-3.68563936089424	HSPB8
A_23_P67980	2.177202094075	-0.16528182724	3.58698662094448	0.00182885132445782	0.0945913224787618	-1.20499294508767	KLF7
A_23_P62377	2.17708804023438	1.3347964841875	1.82984951197406	0.0821252128404965	0.402011246727443	-4.55636608057827	PNCK
A_23_P118854	2.17464055952812	1.2984735378725	1.91381632009576	0.0699725539041854	0.377934586927172	-4.42400457278593	KRT37
A_33_P3211198	-2.17340235896875	0.392495570075	-2.54326984687134	0.0192966215241758	0.223171273646946	-3.31884864687003	C1orf130
A_23_P12082	-2.17324100853125	0.402926719425	-1.35066352838516	0.191794808399241	0.569212787180651	-5.22584131166535	CHI3L2
A_19_P00809368	-2.173012826	0.569019623175	-2.34147007163374	0.0296048856324996	0.264250452867483	-3.6924195363992	XLOC_002749
A_21_P0008643	-2.17299897611875	0.54322996298	-2.92589999420505	0.00831883345670892	0.159987061982169	-2.57245454077719	XLOC_011284
A_23_P44648	2.1723399305625	0.2147553382	2.93597743205322	0.00813294094985875	0.158090100336833	-2.55223762042125	ADAMTS12
A_23_P134454	2.17198729127187	0.2742156552675	2.89520746379167	0.00891049413876826	0.164111642642694	-2.63387235394113	CAV1
A_23_P66137	-2.17048767688438	0.0610552506175	-4.73749511640141	0.000124014360394139	0.0322685365745549	1.247252490641	SOX8
A_23_P404536	-2.17031118304375	-0.09524597681	-4.10709753959018	0.000541606568315898	0.058345171273419	-0.096617800434724	ENPP3
A_33_P3214825	-2.16903213277188	0.9655897947575	-2.57592755460767	0.0179849883485474	0.216625474610024	-3.25695477082735	LOC100652774
A_32_P206479	-2.16790210884375	0.191484782575	-2.011854058569	0.0578150717968508	0.348601179786146	-4.26444712243283	ZNF831
A_33_P3341105	-2.16779870669063	0.1806637857725	-3.16081954768116	0.00488907630896404	0.132900563083371	-2.0951914006919	PDE6G
A_23_P218442	-2.1668212808875	-0.5135575243475	-1.60666848382234	0.123702918858697	0.477091985076153	-4.88734180674786	CEACAM6
A_23_P251151	-2.16563314439375	0.130927265735	-2.03646702630125	0.0550754786180666	0.341539319188717	-4.22357598235595	NELL1
A_21_P0013929	-2.15649005125938	0.3453592696175	-2.11133936254569	0.0474434307431874	0.323144333099064	-4.09732247163988	PRSS45
A_33_P3270826	2.15635931435	0.45707801698	1.26825640307874	0.219180905015854	0.60081145000537	-5.32459253532112	THEM5
A_32_P116556	2.15460087168125	0.042940242095	3.12100499562792	0.00535337629427962	0.137393310207898	-2.17689616151734	ZNF469
A_24_P56330	2.15306888340313	0.0696734440975	3.45460862494782	0.00248714311614008	0.106493801324752	-1.48408703993057	C13orf16
A_23_P319859	-2.152718124025	-0.522521553045	-2.03846941588287	0.0548577988338711	0.341248233013351	-4.22023692432329	EYA2
A_33_P3318796	2.15266651084375	0.055871328675	3.18714024452283	0.00460387650325361	0.130629191147332	-2.0410136610416	FSTL3
A_32_P163089	2.15044644135938	0.2034668424625	3.58792847373463	0.00182484615270374	0.094576985640485	-1.20300081024525	C12orf75
A_19_P00319213	2.15038748515	1.281536749995	1.81923239796167	0.0837861792199654	0.405517059695438	-4.57280923485792	XLOC_010889
A_23_P215419	-2.14969244384375	0.077481472425	-5.49699426355429	2.16909228692415e-05	0.0145370831005508	2.82800713968483	ICA1
A_21_P0004157	2.147634847	-0.0368203574	3.07307467202482	0.00596923108327811	0.142603799554599	-2.27483920173349	XLOC_004929
A_23_P161218	2.14553637256562	1.64410450914	1.66580454394921	0.111241516987256	0.455398282047042	-4.80272794433439	ANKRD1
A_23_P23346	2.14302221125	0.27291244025	2.62374155306993	0.0162152589166779	0.207816625959414	-3.16566932017911	MLLT11
A_33_P3334630	-2.14051969144063	0.326647675535	-2.37775784245483	0.0274373750044462	0.256486019862062	-3.62643386352429	PLP1
A_23_P106602	2.14011437830312	0.1291957098925	3.32576595515866	0.00334945726824169	0.117535395515471	-1.75370142044498	CRISPLD2
A_23_P363778	-2.13964186715937	0.3285221255225	-3.20804602448428	0.00438894549177326	0.128224032104242	-1.99789219624224	FRZB
A_23_P66739	2.13930540656563	1.3883472366275	1.19859884810023	0.244607073406836	0.627769264775524	-5.40396037272018	SLC13A5
A_33_P3401295	-2.1391547842375	-0.263883498265	-1.62710364890985	0.11927004698687	0.469178998303769	-4.85836293967245	CRCT1
A_23_P37569	-2.13675357948125	0.56986987879	-3.45549267561948	0.0024820541754092	0.106365664532168	-1.4822296507101	MAN2A2
A_33_P3525263	-2.1333883077375	-0.354731813365	-1.46870660354695	0.157369279220569	0.528489362220111	-5.07554806797131	A2ML1
A_32_P147622	-2.13305443734375	-0.61611479975	-1.91822333510792	0.0693809203712061	0.376746416814493	-4.41694602561528	MCF2L-AS1
A_23_P76071	2.12951931860312	-0.2237779788675	3.30736201512413	0.003494423164579	0.119035521630932	-1.79202282615606	B3GNT4
A_21_P0012426	-2.12844624051875	-0.10493305304	-2.49740112417592	0.0212911357598059	0.231033360617701	-3.40513301634596	XLOC_l2_010063
A_23_P571	2.12768381699063	0.0509081397175	3.03442491197333	0.00651528463224525	0.145602167628348	-2.35346892995735	SLC2A1
A_21_P0000507	2.12751372510938	0.5983103125875	1.90914786317506	0.0706041378188859	0.379213967366304	-4.43146991892529	SNAR-B2
A_32_P196142	2.12732831097188	0.1881119380275	2.84853409493644	0.00988824171121456	0.170245350907208	-2.72680381063423	LOC100130938
A_21_P0002819	2.12490030417188	-0.1187902891625	2.48072428960306	0.0220629920112341	0.234513720289115	-3.43631149276951	XLOC_002962
A_23_P201459	2.12389314801562	-0.5641348990875	2.29455120944392	0.0326421002161395	0.274172579353997	-3.77691171971229	IFI6
A_24_P275073	2.12342727933438	-0.0576926405325	3.11959544203028	0.00537057470391127	0.137479281373603	-2.17978311243491	ADAMTS14
A_33_P3348001	-2.122636207375	0.950667408975	-1.75169136473239	0.0950518051086244	0.428315589645337	-4.67582313610087	LOC100130458
A_24_P190007	-2.1216171732625	0.5567197088025	-3.25132751005177	0.00397457766667745	0.122820108422599	-1.9083751535593	GP2
A_21_P0007573	2.12087703889688	-0.0910368563825	3.09980628822933	0.00561775960476794	0.139877719391669	-2.22027211839462	XLOC_009788
A_23_P207058	2.12005714896875	-0.20829551745	5.63734733519846	1.58101024540263e-05	0.0121745267458501	3.11297178863218	SOCS3
A_33_P3346529	-2.11982747805313	0.1955249951825	-3.08778199042079	0.00577330299754889	0.140867467477794	-2.24483544537428	OR2W5
A_33_P3336686	-2.1194723703125	-0.453880946	-2.10074185793048	0.0484622579107287	0.325708462523534	-4.11536507323108	CLIC3
A_21_P0014504	-2.11814209778125	0.7229371785875	-2.06511182528008	0.05203407310173	0.33462063816333	-4.1756117652785	LINC00402
A_24_P397386	-2.11773655565625	0.531240952975	-2.89454062282095	0.00892378687106943	0.164111642642694	-2.63520409780268	LIFR
A_23_P500400	-2.116997511125	-0.15432990515	-3.93927358337001	0.00080277178885896	0.0677734405905404	-0.455461007080712	ABCA6
A_24_P78556	2.11682037187813	-0.0275074949975	3.68532946891395	0.00145419417679452	0.0871199166033773	-0.996569555813578	RASSF8
A_23_P24332	-2.11668762609062	0.1000599601275	-2.12580533624432	0.0460839536834656	0.318780330735564	-4.07260363305395	MUC15
A_24_P415150	-2.11662082790625	-0.077414510575	-3.37824411590988	0.00296764811680347	0.115185200929024	-1.64415745651046	GNA14
A_32_P148275	-2.11523464560938	0.8556481068875	-1.80987004430673	0.0852750404082805	0.408720931608917	-4.58725337847006	SPIC
A_23_P94571	2.11463859865156	1.45643148334625	1.77778285924563	0.0905534986452382	0.419821638253672	-4.63635711585825	ELAVL2
A_32_P83811	-2.1125726555125	-0.056958597285	-2.38385849579922	0.027087753880294	0.255294041509787	-3.61528702108139	FAM47E
A_21_P0007476	2.11196795175	0.1222474719	2.91435218453613	0.00853687123084678	0.161532315112661	-2.59559029743995	LOC283404
A_23_P55477	2.1117151683125	-0.0505156856	3.803804813674	0.00110249137889214	0.0768276365437405	-0.74453764681328	ADORA2B
A_23_P106844	2.11060860062813	-0.3559263932475	4.15061519059639	0.000489053453195209	0.056341643148464	-0.00352017831481888	MT2A
A_33_P3381684	2.10865049589687	1.4615966965675	1.73573663776349	0.0978963124974779	0.433203603083283	-4.69974912448958	TCHH
A_23_P217498	2.10855982946875	0.72631318195	1.53203731807654	0.141081486065564	0.503576047940953	-4.99078600223243	GDPD2
A_23_P375922	-2.10794903635938	0.9497224223125	-2.27891057872846	0.0337167198157468	0.278397501502226	-3.80486560547591	COL19A1
A_23_P23155	2.10771790102813	0.7459119914475	1.89943377983581	0.0719344671592001	0.382250476699992	-4.44696421447838	AJAP1
A_33_P3276918	2.106273074775	-0.12477346193	3.2494909944882	0.00399135803045294	0.122820108422599	-1.91217997857138	FAM64A
A_23_P357284	2.10552440817187	-0.0672637697125	4.90776207233528	8.35514637274816e-05	0.0266623755853377	1.60649317434315	GPR4
A_23_P159191	2.10545624542812	0.6467468794675	2.28670546233452	0.0331771544054269	0.276234925726445	-3.79094754693972	GAST
A_21_P0003877	2.1053516147	0.567344726635	2.4870875565138	0.0217654424664733	0.23318344284341	-3.42442723942914	XLOC_003834
A_23_P207456	2.10396337707812	-0.4274653570875	1.74153532378372	0.0968541321220447	0.431549162362076	-4.69107161884694	CCL8
A_33_P3221293	2.10259815255	-0.09236004671	4.0661492785997	0.000596203213780833	0.0607444876787665	-0.184211770610989	DFNA5
A_21_P0011045	-2.10231357413281	0.63822491650625	-3.74561283949537	0.00126320502680464	0.0812341696515089	-0.868440331482456	XLOC_l2_002952
A_21_P0014281	-2.1022267993	0.8169580471725	-2.03110701290575	0.0556619804934879	0.343306375319316	-4.23250368934885	LOC100507492
A_33_P3234472	2.101199319575	-0.12030515134	4.11149793177779	0.000536045388612766	0.0580477221275708	-0.0872041650093829	LOC284751
A_23_P7562	-2.10111917653125	0.67601183865	-2.77099736172001	0.0117433010107468	0.182256757170159	-2.8798783036732	ACSL6
A_23_P307382	-2.09970890095313	0.3438481976125	-3.4014360422777	0.00281282092184532	0.113267286582234	-1.59562403515032	SLC32A1
A_33_P3343175	2.09743377112187	0.674405788635	1.45889183239081	0.160025826579081	0.531592930129371	-5.08843033103791	CXCL10
A_33_P3239185	2.09587924902187	-0.00693467453249996	2.71436306478288	0.0133032273096505	0.191053623114734	-2.99058950514939	SYT7
A_33_P3232945	2.09367880938906	-0.22568692648875	4.76963719837051	0.000115088112556119	0.0315734027776106	1.31524021276554	F2RL1
A_23_P113471	-2.09364972975625	-0.133344642305	-2.45491815213711	0.0233091068901493	0.240186997258181	-3.48435040353528	FAAH2
A_21_P0012003	-2.09311172044688	0.6253357030675	-3.37371136118336	0.0029988697141694	0.115185200929024	-1.65363456587513	XLOC_l2_007310
A_23_P417173	-2.09283912017812	0.2948090788575	-3.40997523526477	0.00275783282409387	0.112123140754566	-1.57773616625833	KCNA5
A_33_P3278211	2.09127504059375	0.267074419975	3.32290329372566	0.00337161352800659	0.117854908698047	-1.75966551054185	MMRN2
A_23_P388168	2.09037491069375	0.065404769805	2.68343039639624	0.0142364357380441	0.195650734808402	-3.05064552053833	RAB3B
A_33_P3401342	-2.09015292969062	0.54075897566	-3.36834443087289	0.00303625341588301	0.115365868637803	-1.66485210625079	TCL6
A_33_P3310189	-2.08929101640625	0.206984535625	-2.91773754440519	0.00847238864167836	0.16130601399254	-2.58881125950718	ADRB1
A_33_P3679936	-2.08865794682813	0.6227995167875	-3.42020851122634	0.00269332371591699	0.110563553415787	-1.55628705656955	LOC283483
A_33_P3317058	-2.088261203625	0.22722564385	-2.10908669467448	0.0476583642819786	0.323533103496135	-4.10116239894998	STAG3
A_32_P99347	2.08563104315313	-0.1355731917275	3.07729553618672	0.0059123522788391	0.142469800872232	-2.26623299916498	LINC00256B
A_21_P0014210	-2.084919075575	-0.355010193335	-2.17810226834064	0.0414586714599154	0.305042275406706	-3.98238879382349	LOC100506689
A_21_P0004379	-2.0846547148375	0.607659519005	-3.37505346980961	0.0029895918854364	0.115185200929024	-1.65082877210124	XLOC_004797
A_23_P82651	2.08447587973594	0.38300985203875	2.02023117902114	0.0568692532404697	0.346081974738538	-4.25057229567351	NPTX2
A_23_P144549	2.084404433075	0.252626614835	2.55338170359949	0.0188811843900449	0.221290610967627	-3.29972467686614	IBSP
A_23_P79572	-2.08375938396875	-0.105898285925	-1.92247969167248	0.068813710461155	0.375474659112651	-4.41011841620354	MGC16025
A_33_P3383994	-2.08272526403438	0.6115504012725	-3.13107216522646	0.00523208787726698	0.135950609711216	-2.15626591860554	TRIM67
A_33_P3423969	2.08132440109375	0.2306779085	2.17476963838054	0.0417403249590749	0.306282099660297	-3.98817699720753	GBX2
A_23_P138706	-2.0812060685	0.1423722492	-1.92102689173085	0.0690068510543983	0.376061109406159	-4.41244999178251	ADRA2A
A_24_P111242	-2.07681520666562	0.2271910671675	-2.9246802532031	0.00834160849093151	0.160146586174999	-2.57489983049714	SVIP
A_21_P0014535	2.076561657275	0.18938450857	2.17776325628212	0.0414872434311659	0.305075542674482	-3.9829778404785	LOC100506718
A_32_P24140	-2.07606794741562	0.3891392345675	-2.37380146099483	0.0276663426076945	0.25724071056841	-3.63365463736331	GAS2
A_24_P350759	-2.0746214495875	0.452738890205	-4.25954787981931	0.000378811343417423	0.050713743413342	0.2294771516054	SLC1A2
A_33_P3383233	-2.07345026644687	-0.0102320244075	-3.32877674604881	0.00332630818750494	0.117384480951744	-1.74742740138331	NDRG2
A_21_P0010507	-2.07268893141562	0.4927622367425	-3.95923935331264	0.000766068668629215	0.0666716263766342	-0.412799631243026	XLOC_l2_000033
A_23_P415021	-2.07108616782188	0.1371662019925	-3.38679677626267	0.00290960265616569	0.114438235202815	-1.62626785513239	METTL7A
A_21_P0007994	2.06934115374688	0.5512506341225	2.76612455724968	0.0118703481958677	0.183280341393765	-2.88944128393734	XLOC_010607
A_33_P3353737	-2.06597781397813	0.5477122488175	-5.93156658992549	8.20572581145786e-06	0.00800673696053001	3.70171408408266	ADH1B
A_33_P3421923	-2.0634324056375	0.10055062424	-1.91020837414997	0.0704602241546214	0.378916938355202	-4.42977513229198	CADM3
A_21_P0008654	-2.06331393887812	0.6147909246475	-2.01612015726329	0.0573316649467984	0.347305935529006	-4.25738592371034	XLOC_011305
A_23_P125618	-2.0618981956875	0.371540208325	-2.17261652934008	0.0419232174298622	0.306637181659763	-3.99191376585319	GABRA3
A_33_P3380056	2.0615813854375	-0.2831073954	4.35743468635436	0.000301169696630764	0.0466026202723077	0.438680535279713	C9orf30
A_23_P325690	-2.0615494535625	-0.089348351725	-2.96733233574675	0.00757976878837753	0.154889201994961	-2.48917678426528	ANKRD35
A_21_P0010068	2.06106647275312	0.4230077194025	3.05218697697428	0.0062585913767655	0.144015722388075	-2.31737325545314	XLOC_013832
A_23_P413923	-2.0610600678125	-0.5602839865	-1.87113360539668	0.0759367447200191	0.390026331960765	-4.49179697981403	DMRTA1
A_33_P3301331	-2.0606854554375	0.01088265815	-2.16265597629957	0.0427788252323603	0.309123366946401	-4.00917171519013	CEACAM3
A_23_P150555	-2.05933548700937	0.8875195382675	-2.09545915366799	0.0489774724158266	0.327121599600314	-4.1243380763741	SCGB1D2
A_33_P3391496	2.05872828445	0.39312878706	2.66802902703917	0.0147239143786947	0.199593024755701	-3.08043515557836	SLIT3
A_23_P386478	2.05730802173438	0.1806710529375	2.15193533051522	0.0437174347145323	0.311760916371139	-4.0276934002891	TNIP3
A_23_P81058	-2.057008079725	0.83282944872	-2.63642285841657	0.0157742405248637	0.204963474300813	-3.1413290679426	BMP3
A_33_P3402489	2.05662485214062	-0.0188839401625	3.49928047237714	0.00224240440864495	0.103152635802571	-1.39011683147407	OAS3
A_33_P3237854	-2.05563100686875	0.4572239210925	-2.22865452530783	0.0373934583562802	0.2911319140002	-3.89394851698993	LINC00293
A_23_P301021	-2.05291565509375	0.626611689675	-3.65788036891386	0.00155037487535139	0.0889566666540722	-1.05482408786728	ASTN1
A_21_P0008671	-2.0528211969125	0.21783109472	-2.5562250173808	0.0187658922134769	0.220779952364656	-3.29434072925666	XLOC_011346
A_24_P307653	2.05279958428125	1.111770130425	1.41982998150331	0.170961804918294	0.545184527669494	-5.13901375745544	SLC6A15
A_23_P317756	-2.05232699944688	-0.5422396504325	-2.96375740426349	0.00764096008828607	0.155019531436951	-2.49637857974779	ACSM3
A_23_P106906	-2.05163693675	0.012065427225	-2.68894199083265	0.0140657323851151	0.194669372967107	-3.03996661206374	PPL
A_23_P206293	-2.05152810635	0.27989097037	-2.35254893024699	0.0289268868089352	0.261812577559501	-3.67233189885881	GPR114
A_24_P418408	2.05120386717812	-0.1417549583825	3.80734810374675	0.00109338903930591	0.0766263348968818	-0.736987117562609	FAM89A
A_33_P3368193	2.05049697882813	-0.1843933248125	1.19028029242949	0.247786958144906	0.630957080737285	-5.41318188584607	PNLIPRP3
A_23_P140384	-2.04942009648438	0.1099280164375	-2.52407427574434	0.0201089741936945	0.227091448247153	-3.35505112277114	CTSG
A_21_P0006502	-2.04844511099062	0.1811280654575	-2.29265441025651	0.032770722679621	0.274645593181449	-3.78030751140641	XLOC_008000
A_23_P35414	-2.04804018872813	0.00890926164250002	-2.68645424171537	0.014142540415099	0.195176635444477	-3.04478789943322	PPP1R3C
A_23_P427014	-2.04773447601562	0.717449901925	-2.75404290792408	0.0121910226217487	0.185237094801625	-2.91312178030065	CLDN8
A_23_P167367	2.04709748109375	-0.892292462	1.63524546768934	0.117541561014135	0.465605532383184	-4.8467401003967	PITX2
A_23_P359245	2.04681426410625	-0.447072732465	3.16679612510805	0.00482284673501693	0.132273740804337	-2.08290063161804	MET
A_33_P3237150	2.046695974425	0.01672728829	2.84232666279896	0.0100257759910957	0.171278736704446	-2.73911991089598	BMP2
A_19_P00810259	-2.0465206087875	0.40439326947	-5.49885273715758	2.15999861560888e-05	0.0145370831005508	2.83179699497431	LOC100506421
A_23_P87007	-2.0456269798875	0.6722223642025	-3.6531381455901	0.00156761737034236	0.0891479789102165	-1.06488242395529	HTR3B
A_33_P3394465	-2.04478401106875	-0.244865943105	-3.48490293646807	0.00231846903298586	0.104752270939154	-1.42038603241151	PROP1
A_21_P0002916	-2.0444606982	0.538105547565	-3.21109378207557	0.0043584389945053	0.127606945263823	-1.99159923583853	XLOC_003365
A_33_P3413821	2.0441060993125	0.020491870075	4.02781422849614	0.000652288379520003	0.0614034509990082	-0.266200412453555	KIRREL
A_33_P3257330	2.04331745335	-0.166413957945	3.82812125667712	0.00104150671654325	0.0752777910123759	-0.692707885871845	DCBLD1
A_33_P3531373	2.04194393658437	0.4243736736425	2.05080882831826	0.0535333264137644	0.337755216228301	-4.1996144541017	LOC340340
A_21_P0004905	2.04123054665625	-0.126587486925	3.02208926882619	0.00669951223693657	0.147473558086735	-2.3784965402368	XLOC_005369
A_23_P1331	2.04006400687812	-0.1260593674975	5.26939691336097	3.6380466598552e-05	0.0182763217301379	2.36070046993648	COL13A1
A_33_P3254335	-2.03990819511562	1.229155665345	-1.66348868461538	0.111708712933911	0.455906841577145	-4.80608462190786	BEND4
A_24_P268729	-2.03974042546563	0.1891013471275	-3.58898752771277	0.00182035292734664	0.0945372437877598	-1.20076068172518	HEMK1
A_23_P213857	-2.0395094152625	0.38764278829	-4.41537370109058	0.00026296737088413	0.0438539050391483	0.562381128622126	C7
A_23_P214244	-2.03944911700937	-0.3612432824825	-2.26326670948704	0.0348240112663535	0.282442973323695	-3.83271717303778	ENPP5
A_21_P0001338	-2.03883261224687	0.4865421939525	-4.18432934091995	0.000451873940005625	0.0548220517591001	0.0686025546359152	XLOC_000293
A_33_P3368334	-2.03853346678125	0.648220580075	-1.4497547040549	0.162531628772678	0.534608493132367	-5.10036115336938	FCRL3
A_24_P357169	2.03852466099687	-0.2142478285775	3.3459690209024	0.00319709030784365	0.116809208346786	-1.71157585296578	EPPK1
A_21_P0001136	-2.03809725646562	0.2693875888525	-3.77059096395987	0.00119155585546007	0.0799825945559687	-0.815280940013364	XLOC_000850
A_24_P925040	2.03761678609375	0.2896566955	3.54726926386515	0.00200587505202668	0.098334390593992	-1.28892259963829	CAV2
A_33_P3226775	-2.03686616786562	-0.54450763603	-1.76016417463815	0.0935703698772529	0.426199506179211	-4.66305304575007	MUC20
A_21_P0000497	2.03671526975625	0.1525761237425	2.34669636133683	0.0292832389754689	0.263054709907674	-3.68294990684451	SNORD1B
A_33_P3283044	2.03644967962187	-0.1933107736775	3.52487151322582	0.00211304355600364	0.101170954347026	-1.33618326300316	CCDC165
A_21_P0004271	2.0361842845125	0.403776344235	2.82148681872841	0.01050102431577	0.175176116239436	-2.78039135465914	ATP6AP1L
A_24_P228130	2.03521879957187	0.3043360377825	2.12382156176901	0.046268273949632	0.319405770568156	-4.07599953981668	CCL3L3
A_23_P88691	2.03212287875625	-0.30889282037	3.60189602666893	0.00176645616552662	0.0933378179832768	-1.17344810096179	CHRNA5
A_23_P48676	2.0310201296375	-0.38180676374	3.13283660842142	0.00521110647700612	0.135934413757924	-2.15264807595041	PYGL
A_21_P0011907	-2.0297530762125	0.37853892528	-3.83240958222376	0.00103110480726375	0.074845818048291	-0.683564395964597	XLOC_l2_007931
A_23_P29394	-2.02970937659375	-0.307293149025	-2.23940366551643	0.0365774827566615	0.287974941912185	-3.87499067798067	ATP13A4
A_23_P2041	2.02936282705937	0.00832782327249999	2.50641921486188	0.0208843527426515	0.229361725932769	-3.38822986093955	MICALCL
A_24_P3415	2.028890167875	-0.033152535625	2.57145521975061	0.0181595174030229	0.217669679544526	-3.26545305699475	PPP2R2C
A_23_P254797	-2.0284496952	0.2851114102525	-3.1899929772408	0.00457395534382785	0.130161480757421	-2.03513406524047	BPIFB2
A_19_P00813554	2.028115768825	0.09661288256	3.25877603219549	0.00390722275533572	0.122733542772858	-1.89293786050177	C14orf33
A_33_P3212989	2.02629734773125	0.19457001446	1.96515506602039	0.0633495292190744	0.362818927381782	-4.34110574605032	DLX6-AS1
A_33_P3292886	2.0253795698125	-0.8227518434	2.22803019900432	0.037441359510751	0.291362322015311	-3.89504799399993	KRT6A
A_23_P150457	-2.02488409706875	0.17935376772	-2.79159437003552	0.0112204619002654	0.178692723276073	-2.83938037023197	LYVE1
A_24_P365807	2.02380387509375	-0.545160837425	4.52818615040489	0.000201996843871655	0.0400356166453277	0.802862342252165	EFNB1
A_23_P407565	-2.0233945151875	0.28817823485	-3.41879052697434	0.0027021733081075	0.110837163686392	-1.559259978555	CX3CR1
A_23_P141505	-2.02246790884375	0.478532039175	-3.45139072501671	0.00250575332401403	0.10691997123953	-1.49084704680936	CLEC10A
A_23_P30098	-2.0212800554875	0.346977121485	-2.87812474116336	0.00925708319526388	0.166318614151663	-2.66795201074621	ADH4
A_19_P00801088	-2.0195478867125	-0.212198600745	-3.62961280156596	0.00165599725639882	0.0911319357835354	-1.11475291646264	LOC100289026
A_33_P3393971	2.01880255605937	-0.0165319814025	3.01475851454262	0.00681136675583111	0.148347017404918	-2.39335380152037	PKP1
A_23_P101054	2.01785044397187	0.7668204380525	1.55724965070588	0.134996884501567	0.494682133326643	-4.95626431746408	KRT34
A_23_P252556	-2.01760508052188	0.1302695742825	-2.98904002862831	0.00721821801954498	0.150718174524153	-2.44538152306213	BAI3
A_24_P182929	-2.01699001005625	-0.01495982342	-4.36392884879362	0.000296623951322599	0.0465729248092472	0.452551069635058	KCNAB1
A_21_P0004971	-2.01621313571875	0.199078443925	-3.40582420168052	0.00278443038823505	0.112677988544865	-1.58643292862547	XLOC_005542
A_23_P500741	-2.0153256376125	0.289462601785	-3.3002499297701	0.00355207222394978	0.119585370168201	-1.80681809246248	CBFA2T3
A_33_P3266536	-2.01470942149375	0.638546015255	-2.9914401744027	0.00717927875766607	0.150586781680537	-2.44053249696322	C21orf88
A_24_P335620	2.01458697726875	-0.26027559581	4.19447043684249	0.000441254351731161	0.0543417586225422	0.0902955236232508	SLC7A5
A_23_P91943	-2.01455489834375	0.303744146825	-4.39163772708094	0.000277990564173236	0.0452082154986724	0.511718098622955	IL12A
A_33_P3250680	-2.01297426940313	0.3518702538525	-1.66122640160032	0.112166707051035	0.456613169854176	-4.80936028610299	CD40LG
A_33_P3335177	2.01252040578125	0.567619446375	1.39941499373921	0.176912588641311	0.552697976422111	-5.16500900822127	SFRP4
A_21_P0003736	-2.0118207560625	0.34505960105	-3.58463433684159	0.00183889219276151	0.0947486750321655	-1.20996795410271	XLOC_003919
A_23_P307844	-2.00938173035	0.1241416324325	-2.13167419647461	0.0455425416573401	0.317275643039465	-4.06254574291296	PHYHD1
A_32_P199884	2.0088022619375	-0.4207383912	1.75579871007618	0.094331147489559	0.427352571081679	-4.66963814188651	HORMAD1
A_21_P0000792	-2.00868951756875	0.4283052053075	-2.42948264626118	0.0246013367401772	0.245621256367542	-3.53144817331772	LOC100506779
A_33_P3308137	-2.0072784915125	-0.02766933646	-3.89710209288196	0.000886152859868837	0.0711691338217295	-0.545529024370548	C7orf46
A_23_P350886	-2.00693358707812	0.249108868	-3.0848479847117	0.00581188521225485	0.141365888679098	-2.25082455905828	KIAA0240
A_23_P257668	2.00627952117812	-0.0609402359325	5.30667523256519	3.34142082520733e-05	0.0174783867268242	2.43766054897243	TTC26
A_21_P0014436	-2.00624687416719	0.14591864697875	-2.10781859147003	0.047779744455758	0.323981844982735	-4.10332291319956	LOC100506003
A_32_P159612	-2.00620929950625	0.376090450395	-4.16585670500989	0.000471880357337872	0.0555912744563059	0.0290857415361119	ACCN1
A_23_P156327	2.00327920538125	0.067184699305	2.80727297339057	0.0108374415531941	0.176810593880229	-2.80847187308057	TGFBI
A_23_P8834	-2.00127217303125	-0.100597610925	-3.43473071187279	0.00260431304188082	0.108578668391118	-1.52582536438566	EPHX2
A_23_P216429	2.000881005475	0.087546989255	2.45188948756118	0.0234595861883057	0.240689320334793	-3.48997162559531	ASPN
A_33_P3421243	2.00044707459375	0.743627656675	1.86103644752925	0.0774113061402617	0.392776467166412	-4.50768107853829	AFP
A_23_P100022	-1.9989381690625	-0.12423746675	-2.42153506308171	0.0250185962345701	0.247566355245096	-3.5461123951913	SV2B
A_21_P0003723	-1.99890369983438	0.25673026532	-2.52253533677062	0.020175472400635	0.227282086779735	-3.3579477529832	XLOC_003884
A_33_P3384835	-1.998395900375	0.124931318325	-4.9652076743785	7.31620619801879e-05	0.0249752394857891	1.72715086200159	LOC100505719
A_24_P218805	1.9979265374125	0.29810080843	2.31339035756711	0.0313896188649161	0.270239103915738	-3.74309952961555	HOXC10
A_23_P164057	-1.997423279025	0.21983745053	-3.27039686329764	0.00380435715911186	0.12211991896272	-1.86883517881683	MFAP4
A_32_P117464	1.99526903951562	-0.1928351312625	4.74829978852432	0.000120938217070719	0.0319011483995399	1.27011517876691	MB21D2
A_21_P0000310	-1.99507605585312	0.3348881473175	-3.67962250958599	0.00147369246492922	0.0876596506190428	-1.00868603599637	SNORA12
A_23_P251132	-1.99487726655625	0.094366879355	-2.30257569225955	0.0321030845582917	0.272160134904455	-3.76252833383229	SNTG2
A_33_P3364869	1.99476670702812	0.113107747285	3.50663592933715	0.00220444514573793	0.102204775887434	-1.3746223773826	NAMPT
A_23_P76488	-1.99440474090469	-0.21333749684875	-3.12749875752287	0.0052748315441646	0.13648122270238	-2.16359103170162	EMP1
A_33_P3632866	-1.993467913125	0.224590039375	-3.64937809489632	0.00158142337723901	0.0893338364934337	-1.0728562696961	C9orf96
A_19_P00315631	-1.9932249716875	0.3953387889	-3.90299042924227	0.000874012021413714	0.0707280637233021	-0.532956636081298	XLOC_l2_013734
A_23_P34700	1.99306022594063	0.6515178722525	1.75195909137474	0.095004686804746	0.428290320823777	-4.6754203010718	TNNT2
A_21_P0008417	1.99161537865312	1.3661817975225	1.95917201113368	0.0640916308601548	0.364404443995226	-4.35084183986427	XLOC_010988
A_21_P0014441	-1.990837265875	0.3467211033	-1.94915104325891	0.0653518698604671	0.367411470897533	-4.36710473371008	LOC100507233
A_23_P212119	1.98921908985313	-0.1543724801175	2.14703075286563	0.0441530410677012	0.313124453463389	-4.03614836271174	GALNTL2
A_33_P3242659	1.9891738684	-0.199032272405	4.4143264965781	0.000263612626124682	0.0438539050391483	0.560146358043236	KIF13A
A_24_P286951	-1.98799289706563	1.6578213837225	-1.6281774619526	0.119040859773118	0.468763227320777	-4.8568325230967	C10orf81
A_33_P3293524	-1.98744508276875	-0.420205134715	-2.90028727469288	0.00880985572902605	0.163557727711326	-2.62372376322652	NEURL
A_23_P216489	-1.98601063480313	0.293100497095	-5.45948815390249	2.36120102544148e-05	0.0153596126704968	2.75143099909794	GNE
A_24_P82106	1.98506788526875	-0.025879038035	4.00943910134579	0.000681009589560323	0.0625077011394363	-0.305492184475803	MMP14
A_23_P216935	-1.98391402468438	-0.2629060929975	-2.37186449614676	0.0277790853150233	0.257722254488749	-3.63718743756267	MIR600HG
A_21_P0012724	1.98371547875938	0.2811463967575	2.66659591139041	0.0147700704053011	0.199791682829798	-3.08320326527614	XLOC_l2_010661
A_33_P3379326	1.9831602324375	0.355877429325	1.88803422754448	0.073523734435493	0.385424192739175	-4.46507844118147	MSR1
A_32_P146659	-1.98297660196562	0.0568487021775	-2.34756309803238	0.0292302100428523	0.262898049063441	-3.68137833765618	LOC401431
A_33_P3666817	1.98219769358125	0.037345286865	2.86521877189076	0.00952746530633198	0.167968749888109	-2.69364874008499	C10orf55
A_33_P3411075	1.98166508406563	-0.3851858414975	5.32432279588121	3.20970600982745e-05	0.0169938954753305	2.47403777406648	FSCN1
A_23_P126313	1.98164331155312	1.3535872279425	1.54518694122625	0.137880291565055	0.498603671421805	-4.97283561008227	ADCY10
A_21_P0012328	1.98129132492187	0.0770804905625	2.43472727940769	0.0243295451112473	0.244496549355844	-3.52175758840323	LOC100507474
A_21_P0011032	-1.98091983326562	0.6960674008875	-4.27599295045918	0.000364486963647232	0.049823466868801	0.26463831914623	XLOC_l2_002775
A_23_P205713	-1.9802144698	-0.42570805084	-2.94048531923613	0.00805108583655877	0.157662695585162	-2.54318601757175	STXBP6
A_33_P3411980	-1.97996407108125	0.628361159385	-4.05482700987388	0.000612247225701223	0.0610915308691153	-0.208429082193525	ABI3BP
A_21_P0009595	-1.97953231299063	1.0802573399825	-1.74552240935101	0.0961430936873215	0.43015605347494	-4.68509296071006	LOC645321
A_32_P103695	1.97902419905938	-0.1785115170025	4.49629232073169	0.0002176255533313	0.0414310562845378	0.734931789432562	FAM92A1
A_33_P3220698	-1.97900949839375	0.204455374535	-2.92992566971771	0.00824408938027271	0.159225020712995	-2.56438140788144	EPS8L1
A_23_P206661	1.9781296121875	0.19775990675	1.91267808626514	0.0701260813962179	0.378334869242486	-4.42582586045817	NQO1
A_21_P0007829	1.97704352327188	0.1222457448675	3.406966424021	0.00277708665706277	0.112545207582035	-1.58404010174387	LOC100287314
A_21_P0010465	-1.97572599434688	0.6472913607725	-1.39425641755	0.17844226055726	0.554608383363849	-5.17152923566309	XLOC_014244
A_21_P0010778	1.974311353525	0.02109695282	3.16002248900084	0.00489797545781115	0.132938540890724	-2.09683003850353	XLOC_l2_001134
A_23_P120902	-1.97215582306875	0.5850487064325	-1.67463596485941	0.109475083960333	0.452186281753772	-4.78989556521472	LGALS2
A_23_P134601	-1.97172275325312	0.3545446423975	-15.9416531230572	6.9797525500318e-13	3.54145664636064e-08	16.3420477372333	WNT16
A_23_P359214	1.97154261312812	0.269141803665	3.45211098463664	0.00250157596988545	0.10691997123953	-1.48933406935652	LOC643650
A_23_P52480	-1.9704622161	-0.399606047255	-1.57412729587933	0.131046829065751	0.488472656848761	-4.93291153731573	CYP2C18
A_24_P274831	-1.9704393542125	0.02010497838	-2.58395046115427	0.0176758522754573	0.215210154207086	-3.24169228959709	GIMAP7
A_23_P331928	1.97005934720312	-0.1793224169875	4.96612056610154	7.30079882778487e-05	0.0249752394857891	1.72906589152793	CD109
A_23_P30736	-1.9694230093375	0.592079970155	-2.59082848014219	0.0174148222619671	0.213679759299014	-3.22859007665891	HLA-DOB
A_23_P127948	1.96844967607187	0.1071933788575	3.71744528965595	0.00134913641399124	0.0833786023258243	-0.928340078211191	ADM
A_24_P383609	1.96843812189375	0.17738961514	2.98134454797362	0.0073444452264878	0.152164069557682	-2.46091974726608	NANOS1
A_33_P3283611	1.96810166379062	0.3212318404075	2.246546396318	0.0360443259974204	0.28639215378327	-3.86236424314155	IFIT3
A_33_P3224735	-1.968092502675	-0.19250076789	-3.35278545071589	0.00314722931516649	0.116181362398763	-1.69734949289786	ZC3H12B
A_23_P41217	-1.96807310705937	0.5251388618525	-2.9601859531425	0.00770256673752979	0.155545985280596	-2.50357033049328	CD200R1
A_24_P410463	-1.96572105414063	0.2852781578625	-3.00403211485663	0.00697828780030589	0.149443136817375	-2.41507127529908	TRPM6
A_23_P1682	-1.96552612002812	-0.77069516226	-1.84285709487009	0.0801294770340593	0.398334531185287	-4.5361297574231	TMEM45B
A_24_P33895	1.962039898425	0.186837393615	3.38025263424081	0.00295391550713892	0.115128861138145	-1.63995713367782	ATF3
A_32_P204205	1.9594147973625	-0.01709691086	2.23246178236537	0.0371025599678391	0.290113544491939	-3.88723984055314	SIX4
A_33_P3301871	-1.95914382115625	0.515269632075	-2.72372864044561	0.0130323335589679	0.189207249560936	-2.97234782749162	GPT
A_21_P0001179	1.95789042201563	0.1385937267375	2.42960357189419	0.0245950383114544	0.245606701217257	-3.531224858995	XLOC_001030
A_21_P0001959	1.9574674489375	0.036277016275	3.36587674482082	0.00305359509609116	0.115365868637803	-1.67000852819031	XLOC_001826
A_21_P0008049	1.95658524985	-0.21805569887	2.05103208944838	0.0535096289590492	0.337699979068597	-4.19924059731797	XLOC_010348
A_23_P368886	1.95569850119063	-0.2033938512975	2.96535574911117	0.0076135429975792	0.154931688145857	-2.49315904588968	CHSY3
A_23_P427703	1.95567339065	-0.25517789598	3.35351217686708	0.00314195856601715	0.116181362398763	-1.6958323729391	MT1L
A_33_P3847514	1.954100025375	0.16908453205	1.75741754388715	0.0940484104017555	0.427017655067085	-4.66719757883661	C6orf141
A_33_P3378665	-1.95335738729688	-0.1235272998375	-2.25946445932697	0.0350981361020749	0.283271557223567	-3.83947003693338	TC2N
A_21_P0014316	-1.95311158578437	0.3534041308975	-3.1391170811167	0.00513708460955534	0.135166560908142	-2.13976559264539	LOC100287598
A_33_P3395848	-1.950343746175	-0.16201503974	-2.00984963584729	0.0580434554784653	0.349265254030307	-4.2677614879629	VSIG10L
A_33_P3484806	-1.9502608877	0.07844351859	-2.92149227566006	0.008401417860987	0.160496815078546	-2.58128922022087	FLJ21408
A_23_P72697	-1.94959791909062	0.2934737694775	-3.33490937254926	0.00327963928017883	0.117357822988163	-1.73464381913792	GPIHBP1
A_32_P169505	-1.94926970837187	0.6924732258025	-3.27839307016922	0.00373511626805726	0.120645452654154	-1.85223762188331	KIAA2022
A_33_P3393170	-1.94912835812187	0.02549027244	-2.56375074206061	0.0184639215870126	0.219332345620404	-3.28007661746599	CAPN5
A_24_P238250	1.94788080494375	0.1774139817425	2.42599461539295	0.0247836591147213	0.246412324650945	-3.53788706859292	LGALS7
A_23_P334955	1.94743350966563	0.3703730206825	2.31876719394582	0.0310403663182892	0.269119060237609	-3.73342114595142	FAM167A
A_32_P118397	-1.94740711874375	-0.09584600287	-2.89226359855877	0.00896932040145657	0.164364297078472	-2.63975066891079	HEPACAM2
A_24_P684183	-1.947199868125	0.190390763875	-1.59851341658343	0.125510169753792	0.479929486545406	-4.89882875139087	SLC44A4
A_23_P748	1.94665685298438	-0.1773808142375	4.05312406218705	0.000614697387182442	0.0610915308691153	-0.212071407094199	IRF6
A_33_P3229301	1.94551237193438	0.419565932535	2.05965818839833	0.0526012180392828	0.335884063169168	-4.1847762524504	DKFZp434J0226
A_33_P3255587	-1.94519303869688	0.0330791842925	-3.56258665135647	0.00193568728243981	0.0971462285101026	-1.25657254821822	LOC144817
A_21_P0014763	1.94496719288125	-0.376132684445	5.32522633459854	3.20310641808298e-05	0.0169938954753305	2.47589928140625	LOC100652839
A_23_P130961	-1.94480439821875	0.14779830505	-4.29139372772999	0.000351565382451065	0.0489007751991354	0.297561960822157	ELANE
A_19_P00323082	-1.94447610450313	0.089834290685	-1.79443901236403	0.0877791925884891	0.414975447440188	-4.61094550062331	H19
A_21_P0005710	-1.94425869912188	0.2720718655775	-3.64713406128547	0.0015897201369204	0.0895236515285284	-1.07761458940714	XLOC_006820
A_23_P372478	-1.94386056622187	1.0459545000225	-1.33781041422502	0.195879281410076	0.573790784013497	-5.24158370679587	SERPINA9
A_24_P273253	1.94378915070312	-0.2473202491875	2.73431909919951	0.0127323289103937	0.188715433042061	-2.95168825177625	AHNAK2
A_21_P0000409	1.94339236944063	-0.00280648260999998	2.72667763310882	0.0129481266446746	0.189207249560936	-2.96659842810623	SNORD114-12
A_33_P3233916	1.94255746523125	0.043571306685	2.31308934571353	0.0314092778239274	0.270248361502986	-3.74364098783752	SOX6
A_21_P0006454	-1.94141909061875	-0.22136589062	-2.77908470088092	0.0115352983988951	0.181204181257443	-2.86399151036521	FLJ46446
A_23_P134204	1.94069328210312	0.0899563423075	2.39691558521749	0.0263533163916821	0.252767659810502	-3.59137875616703	FAM71F1
A_21_P0010480	1.94012217915625	0.07164110145	2.63282886551806	0.0158980641854113	0.205830029311014	-3.14823272355352	XLOC_014399
A_33_P3347320	1.93946190326562	0.057707553225	2.93878319238997	0.00808189984279374	0.157854794887309	-2.54660438343267	LOC100133190
A_23_P321307	1.93868644899063	0.2009731000675	3.9003117624417	0.000879514355204752	0.0709470252285118	-0.538676105730152	ADAMTS2
A_23_P118615	-1.9382223114375	0.71028651655	-2.45257672437887	0.0234253615196466	0.240651836028619	-3.48869641999329	ABCA8
A_24_P11061	1.93775836526875	0.67035461504	1.26975049457952	0.218658738700888	0.600483099315021	-5.32284852847255	CSAG1
A_23_P69586	1.9376744182375	-0.0127473223475	2.82544358200338	0.0104091652099908	0.174746922819065	-2.77256449772206	FAT1
A_24_P944588	-1.9373418748125	-0.0649097027875	-3.23359038924986	0.00413956064962671	0.124669111115356	-1.94509865909796	ZNF682
A_21_P0000077	1.9369834583	0.093166982265	3.5478532476857	0.00200315368060639	0.098334390593992	-1.28768966734372	DZIP1L
A_24_P686965	1.93587176007812	0.1818531340625	2.83648629774907	0.0101568475389136	0.172366806742494	-2.75069819528337	SH2D5
A_33_P3416712	-1.93561145276875	0.5214964507475	-3.60995983816634	0.0017335900034561	0.0924927688594731	-1.15637852997297	LOC400958
A_21_P0012241	-1.9345434242375	-0.147880541515	-2.26155093814693	0.0349474662905749	0.282897174875156	-3.83576521442398	XLOC_l2_009281
A_23_P77328	-1.93441960460156	0.08135602694375	-4.0341420340134	0.000642680225413414	0.0610915308691153	-0.252668283792867	GCHFR
A_33_P3240752	-1.93435905724063	0.1143594119575	-3.53241613955454	0.00207632869617147	0.100429782378498	-1.32026944389687	CLDN18
A_23_P17053	1.93423959675	-0.461742647725	1.67990348406127	0.108432887571734	0.450192226650738	-4.78221770994124	IL36G
A_33_P3395081	-1.93351800819375	-0.028533026555	-2.39203118711839	0.0266258629138606	0.254020742833948	-3.60033046133598	ACSM5
A_23_P502980	1.93348513904375	0.30145517361	4.00850804629094	0.000682498008065742	0.0625077011394363	-0.307482910154809	DGKH
A_23_P127781	-1.93284940634219	0.88891630676375	-2.06576685384533	0.0519663253478135	0.334439209151052	-4.1745100051402	SCGB1D1
A_23_P310931	-1.93256143496875	0.464129829075	-2.47337850136639	0.0224112127722839	0.236027388109256	-3.45001172638481	CNR2
A_33_P3340613	-1.93238201354063	0.305386153355	-2.54571492285214	0.0191953876194194	0.222872945634261	-3.31422776074484	FAM95B1
A_24_P252945	-1.93214496879375	0.643113622465	-1.32318572647013	0.200609786121085	0.57956080943312	-5.25934419057697	CXCR5
A_23_P64372	-1.93083635721875	0.34388836685	-1.34654104632721	0.193097453439567	0.570388990514653	-5.23090404076564	TCN1
A_23_P128362	-1.9307842380625	1.2184892858	-1.53333558914281	0.140762719169671	0.502894705774376	-4.9890190618268	MYBPC1
A_23_P352799	1.93071085659375	0.65485107065	2.11113120326569	0.0474632550124732	0.323144333099064	-4.09767740852902	NPW
A_23_P19134	1.92706726890625	-0.674873199375	1.72921750378347	0.0990794685554617	0.434615125359693	-4.70947968986515	GPR98
A_24_P370172	1.926948769575	0.15903158291	2.71593961603432	0.0132572550574328	0.190609199308326	-2.98752067685616	LILRA5
A_23_P250735	-1.92657276155625	0.283077614505	-4.44978872811971	0.00024262334509713	0.0430435870870045	0.635800719996769	CBX7
A_33_P3245679	1.92550888281875	-0.680180122495	2.8859540919273	0.00909665894958104	0.165313530960885	-2.65234199274546	LOC100129940
A_24_P101642	-1.924999125475	-0.06159847938	-2.05794521432686	0.052780500163727	0.33609153938014	-4.18765164048384	LOC401847
A_33_P3286349	1.92336123894688	0.5383027452825	1.95967032489231	0.0640295296717997	0.364304170829024	-4.35003169317475	C19orf51
A_33_P3411848	-1.92168417271875	-0.291396966925	-1.92432773612138	0.0685687149444061	0.374663696349206	-4.40715080871808	CNFN
A_23_P92107	-1.92039055075313	0.1988244246475	-2.54820379593914	0.0190928529492978	0.222627635375511	-3.30952190931362	SLC15A2
A_23_P346912	1.919116662525	0.014354001395	2.22795793453495	0.0374469075934762	0.291362322015311	-3.89517524463723	SPATA17
A_33_P3266739	1.91872687940938	-0.3352073149725	2.76099823029265	0.012005418663801	0.184229531128763	-2.89949431909633	FLJ41200
A_23_P138655	1.9182213596625	1.28734667588	1.20630177730365	0.241690088187839	0.625259305164676	-5.3953720988404	CYP26A1
A_21_P0000627	-1.91758808471875	0.2370059566	-2.81875911503111	0.0105648006185186	0.175311892066911	-2.78578449429846	LOC100287814
A_21_P0014129	1.91707777710313	-0.2056520625675	2.86111215994389	0.00961507531743684	0.168268359162647	-2.70181609891819	LOC100505566
A_33_P3402313	-1.91687589005312	0.5384431115825	-2.84298504392129	0.0100111022977066	0.171145043473055	-2.737814117191	SLC9A4
A_33_P3400843	1.91641942007188	0.3810782790575	2.50773364162333	0.0208256737773162	0.229163708910702	-3.38576363666186	C1QL4
A_24_P193093	-1.9161228640875	-0.49564663302	-1.77491817879924	0.091038220526485	0.421112979423222	-4.64071063320561	KLRK1
A_21_P0012978	1.91585173995312	1.0115245617125	1.58668583945038	0.128170566317718	0.48405257643429	-4.91540941150331	XLOC_l2_011983
A_23_P129064	-1.9149667615375	0.42995474952	-3.13360664513868	0.00520197541143534	0.135934413757924	-2.15106899054079	GATM
A_33_P3256425	1.91430658707813	-0.0346947854625	2.80168354233541	0.0109725338400402	0.177197227497772	-2.8194987350123	BICD1
A_33_P3353791	1.9128289113125	-0.422512169575	4.91776983331476	8.1639412023226e-05	0.0262171020673827	1.62753428935957	ITGA1
A_33_P3391220	-1.9127707089375	0.230569266725	-2.71321421909693	0.0133368230080609	0.19121137683131	-2.99282530457492	SULT1C2P1
A_24_P567298	1.91190514233281	0.66400005909125	1.11916054907673	0.276250937218747	0.656550484966133	-5.48974452224249	CSAG2
A_23_P58228	-1.91101339812188	0.5367109002525	-1.37901854263592	0.18302261141238	0.559488147996912	-5.19067457573728	ODAM
A_23_P21057	-1.91089657026563	0.123055602425	-1.66622456663486	0.111156960537599	0.455315493720612	-4.80211877828865	SEPT1
A_23_P383325	-1.91059856892969	0.23629579598125	-4.69571060343987	0.000136674107987083	0.0328562622954801	1.15875916197828	CCDC110
A_24_P219474	1.9101272844375	0.527180000925	2.07344205498489	0.0511783924936145	0.331936407310441	-4.1615839375558	MGAT5B
A_23_P159316	-1.90986838758437	0.4757032919325	-1.9967850899967	0.0595518735841264	0.353903818035136	-4.28931164509114	BFSP2
A_24_P269062	1.90845333226562	0.0610472860625	4.22920513229514	0.000406739916267486	0.0522390215358002	0.164589665074336	SPRY4
A_33_P3296587	-1.907892092125	-0.42543578295	-2.03293137614846	0.0554617303237123	0.342723476030624	-4.22946669406965	CP
A_33_P3267562	1.90593575034375	0.297026726025	3.07671732865864	0.0059201128571898	0.142469800872232	-2.26741216497173	VAX2
A_33_P3358923	-1.90563607152812	0.7921812051525	-1.42265483445605	0.170151228003167	0.544274812346652	-5.13539276842785	BTLA
A_23_P145711	1.90476308929687	0.3128282675625	2.98398171548088	0.00730095056600424	0.151690962584966	-2.45559649505816	C7orf10
A_23_P126212	1.90356539079063	-0.2096925709925	2.60278691362749	0.0169696130366445	0.211619024129423	-3.20577133050669	CLSPN
A_33_P3236734	-1.903204137275	0.568221815305	-2.13707293953314	0.0450495945765096	0.316008010612868	-4.05327861146581	CLEC17A
A_23_P100386	-1.90264771184375	0.268911253025	-5.63660966605566	1.58363145751021e-05	0.0121745267458501	3.11148079281511	IL34
A_23_P36562	1.90225750190625	-0.022253994725	4.45261365116694	0.00024102548792273	0.0430435870870045	0.641825208918209	ITGA5
A_23_P2745	1.90193566325937	-0.3373425087675	2.13773894605941	0.0449891193288721	0.315770220725915	-4.05213440026648	GJB6
A_23_P414654	-1.90171804816875	0.338478415915	-2.3879606530558	0.0268549931660688	0.254919507724124	-3.60778320010791	RAB37
A_21_P0010307	-1.90111934900312	0.6049746229225	-3.01450876014471	0.00681520916003198	0.148347017404918	-2.39385976773107	XLOC_013900
A_23_P146274	-1.89902839558125	-0.222216834715	-1.58036112642579	0.12961244185485	0.485881469321997	-4.92423713540675	STMN2
A_24_P941359	-1.89898956759062	0.5933586331775	-1.81976050285137	0.0837028749781445	0.40532546034702	-4.57199292136562	FAM65B
A_21_P0000727	1.89889766323125	0.473663587835	2.65789322590748	0.0150533116707861	0.201102630298081	-3.09999859550406	LOC154092
A_23_P304356	1.89845200234688	-0.2250199356225	3.13208728234384	0.00522000689053496	0.135934413757924	-2.15418458017762	CLEC5A
A_23_P500998	1.89818305966094	0.14495096497875	1.61662571528795	0.121525960413438	0.473143007786006	-4.87325621980302	HOXA9
A_23_P211428	1.89816806555	-0.13981508406	3.83300892669467	0.00102965926153603	0.074845818048291	-0.682286414101235	SMTN
A_24_P561341	-1.89777479340937	-0.48551930774	-1.93918295446512	0.0666272090014823	0.369726024758931	-4.38322684377804	FAM150B
A_33_P3359084	-1.8972202796875	0.019412410125	-2.6084083313777	0.0167640583610989	0.210810582887887	-3.19502786481863	TAS1R3
A_23_P109322	-1.8964427866375	0.304029573365	-3.9630788541021	0.000759204644351624	0.0665923903077342	-0.404594407393332	PCP4
A_33_P3331426	1.89561320976563	0.1929470796875	2.40171124309813	0.0260882445902158	0.251838358597229	-3.58258031350119	FLJ37786
A_21_P0006934	1.89540697067813	0.2142716201675	2.2121235837752	0.0386808781907872	0.295799408970965	-3.92300002940144	XLOC_008659
A_21_P0013667	1.89287580123125	-0.353269485265	2.89469874512895	0.00892063315865151	0.164111642642694	-2.63488832305298	LOC440173
A_23_P141730	1.89229205875938	-0.56640448133	2.08963045102006	0.0495516688204067	0.328023140565962	-4.13422222009292	DSG2
A_33_P3254708	-1.89058739898125	0.258559955815	-3.288846627616	0.00364644993735431	0.120070067178188	-1.83052402550036	ARHGAP40
A_23_P38271	-1.89020142396875	2.0200797417	-0.853215101165864	0.403580220503537	0.755729879248928	-5.73846886269953	MYH2
A_23_P76749	-1.89014354427969	0.36123082232625	-2.89609961519257	0.00889273981051364	0.164111642642694	-2.63209046594385	GALNTL1
A_24_P277367	1.88873900155938	0.0947153576225	2.38854232556837	0.0268221391287233	0.254908294964319	-3.60671862831987	CXCL5
A_21_P0009649	-1.88676277663125	0.1493170564575	-3.07911638208583	0.00588797757197346	0.14214743458813	-2.26251920781034	XLOC_013045
A_23_P24457	-1.88666320395625	0.418850106835	-2.35717888134187	0.0286478251900812	0.261009517385443	-3.66392187609327	LRRC4C
A_23_P93602	-1.8857546046875	0.4890324524375	-1.8048630045573	0.086080693829509	0.410763502700598	-4.59495665750906	C6orf58
A_23_P76538	-1.88548219675781	0.30561326086875	-3.04124171532214	0.00641558862444441	0.145599029662083	-2.33962407313851	TESC
A_21_P0005774	-1.88426111989062	0.9671499863375	-1.61992974417662	0.120810754061859	0.471814720623819	-4.86856774398353	XLOC_006944
A_23_P73571	1.8829492995375	-0.071800786145	1.82269055112365	0.083241992733841	0.404359291913609	-4.56746080867794	MUM1L1
A_21_P0014111	1.88268514765937	1.37348236774	1.92345824434786	0.0686838874091909	0.375088985389618	-4.40854728537141	LOC100506708
A_21_P0010419	1.88190613496562	1.0493748653475	2.09662654644051	0.048863194621028	0.326735586699571	-4.12235639197879	XLOC_014263
A_24_P237804	1.88174120369062	1.70420240104	1.56702411385798	0.132697364877658	0.491311412472816	-4.94276350802872	POTED
A_24_P70183	-1.88067252891562	0.103985636255	-2.11593724096579	0.0470074515198504	0.321847050986722	-4.0894770426302	MYH11
A_24_P269779	1.88020743573125	-0.447106878915	4.07955344440411	0.00057775124795689	0.0598255521838462	-0.155539796791148	CHST3
A_23_P107735	-1.88019990392812	0.5601943019075	-3.75339784675697	0.00124042734202778	0.0803113142110098	-0.85187608555409	CD79A
A_23_P140290	-1.8790603384125	-0.08346454223	-2.9957275005674	0.00711022600943882	0.150119524521666	-2.43186749060431	RTN1
A_23_P63521	1.87768184278125	-0.3966798114	1.02274258945371	0.318566075483749	0.69357836455281	-5.58689509685164	LCE2C
A_21_P0014847	-1.87742857244687	0.1907249297925	-4.36912952145566	0.000293033386551561	0.0464089079096918	0.463657981368541	LOC100506802
A_21_P0009960	1.87604084540313	0.5071137183225	2.56407999830142	0.0184508150604543	0.219296300152821	-3.27945209563384	XLOC_013541
A_21_P0007924	-1.87323285819688	0.1634108921925	-4.65396135066196	0.000150628914966862	0.0338175244093081	1.07022318059959	XLOC_010308
A_23_P102058	1.87225452004688	0.3940239780375	2.25295475518784	0.0355720571593632	0.28500060356827	-3.85101633654472	MATN3
A_23_P96590	-1.87112806065937	0.1304517514725	-4.007558617052	0.000684019142927121	0.0625341392666292	-0.309512905439861	GPRASP1
A_21_P0012728	1.87094474338438	0.8968478514575	1.91028811390285	0.0704494137620908	0.378916938355202	-4.42964767570444	XLOC_l2_010697
A_23_P58266	-1.87070338729375	-0.128289163585	-2.17612981704487	0.0416251612855719	0.305779507524053	-3.98581523932517	S100P
A_24_P4170	1.86983683040625	0.141551656325	2.1575205372815	0.0432261320272847	0.310426614200864	-4.0180509429933	CPA6
A_21_P0003414	-1.86961852862813	0.3826160335975	-2.30791685332281	0.0317488697926641	0.271196280203701	-3.75293913034807	XLOC_003729
A_23_P64058	-1.86881869212813	0.559036890535	-2.06450920836842	0.0520964702097151	0.334682552794472	-4.17662517460531	RASGRP2
A_33_P3350259	-1.86828555903438	0.8610526505225	-1.61935691026554	0.120934498079825	0.472019675863421	-4.8693811245603	FAM129C
A_21_P0012345	1.866026799625	0.91736386445	2.02912004081881	0.0558808159609681	0.343466558746258	-4.23580939323283	XLOC_l2_009469
A_33_P3377364	1.8654077566	-0.25198972397	3.37318184964751	0.00300253791700724	0.115238858828313	-1.65474148702571	ITGB4
A_23_P69699	-1.86493776254688	0.1848603469625	-3.51658249537192	0.00215411821325326	0.101241317117059	-1.35366027105354	NPY1R
A_23_P134566	-1.86439107065	0.063519844255	-2.35096376823322	0.0290230061236059	0.262261497365207	-3.67520919131666	OR2A7
A_23_P1575	1.86253736553437	1.35836952339	1.46800888102252	0.157556936499383	0.528722314883743	-5.07646612707834	TRIM49
A_21_P0014789	1.86212955015	0.4050965019325	3.44023513293009	0.00257133522508012	0.108091945306827	-1.51427240877686	LOC100506578
A_24_P62800	-1.8616697471875	-0.053670733875	-2.30482113006832	0.0319537304128621	0.271529111944098	-3.75849851398301	KLHDC8A
A_24_P109214	1.86147154720937	-0.19737717592	1.48811999976844	0.152220599848836	0.521321378436501	-5.04986523648623	APOC1
A_21_P0014645	1.86143080149688	-0.3480984050525	2.23962606445815	0.0365607737834008	0.287964682837057	-3.87459788550558	ANO1-AS2
A_23_P88303	1.86141318260625	-0.3778227243525	2.30630890758896	0.0318551246145779	0.271377200373041	-3.75582724059803	HSPA2
A_23_P91764	-1.85943419823125	0.3244544110775	-2.50840996847063	0.0207955412463419	0.229142153356235	-3.38449441393398	TNFRSF13C
A_24_P64344	-1.85898156273438	0.2186181119375	-3.85018042323739	0.000989088274456439	0.0738514766995579	-0.645664495826438	BLNK
A_33_P3221859	1.85827930773125	0.0566452049475	2.4664695131184	0.0227434081486032	0.237330872995145	-3.46287861115903	SHOX2
A_24_P376760	-1.85736312481562	1.1892354048975	-1.76373555964118	0.0929519201247756	0.424962015794813	-4.65765705130364	CA6
A_23_P210465	1.8573433083	-0.2648301176725	1.62669765455479	0.119356796438942	0.469178998303769	-4.85894137126809	PI3
A_23_P366394	1.85701531525938	-0.0050595656675	3.91275255259369	0.00085424774181903	0.0698545600185576	-0.512110462816477	ZAK
A_23_P212608	1.85700152176562	-0.0960798082125	2.68021202840468	0.0143370204900907	0.196447767390417	-3.05687678459594	CLSTN2
A_32_P214178	1.85646126977187	0.09633375508	2.57903862089347	0.0178645142704022	0.215985107407195	-3.25103904484142	LINC00319
A_33_P3527721	1.8547640200625	-0.276686597075	4.86012873446257	9.32934917228434e-05	0.0280095767841737	1.50622762918084	LOC284219
A_21_P0006600	1.85329372390625	0.999323151375	1.25671953135048	0.223245372736901	0.605120685531507	-5.33800072678351	XLOC_008282
A_19_P00321872	1.85265886105937	-0.0850084470275	3.75398310586302	0.00123873151762602	0.0803113142110098	-0.850630670724994	LOC100506305
A_21_P0014912	-1.85262042996875	-0.152317074725	-2.62466010318787	0.0161829271374708	0.207612020234673	-3.16390806870741	LOC100653221
A_23_P333029	-1.8508003220625	-0.147994764275	-2.05574460755363	0.0530116243117086	0.336809016522888	-4.19134334792097	C8orf47
A_23_P37983	1.85071497843438	-0.1862238665025	3.30692491135477	0.00349793970617709	0.119035521630932	-1.79293235673654	MT1B
A_23_P36397	1.8500405777375	0.64641815899	2.10551587937587	0.0480008696527817	0.324432679540761	-4.10724407972862	CYP27B1
A_23_P67339	1.84972280090312	0.3366752042225	2.66478235211782	0.0148286757452874	0.20019380146781	-3.08670526898529	RCN3
A_19_P00322242	-1.84958144317187	0.3385543488375	-3.17389046773062	0.00474536213238165	0.131554454287028	-2.06830256801451	GALNT9
A_23_P88222	-1.84904255594063	0.01279086446	-2.15726499063891	0.0432485012388284	0.310426614200864	-4.01849245436028	PLD4
A_33_P3337026	1.84878935097187	0.0257671481025	3.07913232991581	0.00588776451721126	0.14214743458813	-2.2624866776224	SLC6A8
A_23_P59877	1.84765263996875	-0.0772815024	2.64289678081017	0.0155534917850197	0.20386686119352	-3.12888264714591	FABP5
A_33_P3261408	-1.847497546225	0.026860191145	-3.35955924298938	0.0030984347096999	0.116080311545901	-1.68320555369161	TMIE
A_21_P0006273	1.8466446092875	0.192049334305	2.17110475707322	0.0420520679722865	0.30704847846393	-3.99453615983892	XLOC_007724
A_23_P366453	-1.84607968792812	0.5622119590325	-2.57565566849211	0.0179955532328436	0.216625474610024	-3.25747160520794	KHDRBS2
A_23_P254944	-1.8459976672625	-2.4971704499225	-0.781084800427294	0.443843613642477	0.780064025614604	-5.79527100816152	GSTT1
A_23_P25615	1.84589158025	1.136541450075	1.48093480545469	0.154109907077808	0.524087303969228	-5.05940201891377	SOHLH2
A_21_P0014401	-1.84573719165937	-0.4058681544525	-2.24191956029375	0.0363888693694952	0.287679489396711	-3.87054589021875	LOC100505944
A_23_P116173	-1.84551330365625	-0.252305275175	-1.99049652910517	0.060290336796991	0.355581936387601	-4.29965217009909	C11orf93
A_32_P170397	-1.84528167363438	0.2719915135925	-2.82364592984878	0.0104508033645707	0.174927262625951	-2.77612096143447	LOC100289090
A_33_P3332625	-1.84457007351875	0.4318771638725	-1.81092173747426	0.0851066541489163	0.408441291020165	-4.58563344955392	PRB1
A_23_P360804	-1.84411279448125	0.561126817565	-2.55305594043405	0.0188944360354929	0.221303044784135	-3.30034134152133	CPNE5
A_23_P12343	1.84374087041562	0.6012208128575	1.72522063147425	0.0998109128292755	0.435368345622951	-4.71543232978112	GSTM3
A_19_P00317144	-1.84257630731563	0.4717954061975	-2.56971803256918	0.0182277385150454	0.218229642405589	-3.26875215904114	XLOC_005595
A_33_P3213169	1.84022717230312	0.1026354798425	2.66168725286809	0.0149292031029834	0.20051171580909	-3.09267949723411	ITGAX
A_23_P97606	-1.84009530455938	-0.1844547125225	-4.42043055931746	0.000259873781401407	0.0438539050391483	0.57317206819631	GSTM5
A_21_P0001286	1.8391038012125	1.09805617297	1.68539880476892	0.107354631139552	0.448187829652068	-4.77418880108188	XLOC_000148
A_23_P42588	-1.83905894459687	0.0235544825725	-2.18999093916334	0.0404679556355928	0.301665466959696	-3.96169733964209	GIMAP5
A_33_P3266010	1.83664566412812	-0.19773518796	4.00205522851812	0.000692903304551911	0.0631188882758697	-0.321279475804284	RIN1
A_23_P373742	1.83643309741563	1.3555950603575	1.77398493022039	0.0911966158489581	0.421538224611486	-4.64212782924828	TRIML1
A_23_P61960	-1.83610574074062	0.1294891857825	-3.12803984839405	0.00526833753008958	0.136382743846538	-2.16248201212138	ATP6V0E2
A_23_P156970	1.8356155131125	-0.30630382926	2.77420921274446	0.0116602692052526	0.181744957013658	-2.87357120204528	MEST
A_21_P0012481	-1.8355617071875	0.35921230175	-1.97097342191175	0.0626351883845644	0.36105962547653	-4.33161890623439	LOC100505902
A_33_P3307113	-1.83462890045	-0.5370387109975	-2.38578366077697	0.0269782858481136	0.254969012490357	-3.61176629014852	MSMP
A_23_P106933	-1.834483695	0.253767702	-3.50650238123736	0.00220512867658378	0.102204775887434	-1.37490375290098	ACSM1
A_21_P0002416	1.83446617100937	-0.1620448283175	4.12262269038977	0.000522239372726389	0.0577295263660154	-0.0634050089947751	XLOC_002030
A_33_P3237135	1.83308252559375	0.1234951966	2.80392674590905	0.0109181252474243	0.177197227497772	-2.81507438587188	MMP2
A_23_P85209	1.83208396453125	0.24480070175	1.81836210064368	0.0839236190342199	0.405774776651161	-4.57415412669958	IL13RA2
A_23_P50815	-1.83072978380625	0.37312728083	-5.42440076717844	2.5566308809687e-05	0.0162151117836838	2.6796351556358	TTYH1
A_21_P0000631	-1.82983375915625	0.27500774455	-3.57857304215667	0.00186501653152699	0.0952961468208944	-1.22278500863949	LOC643733
A_33_P3271121	1.82957660716875	0.19630288386	2.34987467777423	0.0290892163727344	0.262519475670291	-3.67718543465504	SH3BP4
A_32_P210202	1.82942522199063	-0.0794973145325	3.34847937790241	0.00317863817550963	0.116670522638867	-1.70633733996943	E2F7
A_21_P0000773	1.82848220003125	1.5949713879	1.13948534617674	0.267881183482287	0.648938809678098	-5.46828329299123	LOC100505817
A_21_P0009442	1.82826515157187	-0.2947754027425	3.0035219414066	0.00698632453400369	0.149443136817375	-2.41610356233997	LOC100505592
A_23_P257649	1.82668604547813	-0.2910891192425	1.89628464042263	0.0723704518139517	0.383472113462823	-4.45197569834036	RBP1
A_23_P311640	-1.82662716330312	0.0320776648575	-4.51801999777155	0.000206851655740576	0.0406800238783763	0.781214817520013	AGFG2
A_33_P3395758	-1.82653156825	-0.0379079441	-2.84648757012051	0.00993338452014916	0.170529907204091	-2.73086544721991	C14orf28
A_33_P3219279	-1.82581586094688	0.1295119687425	-3.10992788257481	0.00548998432645287	0.138613607397912	-2.19957292365018	JPH4
A_19_P00801041	-1.82570858989063	0.3292248493375	-3.65926827247924	0.00154536409335461	0.0889004860915186	-1.05187998141938	GNASAS
A_33_P3236698	1.82458849284375	0.462911324525	1.87394007648992	0.0755312959983771	0.389157584508572	-4.4873715636045	ANKRD19P
A_21_P0001792	1.82443437590625	0.944138556725	1.80166348582031	0.0865989657427772	0.412004062606259	-4.59987120049248	XLOC_002174
A_33_P3492087	-1.82361059757656	0.84312959631375	-2.16030077020203	0.0429834434407969	0.309842192375819	-4.01324546548612	LOC284191
A_23_P103588	-1.82257348767813	0.677662361645	-2.14076701365633	0.0447150894006544	0.315023454748653	-4.04692939602876	HMGCS2
A_21_P0014342	-1.82249949940312	0.5003336387275	-2.62606115312925	0.0161337292375321	0.207163212931479	-3.16122111790045	LOC100506397
A_24_P414999	1.82247215579375	-0.11980493474	4.16669270228546	0.000470956073978628	0.0555912744563059	0.030874152225091	LAPTM4B
A_23_P43095	1.8207585016	0.02373395678	2.3275750212437	0.0304759927894684	0.26721838314502	-3.71754016241786	ZFHX4
A_23_P152234	1.82064023225937	0.7420574385575	1.68075218615107	0.108265761221021	0.449890040886708	-4.78097898470821	CMTM2
A_21_P0006573	-1.8204844618	0.07815782556	-2.20910557024689	0.0389202461501513	0.296672683463754	-3.92829025891045	LOC100128420
A_23_P8906	1.82044486552344	-0.18568953745625	3.18246923877701	0.00465328039745243	0.131159142996254	-2.05063760480654	LRP12
A_23_P205177	-1.81984447814063	0.0465210189875	-4.05158469483507	0.000616920619707389	0.0610915308691153	-0.215363830256597	F10
A_21_P0011930	-1.8196801656	0.40158692252	-2.90715000607503	0.00867562665619664	0.162542839140147	-2.61000277035596	XLOC_l2_008124
A_21_P0004845	-1.81953646604375	0.724064825815	-2.30809314845087	0.0317372399109976	0.271168645676697	-3.75262240999174	XLOC_005183
A_21_P0013643	-1.81947491488437	-0.1715348309325	-2.54654879811046	0.0191609767808172	0.222845074445506	-3.31265135256417	AQP7P3
A_23_P205531	-1.81932043877187	0.00606155509499999	-2.60597527147648	0.0168527364566178	0.210977299549058	-3.19967916315502	RNASE4
A_32_P154342	-1.8190084913125	0.297556743575	-2.29748228139358	0.0324442572407244	0.273416614337851	-3.77166120660524	SLCO4C1
A_33_P3260530	1.81855611228125	0.46053280145	1.45979497377295	0.15977986056028	0.531101821337507	-5.08724780106344	KANK4
A_23_P500010	-1.818534434625	-0.66017758745	-1.26408526772838	0.220643762312824	0.602477874071164	-5.32945219541123	KLK12
A_32_P191786	-1.81762233944688	0.1748756763175	-3.30345785487848	0.00352595529935512	0.119231424945491	-1.80014561084114	ANKRD24
A_24_P734953	-1.81741628937812	-0.1494235483775	-2.8280671978822	0.0103486802303893	0.174221386403996	-2.7673723558002	TRNP1
A_24_P264943	1.817094285275	1.020283211845	1.26625664006381	0.219881303820603	0.601723611161941	-5.32692408418694	COMP
A_23_P40956	-1.81615761497031	0.64942871877375	-3.00796484427471	0.00691663449347755	0.14918223059807	-2.40711179305355	GHRL
A_21_P0004744	1.81576548846875	0.24522731515	1.77407264695349	0.0911817180149953	0.4215190809065	-4.64199464859068	XLOC_005675
A_19_P00322605	-1.81571923325313	0.6204159652475	-2.6673359607647	0.0147462187196582	0.199698361876223	-3.08177391800923	LOC100507254
A_32_P32254	1.8156642329125	0.051469231205	2.64841851457241	0.0153675225617153	0.202956938434433	-3.11825598569875	COL6A1
A_21_P0009038	-1.81564966355312	0.5351864730575	-4.59742633488601	0.00017184953918865	0.0361949481643778	0.950157665504613	XLOC_011951
A_33_P3287108	-1.81542329501875	0.277316502235	-3.11043088028944	0.00548370851562081	0.138613607397912	-2.19854373002557	TMEM132E
A_32_P107002	-1.81488694153125	0.3587338274	-2.21684398924352	0.0383091840359565	0.294766325149899	-3.91471723825245	SNX29
A_21_P0004620	1.81460727380156	1.28125632356625	1.63059789640385	0.118525620301437	0.467496225783164	-4.85338008700752	XLOC_005936
A_24_P923251	1.81384897744688	0.3270885679575	2.49358603175674	0.0214654478393757	0.232024702706223	-3.41227477621609	TGM2
A_33_P3417640	1.81330452442188	0.7641493800375	1.50913076496876	0.146804548362007	0.512986194469818	-5.02176912366434	KLK14
A_23_P381714	-1.812129199	0.11069368605	-3.13442946286563	0.00519223563431909	0.135934413757924	-2.14938154184111	CA13
A_33_P3297092	1.81034423707187	1.1331285952825	2.12243061436399	0.0463979100774869	0.319644746696756	-4.07837946400728	H2BFWT
A_21_P0005188	1.81016416040625	1.0496633792	1.87249841721563	0.0757393334865072	0.389592258898204	-4.48964542897539	HOXA11-AS1
A_23_P105957	1.8088123764125	0.018792992505	4.15797893564764	0.000480679747113098	0.0562759037244572	0.0122330534178827	ACTN1
A_21_P0007574	1.80797278401875	-0.423215032785	2.75993115446868	0.012033717916516	0.184297860961698	-2.9015859499498	XLOC_009790
A_23_P51376	1.80712817603125	-0.249317158425	2.75432577048269	0.0121834213728563	0.185193114750556	-2.91256785014448	NKAIN1
A_33_P3292235	-1.80710624242813	0.3949281721825	-3.40367415968731	0.00279830544289796	0.112954033307239	-1.59093656011064	PAQR3
A_23_P22660	-1.80683373057813	0.3289854380375	-4.1880503190651	0.000447947979905276	0.0546782253730603	0.0765622444827807	CYSLTR1
A_24_P696761	1.80659288353125	0.705351377275	1.46062718308423	0.159553484860777	0.530997262780463	-5.08615762914942	LEMD1
A_33_P3403576	1.80565922548437	0.1160088837625	3.0958755945492	0.00566815390289918	0.140396391036365	-2.2283050133207	FCGR2A
A_32_P55241	1.80557954679375	0.242010479935	1.84879850122269	0.0792320794616324	0.396386953244308	-4.52685338326041	SHISA2
A_23_P70318	-1.80445133945313	-0.1391023160625	-3.06970539581525	0.00601501405075887	0.142603799554599	-2.28170636872604	ENPP4
A_24_P82749	-1.803916165425	0.43425895884125	-1.57794439795512	0.130166960943121	0.486916944212107	-4.92760314725529	CD37
A_23_P13083	-1.80357056315937	-0.0061291623525	-1.89781121991158	0.0721588137874097	0.382938865216051	-4.44954703204481	BARX2
A_21_P0014380	-1.80353229124375	-0.29303341787	-2.48188904802448	0.0220082444775657	0.234300528020816	-3.43413729072677	LOC100507486
A_33_P3273324	-1.80268611346094	0.04257830760625	-3.82838828377566	0.00104085597363845	0.0752777910123759	-0.692138561508679	ZNF880
A_23_P34126	1.80198428851562	0.2785686361875	2.42109376753241	0.0250419568312891	0.247632790423461	-3.54692590563529	BGN
A_23_P307310	1.80105490511563	0.1988851672175	3.51570810504233	0.00215849666082868	0.101241317117059	-1.35550345347008	ACAN
A_23_P159893	-1.80101706109375	0.094677799875	-3.01993320106606	0.00673222461305278	0.147633597596583	-2.38286749440789	CHRDL1
A_32_P159651	-1.799077717525	-0.021445347145	-3.72481670813638	0.00132610418274145	0.0828860201031106	-0.912669454065909	KAT2B
A_33_P3520693	1.79880672521875	-0.1490298402	2.51158412356836	0.0206546674132858	0.228421353505385	-3.37853541168208	LOC646903
A_33_P3312499	-1.79841672835	1.06057803367	-2.01114381855465	0.057895904430464	0.348881270177828	-4.26562176688897	MS4A15
A_21_P0002123	1.79689501495313	0.4151547772125	1.94616332242733	0.0657318353212135	0.368266064669169	-4.37194275904411	XLOC_002408
A_23_P2814	-1.79623531232188	0.1661269543925	-4.40580203889915	0.000268924738020311	0.0444461637863601	0.54195338704675	SMAD9
A_24_P20746	1.796016957675	-0.18581391636	4.12412096323618	0.000520407370801581	0.0576527283561167	-0.0601997372779381	PRR16
A_23_P397248	1.79546836489688	-0.3907882767575	2.5065579531042	0.0208781518520728	0.229361725932769	-3.38796958015349	CLCA2
A_21_P0000406	1.79519345990625	0.20107131805	2.44176087836303	0.0239694346329818	0.242848471214629	-3.50874459369458	SNORD114-9
A_33_P3347291	-1.79474214333438	0.1030979019575	-4.47429459212671	0.000229109600946012	0.0421188117478249	0.688051289217008	INMT
A_24_P191781	-1.79457905909375	0.219895531975	-1.91352571175148	0.0700117235737308	0.377947105267319	-4.4244696445753	PARM1
A_33_P3392187	-1.7944473685	-0.094084976925	-2.38572087732052	0.0269818493332167	0.254969012490357	-3.61188113200926	CCDC85A
A_21_P0000391	1.79311249185625	0.0610930225475	2.29647138377031	0.0325123662348	0.273618336438467	-3.77347247978591	SNORD93
A_24_P140788	-1.7918167137875	0.32030877322	-3.06417491550962	0.00609090200776126	0.142794439212247	-2.29297326555872	FGD2
A_24_P412734	-1.79136803100938	-0.2118399076825	-2.35284062991909	0.028909231167589	0.261792875283295	-3.6718023083904	PRSS36
A_23_P104741	-1.79130419918125	0.42604245778	-3.25177745249855	0.00397047701844674	0.122820108422599	-1.90744289406771	KIRREL3
A_32_P56604	1.79087327668125	0.39998703997	2.10977578994528	0.0475925224641379	0.323153232163655	-4.09998802611594	SPERT
A_23_P392476	-1.79058301166562	0.1310023674175	-2.87266058363939	0.00937064799032712	0.166827125747792	-2.67883688499202	AKD1
A_32_P358887	-1.7897462652375	1.074814217685	-2.02296975551372	0.0565630699930017	0.345470214399198	-4.246028414428	SLC4A4
A_21_P0006718	-1.7897218171	0.633361405695	-2.52663640310642	0.0199987194536625	0.22652706339258	-3.35022670934927	XLOC_008681
A_23_P77993	1.78811752972344	0.00106013027875001	2.0678748343363	0.0517488410485986	0.333640270837536	-4.1709628835458	C1QL1
A_23_P48088	-1.78723288711875	0.60766834218	-2.40161235991389	0.026093685086182	0.251838358597229	-3.58276182490513	CD27
A_23_P70398	1.78660440484687	0.0489986495025	4.15188747876271	0.000487596302379564	0.056341643148464	-0.00079836713421777	VEGFA
A_23_P8253	-1.7865640036	-0.1441665851425	-2.0408580710038	0.0545991372784974	0.340582752052307	-4.21625101931907	RAET1E
A_33_P3213645	-1.78633450490625	0.432274578075	-1.49609403575775	0.150146117344087	0.517862400695316	-5.03923872884057	ERN2
A_23_P415974	-1.78605401238437	0.4430089985175	-2.95202124171959	0.00784520762346358	0.156613936117157	-2.51999997252017	ALDOB
A_23_P97700	-1.78509133591563	-0.2137533171075	-3.32242736971164	0.0033753109271345	0.117866415094203	-1.76065693563734	TXNIP
A_24_P751492	-1.78360431688437	0.5508511944925	-2.32097812545061	0.030897798210699	0.268775894529796	-3.72943783703486	C9orf128
A_21_P0011492	1.782880080125	0.136557708975	2.1554831574049	0.0434047660886265	0.310841838612677	-4.02157007671397	XLOC_l2_005602
A_23_P430658	1.78287810329375	-0.186752631115	3.69112602350245	0.00143465114233782	0.0866875440520805	-0.984260375353125	HEYL
A_33_P3314276	1.78159808586563	0.34865502198	2.22976694846285	0.037308247139674	0.290934637683811	-3.8919890288217	ASPHD1
A_23_P139919	1.78131030119687	-0.1950369034425	2.75936624693427	0.0120487251899832	0.184357985011692	-2.90269311914245	CHST11
A_21_P0000417	1.78098051797813	0.1298010811325	2.40608768074964	0.0258485085749774	0.250906025527346	-3.57454292612425	SNORD114-20
A_33_P3260575	1.780704400075	0.130081924435	2.698364213818	0.0137783982067269	0.193032861749375	-3.021688624828	CERCAM
A_24_P273742	-1.77993214551563	-0.2945780309125	-2.81629205115807	0.0106228016104206	0.175566883032942	-2.79066052764287	TTC9
A_23_P31407	-1.77837046154375	0.13850229839	-1.32799677668915	0.199043795341788	0.57753091621473	-5.25351944628014	AGR2
A_23_P8913	1.77791944099062	0.26260628098	1.83968047005572	0.0806129125642085	0.399045714204427	-4.54108094371663	CA2
A_21_P0014183	-1.7770036562875	0.458218220345	-3.06101787244253	0.00613463675589345	0.143176326751278	-2.29940201014284	LOC100505921
A_33_P3318581	1.7769428890125	0.244794713085	2.99403887051192	0.00713734669650967	0.150226545826871	-2.43528084226264	PLOD2
A_23_P19663	1.77602297648438	0.0468486024625	2.9701331036339	0.00753215871310231	0.154351454339296	-2.48353244766352	CTGF
A_23_P395582	1.77456140744063	1.364487367115	1.30544395553372	0.206468405173338	0.586529332629191	-5.28067195799681	ZFP42
A_24_P120734	-1.7745073956875	0.79713269945	-2.35555577044375	0.0287453702385862	0.261061658045893	-3.66687117563668	MGC16075
A_21_P0000073	1.77412328849375	0.08719117767	3.13135389184927	0.0052287323092503	0.135950609711216	-2.15568830246948	OSMR
A_23_P55020	1.7734772885625	0.10064746385	1.94019709937432	0.066496457239987	0.369668428169135	-4.38158910871445	CD300LF
A_23_P84219	-1.7733541923875	-0.1836967747975	-1.50602993952882	0.147593756634412	0.513906507729919	-5.02593513017199	LIPH
A_23_P209978	1.77154089694687	0.0566558833325	2.90062801153427	0.00880314443096004	0.163502322032724	-2.62304279381531	VSNL1
A_23_P105571	-1.7683764977375	-0.016701749315	-3.97487325082693	0.000738500419213402	0.0654037835167305	-0.37938676093279	CHPT1
A_21_P0013145	-1.76624967653438	0.2615418756475	-3.78808125582102	0.00114379962164748	0.0784260121659074	-0.77803544679901	XLOC_l2_013052
A_33_P3264179	1.76608476959375	-0.301853109325	1.23556261655914	0.230849354252384	0.613860142833799	-5.36231927074657	LCE3E
A_23_P103877	1.76526644165625	0.237368698075	1.67700610402673	0.109005094470468	0.451271263504037	-4.78644309753445	LRRC38
A_33_P3242578	1.76512325959375	0.86283904005	1.74801418613922	0.09570100655588	0.42944842766771	-4.68135151431157	LOC100506731
A_21_P0010132	1.765097632625	1.0753167631	1.38885398709503	0.18005557211194	0.555910896518665	-5.17833665757604	LINC00162
A_33_P3248903	1.76494669596875	0.106217121025	3.39982696106326	0.00282330234576039	0.113468843055478	-1.59899365926409	WNT7B
A_21_P0000382	-1.76411166822188	0.3929059125475	-3.43297713101631	0.00261490597603911	0.108673224152637	-1.52950507594525	SNORD71
A_23_P255535	-1.76390312817812	0.0336986147075	-2.36784915139156	0.0280141595448883	0.258579305284352	-3.64450603909464	ASMT
A_21_P0010042	1.76386682488438	-0.2006351607175	1.87106586418963	0.0759465547979411	0.390026331960765	-4.49190374205659	XLOC_013754
A_23_P421526	-1.762959487925	-0.301989210715	-2.91049318565144	0.00861095050060114	0.162400181380115	-2.60331426898915	ODF4
A_21_P0003263	1.76280690371875	0.032493796475	2.40834985465147	0.0257253937151376	0.250533733534043	-3.57038540101667	XLOC_002931
A_23_P127978	-1.76248410605312	0.6623346031325	-2.85535332273217	0.00973923466749699	0.169174607255779	-2.71326190944029	B3GNT6
A_24_P350245	1.76228600348438	-0.0514897437125	4.36227782505162	0.000297773046601952	0.0465729248092472	0.449024857028995	DOCK5
A_33_P3357002	-1.76200034271875	0.5123712457	-3.48866571677586	0.00229832020308742	0.104213108833291	-1.41246645922093	C1QTNF9
A_33_P3369058	-1.76188343080625	0.18703291223	-3.52814895573384	0.00209701644710697	0.100949257599393	-1.32927091519175	LRRK2
A_21_P0000460	1.760977608225	0.39038213033	2.79860588670145	0.0110476033590648	0.177870651838629	-2.82556659311377	SNORD121A
A_23_P213375	1.76078087898125	0.3848362226725	1.74310662208939	0.0965733757728297	0.431113541557065	-4.68871662749341	PCDHB2
A_33_P3599591	1.7593587301625	-0.011435565995	3.28991018846969	0.00363754495696487	0.120070067178188	-1.82831388423031	PAPPA
A_21_P0000541	-1.759169209325	0.377746128415	-3.239524134835	0.00408363778690764	0.123775207688116	-1.9328191307049	LOC100128164
A_23_P81717	-1.75869989719063	0.3336903458725	-2.6622642079101	0.0149104150755693	0.200482736450644	-3.09156608000401	FRMD1
A_33_P3514487	1.75678140209375	0.38788498505	1.86922962290741	0.0762128976167016	0.390585784384088	-4.4947967041108	VSTM1
A_23_P162211	-1.75670071754375	-0.0292346842225	-1.57178854247814	0.131588374592613	0.489491388449749	-4.93615912660542	MANSC1
A_23_P85015	-1.7561030769875	-0.1629532224025	-1.94734825327495	0.065580907224041	0.368037749859433	-4.37002458684028	MAOB
A_21_P0011031	-1.75573879646875	0.269078615075	-2.0886946325891	0.0496444216364649	0.328068303111304	-4.13580755894014	XLOC_l2_002729
A_23_P83838	-1.75571819613125	0.0472356714325	-2.55876789663684	0.0186633431794787	0.220325586222329	-3.28952324282786	CA8
A_33_P3346766	-1.7553280438875	0.63241624349	-2.12963208533293	0.0457302726506804	0.317773896578825	-4.06604737573703	UGT2A2
A_23_P109184	-1.75436473397188	0.2905723049475	-3.93572566108725	0.000809474901318355	0.0679999122814437	-0.46304072967073	INSM1
A_23_P65278	-1.75270552810938	0.0446757526375	-3.35535305884443	0.00312864579007192	0.116181362398763	-1.69198899482119	NBEA
A_23_P152305	1.75117854513125	0.048310270355	2.90060238839754	0.00880364894446878	0.163502322032724	-2.62309400319616	CDH11
A_23_P153480	1.74981562970312	-0.3252028104875	1.20759245086399	0.24120391536181	0.624952533398503	-5.39392846151554	KLK5
A_33_P3409274	-1.74903044307813	0.9913263519125	-1.64834914860376	0.114804108378945	0.461108152420043	-4.82794245230394	LOC100134256
A_23_P102731	1.74884620723125	-0.10342847359	3.28895592871358	0.00364553380049004	0.120070067178188	-1.83029689965773	SMOX
A_21_P0014762	1.7481453606875	-0.3397671894	2.93543387046612	0.00814286495780698	0.158177957539881	-2.55332872777163	LOC100652832
A_21_P0008876	-1.74775746866875	0.67110227419	-1.99718642206793	0.0595050203498577	0.353802398150428	-4.28865099924578	XLOC_011801
A_23_P49499	1.74609167396562	0.0250706634225	2.52055224461715	0.0202614667943254	0.227598283931956	-3.36167910657982	ST6GALNAC2
A_24_P402438	1.74586265090312	0.0028513625975	2.99522743676607	0.00711824703888097	0.15015756782996	-2.43287837439953	TGFB2
A_23_P81441	-1.7457321206375	0.42010177924	-2.25687797020882	0.0352857403608702	0.284004311575221	-3.84405998620095	C5orf20
A_23_P38732	1.7455767862125	0.4618805319325	1.89468970392844	0.0725921501228395	0.383843509526926	-4.45451169709097	CDH2
A_33_P3347772	-1.74472417040625	0.2851812528	-3.05682888587746	0.00619313635816153	0.143748191068965	-2.30792885064886	SEPT2
A_19_P00322910	1.74367204189375	-0.00372990873500002	3.0841473080732	0.00582113599616067	0.141455277446933	-2.25225457050555	TWIST2
A_21_P0000410	1.74197133795937	0.7359942947425	1.98353328995263	0.0611175405926182	0.357679564875572	-4.31107728085678	SNORD114-13
A_23_P10025	1.74170040419375	-0.40211136202	1.41581429774599	0.172119435404274	0.546670120960309	-5.14415117984836	NELL2
A_33_P3227443	-1.74153318878125	0.183954075475	-1.97920822528844	0.0616364153754925	0.359016991729326	-4.31816056277964	C16orf54
A_32_P74409	1.74098946234687	0.1366593981275	3.07626709270068	0.0059261626575788	0.142469800872232	-2.26833030408549	C11orf96
A_23_P155688	-1.74037279268437	-0.3501096839475	-1.66561134447172	0.111280429078112	0.455398282047042	-4.80300810645566	SPINK2
A_23_P32253	1.73967988195312	-0.0906966328125	5.05929399404597	5.88945119223932e-05	0.022989324431407	1.92411039431102	NFIL3
A_33_P3302125	1.73966280056875	0.8287895041675	1.74444527058028	0.0963347414136103	0.430730388137572	-4.68670911043753	LCE2A
A_21_P0005382	-1.73941188288437	0.02716589203	-3.30319540668209	0.00352808492123625	0.119231424945491	-1.8006915624257	XLOC_006100
A_33_P3288409	-1.73918666786875	1.019071943105	-1.81719852998591	0.0841076800057061	0.406122913571519	-4.57595151563232	PSMA8
A_33_P3256334	-1.73869345858906	0.50419081020375	-2.1467266877885	0.0441801762420309	0.313124453463389	-4.03667215425306	PRB3
A_19_P00320881	-1.73867040524375	1.02892779138	-1.87676016700038	0.0751257948220064	0.387966431918998	-4.48292009174269	LOC100505474
A_32_P526255	1.736626513275	0.19773418387	2.42508423103197	0.0248314522919044	0.246656824165806	-3.5395668461047	PNPLA1
A_21_P0005555	-1.73657829395312	0.6098043248375	-2.81210593450047	0.0107219146104168	0.176105727636426	-2.79893031344842	XLOC_006043
A_23_P64611	1.73593582645	0.097058452535	2.97830649397259	0.00739486130582133	0.152585550140735	-2.46705019912979	P2RY6
A_33_P3215422	-1.73585288015625	0.3551463094375	-2.53072832122486	0.0198238094743378	0.225539178943199	-3.34251680028866	LYL1
A_33_P3293748	-1.73570000264375	0.84635635226	-2.70919368319654	0.013455031177526	0.191549599144597	-3.00064658012968	TRIM50
A_23_P52676	1.73533149273438	0.0482166226875	3.69353326343826	0.00142661175343172	0.0864813067591067	-0.979147793709477	CATSPER1
A_23_P211584	-1.7352033044125	-0.33049600803	-2.56779484051	0.0183035454977679	0.218548157101631	-3.27240327178997	C22orf32
A_21_P0000468	1.7328527093875	-0.052495120865	3.17765468720492	0.00470474209656737	0.131233594963019	-2.06055314252406	SNORD126
A_23_P4714	-1.73224763933125	0.00854121305999999	-1.64823046929007	0.114828657248488	0.461108152420043	-4.82811320630392	MIA
A_32_P902988	-1.73221753372813	0.0826614050925	-2.60474518780357	0.0168977377439379	0.211332096472681	-3.20202995934801	MATN1
A_33_P3782529	-1.73168411005	-0.28313000204	-3.07251091557931	0.00597686804343214	0.142603799554599	-2.27598840057896	LOC553103
A_33_P3290089	-1.73144935067188	0.3762010690875	-2.15859864286277	0.043131875995666	0.310211014657078	-4.0161879392476	LOC100505585
A_21_P0014894	-1.73132237275	-0.237545833325	-2.8914264698706	0.00898611640149946	0.164364297078472	-2.64142184253934	LOC100652757
A_24_P100613	1.73120691144062	0.248404089965	1.90930473474468	0.0705828336774992	0.379213967366304	-4.43121926488745	LAMA1
A_32_P16007	1.73103480768125	1.3061053496825	1.37091639715038	0.185495939075123	0.562235540658222	-5.20078428555439	POTEB
A_24_P125335	1.73094052820312	0.2270518228125	1.62659783937466	0.119378132246972	0.469178998303769	-4.85908356408612	CCL13
A_24_P388528	-1.73052924645937	0.5741293748325	-2.52522862319914	0.020059229349277	0.227032472022365	-3.35287781460248	ST6GAL1
A_23_P12767	-1.73044783459375	-0.177293906925	-1.30415840522336	0.206898056799432	0.587190989145676	-5.28220801037556	CYP2C9
A_24_P555473	-1.73020942139687	0.1571454908825	-4.63184399459598	0.000158596258889854	0.0345365475528426	1.02327473387899	MARCH3
A_23_P54681	-1.72905789376563	0.630659478125	-2.99809482713787	0.00707237224567896	0.14989352354783	-2.42708113949766	TOX3
A_23_P502336	1.72842488335	0.06206823463	2.75213400990341	0.0122424378417799	0.185700763424236	-2.91685935933331	EMR2
A_33_P3211929	1.72841389565625	0.1605177062125	2.02349534236113	0.0565044764001305	0.345419352779063	-4.24515590189927	RCOR2
A_23_P139146	-1.72700108682812	1.650670106725	-1.36113343480799	0.188517717641817	0.565860065090616	-5.21292614170995	MS4A8B
A_33_P3409477	1.726989536775	-0.2122583643675	3.16977343140459	0.00479017988552194	0.132020063667299	-2.07677534913008	UBASH3B
A_33_P3422897	1.72687475049687	0.1273449232725	3.21366675329578	0.00433284569103479	0.12722292257971	-1.98628533821721	ABCA1
A_23_P83498	1.72630260738438	0.8390496508325	1.21877740903979	0.237021739880524	0.620663966664963	-5.38136253840308	IGF2BP1
A_21_P0014109	1.72624227653125	-0.7646640453	1.458389793666	0.160162687413108	0.531629896418532	-5.08908742382062	LOC100506591
A_23_P213706	-1.7259001092625	0.50018394759	-3.37018295043853	0.0030233959610656	0.11534141929963	-1.66100982540559	IL4
A_23_P43898	1.72573368182187	-0.0153267862925	2.66589902841444	0.0147925642457543	0.199936046154855	-3.08454907929184	EPHX4
A_23_P128744	1.7252942628	-0.116001833385	3.17850988249254	0.00469556085025539	0.131208637045361	-2.05879218312836	BDKRB1
A_24_P108262	1.72309359915625	-0.0144330043	2.33032322778966	0.0303018464660577	0.266515268379148	-3.71257822410342	SDK2
A_33_P3410816	1.7221574163125	0.324941486925	1.11621030527975	0.277481631871003	0.657903762593591	-5.49283160792709	CLDN20
A_21_P0009134	-1.72082194729063	-0.2338146898825	-2.96481615732624	0.00762278823425266	0.154931688145857	-2.49424600934646	XLOC_012009
A_23_P46429	1.7194961304	-0.176781209055	3.81169037665323	0.00108233589463082	0.0762731124412127	-0.727733112132713	CYR61
A_23_P434430	-1.71941870005625	0.284776370205	-3.64332831142223	0.00160388943278046	0.090021842842752	-1.08568348062278	ZNF439
A_23_P29684	-1.71919726321563	0.0908034406775	-3.8026993862905	0.00110534647267251	0.0768276365437405	-0.746893107853318	VILL
A_23_P60079	1.7183085065875	-0.25292086098	5.26336881009141	3.68847248186208e-05	0.0183479809075686	2.34824077910173	ANGPT2
A_23_P137238	-1.71770058103125	-0.7510578102	-1.59386345209086	0.126550523627955	0.481554814105026	-4.9053585870566	KDM5D
A_32_P213831	1.71769398503438	0.0650810195275	2.7240696884807	0.0130225685601636	0.189207249560936	-2.97168305044122	FAM40B
A_21_P0013708	1.71743411950313	0.2472128162275	2.60180678531213	0.0170056952516306	0.211723888198668	-3.2076434203194	XLOC_l2_015034
A_33_P3330404	-1.71713213929062	0.3519356898175	-4.5601719439783	0.000187458515629228	0.0380458304980457	0.870937899320308	FAM180B
A_23_P142738	-1.716999225325	0.41506443799	-2.70030947028643	0.0137197746547263	0.193032861749375	-3.01791160507689	TMEM178
A_23_P29067	-1.71682402190625	0.348671474725	-2.2950285543275	0.0326098046129943	0.274029293848745	-3.77605689368291	TMPRSS2
A_21_P0001880	1.71638471957188	1.0133719787825	1.657920392931	0.112838864658505	0.457514076546897	-4.81414123184814	XLOC_001537
A_23_P150693	1.71543035853125	0.1516350747	3.48192461190087	0.00233454037482517	0.104873885411503	-1.42665340621969	FJX1
A_23_P139965	-1.71518900819687	0.0774327368175	-3.28771975182042	0.00365590827347942	0.120070067178188	-1.83286554494036	SERP2
A_23_P125383	-1.71344548675938	0.6091942845925	-2.89481860775752	0.00891824323933941	0.164111642642694	-2.63464894970254	TMEFF2
A_23_P143694	-1.71328854076875	-0.042674916115	-2.49882306102668	0.0212265069277313	0.230623497859991	-3.40246979830137	SOX10
A_32_P167904	-1.71278344943438	0.3233042838525	-2.21218735039582	0.0386758352018966	0.295799408970965	-3.92288820828274	ZNF681
A_23_P139418	1.711508830675	-0.199926048585	3.85921212563465	0.000968390903672597	0.0731178364009582	-0.626397082499013	GALNTL4
A_23_P85140	-1.711405981875	0.161764393	-4.14956570885597	0.000490258703854614	0.056341643148464	-0.00576534145782315	TCEAL2
A_21_P0013371	-1.71097107931563	0.4688797890475	-3.76198145840739	0.00121578488486768	0.0800264630131349	-0.833608298349594	LOC100506098
A_21_P0003517	-1.71082093930625	-0.5836506411075	-1.4059388026189	0.174993154080843	0.550395341241502	-5.15673516430474	XLOC_004100
A_33_P3399638	-1.71030483103125	0.5001726053	-2.60798191113492	0.0167795682776635	0.210864655714245	-3.19584320039345	ZNF257
A_23_P124946	1.709956248625	-0.241081935475	1.65615609994727	0.113198965167837	0.457803466734487	-4.81668973534383	CMYA5
A_24_P149124	1.7095219294625	0.08425360182	3.5192114776731	0.00214100637542209	0.101241317117059	-1.34811797900615	C5orf13
A_33_P3495783	-1.70937213366562	0.490077587505	-4.03040040738507	0.000648344312845102	0.0612594824756939	-0.260669896549223	LOC157503
A_24_P229025	1.70932050232812	0.7028214353625	1.58502498712649	0.128547894494117	0.484286586616652	-4.91773016222245	GRIA3
A_21_P0003319	-1.70902737672187	0.2174067863725	-4.29218496651705	0.000350914074139156	0.0489007751991354	0.299253331360534	XLOC_003737
A_33_P3290443	-1.70760343914375	0.289854358735	-2.52811655889341	0.0199352833665046	0.226133767657741	-3.34743853085015	SCARNA9
A_24_P148907	-1.70687033974375	-0.32806133642	-1.92915536885568	0.0679323488659758	0.373360696828353	-4.39938952903764	MAB21L2
A_23_P130359	1.7057988842625	0.16321627866	2.44983171727437	0.0235623431247856	0.241034219316229	-3.49378883935708	ARHGAP28
A_32_P43717	-1.70560381175156	-0.10579659315125	-2.82662960040472	0.0103817809315146	0.174539821962928	-2.77021759901883	FAM189A2
A_21_P0005502	-1.70532110721562	0.7547030891525	-2.81112520216165	0.010745262438757	0.17614331296248	-2.80086707005416	XLOC_006485
A_21_P0014040	-1.705270443575	0.47513500714	-2.54597995092662	0.0191844446369033	0.222872945634261	-3.31372676258777	LOC100653103
A_23_P137665	1.70487887561875	0.190339886345	1.63995356462158	0.116551726911975	0.463312290174451	-4.83999914986414	CHI3L1
A_21_P0009816	-1.7048644840375	0.21445383402	-2.89916826790148	0.00883193073345174	0.16363210542201	-2.62595991262051	XLOC_013679
A_23_P162607	-1.70420709463906	0.19747565003875	-3.09312129703145	0.00570372670655077	0.140546404251501	-2.23393191296117	STAB2
A_24_P299911	-1.70341756243438	0.3689059310025	-2.52846018398425	0.0199205834088329	0.226067862139309	-3.346791128455	PASK
A_24_P98109	1.7026125540875	-0.0346963788675	2.20795163610415	0.0390121251840532	0.296835185414086	-3.93031185436014	SNX10
A_21_P0006499	-1.70251632368437	-0.2324810773225	-2.72148899677294	0.013096632898009	0.189349182950092	-2.97671250173318	XLOC_007993
A_24_P144784	1.70243673225625	-0.297910983195	3.1330664718852	0.00520837913735856	0.135934413757924	-2.15217671563081	HILS1
A_21_P0013520	1.70124754578125	0.177714992125	2.08537104007927	0.0499751032720246	0.328900299394348	-4.14143437212958	XLOC_l2_014566
A_24_P335092	1.70120977495625	0.048332906465	1.49153285767073	0.151329872986919	0.519891872456433	-5.04532262155989	SAA1
A_23_P38677	1.70019892025938	-0.1040885551675	4.47745967003967	0.000227420393407443	0.0421188117478249	0.694797882348285	SLMO1
A_23_P53057	-1.69913526654219	0.17775506926625	-2.88648610087504	0.00908585533326362	0.165226817973501	-2.65128070614478	ZNF215
A_24_P350546	-1.6984329823125	0.04444955165	-2.69746950854367	0.0138054413892455	0.193074501281403	-3.02342543918712	LOC646976
A_21_P0012519	-1.6967978334875	0.4163194490225	-1.65477266689683	0.113482011109486	0.458255015238424	-4.81868667322768	XLOC_l2_010018
A_23_P116037	-1.69590418712188	0.1211108529275	-2.32761992343487	0.0304731400490178	0.26721838314502	-3.71745911650895	TM7SF2
A_33_P3215883	1.69534092564688	-0.1542126506075	4.41741679967526	0.000261713046647067	0.0438539050391483	0.566741055226473	FLT1
A_23_P256948	1.69501407917031	-0.05132120486375	2.89857813945779	0.0088435937606752	0.163645187389825	-2.62713905779269	MSC
A_33_P3843873	1.6945671884375	1.676270716125	0.904735955960614	0.376308242041287	0.737463210480438	-5.69505569152713	ESRG
A_21_P0007352	-1.69412837995312	0.0390924004125	-2.72141669553429	0.0130987136552716	0.189349182950092	-2.97685337874277	XLOC_009437
A_33_P3641427	-1.69399081190313	0.0291825879775	-1.98918734847006	0.0604450961307391	0.355956793474649	-4.30180223503891	MYEF2
A_33_P3246418	1.69320254389375	-0.035428130635	4.26847270329337	0.000370968728369674	0.050060059331779	0.248559908884233	MDFI
A_21_P0001111	1.69308595271875	0.39426730155	1.94826026029907	0.0654649515339391	0.36784343033007	-4.36854769694678	XLOC_000755
A_33_P3280845	1.692874939975	-0.04310785077	2.92455898371264	0.00834387611066277	0.160146586174999	-2.57514292672522	THY1
A_33_P3313145	-1.69280525100937	-0.1273322291825	-3.68026464372215	0.00147148570949091	0.0876456700460368	-1.00732283915985	ITIH3
A_23_P356684	1.69137902469688	-0.00743883136749999	3.02856562845587	0.00660217190628253	0.146602888557054	-2.3653609357777	ANLN
A_23_P310086	1.689311196775	0.29900518142	2.76001500519781	0.012031491865147	0.184297860961698	-2.90142160188351	BEND6
A_33_P3311498	-1.686792414775	1.233935513805	-1.6082913256915	0.123345897602598	0.47661621342306	-4.88505062603029	LOC283392
A_23_P43369	-1.68663820015937	0.5129486166225	-1.74404658902209	0.0964057593273181	0.430839536909418	-4.68730711349132	SIT1
A_24_P89457	1.68652262915938	0.03380032814	3.82544049576593	0.00104806214749636	0.075429255747259	-0.698423302201698	CDKN1A
A_23_P67453	1.68648866409375	0.515618619275	1.56936811287003	0.132150795738894	0.490468819032678	-4.9395162196366	TNNI3
A_23_P34637	-1.68646022773437	0.1283788734375	-4.59922869635107	0.000171128539013726	0.0361949481643778	0.953988333114276	REN
A_23_P17695	-1.68631531376875	0.06995777886	-3.68675662725008	0.00144935821366299	0.0871199166033773	-0.993539167170299	SLC37A1
A_21_P0004440	-1.68586706116875	0.69006374849	-3.11343803305412	0.0054463336859928	0.138256958477475	-2.19238968079492	XLOC_004988
A_33_P3264238	-1.6858587666	0.126650897345	-2.73207155883658	0.0127954426062678	0.189003773624285	-2.95607552796584	ZNF280B
A_33_P3247838	-1.68537679235937	0.0561924716125	-4.33425533865196	0.000317973114112883	0.047541502541473	0.389163020915102	ZNF844
A_23_P389281	1.68423353754375	1.334163017885	1.64103287562885	0.116325806501274	0.462985212451013	-4.83845176456525	HOXA13
A_33_P3639068	-1.68221245001563	-0.1662282882625	-2.27456025494838	0.0340213476433745	0.279729242922894	-3.81262161160807	GFRA1
A_21_P0007061	-1.68186134748125	0.513320064515	-4.7198409412397	0.000129211824880954	0.0327079702397389	1.20987838642418	XLOC_008489
A_33_P3416822	-1.68152859615625	0.7883654806375	-2.07145418019193	0.0513814283321415	0.332234266871993	-4.16493467314604	HSF5
A_33_P3412143	1.68140852934688	0.1160547709525	2.63242300302407	0.0159121049312237	0.205830029311014	-3.14901207123161	RASSF10
A_33_P3216601	-1.6798150965625	-0.241378777375	-2.91048615236705	0.00861108607707643	0.162400181380115	-2.60332834302446	FHIT
A_21_P0011850	1.67912386442187	0.6582759209125	1.91702493793022	0.0695413641242315	0.37720062710108	-4.41886653462551	XLOC_l2_007543
A_21_P0009690	-1.6791206081375	0.088228960865	-3.15636167979199	0.00493905090733222	0.13322833811118	-2.10435460130424	XLOC_012991
A_23_P131683	1.67833150175625	-0.222437689845	3.83176716535662	0.00103265647731679	0.074851367146538	-0.684934201969577	MAPRE3
A_24_P110831	1.67813313978438	0.642315414065	1.8102425246098	0.0852153696045957	0.408548147118928	-4.58667972071015	ANO1
A_24_P343621	-1.67805447564375	-0.18128538689	-2.53926866109497	0.019463365765351	0.223833117762499	-3.32640576422356	ECHDC3
A_19_P00803039	1.6773003557875	0.09055367013	2.07238247720728	0.0512865246746084	0.332016303488167	-4.16337019880419	LOC100507429
A_21_P0009210	1.67679355025312	0.77265757494	1.6779657437257	0.1088152902887	0.451011393623254	-4.78504420747677	XLOC_012077
A_24_P297537	-1.6765508876	0.375152029295	-2.93733333406106	0.00810823641042227	0.157881937333406	-2.54951556241906	MAMSTR
A_21_P0000432	1.676421395525	0.521079444045	2.40637640821919	0.0258327646525834	0.250843426741055	-3.57401240390849	SNORD113-4
A_24_P47988	-1.67513287721563	0.31023534939625	-2.22950072193194	0.0373286238075804	0.290957988438057	-3.89245802762377	ELL3
A_33_P3355877	-1.67477264428437	0.2973663864475	-4.38693117279007	0.00028107051355906	0.0454179515524622	0.501669914444617	NFXL1
A_33_P3734981	1.6740847881875	0.881192000675	1.83892559998781	0.0807281665875394	0.399382453635449	-4.54225663427128	C9orf148
A_24_P139901	-1.6739375822625	0.16433647794	-4.59725386766699	0.000171918691886223	0.0361949481643778	0.949791100749477	GYPC
A_23_P86021	-1.6739208204	-0.14122391120125	-2.26048369241661	0.0350244604276361	0.283068827275856	-3.83766049565923	SELENBP1
A_33_P3548190	-1.67366164705	0.352791658135	-4.41794958228464	0.000261386944791244	0.0438539050391483	0.567877975998934	LINC00347
A_23_P115261	1.6731645602	0.5839071635725	1.69260179657885	0.105955150446801	0.445775984951928	-4.76363559697857	AGT
A_23_P119344	1.67311039281875	-0.192941781495	4.84181996303552	9.73374576314968e-05	0.0282310855559177	1.46763835472656	TEAD2
A_21_P0005098	1.67295598479062	0.5295440168325	1.64642341699348	0.115202995842109	0.461456966978051	-4.83071202819773	XLOC_005946
A_33_P3398356	1.67216101701875	0.00909977036499999	1.88322518673573	0.0742033960839407	0.386630325929664	-4.47269786752303	WDR72
A_23_P374689	1.67211182616875	0.8703805885475	1.73573821750058	0.0978960272688246	0.433203603083283	-4.69974676332998	GAD1
A_23_P38427	-1.67185422626563	0.1764428602375	-3.96919848939331	0.000748390838307311	0.0661543601827085	-0.391515617299815	RAB11FIP4
A_33_P3277373	1.66961100066563	0.1950866116575	1.90481712133686	0.0711945232737956	0.380280701389757	-4.43838420863179	OSM
A_32_P170547	1.66935934844375	1.165201144755	1.2195856304455	0.236721685540433	0.620532217536477	-5.38045068812697	CT45A5
A_23_P389250	1.66882642200625	-0.22950163002	3.51543176231052	0.00215988224878274	0.101241317117059	-1.35608595658603	C12orf70
A_21_P0005307	-1.667686611	-0.0478702461125	-2.08656460463711	0.0498561214492881	0.328551486464437	-4.13941432004096	XLOC_006443
A_33_P3407895	-1.66743157070625	0.229565189435	-3.90488078684558	0.000870149612602262	0.0705279891275179	-0.528920202993329	RINL
A_23_P128613	1.66738900780625	-0.13112102738	5.03239985431461	6.26575244223167e-05	0.0237305444757204	1.86789673307754	KDELC1
A_21_P0014184	1.6673063522875	1.024290535205	2.09828972242697	0.0487007995484995	0.326179034506342	-4.11953191905176	LOC100505938
A_33_P3216458	1.66622416177187	0.1702962014175	2.00889231350137	0.058152816846333	0.349599025351432	-4.26934369264921	ADAM23
A_23_P52266	1.6659682008125	0.474519028775	1.72794822071118	0.0993112525778479	0.434740440077658	-4.71137114949045	IFIT1
A_23_P167509	-1.66571987109062	0.3288089398775	-1.86388498630259	0.0769927932722293	0.392143880529978	-4.50320595855504	CYFIP2
A_23_P160318	1.66503531052813	0.5158180089225	2.50843447693824	0.0207944500827911	0.229142153356235	-3.38444841716915	COL16A1
A_33_P3250820	1.66451304721875	0.9520491800625	1.65386247712403	0.113668559822047	0.458449897263184	-4.81999982085414	FREM2
A_32_P40463	-1.66433618134375	0.16043416555	-2.25959680761488	0.0350885612241483	0.283271557223567	-3.83923509274469	NUDT9P1
A_21_P0008885	1.66349662355938	0.4576740449225	1.87798448962611	0.0749503451875898	0.387808906654376	-4.48098608903093	XLOC_012003
A_33_P3238548	1.6633440018125	0.118397015825	3.30767957884086	0.00349187050157912	0.119035521630932	-1.79136201757623	C3orf36
A_23_P30634	-1.66233446174062	0.6421858890575	-2.09129466451797	0.0493871078043648	0.327862418276288	-4.13140184036717	BACH2
A_23_P301053	-1.66167350416875	-0.12798765246	-2.32192848959139	0.0308367015195639	0.268603571450219	-3.72772497693977	PAIP2B
A_23_P103465	-1.66135137908438	0.1521054079825	-3.27835186750082	0.00373546987760255	0.120645452654154	-1.8523231716394	PLA2G5
A_23_P15101	-1.66070730251562	0.0499627302625	-1.41931612071753	0.171109588497065	0.545333342826032	-5.13967181601563	TMC5
A_33_P3317253	-1.660261254025	-0.633934157095	-1.97089042452176	0.0626453277195594	0.361077051364617	-4.33175436334797	PTER
A_23_P401774	1.66025741798125	1.2219812780225	1.52968113358593	0.14166152873833	0.504323916219241	-4.99398977641768	ELMOD1
A_24_P71649	-1.66021583089375	-0.434002653965	-2.37840439920006	0.0274001243082838	0.256367854475633	-3.62525322527098	CNTN3
A_24_P236251	-1.66007564557812	0.5315842096	-1.66423681152035	0.111557605862786	0.455817594714696	-4.80500064391432	DLK1
A_32_P190769	-1.65990152314062	0.1986294343625	-3.29326902303309	0.00360956136631652	0.120070067178188	-1.82133286673341	C1QTNF7
A_33_P3226735	1.65970060625	0.7423055335	2.16387500390789	0.0426732652935087	0.308817494746203	-4.00706214283518	STL
A_23_P421306	1.65926458775	0.327523704825	1.65713357789539	0.112999337187342	0.457770535992088	-4.81527802847139	SYT12
A_24_P93309	-1.65896702978125	-0.2180645592	-3.47638211617572	0.00236474042405377	0.104873885411503	-1.43831392522951	CDNF
A_24_P84396	1.65891339721875	-0.08217890485	2.77684459795228	0.0115925583471736	0.181379201795426	-2.86839387086504	KIAA1199
A_33_P3307197	1.65876201282813	-0.1075868863625	3.97480956299452	0.000738610693058329	0.0654037835167305	-0.379522887449522	PTGFRN
A_33_P3269403	-1.658575361625	0.5311491211875	-2.88466469058555	0.0091228942399516	0.165365947797869	-2.65491387192199	FOXI1
A_21_P0006717	-1.65804997917188	-0.2833737824625	-2.05245936217098	0.0533583573773396	0.337322414025521	-4.19684998145112	XLOC_008666
A_23_P503072	-1.65759366248438	-0.393575781525	-2.01569752816307	0.0573793927630886	0.347451019283554	-4.25808588480693	CCL28
A_33_P3384562	1.6572396740375	0.183406410605	2.9486178490541	0.00790541416505697	0.156807196763419	-2.52684380098215	PDLIM7
A_33_P3234124	1.65710347603125	0.05223047245	2.54019068022495	0.0194248222639563	0.223671511419196	-3.32466483816839	FAM132B
A_24_P113131	-1.6566381436875	0.0438215923	-2.68219275067785	0.0142750368719136	0.195866682852315	-3.05304218429629	BZRAP1
A_33_P3398618	1.65624507453125	0.11642982375	2.30296844575873	0.0320769144339073	0.272029176243025	-3.76182362874277	LOC339240
A_33_P3282162	-1.65613568654062	0.0419457965925	-3.41479058675824	0.00272729086555099	0.111506858361959	-1.56764479529664	PLAC4
A_21_P0014514	1.65585368289063	-0.0733459809375	2.18303017565813	0.041045365092055	0.303586119446907	-3.97382020653266	LOC100131774
A_23_P52761	1.6545730300875	-0.1543771997175	0.988202313806246	0.334785624764838	0.708062214832925	-5.61979420972514	MMP7
A_23_P217009	-1.65409243724687	0.35955019209	-1.98696832676238	0.0607082172787945	0.356678350684201	-4.30544442310639	C9orf24
A_19_P00322259	1.6537185025	0.377452396375	2.31017907579265	0.0315999327351071	0.270973295089842	-3.74887394915611	LOC100506374
A_33_P3319022	-1.65294675024688	0.18188411299	-1.85530328138394	0.0782596798210606	0.39465213645655	-4.51667369828015	CLEC9A
A_24_P416346	1.65278085313125	0.3246696429425	2.95289843162857	0.00782976167574274	0.156470063565987	-2.51823559265584	ETV4
A_24_P892472	-1.65062801800312	-0.1668927690275	-1.47793306712534	0.154904854710641	0.525347063910382	-5.06337533931118	EMX2OS
A_21_P0002273	-1.65059129153437	0.3384965639475	-2.31593388459542	0.0312239546901482	0.26958732982662	-3.73852269244144	XLOC_001635
A_19_P00319225	-1.65000139654687	0.1299931742625	-2.62909837664308	0.0160275617875677	0.20645403847154	-3.15539404940518	ZNF300P1
A_21_P0011147	-1.64961588965938	0.2771255162975	-2.5191696679233	0.0203216237868003	0.227628953439614	-3.36427969083267	XLOC_l2_003757
A_23_P258190	1.64906645466875	0.40173828836	2.42632944340238	0.0247661029319577	0.246412324650945	-3.53726918510987	AKR1B1
A_33_P3421053	1.64880088485625	0.391386657135	2.17424755972294	0.0417846053010114	0.306289393311769	-3.98908327912419	SELE
A_32_P126733	-1.64828839387812	0.5086701517975	-2.98363457021413	0.00730666178989844	0.151690962584966	-2.45629731730257	NOL4
A_33_P3359953	-1.64803662096875	0.24300783985	-3.25815843931164	0.00391276487430617	0.122733542772858	-1.89421818841762	LOC100131825
A_33_P3398195	1.64630161888438	0.4404925013575	1.71015979368293	0.102608849754155	0.439844534854432	-4.73777254591102	KLK9
A_23_P155848	-1.64607867081563	-0.0171596941525	-2.46428883201485	0.0228492100939051	0.237912183655787	-3.46693600076255	DKK2
A_33_P3241393	-1.64568060821563	-0.1219439041975	-2.58517874234233	0.0176289686267964	0.215124168924419	-3.23935368454305	SLC4A5
A_23_P81825	1.64550011295625	0.010134779615	2.42079220796002	0.0250579319827374	0.247712933488956	-3.54748177410495	GUCA1B
A_33_P3394933	1.64484392009688	0.0460523016025	2.96109475418954	0.00768684492633775	0.155387579568706	-2.50174058654551	P4HA2
A_23_P60009	1.64457492010938	0.1460273215875	2.45333782927455	0.0233875125564852	0.240523896632846	-3.48728393524602	ANXA13
A_23_P152605	1.6429500461625	0.4237467007675	1.32033653262462	0.20154174595454	0.580727278550027	-5.26278542702967	GSDMA
A_33_P3482534	-1.6427543662625	0.714319199665	-2.21649432404668	0.03833660502758	0.294766325149899	-3.91533114158747	LOC613266
A_33_P3441639	1.64247948632812	-0.0430814139375	2.11568307836085	0.0470314567455382	0.321847050986722	-4.08991099796011	LOC145694
A_33_P3295056	-1.64172421505937	0.5922364417025	-1.65219564980368	0.114010859224195	0.459256667686282	-4.82240318355453	PTPRCAP
A_23_P414273	1.6410638479375	-0.12839040065	3.61743621185581	0.00170365789743134	0.0917922287211578	-1.14054729145249	C5orf62
A_24_P413126	1.64021525382188	0.2143664094325	2.27258091650333	0.0341607846955814	0.279760990991362	-3.81614771473766	PMEPA1
A_24_P407259	-1.6400709798	-0.500649299915	-1.41566765718159	0.172161827660773	0.546709160951306	-5.14433856019244	SOX21
A_23_P110624	-1.63958946770937	-0.0311089495175	-3.03325135430403	0.00653259834719369	0.145758372080066	-2.35585138781932	CTNND2
A_21_P0005886	1.63734303877187	1.2860175253925	1.75852560301025	0.0938553041043546	0.426660501845444	-4.66552613069426	XLOC_007184
A_23_P427023	-1.6372503090625	-0.093568009375	-2.6007803315482	0.017043560441557	0.211753307645557	-3.20960364333695	GIMAP1
A_23_P132826	-1.6371570251125	0.08325884941	-2.78024253913826	0.0115058083741445	0.18108230286699	-2.86171550201224	SERPINI2
A_23_P206022	1.63505506009375	0.33520385095	2.07491775211223	0.051028136410748	0.331723546215472	-4.15909521889767	ITGA11
A_23_P69738	1.63500382834375	-0.32650920295	2.28719602896838	0.0331434642754979	0.276174340658709	-3.79007072744495	RASL11B
A_21_P0007684	1.6345929578625	-0.03377395871	4.20313510582847	0.000432379144185952	0.053955060300385	0.108829573753382	XLOC_009994
A_23_P38795	1.6343690210625	0.298913054075	2.62629262194995	0.0161256148163523	0.207163212931479	-3.16077714119527	FPR1
A_23_P133036	-1.633829487875	0.9460836947	-1.27793475538429	0.215815484753499	0.59742241287968	-5.31326458682508	SLC34A2
A_24_P112447	1.63334025954375	-0.228712740865	3.95461006114173	0.000774426925389954	0.0668580639219104	-0.422692156789513	ENTPD7
A_24_P272313	-1.63326418115937	0.3829546083725	-2.70876136576915	0.0134678008685598	0.191605745036935	-3.00148728422062	C2orf55
A_24_P57047	1.63321756952812	0.4971792544725	1.30515553923524	0.206564737862745	0.586740640866864	-5.2810166850643	DLL3
A_21_P0002064	-1.63167236352812	0.3115265200525	-2.21568562801654	0.038400092271857	0.29491849436764	-3.916750743782	XLOC_002151
A_21_P0006291	-1.63165316563437	0.3730888067925	-3.21164683908436	0.00435292535399098	0.127519099039346	-1.99045711788021	LOC340515
A_21_P0001894	-1.631635362275	0.32919190843	-3.07546322079405	0.00593697913590781	0.142469800872232	-2.26996948659208	XLOC_001613
A_21_P0002944	-1.63030314665313	0.0788125510525	-4.01754960403597	0.000668180089147017	0.0620331570460774	-0.288150119710483	XLOC_002616
A_23_P171074	-1.6302948681625	0.189175652845	-2.62889591280815	0.0160346184141824	0.206492513633808	-3.15578258203379	ITM2A
A_23_P136623	-1.62916756762187	0.3168653509025	-3.65474327504266	0.00156176007462908	0.0890136141359251	-1.06147811879304	ADCY5
A_23_P343411	1.62910687219688	-0.1660846122425	2.86314859578977	0.00957153418012083	0.168098947929871	-2.69776652975835	AGRN
A_21_P0001652	-1.62890822969375	0.400382026245	-2.07841402476925	0.0506737286832026	0.33060448791396	-4.15319443580675	XLOC_001286
A_33_P3297217	-1.6288441236375	-0.133202017285	-2.81918795552439	0.010554749451716	0.175311892066911	-2.7849367393639	NAAA
A_23_P218047	1.628663201575	0.00971269913500001	3.36928415339408	0.00302967490664587	0.115365868637803	-1.6628882599092	KRT5
A_21_P0001132	-1.627828596775	0.372287783955	-1.95630496384858	0.0644499698992824	0.365282762336551	-4.35550037065999	XLOC_000837
A_23_P165840	1.62775635538438	0.4408377236575	1.69403735471393	0.105678100812899	0.445179878712407	-4.76152837638764	ODC1
A_23_P316511	1.6275310956875	0.2299211738	2.21659757993201	0.038328505762274	0.294766325149899	-3.91514986224637	HOXB3
A_33_P3854953	1.62736965553125	0.3742910103	2.10218608111517	0.0483222592842535	0.325406114599691	-4.11290953587851	LOC440117
A_23_P156218	-1.62673824859375	-0.158530528925	-1.37094792192172	0.185486264279212	0.562235540658222	-5.20074504411596	GZMK
A_33_P3445679	1.62651052090625	-0.147064681275	2.85613533935812	0.0097222848919804	0.169083642304069	-2.71170815343444	FLJ42392
A_23_P126278	1.62610370423437	0.9393531502625	1.51401949696101	0.145567344200812	0.510895829999693	-5.01518737356852	CHIT1
A_23_P26439	-1.62578695640625	-0.219522779375	-2.33093596470689	0.0302631445148242	0.266515268379148	-3.71147147816368	DBNDD1
A_19_P00321322	1.625578205875	-0.152348806925	1.54365800080461	0.138249382349492	0.499262306834937	-4.97492887424883	Q9DSJ7
A_33_P3366258	1.62518651011875	-0.064809827655	1.5879467425851	0.1278847212201	0.483809499180632	-4.91364627787398	MTHFD2L
A_21_P0000610	-1.62481828301563	0.4339564525875	-3.61771711557448	0.00170254328760237	0.0917922287211578	-1.13995238147471	LOC401164
A_33_P3293164	1.62431678931875	-0.0144468703575	2.02571132402442	0.056258030759356	0.344676845274155	-4.2414756115332	CHGA
A_23_P383227	-1.623772917075	0.977888810965	-1.27796236261238	0.215805942550504	0.59742241287968	-5.31323217040639	S100A1
A_23_P100963	-1.62324685390938	0.4257993309975	-3.05357002320895	0.00623901954160905	0.143891642055319	-2.31455979905558	SPNS3
A_23_P30567	-1.62305639578437	0.0500877397475	-2.84320367590271	0.0100062340770715	0.171145043473055	-2.73738046966988	CRHBP
A_33_P3883985	-1.6230157184375	0.078544953875	-2.94525059391967	0.00796541888589517	0.157068599057215	-2.53361220552649	LMF1
A_21_P0007688	1.62282302439062	1.17202980075	1.63702804327812	0.117165959179068	0.464556380777963	-4.84418956130485	LOC100506159
A_21_P0012024	1.62243353979062	0.2335077823325	2.41128788187185	0.0255663104848714	0.249655317107754	-3.56498270577639	LOC100507460
A_33_P3255404	-1.62230808208125	-0.298236052365	-1.66810588647312	0.11077889375833	0.454353753973318	-4.79938886662173	CLDN11
A_23_P39251	-1.62193655891563	0.1875142018425	-2.60647755769135	0.0168343933845063	0.210928228842235	-3.19871910322825	PLIN5
A_23_P134419	1.621654263125	-0.012320984125	1.98075195761811	0.0614507665994027	0.35850873249248	-4.31563350947164	ZP3
A_19_P00813192	-1.62120507673438	0.2439108159875	-3.1537742985674	0.00496828381684539	0.133626639611033	-2.10967127670543	XLOC_l2_002761
A_19_P00322815	1.6207306703	0.4009896153025	1.71887729610327	0.10098127661189	0.437432451681873	-4.7248590207825	CDKN2B-AS
A_23_P406385	-1.61902143496562	-0.0687854179725	-2.57713046434272	0.0179383160067459	0.216398529687656	-3.25466782412724	FBXL16
A_33_P3274935	-1.61899389421875	-0.164952603375	-2.476572052778	0.0222591987580132	0.235492654224659	-3.44405811622381	C17orf28
A_21_P0014360	-1.61846560753125	-0.207385044275	-1.37529943266195	0.18415465515962	0.560584536125748	-5.19532127069052	LOC100506582
A_21_P0005860	1.6179153285	1.1554859138	1.46420077072849	0.158584370156974	0.529787487318588	-5.081470693304	XLOC_007124
A_23_P427587	1.61782478624375	1.192693734295	1.16512043817867	0.257593953460548	0.640337375030563	-5.44073518735864	FGF19
A_24_P314477	-1.61750105968125	-0.251032617745	-2.44020278033581	0.0240487760740283	0.243344509202035	-3.51162892625431	TUBB2B
A_21_P0007985	-1.61732068854063	0.2274742960425	-5.45327860742552	2.39464304223267e-05	0.0153799738379548	2.73873607315936	XLOC_010557
A_33_P3311267	-1.61711346895	-0.1147161646475	-1.79570041493894	0.0875721233481831	0.414411673807448	-4.60901418211595	KRTAP19-2
A_33_P3371999	-1.6167282039625	-0.389465592545	-1.44949949823268	0.162602072066001	0.534655338899412	-5.10069352802869	TPPP
A_23_P61057	-1.61595930540312	0.3333270941775	-2.28700446314986	0.0331566164926582	0.276174340658709	-3.79041313722687	IL16
A_21_P0012722	-1.61482954519687	0.4942815066175	-3.53343694417783	0.0020714096052046	0.100338913994826	-1.31811581099036	XLOC_l2_010636
A_21_P0011752	1.61442993440625	0.506004216775	2.11008508670615	0.0475629964557663	0.323144333099064	-4.09946083825083	XLOC_l2_007062
A_33_P3299232	-1.61368841285313	0.1623168408425	-5.06647055191122	5.79297280603477e-05	0.022989324431407	1.93909871690644	LOC96610
A_21_P0005595	1.61252773918125	0.7686883808575	1.67584960440782	0.109234209081505	0.451853459529306	-4.78812816707304	XLOC_006338
A_21_P0013955	-1.61169960089063	-0.1287429210875	-2.26195877597486	0.0349180847615061	0.282746145247061	-3.83504081607456	LOC100292909
A_21_P0004481	1.61154228120313	-0.0257894849125	1.52307322447855	0.143298775205609	0.507249284256829	-5.00295420624158	XLOC_004244
A_23_P113111	-1.6106823255	-0.182629263025	-2.65073159093355	0.0152902461414781	0.202192285372025	-3.11380147400395	AR
A_24_P237175	1.610213476375	0.803319849225	1.41643302950659	0.17194065900488	0.546314553024523	-5.14336037874107	CST2
A_32_P25357	1.60986797043125	0.4900365570325	1.84040879755206	0.0805018473199521	0.398865793226863	-4.53994627445658	CDH15
A_33_P3314176	-1.60915474840625	0.26592826615	-2.10567218015848	0.0479858311773	0.324388570230298	-4.10697800706768	FAM46C
A_23_P35219	1.60867628058125	-0.198486110535	2.34335175055824	0.0294887051489261	0.263981294807929	-3.68901140491346	NEK2
A_24_P115007	-1.60857177272813	-0.4671481975575	-2.23791285854018	0.0366896687358261	0.288291906707694	-3.87762310321157	ALDH5A1
A_24_P408603	-1.60846818408438	0.0173430627325	-1.31328917052785	0.203861497847993	0.583435531575911	-5.27127065024909	RAB39B
A_33_P3393927	1.6079230739875	0.155824571765	3.46016265097323	0.00245534128412648	0.105654379292747	-1.47241648224982	MTMR11
A_23_P169437	-1.6079118938625	-0.6889620099775	-1.34839372199027	0.192511171960097	0.569984498691914	-5.2286303909523	LCN2
A_24_P140608	1.60718104780312	0.1401926046175	3.12606357248805	0.00529209386242297	0.136649135107114	-2.16653230859276	HBEGF
A_21_P0001865	-1.6066872265	0.3253276298	-2.19935762840208	0.0397026547292244	0.299003862988929	-3.94534831902798	XLOC_001497
A_23_P416965	-1.6056572131875	0.12657357645	-2.46573823114765	0.0227788372770715	0.237569460349708	-3.46423944174761	FAM149A
A_33_P3265803	-1.60539887171562	0.5674149589525	-2.62922961539949	0.0160229891905407	0.206447549146482	-3.15514219202171	DEFB108B
A_21_P0007158	-1.60515542417187	-0.0554769609625	-3.31585135752395	0.00342680693346017	0.118522670072826	-1.77435233371923	XLOC_009463
A_23_P20494	1.604759165675	0.06530738604	3.25830877593094	0.00391141508650859	0.122733542772858	-1.89390653228686	NDRG1
A_23_P99442	-1.6037583152625	-0.1191476616225	-1.91097848805057	0.0703558802498326	0.378717060046282	-4.42854402660726	FLT3
A_33_P3328254	-1.60363392417187	-0.1815266924625	-1.79260915465261	0.088080333106546	0.415689770682709	-4.61374546490924	IL5RA
A_23_P94338	-1.60309257813125	0.13048709292	-2.09420297109287	0.0491007113351111	0.327159683838766	-4.12646971931368	ENPP2
A_21_P0000804	1.6025397372875	0.45144122908	1.66673011023766	0.111055259894605	0.455151997321482	-4.80138542829946	LOC100506783
A_23_P53126	-1.60186637544219	0.08196154189625	-4.43168462333097	0.000253119757155172	0.0433886599942442	0.597183904067569	LMO2
A_24_P51855	1.60160562226562	-0.069428688375	3.50804353851133	0.00219725333918508	0.102204775887434	-1.37165653491679	DUSP7
A_21_P0004200	-1.60135762755312	0.53571230137	-2.59600946978473	0.0172206002205755	0.212899194093542	-3.21870986155545	XLOC_004254
A_32_P309404	-1.60096639398438	-0.4691721287625	-1.69429661068891	0.105628132714072	0.445179878712407	-4.76114768065763	SLC22A3
A_33_P3646051	-1.60091555765625	0.230065283875	-4.0471687554015	0.000623343007350443	0.0610915308691153	-0.224808546311975	LOC284408
A_32_P185317	1.60062847741875	0.58479979281	1.26186525940643	0.221425405823746	0.603305532709951	-5.33203314203922	LOC645249
A_23_P434890	1.60040652391563	-0.2906266217425	3.68842545636166	0.00144372352652334	0.0869989168791778	-0.989995430023566	CARD10
A_33_P3509233	-1.60023488115625	0.569245517825	-1.92709904092057	0.0682027674710343	0.373950747645646	-4.40269703615875	LOC285286
A_24_P274270	1.59985737647813	0.1880423609825	2.20999692735359	0.0388494094665416	0.296462654071718	-3.92672825273856	STAT1
A_21_P0013981	-1.59736109810625	0.845779580515	-1.90710357100445	0.0708822844405418	0.379812297065159	-4.43473507711745	CHRM3
A_21_P0007826	-1.59729028507812	0.4616142030625	-1.49444445777476	0.150573350249773	0.518630182494278	-5.04144069843212	XLOC_009678
A_32_P24585	1.5972314086	-0.21676140687	3.60111692840273	0.00176966398431014	0.0933378179832768	-1.17509699551921	SH3PXD2B
A_21_P0007914	-1.59719976149688	0.352791276265	-2.9012144395583	0.00879160538579166	0.163502322032724	-2.62187073642321	LOC400128
A_24_P231302	1.59692135280625	-0.19360341538	1.71393759183019	0.101900791948868	0.438796934795352	-4.7321822593499	PGLYRP4
A_23_P99063	1.59681826978125	-0.1076044618	3.15026556866361	0.00500819502106284	0.133770512689103	-2.11687915909697	LUM
A_32_P208350	1.59617842628438	0.53614109314	1.94519132641626	0.0658558710616936	0.368447057630379	-4.37351565182819	TDRD9
A_33_P3780286	1.59479759389063	0.4451776267375	2.29517684994822	0.0325997774044515	0.273990410091845	-3.77579130662313	LINC00460
A_21_P0008347	1.59464326590312	-0.0226808243025	2.07190529745949	0.0513352890165997	0.332105218591515	-4.16417445266658	XLOC_010855
A_23_P429449	1.5945889324375	0.182809111825	2.66421223145775	0.0148471446998043	0.20019380146781	-3.08780596007471	NKD1
A_23_P85240	-1.59379036848437	-0.4013257784125	-1.86302150851242	0.077119447185466	0.392161676609537	-4.50456300004468	TLR7
A_33_P3298216	-1.59351474420469	0.64831679488625	-2.69161168919671	0.0139837469502348	0.194336164477667	-3.03479054002651	MYO16
A_33_P3263232	1.59350533707188	0.3238052349075	3.07379824256902	0.00595944303393943	0.142603799554599	-2.27336412964767	LRRC3
A_33_P3355503	1.5929908002875	0.5552938674425	2.27254879169162	0.0341630520937047	0.279760990991362	-3.81620492932318	FOXL1
A_21_P0004077	1.59297116076562	-0.2780871247625	2.37156742817589	0.0277964140303568	0.257835877785425	-3.63772911865091	XLOC_004651
A_23_P151166	-1.59281952339375	0.5432563563475	-1.8206375689978	0.083564684291167	0.405015754976014	-4.57063683705771	HVCN1
A_21_P0005692	-1.592660971075	0.258701158515	-5.49529241103257	2.17745386318583e-05	0.0145370831005508	2.82453628910165	XLOC_006781
A_24_P390060	-1.59260258763438	0.2758828802675	-3.32489953377482	0.00335614807456124	0.117535395515471	-1.75550665805668	IQCD
A_23_P112634	-1.592535260475	0.10880354187	-4.68776881721601	0.000139224194279119	0.0328562622954801	1.14192614525119	C4orf34
A_33_P3367361	-1.59221551752812	0.1825388833525	-3.16808858743128	0.00480863939345777	0.132156741757869	-2.08024182058328	FAM107B
A_21_P0007557	-1.59170812304062	0.535939019505	-2.87171674836773	0.00939039906463885	0.166991186534981	-2.68071625995218	XLOC_009748
A_21_P0013813	1.59089583585	-0.08049998832	2.37786887049517	0.0274309749009099	0.256486019862062	-3.62623113410404	XLOC_l2_015716
A_24_P365515	1.5906787694625	0.051009677945	1.57650020014031	0.130499276870879	0.487477200114227	-4.92961273400187	FOXA2
A_33_P3296862	-1.59031403022812	0.451145450855	-3.30766705882992	0.00349197110628936	0.119035521630932	-1.79138807037417	C16orf89
A_32_P70158	1.5893055553375	0.28093431252	2.57932542669279	0.0178534462354373	0.215985107407195	-3.25049351119693	LILRB3
A_23_P74309	1.58906533125	-0.328752376125	1.30172216985364	0.207714200521004	0.588224078820963	-5.28511549947164	NOS1AP
A_32_P169179	1.5887858094625	0.264208611695	2.47196658909542	0.0224787290195776	0.236277516571977	-3.45264266396802	MSX2P1
A_21_P0001361	1.58809058532656	0.29972495401125	2.69464162510318	0.0138912480030212	0.19368728563487	-3.02891332285563	XLOC_000332
A_24_P332647	1.5877336049625	0.093165402845	3.11205690169634	0.00546346849970759	0.138397552506623	-2.1952163493687	SSH1
A_33_P3401711	1.58754434877812	-0.1985300756025	2.20256156949553	0.0394439240269092	0.298269389170139	-3.93974658747152	USH1G
A_23_P134176	1.58691570615	0.06979729717	3.4464444203383	0.00253462656037534	0.107438944901323	-1.50123555259771	SOD2
A_21_P0014417	-1.58455400986562	0.4570211573575	-1.99528899817319	0.0597268239221962	0.354424184277695	-4.29177365034608	LOC100506240
A_33_P3350863	1.58452066404375	0.331908452135	2.06467939584451	0.052078841575484	0.334660878965141	-4.17633899245052	RETN
A_23_P56559	-1.58410019043125	-0.013424059095	-1.75343946784098	0.0947445124312793	0.428109521440082	-4.67319205157738	DHRS9
A_24_P345209	1.58384754322656	-0.05927223704375	2.89960980119326	0.00882321413029624	0.16363210542201	-2.6250776197271	DYRK3
A_24_P385732	-1.58268899780625	-0.68553286422	-1.38928176390923	0.17992740277866	0.555751901721947	-5.17779841574232	OSTalpha
A_21_P0009245	-1.58227284237187	0.442182706315	-3.40767804811792	0.00277252099632046	0.112449994270427	-1.58254924332969	XLOC_012197
A_33_P3376214	-1.58218292375938	-0.1440603665075	-2.19319627236846	0.0402045645167636	0.300903647300516	-3.95610725068102	FMO5
A_33_P3342260	1.58070601215938	-0.3239778027725	2.057605117115	0.0528161604528494	0.33609153938014	-4.18822234588242	GCK
A_33_P3333054	-1.58013530154063	-0.2463514474575	-2.62679052462205	0.0161081732963074	0.207071853276246	-3.15982206144604	SYBU
A_23_P90130	-1.58000177176563	0.48221152175	-2.64119847336103	0.0156111165854235	0.204252822183549	-3.13214905689486	NAPSA
A_33_P3358213	1.57959538177812	0.4892303582975	2.02254767749813	0.056610163551658	0.345470214399198	-4.24672898938933	PADI6
A_21_P0010894	1.57909445674062	0.011138979705	2.283784381595	0.0333784155800926	0.276976345992352	-3.79616638169642	XLOC_l2_002049
A_33_P3260342	-1.57880988303125	0.081924002325	-2.43009722285921	0.024569342006177	0.24549504609126	-3.53031317017554	NFASC
A_33_P3238433	-1.57864299940625	0.161216698975	-1.03977151824266	0.310776475443613	0.686350405041732	-5.57030254895293	ALDH3A1
A_24_P131173	-1.57813008684063	-0.2096032534725	-2.91854591246338	0.00845706062108945	0.161195641943448	-2.58719211295236	C1orf115
A_21_P0000419	1.57803460523125	0.189486210685	2.2164938273067	0.038336643995037	0.294766325149899	-3.9153320136682	SNORD114-22
A_21_P0000204	-1.57783450096875	0.429400757975	-3.29328696588094	0.00360941244455899	0.120070067178188	-1.82129556949655	KRTAP22-1
A_21_P0009961	1.57742345802187	-0.0931543542075	1.84546716242508	0.0797341608506594	0.397644150521094	-4.53205718543379	XLOC_013542
A_24_P76018	-1.57735965009375	-0.242482548325	-2.71050763377191	0.0134162905580598	0.19143114921974	-2.99809105830238	C3orf71
A_23_P160537	1.577052035875	-0.120946092175	3.10074624969863	0.00560577311832111	0.139877719391669	-2.21835071785691	C1orf135
A_32_P6015	1.57697995174687	-0.2199828598525	1.36397853283457	0.187634916537344	0.564830627052336	-5.20940239116706	MNX1
A_23_P39647	1.57695425475	0.07626185255	3.75378929675017	0.0012392928367745	0.0803113142110098	-0.851043093381126	SLC4A3
A_21_P0000857	-1.576303009625	0.4411699443	-3.47940349376089	0.00234823017107333	0.104873885411503	-1.43195787220325	LOC340544
A_33_P3418294	1.57623973416562	0.3584280725825	1.95068094784691	0.0651580581592165	0.366728198884136	-4.36462544736017	DNAH14
A_21_P0000400	1.57609253411875	0.00981148017	1.65897072028631	0.11262494934085	0.45731011236776	-4.81262308308332	SNORD114-3
A_21_P0008333	1.5759178447625	0.0795903578225	2.45335306775529	0.0233867553454673	0.240523896632846	-3.48725565286358	XLOC_010825
A_33_P3365732	1.57551245919687	-0.1264995178925	2.81074377878625	0.0107543559160848	0.176191561132136	-2.8016202348499	TNKS1BP1
A_21_P0006292	1.57515004332812	1.0648230145125	1.70212209094188	0.104129337937533	0.442923117256817	-4.7496364578981	XLOC_007773
A_33_P3229107	1.57488977375625	-0.03991665912	4.15263806982781	0.000486738689854903	0.056341643148464	0.000807373585942628	MIR205HG
A_21_P0004551	-1.57434611882187	0.3851313993175	-4.3573058862018	0.000301260557939985	0.0466026202723077	0.43840542512752	LOC285577
A_32_P86578	-1.5739873123875	0.42997831079	-3.25777270637854	0.0039162302321539	0.122733542772858	-1.89501781714732	LOC389023
A_23_P145631	-1.5736972485625	-0.003941945475	-2.77454813352532	0.0116515402453747	0.181744957013658	-2.87290548981877	GIMAP6
A_23_P47247	1.57345495124688	-0.0898825436275	3.24948297753383	0.00399143143314731	0.122820108422599	-1.91219658657241	TCP11L1
A_33_P3393175	-1.57330100293125	-0.66497349022	-1.45346697948883	0.161509744118643	0.533499512091276	-5.09552107077808	CAPN7
A_24_P112032	-1.57320137404687	0.0211525066	-2.4513763913541	0.0234851689942121	0.240752204755901	-3.49092358474625	KCNK17
A_23_P110531	1.57309388489062	-0.1050256360875	2.73063989498115	0.0128358004874022	0.189207249560936	-2.95886939013294	FST
A_21_P0007166	-1.57302814484688	-0.0627593997025	-1.45333465645145	0.161546079027383	0.533499512091276	-5.09569376435409	XLOC_009016
A_33_P3391796	-1.57294347788125	0.766927807945	-1.55837019526965	0.134731597400578	0.494316754368062	-4.95471989496425	NOG
A_23_P10936	1.57270413944687	0.96866222792	1.83641372977826	0.0811127171165393	0.399920139323301	-4.54616638904377	KRTAP4-1
A_32_P204376	-1.57254774709375	0.66980646245	-1.97520688242428	0.0621199415941616	0.360437110079383	-4.32470465529045	ANKRD20A2
A_33_P3225630	1.57152715463125	0.186145477705	2.23954752645407	0.0365666735946542	0.287964682837057	-3.87473659888251	LOC400706
A_33_P3251552	-1.57142948088125	0.2153268935575	-1.92559992085651	0.0684005095353321	0.374260922352452	-4.40510681038745	RSPO4
A_32_P221	-1.57060930659063	0.3553593321025	-2.22337670947191	0.0378001688168733	0.292571191084052	-3.90323744025444	C16orf78
A_23_P411296	1.5705108896	-0.20025057632	5.19153501725776	4.34709466941948e-05	0.0202796299343133	2.19945404706261	CEBPB
A_21_P0006183	-1.57042041665625	-0.52364195245	-1.84665726407036	0.07955447673151	0.397060259185529	-4.53019890417081	XLOC_007467
A_23_P125717	-1.57021323104375	-0.45128472271	-1.81528368100589	0.0844113478867312	0.406890301118511	-4.57890765957983	NAP1L3
A_21_P0004346	-1.57010819497812	0.4231757470925	-4.09086384217431	0.000562626217188829	0.0591037093870476	-0.131345305869131	XLOC_004685
A_32_P453321	-1.5691972756625	0.475309472645	-1.86819129747005	0.0763638668022904	0.39084230026316	-4.49643170171133	C1orf228
A_33_P3258977	1.5678748977625	0.43335211321	1.74422322935888	0.0963742884878738	0.430803822391768	-4.68704217371301	CLEC4D
A_21_P0004359	-1.56707246499375	0.4225646788175	-2.77808602545341	0.0115607924474476	0.181231932517658	-2.86595433545854	XLOC_004725
A_23_P408376	1.56705487109375	-0.0916757195	3.11555860078201	0.00542012655422148	0.138075477218615	-2.1880489182356	HSPA12A
A_24_P362904	1.56633496824062	0.0812935604675	3.04400930760436	0.0063755347612708	0.145599029662083	-2.33400023307394	PFKFB4
A_23_P400603	-1.56631192021875	0.213765155075	-3.61539592996564	0.00171177527482538	0.0918115916166651	-1.14486808102975	MGC21881
A_23_P9402	-1.566193777875	0.830820935125	-2.05757603543592	0.0528192107652345	0.33609153938014	-4.18827114407974	CNTFR
A_23_P254741	-1.5660032278875	0.21054950144	-3.22014720642193	0.00426903159584962	0.126570620132524	-1.97289629152981	SOD3
A_23_P209904	1.56566255704063	0.06146929022	2.59066240638287	0.0174210819616654	0.213679759299014	-3.22890662912741	GPC1
A_23_P70794	1.56493754814688	-0.1155926031075	4.02095491221153	0.000662865606550399	0.0617121798362582	-0.280868461011067	RAB23
A_21_P0013554	1.56487492360312	0.91590253442	1.35122248434573	0.191618722777405	0.569103201537078	-5.22515388729175	XLOC_l2_014697
A_33_P3235048	-1.5647751709375	0.047649909625	-3.04349185090358	0.00638300521117234	0.145599029662083	-2.33505184874866	TRIM77P
A_21_P0014616	1.5645529359875	0.60273929154	1.3713483015196	0.185363424687605	0.56218276167133	-5.20024659480794	LOC100506120
A_23_P153372	-1.5641447471875	0.325578815	-2.41953224557446	0.0251247812768562	0.248004109112127	-3.54980388838086	HSH2D
A_23_P209954	1.56407685470938	0.596305285705	1.59474203431562	0.126353403621903	0.481448478299372	-4.90412592670989	GNLY
A_23_P121926	-1.56364754028125	-0.00114645047499999	-2.48950626522222	0.021653330190048	0.232620859731705	-3.41990598500301	SEPP1
A_33_P3246448	1.56350082812187	0.5765055058725	2.14591289728961	0.0442528744619592	0.313420798063281	-4.03807379318852	KCNE4
A_24_P491397	-1.56275065065	1.279791525105	-1.35429638857104	0.190652648430088	0.567995110603855	-5.22136929793858	LDLRAD1
A_21_P0013827	1.56256196163125	1.1723399392425	1.93389166234075	0.0673131043141601	0.37163642027531	-4.39176244356725	XLOC_l2_015789
A_21_P0000898	1.56252427890313	0.1660517816225	1.50839311566032	0.146991976222341	0.51305124038972	-5.02276077716608	LOC100131234
A_23_P103601	-1.56247041473438	0.0660477569625	-3.22259476861566	0.00424516901328364	0.12646521582249	-1.96783756935518	MAN1C1
A_21_P0000702	-1.56208904787813	0.00517343719750001	-2.88364213408742	0.00914375165731665	0.165517237010556	-2.65695318811138	LOC100507266
A_21_P0009634	1.56174330251562	0.4079988806375	2.08009405884885	0.0505042180749323	0.329883305986611	-4.15035677247858	XLOC_012870
A_23_P23457	1.56107346255938	-0.1646073875775	2.61789987271638	0.0164223105609182	0.208730364616841	-3.17686370708099	FBLIM1
A_21_P0009849	-1.56081230254375	0.67096037714	-2.73369278495963	0.0127498867630064	0.188715433042061	-2.95291099184172	XLOC_013551
A_33_P3283601	-1.56050315983125	0.33120550951	-3.52321722365256	0.00212117899381505	0.101225172740056	-1.33967184017554	LOC389033
A_21_P0013711	-1.56025544697813	0.6338089825675	-2.64489297372903	0.0154860166956389	0.203578913747582	-3.12504209499691	XLOC_l2_015038
A_23_P92928	-1.55948117634687	0.5050308690475	-2.43643515192811	0.0242416438842425	0.24409540961353	-3.51859959894901	C6
A_23_P150198	1.5587463187375	1.148872467565	1.37010524468747	0.185745015815501	0.562556936516605	-5.20179373831051	LOC440040
A_24_P331150	-1.55840265484375	0.14957409275	-1.1075322487341	0.281124959143062	0.661343118011318	-5.50187070787501	CYP4F22
A_33_P3257030	1.55823523025	0.133855198625	2.56236275378027	0.0185192688241445	0.219646839847654	-3.28270888607632	LEPREL4
A_23_P68007	1.55756885293125	-0.14056813753	3.95003375509765	0.000782778833201064	0.0669777745049156	-0.432470874369233	ATP1B3
A_33_P3242099	1.55747387674687	-0.1507247106025	5.00970007925311	6.6023173596311e-05	0.0242919536433205	1.82039564562725	CAMSAP2
A_23_P34452	-1.55739029215625	1.17211250865	-0.753502201150394	0.459872686184967	0.789649344274306	-5.81574973689234	LOR
A_21_P0006899	-1.55722148952188	0.06532407362	-3.64972837852269	0.00158013215830501	0.0893338364934337	-1.0721134802838	XLOC_008573
A_23_P405815	-1.55699826864688	0.4212500690825	-1.97002455131793	0.0627511937559147	0.361243261829705	-4.333167300805	PYGM
A_23_P6066	1.556546667	0.097351892475	2.46540879403343	0.0227948146716566	0.237663503923252	-3.46485241909815	CPXM1
A_24_P221414	1.55645160938906	0.03819619651125	1.44774808525075	0.163086175184912	0.535102783413556	-5.10297326697767	DYNC1I1
A_33_P3289810	1.55643336555313	0.1245129503175	2.24730777385889	0.0359879163606956	0.286385020110623	-3.86101696836436	LOC100509091
A_21_P0008754	-1.55623239691562	0.1333574494175	-3.18517390554512	0.00462461140842805	0.130942052596111	-2.04506550621238	XLOC_011519
A_23_P164691	-1.5561385202875	0.1885181462325	-3.05779135582983	0.0061796478067247	0.14357226319599	-2.30597003746545	ICAM3
A_33_P3272231	1.55562227714062	-0.0335899540375	2.92179732929673	0.00839567699183839	0.160475033387934	-2.58067793676065	MFSD2A
A_23_P66682	1.55551512420625	-0.1650566646725	1.97219745122603	0.062485824815702	0.360895647731805	-4.32962077581918	HOXB6
A_21_P0008989	-1.5554209763625	0.6307591393725	-2.70099178366222	0.0136992681423695	0.193026150034903	-3.01658650788502	XLOC_011816
A_23_P254816	1.5550172087625	0.107341775385	2.19070743890692	0.0404089427247993	0.301560427256007	-3.96044818634332	TCF15
A_33_P3423949	1.5548641807	0.3390388960975	2.69962995732512	0.0137402259563442	0.193032861749375	-3.01923111971405	CBX2
A_23_P105794	1.55436174175	0.00727855955000001	1.83850346741814	0.0807926807601999	0.399548929636254	-4.54291394845381	EPSTI1
A_23_P151851	-1.55427766759375	0.1102168053625	-1.883980981842	0.0740962151676932	0.386429012374713	-4.47150126695994	DUOX2
A_23_P120103	1.55357072115312	0.4795872288725	2.57909939084671	0.0178621685763661	0.215985107407195	-3.25092345662728	KCNS3
A_21_P0004033	-1.55285599841563	0.6217193288175	-2.1355771716036	0.0451856831635236	0.316414076202212	-4.05584757771124	XLOC_004472
A_23_P55281	1.55261484940625	-0.25383894835	2.30862809469566	0.0317019744742603	0.27107022294659	-3.75166127814193	HOXB7
A_33_P3246829	-1.55235619225625	0.00955340938249999	-2.17818899225246	0.0414513652378456	0.305042275406706	-3.98223809888162	IL1RN
A_32_P175934	-1.55219930108438	0.833956944745	-1.43021996864708	0.167995705622098	0.541890280200866	-5.12566694220425	CD48
A_23_P369485	1.55213373073437	-0.1268534409125	2.00882425461418	0.058160598675089	0.349604385283182	-4.26945615773343	MGC45800
A_21_P0000420	1.55162636249375	0.10625944012	1.90326597055958	0.0714070389482736	0.380860059833539	-4.44085813001748	SNORD114-23
A_33_P3252785	-1.55134429090312	0.3002285836525	-3.66031840800356	0.00154158340935243	0.0888845461444691	-1.04965226776008	PLAC9
A_21_P0002444	-1.55130818859688	1.2389338162975	-1.49539530606534	0.150326963500314	0.518163558935933	-5.04017167504477	XLOC_002108
A_33_P3393331	-1.55095961841562	0.07098662568	-2.30943014831308	0.0316491681081641	0.270996186156487	-3.75022000582506	MFSD6L
A_24_P318656	1.55083882011875	-0.07261673653	2.70802262457005	0.0134896482734188	0.19177676204679	-3.00292374034817	ITGB3
A_33_P3243702	1.55074879034375	0.48939026315	1.67621583739616	0.10916161024381	0.451663617561827	-4.78759464312173	KLHL30
A_33_P3489228	1.55069553358125	1.1769001144525	1.75181074755003	0.0950307919530097	0.428290320823777	-4.67564351216169	PTPN20A
A_33_P3334384	1.55052693944375	0.30076751268	2.72798963384378	0.0129108296454606	0.189207249560936	-2.96403968345639	LOC100132774
A_33_P3251462	-1.54936087839063	-0.2402932947125	-2.81036743442617	0.0107633355106222	0.176281756124422	-2.80236333068389	C20orf141
A_33_P3259865	-1.54933070868438	0.0779469936775	-1.87941240338624	0.0747461749023543	0.387418015367321	-4.47872939291189	C1orf220
A_21_P0013086	-1.54774513154688	0.1057438769875	-2.29231733007431	0.0327936289415053	0.274645593181449	-3.78091081296305	LOC728052
A_23_P153897	-1.54754423685938	0.397482199675	-3.12082204547293	0.00535560550603378	0.137393310207898	-2.1772708896199	GNG7
A_21_P0000697	1.5467368408	0.213452906815	2.31972750143757	0.0309783681401105	0.268813974242057	-3.73169127214977	LOC100505912
A_24_P397255	-1.54631106656875	0.749455763545	-2.52234295976516	0.0201837995804106	0.227282086779735	-3.35830978921542	ENPP6
A_32_P41604	-1.54517252940938	0.1798734514725	-1.83777539831324	0.0809040567485666	0.399673714715495	-4.54404739803786	F5
A_23_P320739	-1.54455272669062	0.3508335649225	-2.10994737991082	0.0475761401412396	0.323144333099064	-4.09969556159389	MEF2C
A_23_P73848	-1.5445463313125	-0.35560192805	-1.1026716210904	0.283180810264693	0.663295685163893	-5.50690646100047	NCRNA00185
A_23_P64161	-1.54451477146562	0.362461107865	-3.41267553008139	0.00274066478240486	0.111811506205825	-1.5720776186818	ANGPTL5
A_23_P146855	1.54415545023438	1.1197596575625	1.29944490291711	0.208479358838805	0.588911824302534	-5.28782915814272	MPPED1
A_33_P3375170	1.54409834202188	-0.027384345845	3.88108752211346	0.00092002795669639	0.0724299269322636	-0.579715706840676	LOC100131242
A_33_P3326568	1.54394171299375	0.6915028297575	1.84279096045746	0.0801395158426341	0.398334531185287	-4.53623289707311	GLIS3
A_33_P3252605	-1.54391806003125	-0.14332711265	-3.20159454347614	0.00445420889782505	0.128984306902282	-2.01120770503018	CYP2U1
A_21_P0003748	-1.54387442427813	0.00194766407749998	-3.53167293846403	0.00207991729803375	0.100477321690599	-1.32183733700535	XLOC_003993
A_23_P134100	1.54305719078125	0.0529225184375	2.74597593044656	0.0124097135772602	0.187050027916668	-2.92890937310837	ULBP3
A_21_P0001002	1.54267488574062	0.659285363405	2.09826900290379	0.0487028196342074	0.326179034506342	-4.11956711432259	XLOC_000348
A_23_P357881	-1.54224267021875	0.359634518875	-1.46206080306598	0.159164126783683	0.530641213540791	-5.08427846307209	CD8B
A_23_P334173	-1.54208781267188	0.0158575896125	-2.375093271574	0.0275913876087643	0.257040694624031	-3.6312976664222	LY75
A_32_P131640	-1.54159508900312	-0.1858758699025	-1.14192631342359	0.266888729838098	0.648417358081523	-5.46568315662919	SLITRK4
A_24_P109633	1.5413724651875	0.582744833275	1.97953456708633	0.0615971280473545	0.358908667890987	-4.31762645651156	ITPK1
A_23_P326931	-1.541245144125	0.0122563252	-2.31966251373823	0.0309825601877757	0.268813974242057	-3.73180835182991	TTC18
A_23_P151150	1.54064054574063	-0.0147377895325	2.60952647066303	0.016723453194839	0.210591259626508	-3.19288963774638	FOXM1
A_23_P137046	-1.5403282291	0.57050670797	-3.02560006916735	0.00664657379053454	0.147138092302763	-2.37137695178723	NYX
A_21_P0006234	1.53986161238437	-0.0282185388425	2.47188443822972	0.0224826632375392	0.236277516571977	-3.45279571942028	XLOC_007591
A_24_P261417	1.53908226736875	0.0393525117075	3.03875035390334	0.00645185270484796	0.145599029662083	-2.3446851783652	DKK3
A_24_P227415	1.53868174486875	-0.0997916812175	2.08660822448848	0.0498517779965983	0.328551486464437	-4.13934048184562	CLEC7A
A_33_P3246598	-1.538302020025	0.377507770755	-2.72705421520993	0.0129374108607535	0.189207249560936	-2.96586404792107	C8orf80
A_33_P3420053	-1.53824594175938	0.0259179852175	-3.0976017519751	0.0056459696116845	0.140083546272499	-2.22477776768042	ZNF415
A_33_P3501900	-1.53812885270312	0.3244462740875	-3.96268359014928	0.000759908433122019	0.0665923903077342	-0.405439126113232	LOC386758
A_23_P259098	-1.53668680582813	-0.4766334355375	-2.05938887457968	0.0526293684683911	0.335884063169168	-4.1852284210646	ZSCAN16
A_33_P3260634	-1.5364647911875	0.17788259805	-1.78938926345085	0.0886124074574048	0.416540854868559	-4.61866747598997	PLCB4
A_33_P3257518	1.53643644271875	0.19519622855	2.34163646360587	0.0295945950635683	0.264226668824634	-3.69211822432126	FLJ22447
A_23_P20022	1.53641268545625	0.332508102365	2.22742509680811	0.037487839274577	0.291464216511303	-3.89611344565727	HILPDA
A_21_P0012679	1.53630752968125	1.159286809845	1.55351806353195	0.135883463597036	0.495921125688169	-4.9614012892288	XLOC_l2_011263
A_32_P176018	1.53588545897188	0.5435854828025	1.17034436173568	0.255534236785589	0.638880791201819	-5.43505619798365	ACTL8
A_23_P23074	1.53538361228125	0.200496837825	2.14156253350045	0.0446433490405	0.314867790793152	-4.04556122001619	IFI44
A_21_P0000483	1.53524486819063	-0.0417282228225	4.22964116450792	0.0004063243053098	0.0522390215358002	0.165522207335065	SNORD75
A_21_P0008800	1.53494831680625	0.62412070667	1.55322723895152	0.135952762610429	0.495921125688169	-4.96180124315072	XLOC_011608
A_23_P421032	1.53467003374375	0.423749956795	1.53189820469153	0.1411156782071	0.503584272533077	-4.99097526564732	SEC14L4
A_33_P3370404	1.53382464328125	0.017885735875	3.47945309437039	0.00234796007753012	0.104873885411503	-1.43185351891792	PANX1
A_21_P0000176	1.53365580415312	0.000762083209999996	1.68946383415041	0.106562906242131	0.446705292326414	-4.76823715061084	CDH13
A_24_P340128	-1.53365287302813	0.30555872694	-1.63369404486458	0.117869283983794	0.46623683239892	-4.84895820062746	P2RY8
A_33_P3335590	-1.53343812832187	-0.0989442882325	-2.20929653330246	0.0389050602803234	0.296664240090672	-3.92795564803615	CCDC64B
A_33_P3290714	1.5331326292625	-0.50571403609	1.78471550514104	0.0893896830625652	0.417829859872086	-4.62580072621842	HS6ST2
A_21_P0002511	-1.53304529114375	-0.096301965665	-2.51799048234385	0.0203730633625998	0.227732009710291	-3.36649715058796	XLOC_002344
A_23_P204640	-1.53282680753125	-0.46224551165	-2.44279139137546	0.0239170930013558	0.242511866865666	-3.50683640048726	NANOG
A_23_P138725	1.53273773667812	-0.1055775854075	3.59319573212944	0.00180260650035828	0.0942911868264729	-1.191858390079	MARVELD1
A_21_P0005927	-1.53273401378437	0.5442854381475	-3.37951083924042	0.00295898002776934	0.115185200929024	-1.64150848000891	XLOC_006726
A_33_P3280805	-1.53077284255625	0.013000994705	-2.58006826961501	0.0178248094252272	0.215901887187062	-3.2490804160674	LMO7
A_33_P3271273	1.5307720535	-0.17059758045	2.47025871660864	0.0225606517671124	0.236614296228208	-3.45582407679184	HOXB2
A_21_P0008558	-1.5303064029625	0.436346099505	-3.84792256591405	0.00099433079950252	0.0738519371770386	-0.650480636940094	LOC145837
A_23_P136909	-1.52960642663125	-0.141336309955	-2.63064953423585	0.0159735953839648	0.206133395929531	-3.15241689168195	HMGN5
A_24_P380349	-1.52932214232812	0.3280694484875	-2.52926575209963	0.0198861618242574	0.226067862139309	-3.34527324044626	HTR1E
A_21_P0000561	-1.52843228164063	0.2630532344375	-2.94246323227349	0.00801542116907091	0.157572434985466	-2.53921290523119	PCNA-AS1
A_23_P52207	1.5283507856875	0.076079094675	1.88650648201286	0.0737390550240876	0.385793141461814	-4.46750043218701	BAMBI
A_21_P0006477	-1.52829969760625	-0.079057101835	-1.71565610611185	0.101580084229754	0.438159209969003	-4.72963626353967	XLOC_007914
A_24_P932736	1.52800125155625	0.21677887367	1.9724048359003	0.0624605498690393	0.360885279586903	-4.32928215609608	HMBOX1
A_21_P0002200	-1.5277596805	0.8495176985625	-2.25532326450501	0.0353989491629451	0.284346418365044	-3.84681750136492	XLOC_001430
A_23_P400310	-1.52767062144688	0.2288000445925	-2.44324925205756	0.0238938716290191	0.242330594742417	-3.50598845063038	REG4
A_24_P244944	-1.52745848046875	0.30777760225	-1.565424869886	0.133071352945377	0.491978563283739	-4.9449768945375	MCTP2
A_23_P425332	1.52736936967188	-0.0275501075125	1.46686494178934	0.157865001421731	0.528883481403776	-5.07797056404232	PPP4R4
A_21_P0014652	-1.52703023638437	0.02159394703	-2.96471066586559	0.00762459696289254	0.154931688145857	-2.49445850517681	LOC100507411
A_24_P45451	-1.52686776915	0.20085058008	-1.5007523045168	0.148945014348005	0.51586902627469	-5.0330102129131	SLAMF6
A_21_P0006655	-1.52677201304375	0.25726926244	-3.51769718953416	0.00214854913910409	0.101241317117059	-1.3513104178402	XLOC_008395
A_23_P139434	-1.52625282005625	1.8002446060425	-1.03023183956397	0.31512344106507	0.690090219742454	-5.57962795554241	PRB2
A_33_P3300975	1.52581379010625	-0.48119154424	1.60319207981783	0.124470639384491	0.47837568336083	-4.89224398798833	HOXC4
A_23_P4899	1.52553482400625	-0.335086234295	3.55793012550929	0.00195676442134796	0.0976251514611329	-1.26640951953475	NTF4
A_33_P3290709	1.524160628875	0.37541659885	2.43251686900081	0.0244437519844594	0.244937698054706	-3.52584311249086	EGFL6
A_19_P00318741	-1.52415295980312	0.27897734057	-2.99250008206214	0.00716214768003551	0.150408362857882	-2.43839073770483	Q6UXP8
A_23_P211561	-1.52412952664062	0.1238310909375	-2.01321189165136	0.0576608170923665	0.348126154027795	-4.26220069861486	MEI1
A_23_P324538	1.52384816611875	0.112749082395	1.20694162630124	0.241448976262296	0.625172464103522	-5.39465658386925	LCE3B
A_23_P360240	-1.52382166581562	0.1221052294725	-4.03702058060108	0.000638356318045699	0.0610915308691153	-0.246512257181145	MYEOV
A_23_P202104	1.52332275416562	-0.0332854574175	3.48108523522981	0.00233908949330482	0.104873885411503	-1.42841954701392	PPIF
A_23_P253123	-1.52246905431094	0.11183332408875	-1.39246039854943	0.178977311902797	0.554877784958818	-5.17379472864779	VGLL1
A_23_P94461	1.52170305709375	-0.1231331752	3.12201190398914	0.00534112341486674	0.137393310207898	-2.1748336408456	FSD1L
A_21_P0012255	-1.52148883765625	-0.1560179693125	-2.52044226845976	0.0202662458228301	0.227598283931956	-3.36188599391054	XLOC_l2_009316
A_24_P84340	1.52143210526094	0.50355701758375	2.09011158337642	0.0495040426696323	0.328023140565962	-4.13340697784196	MAST4
A_23_P146134	-1.52095902484688	-0.1761253962525	-1.24619039828946	0.227005216880626	0.609423799088968	-5.35014712365132	DUSP26
A_33_P3407256	1.52068958720937	0.0010319777675	3.11873032988895	0.00538115674106103	0.137548872485993	-2.18155478129527	TRIP13
A_23_P301942	-1.52046907110625	0.12825988599	-1.77297200688223	0.0913688035505198	0.42172229495229	-4.64366541395371	NPPC
A_23_P134914	1.52022868915625	0.1334058372	1.97427538064227	0.0622329883345359	0.360631277528335	-4.32622685576017	LY6H
A_33_P3330791	-1.52002760800312	0.5857158619725	-4.05940142774032	0.000605713848796306	0.0610915308691153	-0.198644986279443	LOC401220
A_33_P3229032	1.51992442821562	0.3983382206975	2.89556389303544	0.00890339691398879	0.164111642642694	-2.63316048465111	CLEC11A
A_23_P211212	1.51969995108437	0.1580355289925	3.26577832907923	0.00384491922125153	0.122311822173719	-1.87841707769895	COL18A1
A_23_P62890	1.51964974315625	0.50444585654375	1.78217604735227	0.089814481784754	0.418390160261322	-4.62967097170292	GBP1
A_24_P197537	-1.51960933384688	0.1094113577975	-2.99440233717577	0.00713150073080155	0.150226545826871	-2.43454619574311	PDE8B
A_24_P339514	-1.51763888218438	0.2171604171275	-1.66653002775982	0.111095501209772	0.455210743429106	-4.80167569106804	CYP2B6
A_21_P0014689	-1.516429925075	0.072299018565	-3.16534977504149	0.00483879406081428	0.132353408006283	-2.08587564693633	LOC100506974
A_24_P184799	-1.516267064375	-0.6315931585	-1.20428610040056	0.242450839861745	0.62624257762566	-5.39762401309327	COCH
A_23_P371682	1.51589839524687	0.69838176056	1.8903769264533	0.0731946282852615	0.384612908509308	-4.46136187977197	GPC6
A_21_P0014404	1.51568430470625	0.03070474589	2.06424920028974	0.0521234131490715	0.334728497629507	-4.1770623677109	LOC100506115
A_23_P57709	-1.51489151816875	-0.15633012691	-1.42425386538097	0.169693769295369	0.543909801659995	-5.13334050298584	PCOLCE2
A_23_P86100	-1.5141434556	-0.6425403450675	-1.46557706728053	0.158212415479251	0.52920691864999	-5.07966317806499	KLHDC9
A_24_P142118	1.51367389576562	0.0603365731125	2.94937440763121	0.00789199221036996	0.156724772118185	-2.52532269097187	THBS1
A_23_P318284	-1.5134858928125	0.123833526375	-3.12427060754	0.00531373656528383	0.137016228946624	-2.17020625432927	GPD1L
A_23_P213319	1.51345237747188	0.1549011991525	1.91364481014819	0.0699956685469718	0.377934586927172	-4.424279052556	ADAMTS6
A_23_P106024	1.51344621896562	-0.0289148918525	3.34796587408313	0.00318240413354997	0.116670522638867	-1.70740897303607	JAG2
A_21_P0014593	-1.5134277529375	0.514340733025	-2.41815148164532	0.0251982304473366	0.248039620924082	-3.55234791711303	LOC100507596
A_21_P0008085	-1.51288143435	0.253471277395	-5.33791262028541	3.11188985113484e-05	0.0169938954753305	2.50202602802293	XLOC_010439
A_23_P120056	1.51233922404375	-0.24120157364	3.896266252465	0.000887889782733119	0.0711691338217295	-0.547313552837469	RTKN
A_33_P3257182	-1.5123103708125	0.551425071975	-0.917048826703677	0.369975717427857	0.733533898326567	-5.6843342229683	MYBPC2
A_23_P94319	-1.51213120193125	0.133866057205	-2.86334877536566	0.00956726434252819	0.168098947929871	-2.69736840187825	KBTBD11
A_23_P92672	-1.51190106333438	0.2901131778825	-2.00362886823025	0.0587573901107927	0.351065565874672	-4.27803408797758	OCLN
A_23_P390032	1.5117969020875	0.2950827012325	2.14738777066056	0.0441211996275172	0.313012520679613	-4.03553329598563	SLC35G1
A_33_P3344405	-1.511450410275	0.354521863155	-2.64474304797966	0.0154910748376629	0.203578913747582	-3.12533058825078	MEF2B
A_33_P3297415	1.51135908999687	-0.0659594841275	3.4118723327993	0.00274576039599632	0.111811506205825	-1.5737608411664	NRP2
A_23_P152906	-1.5106094196875	-0.164540207375	-0.91422260015605	0.371422917392227	0.734364500737675	-5.68680691206837	ALOX12
A_21_P0010313	-1.5099888466	0.23455317697	-2.05924700238125	0.0526442033163837	0.335884086395765	-4.18546660458608	XLOC_013949
A_33_P3295358	1.50992924994063	0.2005539563275	2.32164414260133	0.0308549698239934	0.268603571450219	-3.72823750166978	ANGPTL4
A_21_P0005913	-1.50944259758125	0.5827824006475	-1.72986926555471	0.098960630741279	0.43446945082476	-4.70850805568365	XLOC_007235
A_19_P00806637	1.50912307706562	0.2377083937775	2.04451162526312	0.0542056186440372	0.339715771291972	-4.21014865387521	XLOC_002473
A_33_P3358104	1.50846144028125	-0.02328294665	3.10982890247131	0.00549122010297405	0.138613607397912	-2.1997754428484	CD300E
A_33_P3419190	1.50723184200938	0.1935949151075	1.80443742131065	0.0861494759122661	0.410887627269139	-4.59561071912725	AREG
A_23_P43273	1.5068142739125	-0.30455908962	3.50672400919837	0.00220399444625176	0.102204775887434	-1.37443679885677	EXT1
A_23_P107744	1.50657348250313	-0.11172218136	3.44483895290383	0.00254406827835926	0.107569566979725	-1.50460680349266	S1PR5
A_33_P3333480	-1.50636292985938	0.2925248349875	-2.5762222371481	0.0179735442407173	0.216622448523429	-3.25639457314904	ABHD11-AS1
A_21_P0014136	-1.50511258298125	0.297900684115	-2.30971838201375	0.0316302109201042	0.270996186156487	-3.74970198847783	LOC100506024
A_33_P3369034	1.5045252683625	0.046084360565	3.34065324521322	0.00323651013982269	0.117357822988163	-1.72266559840824	BCAR1
A_21_P0014262	1.504261577	0.059384049725	2.15560911062421	0.0433937033049853	0.310806481082954	-4.02135257777041	LOC100507144
A_21_P0000372	1.50391539567188	-0.2839236360875	2.36081694900084	0.0284302982979942	0.259945731591106	-3.6573072834128	SNORD45C
A_21_P0008518	1.503662140125	0.9115046737875	1.57012812816407	0.131973980053889	0.490094126406801	-4.93846252068282	XLOC_010890
A_23_P254165	-1.503563212325	0.13790077639	-3.83765835014057	0.0010185136063995	0.0746803404110391	-0.672371870946063	RAI2
A_23_P31073	-1.50318600963125	0.247258532295	-2.08947720677273	0.0495668467796735	0.328023140565962	-4.1344818563213	MYB
A_33_P3248992	-1.50283812170937	0.00609790713249999	-3.27897641242446	0.00373011341366434	0.120645452654154	-1.85102639001694	ACADSB
A_33_P3281191	1.5027235261625	-0.29736740507	2.11988815314828	0.0466357170917906	0.32077438190313	-4.08272717141799	NID1
A_23_P145984	-1.50265806056875	0.06073966117	-3.63812616451982	0.00162345982026477	0.0907188632383417	-1.09671105900497	TSPAN12
A_23_P363316	1.50261142595625	0.05401783189	1.51990520822929	0.144089237331759	0.508561518743105	-5.00724124399197	HOXB5
A_21_P0007252	-1.50260265456875	0.27102173047	-1.97874049613902	0.0616927628036699	0.359199553948368	-4.31892596963395	XLOC_009243
A_23_P371039	1.5023126511125	0.881043802765	1.19091084088396	0.247544836789662	0.630720973881224	-5.41248482974513	NTSR1
A_24_P320545	1.50197421036875	-0.239454577455	3.25529008300953	0.00393860544770027	0.122820108422599	-1.9001637376742	PTK7
A_21_P0008768	-1.5018927995875	0.259271099455	-2.04035667746792	0.0546533410722074	0.34063697341705	-4.21708793205916	XLOC_011559
A_33_P3691168	1.5015228947625	0.261004451435	2.48762636087809	0.0217404208329835	0.233070279095016	-3.42342025083959	IL31RA
A_33_P3382100	-1.50133744645313	0.27890804815	-2.10064259801662	0.0484718933047508	0.325708462523534	-4.11553380134503	IGFN1
A_23_P78479	-1.50085594887188	0.1599504069025	-4.305247870761	0.000340334725763216	0.0483461025109979	0.327174913912681	ZIM2
A_23_P132956	1.50072812140312	0.4914090294975	1.22598388641453	0.234356504952979	0.61776980326859	-5.37321383009522	UCHL1
A_32_P84373	-1.50052761779063	0.9465579220175	-1.77816281826144	0.0904893752000296	0.419689901153222	-4.63577930774082	FAM153A
A_32_P52609	-1.50035505257813	-0.0988312115125	-2.93465084076515	0.00815718149951607	0.158395419863737	-2.55490039919968	LPIN1
A_23_P57155	1.4997822702625	0.9661899360725	1.10645040094737	0.281581592113055	0.66168550749513	-5.50299321919978	CHGB
A_33_P3724157	-1.49894846359375	0.525634942225	-2.11107785188632	0.0474683371930096	0.323144333099064	-4.09776837565133	DERL3
A_21_P0003185	-1.49849055575312	0.1332994956475	-1.49910034079596	0.149370056182014	0.51651927217469	-5.03522078037605	XLOC_003286
A_23_P80817	1.49841753405313	0.4641501908425	1.85546365429686	0.0782358381860504	0.39465213645655	-4.516422409689	TAGLN3
A_24_P345002	1.49840369741562	0.6416074963075	1.6353266696192	0.117524429098946	0.465574016868475	-4.84662396074851	NUDT11
A_33_P3489675	1.497986897525	-0.446856731105	2.29384872855296	0.0326896813476341	0.274291672217232	-3.77816953682289	ARHGAP8
A_21_P0005735	-1.49788588426875	0.5615071011475	-2.6165194476173	0.0164716014925638	0.209147294327125	-3.17950733944982	XLOC_006870
A_33_P3435493	-1.497580487025	0.30780131813	-4.68890666861758	0.000138855903029098	0.0328562622954801	1.14433813734448	LOC400768
A_24_P227831	1.49755609110937	0.3853604233875	2.69766443514445	0.0137995452886544	0.193074501281403	-3.02304706622135	ABCC1
A_33_P3343120	-1.49755084684687	0.7312138900225	-1.50097731899198	0.148887196193211	0.515833898780973	-5.03270896245215	IRF8
A_33_P3217230	-1.49727446439375	0.13801852686	-2.38778194856088	0.0268650942545069	0.254919507724124	-3.60811023583771	ZNF91
A_23_P200222	1.49706243713125	0.095188964555	2.19353637632168	0.0401767091514874	0.300889453230601	-3.95551382717532	LRP8
A_23_P72077	1.49690970201562	0.5224703653	1.73326855776238	0.0983428083411599	0.433365957076331	-4.70343614599164	IL12RB2
A_23_P93727	1.49579385254063	-0.0684750253425	4.29411181063318	0.000349333053434965	0.0489007751991354	0.303372142166981	SDK1
A_33_P3376249	1.49512829285938	0.0251037646125	2.89333210835182	0.00894792577409556	0.164364297078472	-2.63761732385114	S100A2
A_23_P15727	1.49496121833438	-0.1322148016825	2.0466330229903	0.0539782956965358	0.338949708880925	-4.20660219635959	FKBP10
A_21_P0014941	1.49431519156562	0.00914975862749999	2.07388147383901	0.0511336090959744	0.331921484565519	-4.16084298694692	SDIM1
A_23_P152398	1.49360499338437	0.9999182620825	1.22138209383005	0.23605577850947	0.61987174639722	-5.37842203417903	MT4
A_33_P3251703	-1.49341860350313	0.1105108411975	-3.03821870760676	0.00645961692187929	0.145599029662083	-2.34576502230281	CRIP1
A_23_P18372	1.49287751094688	-0.2620886115425	3.86724562337383	0.000950343225721711	0.0725932212596608	-0.609256176372011	B3GNT5
A_21_P0005576	1.492130500125	0.2859075851	1.75665207620773	0.0941820118031091	0.427261380626098	-4.66835180379613	XLOC_006254
A_24_P140666	-1.49156582706875	0.35227823397	-3.66903243816562	0.00151056211935557	0.0883605809311274	-1.03116334275836	N4BP3
A_33_P3424612	-1.49121150920937	-0.2215705157425	-1.50900609540138	0.146836211594344	0.512986194469818	-5.02193674903836	LOC100653210
A_23_P87310	1.49070247153125	-0.039801010025	2.24412139199528	0.0362245324892487	0.287162436528886	-3.86665359477443	LMO1
A_33_P3383184	1.49025451039687	1.0974924923925	1.93723165709331	0.0668794266248505	0.370429261550908	-4.38637637299402	SP9
A_23_P83134	1.49024327555312	0.2436655036925	2.89712575170672	0.00887236108531636	0.163998079820716	-2.63004071854128	GAS1
A_21_P0011831	1.48972435731875	0.7908766092175	1.47860008940503	0.15472791891475	0.525074749014053	-5.06249297241158	XLOC_l2_007456
A_32_P167239	1.48916668349844	-0.06183191870125	3.30889278140466	0.00348213522360015	0.118976470781312	-1.78883735978517	AFAP1L1
A_33_P3336587	-1.48911330785938	-0.1218786262875	-1.48553332455067	0.152898556060678	0.522473282911171	-5.05330269469597	LOC283710
A_23_P138352	1.4883940673	0.13398544334	2.41464335587326	0.0253857433022879	0.248514250549474	-3.55880815867303	WNT2B
A_24_P150931	-1.48666866096875	0.0760324656	-4.04537419288582	0.000625971998167499	0.0610915308691153	-0.228646645893406	NXPH3
A_33_P3214072	-1.48652052073125	0.30621073154	-5.35325407858708	3.00510813826997e-05	0.0169938954753305	2.53359575910464	LOC729175
A_21_P0009023	-1.486504093675	0.19779935956	-2.97983500828011	0.00736945427396159	0.152445516588853	-2.46396609820905	XLOC_011924
A_23_P42257	1.485604390375	-0.013011582075	2.87891960097508	0.00924067350424505	0.166318614151663	-2.66636796055304	IER3
A_33_P3212092	-1.48552259255938	0.2237280635775	-4.16792710108959	0.000469594628830885	0.0555912744563059	0.0335148393665472	PDCD4
A_23_P131825	-1.4855058770625	0.706550597975	-1.0260399160166	0.31704711820436	0.692445026999063	-5.58370140849776	TNNC2
A_33_P3310552	1.4852682891875	-0.00871460377500002	3.1449712507618	0.00506900706853085	0.134178257565576	-2.12775069017741	FMNL2
A_33_P3256510	-1.484391297675	0.3232387274475	-2.38596533999318	0.0269679764967313	0.254969012490357	-3.61143395822	KCNK12
A_23_P168551	1.48379398917813	0.3421996915925	3.00249340937048	0.00700255410305726	0.149511882644433	-2.41818451840769	SLC29A4
A_33_P3214844	1.48322762262188	0.2565428980975	1.28473387438966	0.213475286754347	0.594844449153102	-5.30526326842991	NEB
A_23_P128323	-1.48322337018125	-0.157653992895	-1.65671595600132	0.113084590571937	0.457770535992088	-4.81588124828345	SCNN1A
A_33_P3370600	-1.48279112295	0.72647855414	-2.01341063706809	0.0576382697909813	0.348126154027795	-4.26187180855931	C17orf110
A_21_P0012479	-1.48273921181875	0.78346107972	-1.73533884654897	0.0979681582267243	0.433299021989693	-4.7003436349498	XLOC_l2_010494
A_23_P67932	1.48266149944063	0.6091542710525	1.89485613033959	0.0725689887251425	0.383843509526926	-4.45424714166587	CXCR1
A_24_P383356	1.48257760878125	0.0811958974	2.35661937508228	0.0286814155049884	0.261061658045893	-3.6649386598589	SLC39A14
A_21_P0007235	-1.4821684495	-0.163182073475	-3.0640967265471	0.00609198151251584	0.142794439212247	-2.29313250867733	XLOC_009207
A_21_P0014672	-1.48212316497812	0.23073745268625	-2.19873069554077	0.0397534627848624	0.299221324468348	-3.94644387929951	LOC100505554
A_23_P368681	-1.48206488715	0.24481182448	-2.24887132888183	0.0358723279143973	0.286048412077417	-3.85824940081974	GIMAP2
A_21_P0000632	-1.48189134774063	-0.1602868880675	-3.07241356723753	0.00597818773581414	0.142603799554599	-2.27618683521029	LOC100130855
A_23_P97990	1.48130636402656	-0.03946866051625	3.25203649254783	0.00396811807271351	0.122820108422599	-1.90690616010179	HTRA1
A_23_P76529	-1.4811225937875	0.258134001095	-2.27781189179547	0.0337934168933806	0.278713293197861	-3.80682519759282	ITGB7
A_24_P216456	-1.48064935378125	0.568485364475	-2.17731447678974	0.0415250941857082	0.30522117251755	-3.98375752835388	MAP1LC3C
A_33_P3421351	-1.48045182545625	0.661577863185	-1.41129659391853	0.173429318473728	0.548195252307408	-5.14991678096021	TRAF3IP3
A_23_P99515	1.48013887615625	-0.10907201295	1.59601852097181	0.126067467465731	0.480978812823801	-4.90233407857165	C13orf33
A_23_P26037	1.48001992661875	-0.2692941268425	1.48262779422846	0.153663027137207	0.523479812939087	-5.0571582366797	FRMD5
A_24_P339858	1.47962739396875	0.4500880888	1.80312671033598	0.0863616109604008	0.41148481345852	-4.59762441381686	C21orf90
A_23_P320216	-1.4794881993375	0.748234817905	-2.24635037178669	0.0360588623556457	0.28639215378327	-3.86271107054127	FAM55D
A_33_P3415560	-1.47859567033438	-0.1924164751425	-2.4664034661941	0.0227466058727092	0.237330872995145	-3.46300152518508	ZFP82
A_33_P3275487	-1.47784525485	-0.08723654688	-2.13094351226143	0.0456096329889562	0.317398457080839	-4.0637988910973	SLFN13
A_21_P0011346	-1.47767603804375	0.595657869065	-1.58746461979718	0.12799395480928	0.483853767923415	-4.91432056158058	XLOC_l2_004840
A_33_P3228435	-1.47736681920625	0.34710607501	-2.3475117854629	0.0292333469878384	0.262898049063441	-3.68147138651794	FXYD1
A_33_P3336700	-1.47726676329375	0.07555811849	-2.2572759754574	0.0352568123154994	0.283816500091405	-3.84335388675913	SHROOM3
A_33_P3277447	-1.47704257565312	0.21578359729	-3.83489902130834	0.00102511375867486	0.0747316767261547	-0.678256054211237	SLC26A2
A_33_P3276845	1.47683127209688	0.9799939808025	1.48303938721025	0.153554543660839	0.523356216215981	-5.05661242995777	LOC100288018
A_21_P0006753	-1.47614877750625	0.105894535995	-2.14447261507915	0.0443818050723802	0.313852042866551	-4.04055368707343	XLOC_008794
A_33_P3341424	1.47614313117813	-0.1041825463075	3.71789442585992	0.00134772180666916	0.0833786023258243	-0.927385381881871	MYO10
A_23_P91081	1.47583708908438	0.00309476176749999	1.223148720106	0.235402322411404	0.619175092774076	-5.37642458526922	EPCAM
A_21_P0014319	1.47572971640625	0.436482638	1.95573500422413	0.0645214180541381	0.365396823375358	-4.35642593356042	LOC100129781
A_23_P130158	1.4756345352875	0.22647979398	2.06082081586716	0.0524798479265191	0.335658011337912	-4.18282381288805	WNT3
A_23_P213137	-1.47546641426562	-0.2199820251375	-2.11962823025938	0.0466600908033276	0.32077438190313	-4.08317146973435	LNX1
A_23_P55682	-1.47529801545938	-0.0344535834925	-2.53916246075635	0.0194678099063039	0.223833493504635	-3.32660626857809	ZSCAN18
A_23_P130735	-1.47515761936562	0.1049551570075	-3.81188975852535	0.00108183104611945	0.0762731124412127	-0.727308177386184	SLC6A16
A_23_P50638	-1.47515156101875	-0.2717515343275	-1.8550550106782	0.0782966012133436	0.39465213645655	-4.51706268446929	LRG1
A_32_P205241	1.47497492133125	-0.188820403635	1.89295325616729	0.0728341982124015	0.384111254869456	-4.45727105386395	GJA3
A_21_P0012837	-1.4748899288625	0.516187836435	-2.3381962917683	0.0298080276786623	0.265198933261029	-3.6983455082012	XLOC_l2_011669
A_23_P59410	-1.47485253150937	0.442488871755	-1.75526040807381	0.0944253267232378	0.427608849829293	-4.6704493306932	KIF25
A_23_P140373	1.47354019821875	0.059212961575	2.52132122758665	0.0202280800554596	0.227421350306662	-3.36023237116979	FLVCR2
A_24_P63380	1.47342808061563	0.435410221305	2.65514608178317	0.0151437839901742	0.201348838089334	-3.10529523411191	BMPR1B
A_23_P501831	-1.47295325220625	0.218989606735	-4.03750816899525	0.000637626786342014	0.0610915308691153	-0.245469494165122	C5orf4
A_33_P3308347	-1.472096665	0.28525723375	-1.32364355491068	0.200460348270437	0.57938807239497	-5.2587906534347	ADAMTS8
A_21_P0004529	-1.47194172765625	0.606457510175	-1.37973851450952	0.182804104493552	0.559224494024982	-5.18977384924896	XLOC_004565
A_33_P3697530	-1.47183525549063	0.3716065946075	-3.39113641480018	0.00288057735545333	0.114180336065692	-1.61718684349576	SEMA4D
A_23_P4679	1.47162223252188	-0.1936578846075	4.45933015153746	0.000237268846312193	0.0426907233795545	0.656147630507783	ERF
A_21_P0010738	1.47154769868438	0.2330707971975	2.10288976657666	0.0482541785700192	0.325278167459041	-4.1117127181345	XLOC_l2_000604
A_23_P257815	-1.471498241775	0.36556447883	-1.43349054956117	0.167070676681036	0.540300720825446	-5.12144938046458	CD180
[truncated: 30,081 more rows]
