# Supplementary material for: Coagulation factor II receptor-like 1 as a prognostic and immuno-modulatory factor in head and neck squamous cell carcinoma
Source: PeerJ. 2026 Mar 18;14:e20970. doi: 10.7717/peerj.20970 (PMC13005615; doi:10.7717/peerj.20970)
Supplement: Supplemental Information 4 [file peerj-14-20970-s004.zip › GEO+ImmPort/GSE55547_DEmRNA.xlsx]

## Sheet: data
id	logFC	AveExpr	t	P.Value	adj.P.Val	B	anno
A_23_P1691	8.34262	-1.03768	8.07102	9.7135e-08	0.00066707	7.57692	MMP1
A_23_P161698	8.04025	-1.21801	6.82464	1.19635e-06	0.00241085	5.40953	MMP3
A_33_P3318097	-7.52879	0.108393	-3.76221	0.00121515	0.0800265	-0.83313	TMPRSS11B
A_33_P3243887	7.50752	-1.18715	7.4985	2.99932e-07	0.000951142	6.61319	IL11
A_23_P115202	-7.00732	0.221538	-3.46849	0.0024084	0.105062	-1.45491	CRNN
A_23_P13094	6.84993	0.152212	5.00007	6.75056e-05	0.024292	1.80023	MMP10
A_33_P3275035	-6.77501	0.346819	-3.90726	0.000865316	0.0702484	-0.523844	MUC21
A_33_P3221203	6.69617	-0.0584689	3.7901	0.00113841	0.0783111	-0.773731	MMP13
A_23_P431388	6.56521	-1.17101	7.29437	4.53143e-07	0.00127733	6.25648	SPOCD1
A_23_P2271	6.15999	-0.782852	5.55568	1.89994e-05	0.0134485	2.94747	PTHLH
A_23_P2674	-6.14839	0.484328	-3.21792	0.00429083	0.126798	-1.97749	KRT4
A_23_P17134	-6.12844	0.77378	-4.07981	0.000577398	0.0598256	-0.154982	MAL
A_33_P3806965	6.10436	-0.492679	3.48729	0.00230565	0.104359	-1.41536	FLJ13744
A_23_P92909	6.07133	-0.636991	3.34892	0.00317539	0.116666	-1.70541	SPINK6
A_23_P7313	6.01916	-0.863273	6.57542	2.02647e-06	0.00342737	4.94555	SPP1
A_23_P64808	5.82873	-0.944512	8.35855	5.6054e-08	0.00047402	8.04067	HOXC13
A_23_P122924	5.74825	-0.0292985	5.41015	2.64062e-05	0.016541	2.65044	INHBA
A_23_P23611	-5.56717	0.910622	-7.73742	1.86369e-07	0.000788013	7.02193	AMY1C
A_21_P0013198	5.48407	-1.92479	2.31512	0.0312767	0.269799	-3.73998	PSPHP1
A_32_P173662	-5.39777	1.45076	-5.13038	5.00159e-05	0.0212154	2.07234	CRISP2
A_23_P157793	5.32824	-1.02971	3.94561	0.000790932	0.0673341	-0.441917	CA9
A_23_P103617	-5.30107	1.15898	-4.354	0.000303603	0.0468222	0.431343	ANXA9
A_32_P189781	5.29344	-0.423161	4.41605	0.000262552	0.0438539	0.563824	C14orf34
A_33_P3410806	-5.19376	1.27053	-3.29016	0.00363542	0.12007	-1.82778	CLDN10
A_33_P3232692	5.1407	-0.189473	3.7779	0.00117136	0.0795631	-0.799716	IL24
A_23_P43197	5.08466	0.715327	2.71085	0.0134062	0.191431	-2.99742	CALB1
A_33_P3304668	5.07052	-0.457772	5.55372	1.90837e-05	0.0134485	2.94348	COL1A1
A_23_P166269	-5.03398	0.0143336	-4.01294	0.00067544	0.0624007	-0.298004	FAM3B
A_33_P3335735	-5.03363	0.964966	-3.07534	0.0059387	0.14247	-2.27023	LOC100128977
A_23_P150316	5.00833	0.0125221	3.48342	0.00232645	0.104874	-1.42351	MMP12
A_21_P0002733	4.91714	0.682109	2.57951	0.0178462	0.215985	-3.25014	XLOC_002603
A_21_P0008432	-4.88781	1.12117	-5.80598	1.08434e-05	0.0100033	3.45188	XLOC_011012
A_33_P3217845	-4.87028	-0.860875	-3.17599	0.00472266	0.131349	-2.06398	TMPRSS11A
A_21_P0011578	4.86737	-0.641972	7.59368	2.47912e-07	0.000898487	6.77716	XLOC_l2_006021
A_24_P810290	4.81775	-0.251242	4.54577	0.000193869	0.0387273	0.840293	PPAPDC1A
A_33_P3342375	4.81096	2.70207	1.9656	0.0632941	0.362633	-4.34037	MAGEA6
A_21_P0008881	-4.79421	1.50928	-4.47259	0.000230025	0.0421345	0.684415	LOC100507221
A_33_P3334423	4.75869	0.158731	2.50539	0.0209306	0.229557	-3.39017	SPRR2G
A_23_P350396	4.70584	-0.221501	2.52727	0.0199714	0.226341	-3.34903	CDSN
A_33_P3315268	-4.70351	0.641479	-4.12994	0.000513348	0.0576131	-0.0477426	KRT78
A_21_P0014892	4.68694	-0.415164	5.50054	2.15178e-05	0.0145371	2.83524	LOC100506027
A_33_P3511265	4.63245	0.201566	3.95624	0.000771479	0.066855	-0.419216	POSTN
A_33_P3358208	-4.6232	0.024299	-3.64911	0.00158242	0.0893338	-1.07343	PADI1
A_24_P280274	4.54537	0.185519	3.18472	0.00462938	0.131004	-2.046	S100A7A
A_21_P0006276	-4.53692	-0.143061	-3.46817	0.00241022	0.105062	-1.45559	XLOC_007734
A_33_P3379396	4.53214	0.186415	2.59829	0.0171356	0.212316	-3.21435	KRT1
A_23_P62081	4.5044	-0.294975	6.16594	4.90241e-06	0.00578215	4.16182	SCG5
A_33_P3356935	-4.47574	1.64551	-3.19025	0.00457132	0.130159	-2.03461	C11orf92
A_23_P166848	-4.47397	1.67677	-2.43767	0.0241783	0.243725	-3.51632	LTF
A_21_P0000806	-4.45252	1.13685	-6.42962	2.76875e-06	0.0039568	4.66949	LOC100128590
A_23_P45751	-4.44694	-0.567851	-3.0541	0.00623158	0.143785	-2.31349	CLCA4
A_21_P0000160	4.42722	-0.686559	4.8305	9.99267e-05	0.0286451	1.44376	TM4SF19
A_21_P0001429	4.3984	-0.321322	6.15235	5.05017e-06	0.00578215	4.13535	XLOC_000587
A_21_P0006730	4.38045	-0.683505	4.11293	0.000534252	0.0580458	-0.0841473	XLOC_008711
A_23_P41145	-4.37974	-0.248955	-2.97338	0.00747733	0.153662	-2.47699	FAM3D
A_23_P148255	4.37592	2.87555	1.85541	0.0782432	0.394652	-4.5165	MAGEA2B
A_21_P0005252	4.37378	0.236592	3.11358	0.00544455	0.138257	-2.1921	XLOC_006200
A_24_P228149	-4.36226	-0.455114	-2.70226	0.0136612	0.192856	-3.01412	KRT13
A_33_P3285565	-4.35439	-0.324205	-2.91231	0.00857607	0.161883	-2.59969	CLDN3
A_23_P66635	4.33894	-0.807615	4.60201	0.00017002	0.0361949	0.959907	CCL11
A_23_P66798	-4.33645	-2.26621	-1.69041	0.10638	0.446558	-4.76686	KRT19
A_23_P36531	-4.30657	0.552164	-3.77564	0.00117758	0.0796656	-0.804537	TSPAN8
A_21_P0003132	-4.29983	0.557696	-4.24622	0.000390829	0.0518449	0.200988	XLOC_003167
A_33_P3265783	-4.29923	0.806677	-2.515	0.020504	0.228398	-3.37212	STATH
A_23_P258887	-4.28024	0.115545	-3.63325	0.00164201	0.0910217	-1.10704	ALDH1L1
A_23_P422018	4.27908	0.927405	3.00619	0.00694436	0.149306	-2.4107	SPRR4
A_24_P302584	4.26647	-0.168019	3.98454	0.00072195	0.0644912	-0.358722	SOX11
A_23_P500093	-4.26426	0.751821	-4.39335	0.000276879	0.0452082	0.515373	RGS13
A_23_P94186	-4.23505	-0.567205	-3.01134	0.00686414	0.148774	-2.40028	LYPD2
A_33_P3249534	4.2296	0.1396	2.53059	0.0198295	0.225539	-3.34277	NEFM
A_23_P38537	4.22755	-0.896712	3.75543	0.00123455	0.0803113	-0.847553	KRT16
A_23_P96158	4.22724	-0.546861	7.91709	1.30965e-07	0.000738334	7.32311	KRT17
A_33_P3287785	4.22552	0.0542902	3.85629	0.000975038	0.0734292	-0.63263	NEFL
A_21_P0006615	-4.20965	0.18549	-3.82311	0.0010538	0.0755136	-0.703394	LOC100507228
A_24_P158089	4.20599	-0.184828	5.78715	1.13078e-05	0.0101082	3.41424	SERPINE1
A_23_P22134	4.19008	-0.503793	6.80934	1.23538e-06	0.00241085	5.38135	BNC1
A_33_P3273623	-4.18234	0.117998	-3.17798	0.00470126	0.131209	-2.05989	CCL21
A_33_P3409854	4.1819	0.847624	2.99754	0.00708117	0.149955	-2.4282	LHX1
A_23_P71379	-4.17981	0.702842	-3.28641	0.00366694	0.12007	-1.83559	PSCA
A_23_P110837	4.179	-0.858662	3.81398	0.00107656	0.0761836	-0.722861	IRX4
A_23_P77908	4.16494	0.412203	3.52194	0.0021275	0.101225	-1.34237	SLC47A2
A_24_P183128	-4.15568	0.6053	-4.96401	7.33652e-05	0.0249752	1.72463	PLAC8
A_33_P3279629	4.14449	-0.5566	5.10102	5.35043e-05	0.0215457	2.01119	UCN2
A_23_P116902	-4.14182	0.556879	-3.6105	0.00173141	0.0924735	-1.15523	ART4
A_23_P133408	4.1403	0.0261398	3.85411	0.000980022	0.0735582	-0.637275	CSF2
A_21_P0013865	4.10226	0.490822	3.2643	0.00385798	0.122344	-1.88148	XLOC_l2_015752
A_23_P90453	4.0951	-0.768662	2.45766	0.0231735	0.239422	-3.47925	KRTDAP
A_23_P165624	4.08108	-0.397688	5.71704	1.32241e-05	0.0109996	3.27362	TNFAIP6
A_23_P382811	-4.07096	-0.253675	-3.0361	0.00649065	0.145602	-2.35007	SNX31
A_23_P356494	-4.06724	-0.127802	-3.21453	0.00432433	0.127223	-1.98451	SPINK5
A_23_P4387	-4.06475	-0.83661	-2.25743	0.0352455	0.28377	-3.84308	KRT24
A_23_P92730	4.06361	0.247661	2.56908	0.0182528	0.218356	-3.26996	HSPB3
A_23_P160968	4.03318	-0.399296	3.86707	0.00095074	0.0725932	-0.609637	LAMC2
A_23_P69030	4.02262	-0.522428	4.51481	0.000208409	0.040828	0.774378	COL8A1
A_32_P405902	-4.00224	0.741987	-3.33192	0.00330234	0.117358	-1.74088	C21orf15
A_24_P250922	3.99916	-0.320694	5.05609	5.933e-05	0.0229893	1.91743	PTGS2
A_23_P23783	-3.99577	1.13392	-4.3127	0.000334447	0.0479364	0.343093	MYOC
A_33_P3280385	3.98709	0.127192	4.61333	0.000165591	0.0359056	0.983958	COL6A3
A_32_P60065	3.97902	-0.315792	4.47067	0.000231059	0.0421716	0.680326	F2RL2
A_33_P3400578	-3.97777	-0.0438904	-3.38081	0.00295009	0.115129	-1.63878	HLF
A_21_P0011169	-3.95634	1.10304	-3.35236	0.00315031	0.116181	-1.69823	XLOC_l2_003881
A_24_P174793	3.95463	-0.152947	4.71664	0.000130177	0.032708	1.20311	PCSK1
A_23_P85922	3.94155	-0.441562	5.60324	1.70697e-05	0.0127387	3.04396	BMP8A
A_33_P3846653	-3.92833	-1.50779	-1.76377	0.0929462	0.424962	-4.65761	KRT19P2
A_21_P0005363	3.91893	0.149666	2.44565	0.0237725	0.24206	-3.50154	XLOC_006019
A_23_P256473	3.91529	-0.825378	4.82197	0.000101922	0.0290295	1.42578	SEMA3C
A_23_P118571	3.89794	-0.137275	3.25526	0.00393888	0.12282	-1.90023	SOST
A_23_P56404	3.88552	-0.568749	4.36895	0.000293158	0.0464089	0.46327	EN1
A_21_P0012184	-3.8735	1.34647	-3.57446	0.00188297	0.0959599	-1.23149	ANKRD20A9P
A_23_P108157	-3.85828	0.419931	-3.84967	0.000990269	0.0738515	-0.646751	TJP3
A_23_P73097	3.85663	-0.563892	4.92346	8.05715e-05	0.0262171	1.6395	RGS20
A_23_P360754	3.84867	0.236204	4.71639	0.000130253	0.032708	1.20257	ADAMTS4
A_32_P87013	3.83647	-0.121408	3.45061	0.00251029	0.10692	-1.49249	IL8
A_23_P87982	-3.82809	-0.536092	-2.98805	0.0072344	0.150932	-2.44739	ATP12A
A_21_P0009426	3.82638	0.867886	3.04284	0.00639248	0.145599	-2.33638	XLOC_012848
A_24_P334130	3.82438	0.265913	3.47565	0.00236876	0.104874	-1.43985	FN1
A_33_P3242453	-3.81582	0.486391	-3.36401	0.00306676	0.115478	-1.6739	HCG22
A_33_P3313835	-3.81431	0.659459	-3.17375	0.0047469	0.131554	-2.0686	PP14571
A_21_P0003548	3.80652	0.555077	3.2578	0.00391599	0.122734	-1.89496	XLOC_004201
A_33_P3306146	3.79657	-0.581469	6.47551	2.50896e-06	0.0039381	4.75674	PLAU
A_32_P142440	3.79584	0.422592	3.24991	0.00398755	0.12282	-1.91132	PCSK9
A_21_P0012777	-3.78077	-0.155757	-2.46657	0.0227384	0.237331	-3.46269	XLOC_l2_011146
A_24_P394940	-3.77664	0.84059	-4.8806	8.89725e-05	0.027195	1.54935	CYP2E1
A_33_P3345534	3.77625	-0.463437	6.60243	1.91319e-06	0.00334736	4.99633	KRT14
A_23_P93141	-3.76806	-0.764649	-1.81979	0.0836978	0.405325	-4.57194	GSTA5
A_23_P57118	-3.76395	-0.32379	-2.19928	0.0397092	0.299004	-3.94549	TGM3
A_24_P124558	3.76078	-0.27009	3.97929	0.000730884	0.0649463	-0.369936	HOXC8
A_23_P8702	-3.75155	1.46839	-2.1173	0.0468789	0.321518	-4.08715	PIP
A_23_P150979	3.7388	0.882694	2.24391	0.0362402	0.287188	-3.86703	MUCL1
A_33_P3381378	-3.72941	0.215709	-1.78071	0.0900603	0.418804	-4.6319	PAX1
A_33_P3560679	3.72784	-0.482252	3.93643	0.000808137	0.0679999	-0.461533	LOC100287221
A_23_P86975	3.72613	-0.176215	2.24065	0.0364836	0.287759	-3.87278	CARD18
A_33_P3215640	-3.72554	1.71112	-3.16541	0.00483812	0.132353	-2.08575	PI16
A_23_P153301	-3.7135	-1.45616	-2.08983	0.0495316	0.328023	-4.13388	CEACAM5
A_23_P52227	-3.7128	-0.0686621	-3.7767	0.00117465	0.0795736	-0.802271	GDF10
A_21_P0011814	-3.69875	-0.527749	-2.41906	0.0251496	0.248004	-3.55067	XLOC_l2_007424
A_23_P77493	3.69724	-0.224241	5.19561	4.30675e-05	0.0202796	2.2079	TUBB3
A_23_P252928	3.6926	2.34415	1.88192	0.0743886	0.386741	-4.47476	MAGEA12
A_33_P3275702	-3.69251	-0.543631	-2.45647	0.0232322	0.239832	-3.48146	FMO2
A_23_P407583	-3.67122	0.602067	-6.91861	9.82842e-07	0.0021742	5.58186	PEG3
A_21_P0000747	3.66602	-0.803432	4.75585	0.000118835	0.0319011	1.28608	LOC100506895
A_23_P32165	3.65246	-0.601808	2.94097	0.00804241	0.157651	-2.54222	LHX2
A_23_P135381	-3.64704	0.089551	-2.85884	0.00966396	0.168767	-2.70634	SP5
A_23_P126706	-3.64406	0.320755	-3.35841	0.00310665	0.116168	-1.6856	ANGPTL1
A_23_P42811	-3.6417	1.83708	-2.3734	0.0276897	0.257353	-3.63439	AGR3
A_32_P300427	3.63716	-0.466567	3.12654	0.00528637	0.136641	-2.16556	APCDD1L
A_23_P1029	3.63356	-0.291191	4.8638	9.25025e-05	0.0279374	1.51397	MFAP2
A_33_P3403474	-3.63051	-0.0911459	-2.56104	0.0185721	0.220023	-3.28521	TMPRSS11BNL
A_23_P57417	3.62231	-0.350882	3.30342	0.00352624	0.119231	-1.80022	MMP11
A_24_P185945	3.61863	1.77619	2.11771	0.0468406	0.321385	-4.08645	MAGEA4
A_33_P3608210	3.61526	-0.831466	2.53353	0.0197047	0.225025	-3.33723	MIR31HG
A_23_P49338	3.61254	-1.10884	3.21403	0.00432923	0.127223	-1.98553	TNFRSF12A
A_23_P56746	3.60114	-0.0727039	4.91804	8.15892e-05	0.0262171	1.62809	FAP
A_23_P151975	-3.58869	-0.271548	-2.78347	0.011424	0.180797	-2.85537	RHCG
A_33_P3298159	-3.58843	0.701693	-4.09684	0.000554797	0.0586238	-0.118564	PTGDS
A_23_P213699	-3.58818	0.718148	-5.22599	4.01745e-05	0.0196001	2.27089	NRG2
A_23_P123096	3.58319	-0.311732	3.35262	0.0031484	0.116181	-1.69768	GNGT1
A_23_P78037	3.57354	-0.39505	4.1168	0.000529424	0.0580182	-0.0758672	CCL7
A_23_P98910	-3.56707	0.634179	-4.73971	0.000123377	0.0322682	1.25194	LRMP
A_21_P0012221	-3.5571	0.565593	-3.94937	0.000783993	0.0669778	-0.433884	C21orf81
A_33_P3365117	3.55539	1.18945	2.43338	0.0243992	0.244759	-3.52425	AKR1C1
A_23_P161624	3.54869	-0.411426	6.2533	4.05305e-06	0.00489638	4.3312	FOSL1
A_23_P154217	3.54684	-0.0496835	4.56933	0.000183493	0.0376934	0.89042	ITGB6
A_23_P326760	-3.54131	0.438985	-4.66745	0.000145969	0.0331673	1.09884	MYRIP
A_32_P62963	3.53418	-0.676386	4.80842	0.000105179	0.0294843	1.39716	KRT16P2
A_24_P146683	-3.53274	-0.290823	-2.11565	0.0470347	0.321847	-4.08997	MSMB
A_23_P148609	3.51937	-0.863096	1.97822	0.0617559	0.35938	-4.31978	PLAC1
A_23_P41476	-3.51907	0.446136	-4.07157	0.000588676	0.060341	-0.172624	SHISA3
A_23_P215111	-3.51265	-0.29092	-2.94135	0.00803547	0.157651	-2.54145	ATP6V0A4
A_23_P28598	3.51253	0.0779135	4.00417	0.000689468	0.0629189	-0.316747	DLX2
A_33_P3341490	3.49027	-0.195409	3.4921	0.00228007	0.103757	-1.40523	KRT42P
A_21_P0014132	3.48164	-0.948914	4.22014	0.000415479	0.0528346	0.145198	LOC100505787
A_23_P80974	3.48071	0.121679	3.17317	0.00475318	0.131554	-2.06979	TDO2
A_23_P101131	3.47265	0.672757	2.86457	0.00954122	0.168094	-2.69494	GRP
A_33_P3236676	-3.46602	-0.535888	-2.72945	0.0128693	0.189207	-2.96118	C9orf152
A_23_P25150	3.46576	-0.647031	2.3064	0.0318491	0.271377	-3.75567	HOXC9
A_24_P349117	3.4645	0.0538093	2.79569	0.0111193	0.1782	-2.83132	GPR158
A_21_P0003487	3.46293	2.54295	2.10809	0.0477535	0.323926	-4.10286	XLOC_004031
A_32_P134007	-3.45393	0.857394	-6.0969	5.70166e-06	0.00615525	4.02714	XKR4
A_21_P0006829	3.44449	0.295597	3.37379	0.0029983	0.115185	-1.65346	LOC100507127
A_23_P59807	3.44039	0.080163	3.95801	0.000768275	0.0667492	-0.415421	WNT2
A_23_P106806	-3.43754	0.414796	-3.35398	0.00313858	0.116181	-1.69486	PRSS27
A_23_P65240	3.43465	-0.576809	7.78969	1.68114e-07	0.000775447	7.1101	COL4A1
A_23_P33196	3.43434	-0.23819	4.33831	0.000314968	0.0475415	0.397825	COL5A2
A_33_P3377151	-3.43411	0.0609487	-2.46931	0.0226061	0.236936	-3.45758	CCL19
A_23_P64854	3.43194	-0.294712	3.526	0.0021075	0.101171	-1.3338	KRT75
A_24_P291658	-3.4298	0.84348	-3.14538	0.00506424	0.134178	-2.1269	ADH1A
A_23_P77731	-3.42926	0.0812613	-3.38428	0.00292659	0.114577	-1.63154	CRYM
A_33_P3212257	-3.42651	-0.1965	-2.9451	0.00796812	0.157069	-2.53392	MMRN1
A_23_P420209	-3.42636	0.00857568	-3.28752	0.00365758	0.12007	-1.83328	GCNT3
A_21_P0000491	3.41352	0.643564	2.47397	0.022383	0.235848	-3.44891	SNAR-G1
A_23_P214026	3.40823	0.146489	4.33095	0.000320448	0.0475415	0.382093	FBN2
A_23_P64919	-3.40798	0.684956	-4.327	0.000323426	0.0475661	0.373655	RERGL
A_24_P179504	3.4033	-0.368802	3.14705	0.00504505	0.133952	-2.12348	WDR66
A_23_P328545	-3.40187	0.303502	-3.2791	0.0037291	0.120645	-1.85078	GABRP
A_23_P218369	-3.3983	0.525514	-4.31511	0.000332564	0.0478015	0.348243	CCL14
A_23_P416395	3.39084	-0.0942424	5.37012	2.89199e-05	0.0169939	2.56828	STC2
A_24_P183150	3.38975	-0.0810976	4.33224	0.000319482	0.0475415	0.384846	CXCL3
A_21_P0013181	-3.38748	0.543256	-3.83703	0.00102	0.0746803	-0.673702	XLOC_l2_013301
A_33_P3364488	-3.38744	1.19058	-2.35743	0.0286329	0.261008	-3.66347	FCAMR
A_33_P3246268	3.38001	1.98557	2.12477	0.0461796	0.319225	-4.07437	HOXD13
A_23_P118894	-3.37405	-0.601693	-2.70907	0.0134586	0.19155	-3.00088	PRR15L
A_21_P0007735	3.36697	1.71322	2.25388	0.0355045	0.284727	-3.84938	XLOC_010146
A_23_P169017	3.35604	-1.11228	1.84745	0.0794352	0.396698	-4.52896	DEFB103B
A_21_P0014583	3.35595	-0.644449	3.09489	0.00568087	0.1404	-2.23032	LOC100507033
A_19_P00319528	3.35563	-0.442456	4.23832	0.000398143	0.052162	0.184076	Q9RWL9
A_32_P219660	3.35051	1.81996	1.8691	0.0762324	0.390586	-4.49501	SPANXA1
A_33_P3273474	-3.35001	0.488646	-3.62684	0.00166672	0.0914246	-1.12062	CD1C
A_33_P3243454	3.34455	1.36063	2.08659	0.0498536	0.328551	-4.13937	IGFL3
A_24_P39195	-3.34089	-0.290236	-3.52361	0.00211924	0.101225	-1.33884	OXGR1
A_23_P144071	3.33869	-0.460724	5.12736	5.03636e-05	0.0212154	2.06606	COL7A1
A_33_P3271455	3.33446	-0.0317919	4.3874	0.000280762	0.045418	0.502671	PXDN
A_21_P0002357	-3.33229	0.843718	-4.15933	0.000479164	0.0562759	0.0151147	XLOC_001871
A_21_P0010216	-3.32513	0.234111	-3.55074	0.00198976	0.0982085	-1.2816	XLOC_014115
A_23_P115200	-3.31966	1.34863	-2.82139	0.0105033	0.175176	-2.78059	FCRL4
A_24_P12397	3.31788	0.162955	4.08405	0.000571694	0.059563	-0.145927	TREM2
A_23_P207201	-3.31042	0.859674	-2.92438	0.0083472	0.160147	-2.5755	CD79B
A_23_P125505	3.30483	-0.655765	3.12034	0.00536153	0.137393	-2.17827	PPEF1
A_23_P170534	-3.30096	0.575524	-3.37443	0.00299388	0.115185	-1.65213	FUT7
A_23_P214144	3.29668	-0.148652	3.15658	0.00493658	0.133228	-2.1039	COL10A1
A_23_P62709	-3.2953	-2.21884	-1.83575	0.0812139	0.399952	-4.54719	SPRR3
A_33_P3245218	3.29414	-0.435955	4.07204	0.000588024	0.060341	-0.171614	ODZ2
A_23_P215913	-3.28872	0.22685	-3.55638	0.00196385	0.0976252	-1.26969	CLU
A_33_P3210146	3.28673	1.53661	2.15318	0.0436076	0.311371	-4.02555	PRR9
A_23_P76249	3.27414	-0.94287	4.24298	0.000393818	0.0520363	0.194039	KRT6B
A_23_P217570	-3.26841	-0.424504	-2.69826	0.0137817	0.193033	-3.0219	CAPN6
A_33_P3330911	-3.26552	0.114473	-3.33805	0.00325597	0.117358	-1.72809	BCAS1
A_19_P00322023	-3.26302	0.712654	-3.44122	0.00256549	0.107936	-1.51221	Q8ZSP1
A_23_P143029	3.26271	-0.477045	3.19823	0.00448865	0.129368	-2.01815	HOXD11
A_23_P368779	3.25185	-0.216527	2.52881	0.0199056	0.226068	-3.34613	ZNF114
A_23_P47148	3.22532	-0.187571	4.69033	0.000138396	0.0328563	1.14736	NOX4
A_23_P214208	-3.22451	0.946801	-3.05264	0.0062522	0.143934	-2.31646	CNR1
A_24_P367079	-3.21039	0.810683	-3.17323	0.00475257	0.131554	-2.06967	SFTA2
A_33_P3254096	3.20912	-0.366288	3.51552	0.00215945	0.101241	-1.3559	PI15
A_24_P354689	3.20609	0.0620562	3.35083	0.00316149	0.116324	-1.70144	SPOCK1
A_23_P209055	-3.20442	0.741094	-2.30047	0.0322436	0.272628	-3.7663	CD22
A_33_P3406567	-3.20238	0.823699	-1.89605	0.0724031	0.383472	-4.45235	MS4A1
A_23_P37736	-3.20217	-0.0561755	-2.54475	0.0192352	0.22295	-3.31605	TNFRSF17
A_23_P113393	3.19422	-0.29364	4.71599	0.000130374	0.032708	1.20172	APLN
A_33_P3303697	-3.19145	1.23959	-2.23449	0.0369485	0.289623	-3.88366	CR2
A_23_P129133	-3.1841	1.5087	-2.8172	0.0106015	0.175386	-2.78887	OCA2
A_21_P0005094	-3.17739	0.469661	-3.35745	0.00311356	0.116181	-1.68761	XLOC_005940
A_33_P3282434	3.17149	-0.293508	5.85975	9.62142e-06	0.00917653	3.55912	SLC16A1
A_23_P55649	3.16349	0.312556	3.50233	0.00222658	0.102797	-1.38369	FPR2
A_33_P3233608	3.15342	1.90302	1.9474	0.0655748	0.368038	-4.36995	SPANXB2
A_23_P68436	3.15043	0.186167	2.63848	0.0157037	0.204548	-3.13737	WFDC12
A_23_P43164	3.15003	0.254345	4.15033	0.000489385	0.0563416	-0.00413882	SULF1
A_21_P0009171	-3.14617	0.286556	-3.28588	0.00367144	0.12007	-1.8367	XLOC_012237
A_21_P0004506	-3.14505	0.0119983	-3.13237	0.00521664	0.135934	-2.1536	XLOC_004408
A_23_P369899	3.14422	-0.316922	5.02141	6.42653e-05	0.0239762	1.8449	TMEM158
A_21_P0005438	-3.14177	0.934747	-5.18487	4.41393e-05	0.0202796	2.18563	XLOC_006277
A_24_P71904	-3.13692	0.387462	-4.13301	0.000509668	0.0574668	-0.0411807	HPGD
A_33_P3383970	-3.13488	0.389025	-2.33552	0.0299749	0.266062	-3.70318	TLR10
A_23_P419760	-3.11996	0.957675	-4.19733	0.000438303	0.0541096	0.0964172	CRISP3
A_33_P3381821	-3.11879	0.951668	-3.77507	0.00117915	0.0796658	-0.805754	CAPN14
A_23_P106362	3.11645	-0.101732	3.76705	0.00120146	0.0799826	-0.822816	AQP9
A_33_P3265189	3.11579	0.476735	2.18783	0.0406465	0.302031	-3.96547	DSG1
A_23_P60990	-3.11468	0.153128	-2.99362	0.00714404	0.150283	-2.43612	C2orf54
A_23_P57910	3.11287	0.436999	2.16465	0.0426065	0.308711	-4.00573	RTP3
A_21_P0014753	3.1128	0.0686952	4.44608	0.000244735	0.0431167	0.6279	DNAPTP3
A_23_P381368	3.11243	-0.91352	3.20126	0.00445764	0.128984	-2.0119	HOXD10
A_24_P935491	3.10858	-0.0814141	4.04827	0.00062173	0.0610915	-0.222445	COL3A1
A_21_P0014553	3.09503	0.0245764	4.02334	0.000659169	0.061594	-0.275768	LOC100506303
A_33_P3289121	-3.09465	-0.38783	-2.3382	0.0298078	0.265199	-3.69834	C2orf40
A_23_P350005	3.09336	0.588568	2.17341	0.0418558	0.306375	-3.99054	TRIML2
A_23_P19030	3.08417	-0.871716	3.45028	0.0025122	0.10692	-1.49318	ARSI
A_33_P3377190	-3.07548	0.549866	-4.25377	0.000383976	0.0511354	0.217124	LOC100131662
A_21_P0000190	-3.06818	0.552036	-2.98931	0.00721376	0.150718	-2.44483	AFF3
A_23_P148793	-3.06094	0.642299	-3.35199	0.00315303	0.116181	-1.69902	FMO9P
A_23_P46482	3.06008	0.0330538	3.02495	0.00665631	0.147196	-2.37269	IL20
A_33_P3361611	3.05885	0.083313	2.26517	0.0346874	0.281871	-3.82933	PLA2G4D
A_24_P844984	-3.05712	2.26264	-1.42844	0.168501	0.542415	-5.12796	PIGR
A_23_P500000	-3.05154	-0.531566	-2.87977	0.00922305	0.166242	-2.66466	SCEL
A_23_P330561	3.03998	-0.118539	3.81789	0.00106674	0.0758068	-0.714517	C19orf59
A_23_P130411	-3.03841	-0.0980742	-2.32216	0.030822	0.268604	-3.72731	SERPINB11
A_23_P10542	3.0315	-0.189227	3.10384	0.00556653	0.139546	-2.21203	HTRA3
A_23_P19778	-3.0304	0.821969	-2.99431	0.00713295	0.150227	-2.43473	SLC13A4
A_23_P92467	3.02513	2.16225	1.62447	0.119833	0.470167	-4.86211	QRFPR
A_33_P3300965	3.02457	-0.114328	2.92221	0.00838783	0.160475	-2.57984	HOXC6
A_21_P0010459	3.01695	-0.169601	3.07207	0.00598283	0.142604	-2.27688	XLOC_014418
A_21_P0011460	3.01327	-0.113285	4.0283	0.000651544	0.0614035	-0.26516	XLOC_l2_005428
A_21_P0000128	-3.00942	-0.304948	-3.07841	0.00589739	0.142286	-2.26396	LOC100129480
A_21_P0011276	3.0049	0.071622	3.46483	0.00242893	0.105212	-1.46261	LOC100653147
A_24_P124624	2.99787	0.438629	3.00112	0.0070243	0.149522	-2.42097	OLR1
A_33_P3284345	2.994	0.0939117	2.87902	0.0092385	0.166319	-2.66616	NRG1
A_23_P160751	-2.98444	0.664922	-2.81347	0.0106896	0.175983	-2.79624	FCRL2
A_23_P29975	-2.98125	-0.538185	-3.02369	0.0066753	0.147196	-2.37525	C4orf19
A_32_P179998	-2.97863	0.0229585	-2.93893	0.00807931	0.157855	-2.54632	DMRTC1
A_23_P103310	2.97827	-0.452818	2.09062	0.049454	0.328023	-4.13255	S100A7
A_23_P10232	-2.9777	0.983658	-2.13135	0.0455724	0.317369	-4.0631	BANK1
A_21_P0005627	2.97729	-0.367618	2.13719	0.0450387	0.315987	-4.05307	XLOC_007123
A_23_P153562	2.97579	-0.0474649	4.75364	0.000119445	0.0319011	1.28142	C5AR1
A_23_P18751	-2.97443	-0.909654	-2.10076	0.0484601	0.325708	-4.11533	TMPRSS11E
A_23_P81590	-2.96689	0.186431	-3.81314	0.00107868	0.0762274	-0.724654	PDE6A
A_23_P212508	-2.96595	0.056139	-2.34022	0.0296823	0.264591	-3.69468	TF
A_23_P362694	-2.96379	1.42331	-1.10243	0.283284	0.66336	-5.50716	C4orf7
A_33_P3251562	-2.95961	0.886561	-4.89628	8.58017e-05	0.0270721	1.58234	RSPO1
A_21_P0014683	-2.95787	0.65194	-2.35869	0.028557	0.26065	-3.66117	LOC100507759
A_23_P14165	-2.95572	0.768013	-2.01865	0.0570463	0.34656	-4.25319	GPR18
A_24_P321766	-2.95554	0.919231	-6.99973	8.3022e-07	0.00200953	5.72948	SERPINA5
A_21_P0002703	-2.95309	0.608719	-2.37491	0.0276023	0.257041	-3.63164	XLOC_002696
A_33_P3347697	-2.94859	0.364898	-4.15568	0.00048328	0.0563416	0.00731226	NOVA1
A_23_P164436	-2.94618	0.485583	-4.08727	0.000567392	0.0593496	-0.139038	ASPA
A_23_P253692	-2.94293	0.753267	-2.66894	0.0146945	0.199355	-3.07867	GPR64
A_23_P151506	2.93901	-0.33898	4.5033	0.00021409	0.0414311	0.749864	PLEK2
A_21_P0011637	2.93769	-0.240828	3.15122	0.00499728	0.133771	-2.11491	KRT16P3
A_23_P164196	2.93754	-0.394499	4.23753	0.000398882	0.052162	0.182385	DLX4
A_23_P357717	-2.93634	1.10018	-1.70174	0.104202	0.442923	-4.7502	TCL1A
A_33_P3217776	-2.93168	1.48044	-2.17926	0.0413613	0.304679	-3.98038	PRB4
A_23_P157865	2.93	-0.385889	4.38403	0.000282984	0.0454377	0.495484	TNC
A_33_P3212172	-2.92174	0.787403	-2.3905	0.0267117	0.254302	-3.60313	SNX22
A_23_P392470	-2.92171	0.385879	-4.3615	0.000298315	0.0465729	0.447367	NR3C2
A_23_P90542	-2.92142	0.394767	-3.86869	0.000947124	0.0725932	-0.606164	ZNF540
A_23_P76743	-2.91909	-0.363343	-2.9678	0.00757187	0.154853	-2.48824	ASPG
A_21_P0002066	2.91686	-0.31575	3.22275	0.0042437	0.126465	-1.96753	XLOC_002172
A_23_P36641	-2.91664	1.27811	-2.38827	0.0268376	0.254908	-3.60722	AICDA
A_23_P113572	-2.91583	0.458056	-2.01786	0.0571355	0.346812	-4.2545	CD19
A_24_P827037	2.9136	-0.0543663	2.138	0.0449655	0.315698	-4.05169	LRRC15
A_33_P3397865	2.90473	-0.549531	2.42913	0.0246199	0.245642	-3.5321	TNNT1
A_33_P3248203	-2.90256	-0.0381481	-3.54765	0.00200411	0.0983344	-1.28812	FUT5
A_23_P144959	2.9012	0.203179	3.68594	0.00145212	0.0871199	-0.995274	VCAN
A_21_P0001634	2.89367	0.0090987	4.07696	0.000581277	0.060068	-0.161088	XLOC_001228
A_33_P3290354	2.89352	0.411566	3.48654	0.00230968	0.104448	-1.41694	FNDC1
A_23_P157136	-2.89169	0.159135	-3.22393	0.00423218	0.126309	-1.96507	SCIN
A_33_P3302185	-2.89018	-0.394852	-2.41799	0.0252071	0.24804	-3.55265	HS3ST6
A_23_P136671	-2.88528	0.93131	-4.69368	0.000137321	0.0328563	1.15446	UGT2B7
A_23_P302060	2.87616	0.0330685	2.774	0.0116656	0.181745	-2.87398	IFNE
A_19_P00321941	2.86701	0.419298	3.64116	0.00161201	0.0903537	-1.09028	LOC100216001
A_23_P26511	-2.86575	-0.709302	-2.87614	0.00929813	0.166319	-2.6719	GDPD3
A_21_P0002247	2.86412	0.0786162	2.6319	0.0159301	0.205931	-3.15001	XLOC_001546
A_23_P365218	-2.86153	-0.070634	-3.49214	0.00227986	0.103757	-1.40515	GPR110
A_21_P0014188	2.85738	0.124817	4.33172	0.000319865	0.0475415	0.383752	LOC401317
A_33_P3395688	-2.85511	0.242021	-3.76527	0.00120648	0.0799826	-0.826611	MYZAP
A_23_P3038	2.84514	-0.00922125	1.63779	0.117005	0.464174	-4.8431	GPX2
A_23_P321949	-2.84475	0.706611	-1.85496	0.07831	0.394652	-4.5172	PLA2G2A
A_23_P18672	-2.84465	0.0292625	-5.11525	5.17841e-05	0.0212154	2.04083	GBA3
A_23_P121596	2.84177	0.102446	2.47063	0.0225428	0.236567	-3.45513	PPBP
A_23_P143902	-2.84017	0.559462	-3.18809	0.00459387	0.130465	-2.03905	P2RY12
A_21_P0013726	-2.83859	0.655715	-1.85847	0.0777907	0.393993	-4.51172	FLJ20444
A_23_P125278	2.83844	0.572607	1.72358	0.100113	0.435765	-4.71788	CXCL11
A_32_P38623	-2.82813	1.03371	-3.22989	0.00417477	0.125191	-1.95274	PPP1R9A
A_23_P436048	2.82663	-0.295	4.34338	0.000311246	0.0475415	0.408666	LPAR3
A_33_P3276703	2.82525	-0.0103147	3.31128	0.00346305	0.118976	-1.78387	VGF
A_33_P3418833	2.81949	0.0732471	2.64697	0.0154162	0.203328	-3.12105	FLRT3
A_23_P132515	-2.81796	-0.0124656	-3.11385	0.00544122	0.138257	-2.19154	SIDT1
A_33_P3846177	2.8155	-0.200273	3.51796	0.00214724	0.101241	-1.35076	B4GALNT1
A_33_P3343316	-2.81545	0.448401	-3.14533	0.00506487	0.134178	-2.12702	SH3BGRL2
A_33_P3386671	-2.81461	-0.0836279	-3.47733	0.00235954	0.104874	-1.43632	RORC
A_32_P219942	2.81366	0.67488	2.38045	0.0272827	0.255928	-3.62152	ZIC5
A_23_P259251	2.81011	-0.532899	3.72105	0.00133784	0.0831868	-0.920685	KCND2
A_23_P402319	-2.80933	0.510532	-3.095	0.00567947	0.1404	-2.2301	GAPT
A_19_P00315593	-2.80682	0.662782	-3.47238	0.00238681	0.10497	-1.44674	XLOC_004643
A_24_P227141	-2.80679	-0.31448	-2.53134	0.019798	0.225433	-3.34137	ELF5
A_23_P84860	-2.80426	0.384909	-3.32465	0.00335805	0.117535	-1.75602	FAM107A
A_23_P120794	-2.80205	-0.179274	-2.56593	0.0183774	0.218783	-3.27595	SLC7A4
A_23_P46039	-2.80168	0.832003	-2.54451	0.0192454	0.22295	-3.31651	FCRLA
A_23_P48414	2.79947	0.148207	2.1143	0.0471625	0.32233	-4.09228	CCNA1
A_33_P3332547	2.79819	-0.64726	6.89689	1.02841e-06	0.0021742	5.54217	IQCJ-SCHIP1
A_24_P102293	-2.79315	0.592546	-5.32356	3.21531e-05	0.0169939	2.47246	SLITRK5
A_23_P150583	-2.78732	0.82928	-2.79272	0.0111926	0.178504	-2.83717	SCGB1A1
A_23_P501010	2.78642	-0.184169	4.29678	0.000347154	0.0489008	0.30908	COL17A1
A_23_P27013	2.78629	0.234201	2.64267	0.0155611	0.203913	-3.12931	HOXB9
A_23_P118203	-2.78567	0.308243	-2.33117	0.0302481	0.266515	-3.71104	ZG16B
A_33_P3402868	2.77657	0.137478	2.60674	0.0168249	0.210928	-3.19822	GRIN2D
A_23_P55251	2.776	-0.254204	4.8454	9.65334e-05	0.0282311	1.47518	ITGA3
A_32_P62863	2.77542	-0.593207	8.63613	3.33085e-08	0.00042251	8.47573	SCHIP1
A_23_P129835	-2.77298	1.15873	-2.66235	0.0149076	0.200483	-3.0914	PPP1R1B
A_23_P31945	-2.7721	0.614498	-2.37923	0.0273524	0.256153	-3.62374	IL33
A_21_P0007451	-2.76742	0.284002	-5.38526	2.79417e-05	0.0169939	2.59938	XLOC_009301
A_21_P0012183	-2.76424	0.783192	-3.17824	0.0046985	0.131209	-2.05936	ANKRD20A5P
A_21_P0007489	-2.76264	1.3848	-2.17207	0.0419696	0.306718	-3.99286	LOC100507616
A_24_P7143	2.75976	0.0624374	4.60487	0.000168892	0.0361949	0.965972	MYO1B
A_19_P00319876	2.75907	0.381867	2.0425	0.0544217	0.340271	-4.21351	XLOC_011548
A_23_P122216	2.75786	0.382204	3.76544	0.001206	0.0799826	-0.826252	LOX
A_21_P0011168	-2.7576	0.571174	-3.1449	0.00506982	0.134178	-2.1279	CYP4F35P
A_33_P3418005	-2.75304	0.427073	-4.11295	0.000534221	0.0580458	-0.0840938	CCDC160
A_32_P141969	-2.7517	0.627547	-4.96125	7.38344e-05	0.0249752	1.71884	NTRK3
A_24_P290751	-2.74877	-0.148375	-2.99558	0.00711262	0.15012	-2.43217	DTX1
A_24_P126406	2.7471	1.13098	1.96704	0.0631174	0.362121	-4.33804	DNAH17
A_24_P299685	2.74669	-0.0378784	4.69023	0.000138429	0.0328563	1.14714	PDPN
A_24_P35537	-2.74559	0.621883	-4.3683	0.000293606	0.0464089	0.461879	RIC3
A_33_P3282641	2.74153	1.14232	2.02552	0.0562794	0.344723	-4.2418	LOC344887
A_23_P77529	-2.73809	0.227237	-2.55744	0.0187169	0.220555	-3.29204	MSLN
A_23_P353005	2.7374	-0.558372	5.02751	6.33674e-05	0.0238163	1.85767	RNF217
A_23_P252758	-2.73574	0.996318	-3.73943	0.00128159	0.0818972	-0.88159	KEL
A_33_P3568387	-2.73564	0.638266	-2.59228	0.0173602	0.213382	-3.22582	ASB4
A_33_P3264657	2.72999	0.526543	2.9089	0.00864171	0.162543	-2.6065	CYP27C1
A_24_P386746	-2.72941	0.491346	-2.85315	0.00978713	0.169506	-2.71764	RBP5
A_24_P234415	2.72599	-0.274607	3.19445	0.00452754	0.129494	-2.02594	STAC
A_23_P145096	2.72379	-0.353542	2.98241	0.00732685	0.151986	-2.45877	PLA2G7
A_24_P229884	-2.72205	0.00831409	-1.81784	0.0840063	0.406012	-4.57496	LOC440335
A_33_P3306307	-2.72047	-0.173061	-3.2572	0.00392141	0.122744	-1.89621	KRT26
A_33_P3381338	-2.71985	0.367245	-5.56204	1.87291e-05	0.0134485	2.96038	TNXB
A_24_P200219	-2.71668	0.755228	-1.37201	0.18516	0.561826	-5.19942	UPK1B
A_33_P3338121	2.7157	-0.492315	4.70309	0.000134348	0.0328563	1.17439	LAMB3
A_33_P3692979	-2.71155	0.83482	-2.51007	0.0207218	0.228904	-3.38138	LOC283485
A_21_P0011046	-2.71145	0.68379	-2.13353	0.0453726	0.316811	-4.05936	XLOC_l2_002963
A_21_P0001121	2.71023	-0.0420427	3.38766	0.00290381	0.114438	-1.62446	XLOC_000778
A_33_P3349646	2.70996	-0.110541	3.84927	0.000991207	0.0738515	-0.647614	PCDH7
A_24_P825874	2.70982	0.327316	2.05404	0.0531908	0.337061	-4.19419	POTEE
A_21_P0000492	2.70732	0.820788	2.13296	0.0454243	0.316983	-4.06033	SNAR-F
A_23_P102681	2.70451	-0.226458	3.26532	0.00384895	0.122344	-1.87936	MGC4294
A_23_P115519	2.70385	-0.777273	1.5499	0.136748	0.496826	-4.96637	LCE3D
A_23_P45365	2.70384	-0.342829	3.7289	0.00131351	0.082585	-0.903984	COL4A5
A_21_P0004119	2.70221	0.951504	2.22376	0.0377702	0.292571	-3.90256	XLOC_004772
A_23_P31725	-2.70035	0.575666	-1.95726	0.0643307	0.365272	-4.35395	BLK
A_23_P89981	-2.69904	0.456499	-2.33716	0.0298725	0.26554	-3.70022	CYP2F1
A_33_P3363245	2.69422	-0.199796	2.6083	0.0167679	0.210811	-3.19523	NXPH4
A_23_P212968	-2.69362	0.466815	-5.33635	3.12297e-05	0.0169939	2.49881	UGT2B11
A_33_P3365760	-2.68741	0.626457	-2.44001	0.0240586	0.243345	-3.51199	STAP1
A_23_P169039	2.68691	-0.561153	4.96344	7.34616e-05	0.0249752	1.72344	SNAI2
A_23_P393099	-2.68565	0.442432	-1.95164	0.0650363	0.366531	-4.36306	TFF3
A_33_P3308332	-2.68094	0.417543	-4.32963	0.000321439	0.0475495	0.379276	PLEKHB1
A_23_P348028	-2.67665	0.0403257	-2.06857	0.0516769	0.333482	-4.16979	IL36A
A_21_P0011259	-2.66817	-0.0237444	-2.95444	0.00780268	0.156297	-2.51513	XLOC_l2_004317
A_23_P140928	2.66757	-0.176808	4.22819	0.000407707	0.052239	0.162423	TMC7
A_23_P310274	-2.66374	-0.0431724	-2.71827	0.0131897	0.19003	-2.98299	PRSS2
A_24_P106624	-2.6626	0.151195	-3.0751	0.00594185	0.142478	-2.27071	MEOX2
A_23_P351148	-2.66076	0.277179	-3.13667	0.00516578	0.135455	-2.14478	SH2D1B
A_23_P171409	-2.66075	0.398942	-2.8232	0.0104611	0.174927	-2.777	TTTY6
A_23_P50269	-2.66053	-0.623789	-1.79789	0.0872131	0.413641	-4.60565	CXCL17
A_33_P3295203	2.65847	0.947199	2.38946	0.0267704	0.25465	-3.60504	HAS1
A_21_P0004476	2.65687	-0.354266	5.69111	1.40144e-05	0.011469	3.22144	XLOC_005105
A_33_P3291244	-2.65471	0.376742	-3.3666	0.00304854	0.115366	-1.66851	CCDC60
A_23_P111995	2.6503	0.130342	3.87057	0.000942969	0.0725932	-0.602159	LOXL2
A_23_P151895	-2.64422	0.315305	-1.56856	0.13234	0.490814	-4.94064	CILP
A_33_P3390212	-2.64371	0.185691	-3.37379	0.0029983	0.115185	-1.65346	TTLL9
A_23_P2645	2.64157	-0.0646257	3.74628	0.00126123	0.0812102	-0.867017	SDS
A_23_P69179	2.63982	0.161313	3.38639	0.00291235	0.114438	-1.62712	LEPREL1
A_33_P3297562	2.63941	-0.868799	2.32319	0.0307557	0.268406	-3.72545	IRX2
A_33_P3261710	-2.63621	0.328799	-2.75471	0.0121732	0.185094	-2.91182	FTLP10
A_21_P0006269	-2.63546	0.533349	-2.13337	0.0453872	0.316812	-4.05964	XLOC_007697
A_33_P3401990	-2.63472	0.947699	-2.15033	0.0438598	0.312118	-4.03047	VPREB3
A_23_P121795	-2.63316	0.274621	-3.91962	0.000840603	0.069127	-0.497435	SORBS2
A_23_P157914	-2.62948	-0.250927	-2.97437	0.00746066	0.153506	-2.47499	MAMDC2
A_21_P0008536	-2.6285	0.529494	-2.59453	0.0172758	0.213095	-3.22153	XLOC_011038
A_23_P80040	2.62781	-0.207241	3.87968	0.000923062	0.0724299	-0.582716	PROCR
A_23_P397293	2.62662	-0.0734687	3.13012	0.00524345	0.135951	-2.15822	LY6K
A_33_P3242623	2.62658	-0.379966	2.40743	0.0257754	0.250588	-3.57208	SLC7A11
A_23_P135257	-2.62584	0.220095	-2.61723	0.0164462	0.208981	-3.17814	PRSS3
A_32_P111639	-2.6231	1.17245	-2.26717	0.0345446	0.281314	-3.82578	CHST9
A_21_P0006726	2.62202	0.306362	3.33396	0.00328684	0.117358	-1.73663	XLOC_008700
A_23_P163306	-2.62024	0.498047	-3.54816	0.00200173	0.0983344	-1.28704	CGNL1
A_23_P352932	-2.6189	0.132264	-3.93192	0.000816719	0.0682426	-0.471161	SORCS1
A_23_P433798	2.61877	-0.0962668	3.86877	0.000946961	0.0725932	-0.606008	PODNL1
A_23_P370666	-2.61745	0.404236	-4.32025	0.000328579	0.0475825	0.359238	GLYATL1
A_21_P0001940	2.61484	-0.190019	3.54673	0.00200838	0.0983623	-1.29006	LOC100506798
A_21_P0001212	-2.6144	0.910513	-2.52851	0.0199186	0.226068	-3.3467	XLOC_001146
A_23_P54968	-2.61231	-0.283833	-2.12893	0.0457946	0.317992	-4.06724	ST6GALNAC1
A_23_P358597	2.61138	0.00946762	2.76981	0.0117741	0.182525	-2.8822	POPDC3
A_24_P52887	-2.61017	0.0756504	-2.10217	0.0483234	0.325406	-4.11293	ENDOU
A_21_P0014928	2.6081	-0.195331	3.18799	0.0045949	0.130465	-2.03925	LOC100653149
A_33_P3279590	-2.60773	0.108904	-2.6977	0.0137985	0.193075	-3.02298	OGN
A_24_P88696	2.60557	0.253957	3.29559	0.00359039	0.12007	-1.81652	SCG2
A_23_P425925	-2.60532	0.985771	-2.89236	0.00896739	0.164364	-2.63956	KRT222
A_23_P200728	2.60378	-0.018786	3.14296	0.0050923	0.134436	-2.13188	FCGR3A
A_23_P121545	-2.59933	0.430355	-9.74045	4.62414e-09	0.000114552	10.0878	GPM6A
A_23_P18684	-2.59751	0.0554507	-2.94663	0.00794087	0.156931	-2.53085	CLGN
A_23_P321501	2.59511	0.752695	2.54133	0.0193774	0.223416	-3.32252	DHRS2
A_23_P69497	-2.59412	0.290309	-4.6906	0.000138311	0.0328563	1.14792	CLEC3B
A_23_P250156	2.59346	-0.559805	4.63224	0.000158451	0.0345365	1.02411	IGF2BP2
A_33_P3364089	2.59266	1.0917	2.13482	0.0452546	0.316539	-4.05715	SLCO1B3
A_21_P0003199	2.58885	1.24649	2.06547	0.0519972	0.334468	-4.17501	XLOC_003364
A_33_P3254136	-2.58824	0.796566	-6.05999	6.18266e-06	0.00653546	3.95484	PKHD1L1
A_23_P139786	2.58709	-0.394446	2.70909	0.0134582	0.19155	-3.00086	OASL
A_21_P0006961	2.58656	0.097827	2.93263	0.0081943	0.158691	-2.55896	XLOC_008710
A_33_P3213962	-2.58272	0.488478	-4.30778	0.000338322	0.0483461	0.332585	OR13A1
A_23_P55749	2.57942	0.251695	3.70177	0.00139943	0.0851933	-0.961642	COL5A3
A_23_P169097	2.57833	-0.178519	3.64761	0.00158795	0.0895232	-1.0766	WISP1
A_33_P3269203	2.57771	-0.240994	4.50098	0.000215256	0.0414311	0.74491	SERPINH1
A_21_P0009482	2.57513	0.46638	2.22632	0.0375727	0.291767	-3.89806	XLOC_012682
A_33_P3222424	2.57426	1.20459	2.1517	0.0437384	0.311823	-4.0281	CSF3
A_24_P15621	2.57388	0.0566294	3.5945	0.00179714	0.0941024	-1.1891	SLC6A10P
A_24_P97342	2.56933	0.443718	1.56675	0.132761	0.491475	-4.94314	PROK2
A_24_P271696	-2.56928	0.72152	-4.29509	0.000348532	0.0489008	0.305467	XAGE1A
A_21_P0007284	-2.56833	0.107441	-3.25419	0.00394854	0.12282	-1.90244	XLOC_009302
A_24_P40626	-2.56648	0.841791	-2.49082	0.0215925	0.232471	-3.41744	GREM2
A_33_P3259708	-2.56524	0.819259	-3.32455	0.00335888	0.117535	-1.75624	CMA1
A_33_P3330264	2.56472	-0.091535	3.89211	0.000896571	0.0715269	-0.55618	CXCL1
A_23_P431268	-2.56453	-0.14099	-2.97115	0.00751488	0.154133	-2.48147	PLEKHA6
A_33_P3234882	-2.56245	-0.127483	-4.81323	0.00010401	0.0293187	1.40733	PRELP
A_23_P10206	2.56207	0.224777	3.13011	0.00524361	0.135951	-2.15825	HAS2
A_24_P293530	-2.55977	-0.856717	-2.46403	0.0228617	0.237946	-3.46741	CYP4X1
A_23_P253791	-2.54996	-0.246278	-3.18836	0.00459104	0.130465	-2.0385	CAMP
A_21_P0005965	-2.54687	0.964023	-2.61823	0.0164104	0.20873	-3.17622	XLOC_007080
A_32_P83098	-2.54518	0.311935	-2.66441	0.0148406	0.200194	-3.08742	SCNN1B
A_23_P96291	2.54452	2.29516	1.53862	0.139472	0.501247	-4.98182	MAGEA1
A_23_P49155	2.54169	-0.561613	2.79823	0.0110567	0.177894	-2.8263	CDH3
A_21_P0003304	-2.53662	0.218039	-3.34594	0.00319731	0.116809	-1.71164	XLOC_003343
A_33_P3396214	2.53629	-0.318723	2.418	0.0252064	0.24804	-3.55263	KREMEN2
A_24_P273756	2.53381	-0.496954	4.19959	0.000435988	0.0539551	0.101249	TP63
A_23_P15450	-2.5291	0.102129	-2.95586	0.00777782	0.156	-2.51228	TMEM100
A_33_P3260125	-2.52612	0.269238	-4.20103	0.00043452	0.0539551	0.104325	LDLRAD2
A_23_P43107	2.52553	0.0278569	2.62188	0.016281	0.208291	-3.16924	TM7SF4
A_33_P3316273	2.52468	-0.0246943	2.59536	0.0172449	0.212944	-3.21995	CCL3
A_23_P149368	-2.52256	0.84572	-1.96317	0.0635952	0.363292	-4.34434	FCRL1
A_32_P84369	-2.52122	-0.374001	-2.58241	0.0177348	0.215584	-3.24462	FAM153B
A_23_P390068	2.52104	-0.385201	2.74165	0.0125284	0.187489	-2.93736	C19orf21
A_23_P81158	-2.51822	0.516794	-2.2051	0.0392397	0.29774	-3.9353	ADH1C
A_21_P0002361	-2.51548	0.399389	-3.98501	0.000721154	0.0644912	-0.357716	XLOC_001876
A_23_P140190	-2.5126	0.632643	-2.53421	0.019676	0.225025	-3.33595	KIAA0125
A_21_P0011843	-2.51244	0.159749	-3.76894	0.00119616	0.0799826	-0.818794	LOC729468
A_33_P3248982	-2.51237	0.306683	-5.75142	1.2246e-05	0.0105505	3.34267	FAIM2
A_33_P3411477	-2.51152	0.224925	-3.10021	0.00561264	0.139878	-2.21945	NCCRP1
A_23_P36018	-2.51092	0.315565	-3.41591	0.00272021	0.111397	-1.56529	VSIG2
A_24_P216361	2.51006	1.58136	1.90405	0.0712992	0.380605	-4.4396	PRAME
A_21_P0011751	2.50909	0.353739	2.38089	0.0272574	0.255876	-3.62072	CD177
A_33_P3728698	2.50697	0.333367	3.45003	0.00251364	0.10692	-1.4937	FLJ45248
A_24_P211565	2.50005	0.138281	3.98984	0.000713033	0.0644027	-0.347391	C1QTNF6
A_23_P7727	2.49988	-0.648051	2.33308	0.0301283	0.266367	-3.70761	HAPLN1
A_21_P0006332	-2.49881	0.0866285	-1.90529	0.0711305	0.380057	-4.43764	XLOC_007892
A_23_P167168	-2.49681	-0.17936	-2.46687	0.0227238	0.237331	-3.46213	IGJ
A_32_P96036	2.49588	-0.063842	3.48128	0.00233805	0.104874	-1.42802	MEX3A
A_21_P0012000	-2.49499	0.575693	-4.48068	0.000225715	0.0421188	0.70166	XLOC_l2_007274
A_33_P3221989	-2.49415	0.0330935	-3.53625	0.00205792	0.100016	-1.31219	CACNB4
A_24_P911906	2.48902	-0.230554	5.95433	7.80302e-06	0.00776308	3.74676	PCDH17
A_23_P394986	2.48491	0.1955	2.65654	0.0150979	0.201172	-3.10261	CREG2
A_23_P111888	2.48468	0.203985	3.18285	0.00464921	0.131159	-2.04985	CTHRC1
A_21_P0007105	-2.48371	0.62222	-2.15575	0.0433814	0.310762	-4.02111	XLOC_008844
A_32_P119033	-2.48205	0.850025	-5.00116	6.73369e-05	0.024292	1.80251	PLCXD3
A_23_P16953	-2.47818	-0.856116	-2.41519	0.0253564	0.248514	-3.5578	HTR2B
A_21_P0014546	-2.47647	-0.0981785	-1.99054	0.0602854	0.355582	-4.29958	LOC100288273
A_23_P214168	2.47595	-0.274283	3.96352	0.000758417	0.0665924	-0.403648	COL12A1
A_33_P3272291	2.47428	1.10934	2.08324	0.0501882	0.329318	-4.14504	AKR1C4
A_19_P00320804	-2.47187	-0.045906	-4.12722	0.000516643	0.0576131	-0.0535788	Q93YZ4
A_21_P0008321	-2.46988	0.987428	-3.32871	0.00332681	0.117384	-1.74756	XLOC_010803
A_23_P131676	2.46781	-0.0340244	3.52062	0.00213399	0.101241	-1.34514	CXCR7
A_21_P0012427	-2.46677	0.181212	-2.45842	0.0231362	0.239231	-3.47785	XLOC_l2_010064
A_32_P183765	-2.46392	0.64903	-3.17921	0.00468809	0.131209	-2.05736	ERBB4
A_33_P3216938	2.46285	0.309575	3.33108	0.0033087	0.117358	-1.74263	AMPD3
A_33_P3235147	2.46212	-0.479733	3.56685	0.00191659	0.0966659	-1.24757	DLX5
A_19_P00323040	2.45919	1.48568	1.88186	0.074397	0.386741	-4.47485	XLOC_l2_009979
A_23_P39067	-2.45726	0.655627	-1.96107	0.0638559	0.363828	-4.34776	SPIB
A_23_P338479	2.45643	0.5098	2.4033	0.0260009	0.251528	-3.57966	CD274
A_23_P148879	-2.44897	1.19057	-1.76269	0.0931327	0.425296	-4.65924	ATP1A2
A_24_P323148	2.4479	0.0272019	2.90676	0.00868315	0.162543	-2.61078	LYPD5
A_32_P75264	2.44523	0.0808127	3.59782	0.0017833	0.0936676	-1.18207	TMEM26
A_21_P0012274	2.44495	0.609836	2.61265	0.0166105	0.209857	-3.18691	XLOC_l2_009441
A_24_P277934	2.44489	0.18721	3.03697	0.00647789	0.145602	-2.3483	COL1A2
A_23_P350617	-2.44318	0.796901	-3.91103	0.000857711	0.0698546	-0.515798	KLB
A_23_P109072	2.44259	0.272103	2.80927	0.0107896	0.176484	-2.80453	SALL4
A_23_P164773	-2.44164	0.754557	-2.33801	0.0298194	0.265253	-3.69867	FCER2
A_21_P0009356	-2.43634	0.693663	-4.02352	0.000658884	0.061594	-0.275374	XLOC_012564
A_23_P144843	2.43586	-0.356758	3.29913	0.00356125	0.119665	-1.80915	ESM1
A_21_P0013045	-2.43578	0.501588	-4.20341	0.000432101	0.0539551	0.109417	XLOC_l2_012791
A_23_P819	2.43539	-0.105753	2.30463	0.0319667	0.271555	-3.75885	ISG15
A_23_P103765	-2.43457	-0.362938	-2.42987	0.0245814	0.245519	-3.53074	FCER1A
A_33_P3380992	2.43417	0.533663	2.39218	0.0266177	0.254021	-3.60006	AKR1B15
A_21_P0006215	2.43416	-0.207844	4.13639	0.00050565	0.0571407	-0.0339601	XLOC_007531
A_23_P151232	-2.43243	0.306864	-4.44632	0.000244601	0.0431167	0.628397	TMEM132C
A_21_P0000509	2.43127	0.727242	1.97809	0.0617713	0.359387	-4.31999	SNAR-G2
A_23_P168761	2.42873	-0.163709	2.86296	0.00957556	0.168099	-2.69814	PTPRZ1
A_23_P112859	2.42589	1.09843	1.63316	0.117983	0.466351	-4.84973	CST1
A_24_P55295	2.42582	-0.135665	4.46234	0.000235604	0.042542	0.662569	GJA1
A_23_P25030	2.42531	-0.42986	3.68529	0.00145432	0.0871199	-0.996646	HSD17B6
A_23_P58407	-2.42368	0.22975	-3.82134	0.00105816	0.0755136	-0.707161	UGT2B15
A_19_P00802448	-2.42292	0.367711	-2.68363	0.0142304	0.195639	-3.05027	XLOC_004881
A_23_P76312	-2.42239	0.0922125	-2.65772	0.0150588	0.201103	-3.10032	GUCY2C
A_21_P0001785	-2.41982	0.576943	-4.97413	7.16699e-05	0.0249752	1.74587	FLJ33534
A_23_P16469	2.41767	-0.510713	4.31962	0.000329068	0.0475825	0.357881	PLAUR
A_23_P164011	2.41715	0.00206818	3.25907	0.00390459	0.122734	-1.89233	SOX15
A_24_P282547	2.41549	1.55418	2.12659	0.0460108	0.318621	-4.07125	CFHR4
A_21_P0011095	-2.40971	0.224887	-2.82677	0.0103786	0.17454	-2.76994	XLOC_l2_003391
A_21_P0007570	2.40867	0.891974	1.7885	0.0887591	0.416841	-4.62002	XLOC_009782
A_33_P3418621	-2.40548	0.699161	-2.99439	0.00713163	0.150227	-2.43456	VPREB1
A_33_P3379922	2.4052	0.0778277	3.55483	0.00197092	0.0976587	-1.27296	PROC
A_33_P3219475	2.40495	-0.509395	5.74224	1.24997e-05	0.0105704	3.32424	C9orf30-TMEFF1
A_21_P0008767	2.40354	1.69229	1.7966	0.0874241	0.414059	-4.60763	XLOC_011550
A_33_P3708413	2.39996	-0.12571	1.9317	0.0675991	0.372371	-4.39529	MFAP5
A_23_P144126	-2.39903	-1.29232	-1.38812	0.180275	0.556143	-5.17926	FETUB
A_21_P0010205	-2.39871	0.582101	-3.61978	0.00169436	0.0917922	-1.13557	XLOC_014073
A_23_P146456	2.39822	-0.0445772	2.61271	0.0166083	0.209857	-3.18679	CTSL2
A_33_P3387766	-2.39795	0.143651	-4.16555	0.000472217	0.0555913	0.0284344	LOC284276
A_21_P0000511	2.39794	0.709116	1.99994	0.0591842	0.352873	-4.28411	SNAR-H
A_23_P94103	-2.39771	0.0467655	-2.3653	0.0281645	0.259136	-3.64915	SCARA5
A_24_P238131	-2.39755	0.165505	-3.18695	0.00460584	0.130629	-2.0414	SUSD5
A_21_P0014125	-2.39557	0.10616	-3.41207	0.00274448	0.111812	-1.57334	LOC100505473
A_19_P00315502	2.39426	-0.329307	2.96267	0.00765971	0.155223	-2.49857	P01115
A_23_P155596	-2.39352	0.431612	-3.16992	0.0047886	0.13202	-2.07648	FMO3
A_23_P170636	-2.39084	0.751247	-2.49459	0.0214196	0.231834	-3.4104	KCNH8
A_33_P3406677	-2.38438	-0.943306	-1.35343	0.190924	0.568286	-5.22244	ADH7
A_23_P163087	2.38335	0.173776	4.28286	0.000358666	0.049318	0.279324	NID2
A_23_P312920	-2.38288	0.288891	-2.14344	0.0444741	0.314196	-4.04232	POU2AF1
A_23_P365412	-2.38233	-0.292822	-2.45778	0.0231677	0.23941	-3.47903	MFSD4
A_33_P3319785	2.38226	0.396025	1.85388	0.0784722	0.394709	-4.51891	COL22A1
A_23_P100583	-2.38188	0.296172	-3.26594	0.00384349	0.122312	-1.87808	LPO
A_21_P0006494	-2.38147	0.452418	-3.38614	0.00291401	0.114438	-1.62764	XLOC_007967
A_24_P917819	-2.37792	0.71832	-3.47236	0.00238691	0.10497	-1.44678	ANKRD30BP2
A_23_P215720	-2.37315	-0.637817	-2.12795	0.0458853	0.318162	-4.06893	CFTR
A_23_P79108	2.3725	0.358986	3.31338	0.00344635	0.118808	-1.77949	ATP8B3
A_23_P140876	-2.3699	0.134785	-3.54942	0.00199588	0.0982241	-1.28439	ABCA3
A_33_P3296582	2.36723	-0.354949	3.48985	0.002292	0.104206	-1.40997	ARSJ
A_23_P360316	-2.3648	-0.114443	-2.4792	0.0221349	0.234931	-3.43916	FUT3
A_33_P3449097	2.36238	-0.0610196	2.50481	0.0209563	0.229651	-3.39124	TSPAN10
A_24_P129341	2.36177	0.151239	2.20378	0.0393463	0.298207	-3.93762	AKR1B10
A_21_P0008277	-2.36117	-0.219302	-3.32811	0.00333143	0.117466	-1.74882	XLOC_011062
A_23_P79518	2.35943	0.592344	2.41138	0.0255612	0.249654	-3.56481	IL1B
A_24_P165864	-2.35741	0.413152	-2.7925	0.0111981	0.178504	-2.8376	P2RY14
A_23_P214300	-2.35664	0.549864	-1.65746	0.112933	0.457752	-4.81481	GSTA2
A_23_P156562	-2.35646	0.397233	-2.48848	0.021701	0.232887	-3.42183	CRIP3
A_23_P370830	-2.35597	0.265688	-3.49983	0.00223953	0.103114	-1.38895	KLHL14
A_24_P313431	-2.35515	0.402322	-7.84565	1.50609e-07	0.000764176	7.20399	CBLN1
A_23_P42909	-2.35505	-0.361207	-3.59151	0.00180969	0.0944896	-1.19542	TMEM139
A_33_P3807006	2.35492	1.73295	1.65945	0.112527	0.457075	-4.81193	LOC349160
A_32_P49867	-2.35316	0.043515	-3.37114	0.0030167	0.115309	-1.659	LOC100507055
A_23_P40174	2.35213	-0.398364	2.16781	0.0423342	0.307824	-4.00025	MMP9
A_33_P3402654	-2.35071	0.754324	-3.4651	0.00242739	0.105212	-1.46203	FLJ43390
A_21_P0006968	2.34879	0.53109	2.40774	0.0257586	0.250536	-3.57151	SFTA1P
A_21_P0012627	-2.34588	0.761689	-2.5611	0.0185697	0.220023	-3.2851	XLOC_l2_010908
A_23_P117851	-2.33981	0.359566	-4.93781	7.79425e-05	0.0259418	1.66965	CPLX3
A_23_P30294	-2.3392	-0.130586	-1.95168	0.0650314	0.366531	-4.363	CDO1
A_33_P3268507	-2.33682	-0.243317	-2.56664	0.0183492	0.2186	-3.27459	CEACAM1
A_33_P3224803	-2.33678	0.687184	-3.36841	0.00303578	0.115366	-1.66471	NCF1
A_23_P84705	-2.33622	0.592822	-3.5187	0.00214355	0.101241	-1.3492	TNFRSF13B
A_33_P3242883	2.33602	0.259931	1.94984	0.0652643	0.367143	-4.36599	DLX6
A_23_P253301	2.33557	-0.214241	3.29463	0.00359832	0.12007	-1.81851	PFN2
A_23_P160559	-2.33462	-0.000730133	-3.47152	0.00239157	0.10497	-1.44855	ECM1
A_23_P49448	-2.33443	-0.726535	-2.21925	0.0381209	0.294084	-3.91049	FA2H
A_23_P253321	-2.3339	0.172603	-2.07016	0.0515141	0.332838	-4.16712	PNOC
A_23_P99275	-2.33363	0.498892	-1.91498	0.0698158	0.377641	-4.42214	KLRB1
A_23_P333683	-2.33279	0.528612	-2.30005	0.0322721	0.272637	-3.76707	IGSF10
A_23_P82868	2.33245	0.576861	2.47627	0.0222734	0.235493	-3.44462	PLAT
A_23_P366812	-2.33084	0.526659	-3.07061	0.00600275	0.142604	-2.27987	AQP5
A_24_P8371	-2.32399	-0.0329121	-3.45985	0.00245713	0.105654	-1.47308	SPNS2
A_23_P361014	2.32393	0.247028	3.76091	0.00121884	0.0800265	-0.835891	TSHZ3
A_19_P00318938	2.32392	1.15896	1.94502	0.0658773	0.368447	-4.37379	XLOC_002569
A_33_P3424491	2.32116	0.0642909	3.7015	0.00140033	0.0851933	-0.962228	OR51E1
A_33_P3299761	-2.3189	-0.121214	-2.10055	0.0484809	0.325708	-4.11569	KRT23
A_23_P216455	-2.31758	-0.205179	-2.58094	0.0177912	0.215844	-3.24742	RLN2
A_33_P3307049	-2.31325	0.234193	-2.74226	0.0125116	0.187412	-2.93617	LOC100129363
A_21_P0004758	2.3113	0.0666595	2.0309	0.0556852	0.343328	-4.23286	XLOC_005749
A_33_P3367196	2.30902	0.0849942	1.82378	0.0830713	0.404002	-4.56578	CNTNAP2
A_32_P78816	2.30754	-0.200212	2.17898	0.041385	0.304766	-3.98087	PSPH
A_21_P0006149	-2.30744	0.433381	-3.28576	0.00367238	0.12007	-1.83693	XLOC_007377
A_21_P0002396	-2.30744	0.661106	-2.24824	0.0359188	0.28609	-3.85936	XLOC_001969
A_21_P0008913	2.30641	0.231305	2.41427	0.0254057	0.248613	-3.55949	XLOC_011672
A_23_P129157	-2.30462	0.350969	-5.16106	4.66158e-05	0.02039	2.13616	NEIL1
A_23_P366936	2.30447	-0.892745	2.02427	0.0564181	0.345224	-4.24387	KRT6C
A_24_P257416	2.3043	-0.122264	4.04901	0.000620655	0.0610915	-0.220868	CXCL2
A_21_P0014117	-2.30376	0.475878	-2.26663	0.034583	0.281383	-3.82673	LOC100507210
A_23_P384532	2.30311	-0.0887556	2.42427	0.0248742	0.246747	-3.54107	CCDC11
A_23_P358917	-2.30177	-0.0208693	-1.71167	0.102326	0.439398	-4.73555	CYP3A7
A_21_P0013641	-2.30069	1.80044	-1.65866	0.112688	0.45746	-4.81307	XLOC_l2_015201
A_32_P69849	-2.30013	0.51259	-2.85485	0.0097501	0.16919	-2.71426	BEX5
A_33_P3308512	2.29958	0.0364114	4.18772	0.000448297	0.0546782	0.0758518	SLC16A10
A_23_P214079	2.29955	-0.024553	1.91528	0.0697757	0.377641	-4.42166	SPINK1
A_24_P112160	-2.29798	0.537298	-3.58615	0.00183241	0.0946788	-1.20676	UPK3B
A_21_P0003122	2.29772	-0.081356	2.78164	0.0114704	0.180968	-2.85897	XLOC_003146
A_23_P69012	2.29532	-0.145164	3.71837	0.00134622	0.0833786	-0.926369	CCR8
A_33_P3265376	2.29447	-0.128712	4.38438	0.000282753	0.0454377	0.496226	HOMER3
A_21_P0011008	-2.29123	0.644962	-3.30438	0.00351845	0.119231	-1.79822	LOC441601
A_33_P3272748	2.29047	0.930242	2.20251	0.0394477	0.298269	-3.93983	RNASE10
A_23_P396299	-2.28967	-0.057829	-3.41612	0.00271893	0.111397	-1.56486	MRVI1-AS1
A_23_P45011	2.28879	-0.225036	4.67062	0.000144896	0.0331673	1.10557	PPP1R14C
A_23_P127584	2.28852	0.692666	2.80802	0.0108195	0.176811	-2.807	NNMT
A_33_P3267532	2.28734	-0.512852	3.34695	0.00318989	0.116776	-1.70954	KCNJ15
A_21_P0008663	2.28674	-0.00629136	3.70279	0.00139612	0.0851933	-0.95949	XLOC_011331
A_33_P3397599	2.28639	0.0442585	3.00238	0.00700427	0.149512	-2.4184	LILRA6
A_24_P251599	2.28365	0.203448	2.81424	0.0106713	0.175863	-2.79472	CAV3
A_21_P0009488	-2.28274	0.737487	-2.60151	0.0170167	0.211724	-3.20821	XLOC_012694
A_33_P3415052	2.28193	0.0330544	3.65043	0.00157755	0.0893338	-1.07063	NIPAL4
A_21_P0014938	2.28086	-0.202147	5.34285	3.07708e-05	0.0169939	2.5122	LOC100505813
A_23_P385126	2.27994	-0.195014	4.01718	0.000668758	0.0620332	-0.288939	DEPDC7
A_24_P125469	2.27974	-0.227784	2.04073	0.0546125	0.340583	-4.21646	LIPG
A_23_P216468	-2.27917	-0.0473346	-3.47327	0.00238186	0.10497	-1.44486	SLC1A1
A_21_P0012630	2.27763	0.182114	2.99968	0.00704716	0.149672	-2.42388	LOC100506013
A_23_P417383	2.27664	0.957035	1.72549	0.0997614	0.435311	-4.71503	ASPRV1
A_23_P80570	-2.27231	0.0305634	-1.50396	0.148123	0.514522	-5.02872	AADAC
A_23_P350001	2.27199	-0.0304172	3.60159	0.00176772	0.0933378	-1.1741	GUCY1A2
A_33_P3361758	2.27118	0.897523	2.54434	0.0192521	0.22295	-3.31682	C15orf33
A_23_P7503	-2.27048	0.302223	-1.36077	0.188631	0.56586	-5.21338	TIMD4
A_23_P3681	2.26765	-0.124024	3.86017	0.000966221	0.0730627	-0.624353	NETO2
A_32_P8813	-2.26645	0.720476	-2.10026	0.0485091	0.325708	-4.11619	LOC283663
A_24_P106502	-2.26637	0.220209	-4.73226	0.000125532	0.0324968	1.23618	PRICKLE4
A_23_P38696	2.26552	0.854858	1.64051	0.116434	0.463049	-4.8392	DSC1
A_21_P0009511	-2.26519	0.754417	-3.30437	0.00351853	0.119231	-1.79824	XLOC_012737
A_23_P303286	-2.26424	0.053945	-1.28123	0.214679	0.59656	-5.30939	RPTN
A_21_P0001138	2.26158	0.80796	1.9602	0.0639641	0.364128	-4.34918	XLOC_000855
A_23_P41365	-2.2578	0.413998	-2.69065	0.0140131	0.194425	-3.03665	SMR3A
A_21_P0007845	-2.25443	0.949326	-2.87143	0.00939632	0.166991	-2.68128	XLOC_009837
A_32_P34920	2.25314	-0.373328	4.39492	0.000275866	0.0452082	0.518716	FOXD1
A_33_P3422777	-2.25222	0.48284	-2.25571	0.0353706	0.284282	-3.84613	PRH2
A_23_P113553	2.25214	1.77092	1.2772	0.216069	0.597706	-5.31412	MAGEA11
A_24_P114142	-2.25183	0.917783	-2.40136	0.0261075	0.251838	-3.58322	CNTN2
A_19_P00321124	2.24834	1.56255	1.59554	0.126174	0.481159	-4.903	XLOC_008823
A_23_P401606	2.24781	-0.235575	3.19945	0.00447615	0.129206	-2.01564	EDIL3
A_23_P201211	-2.24705	0.267479	-1.66171	0.112069	0.456508	-4.80866	FCRL5
A_33_P3381671	2.24615	0.767185	1.9695	0.0628149	0.361439	-4.33402	LOC731424
A_23_P63390	2.24396	0.565478	2.48317	0.0219483	0.234007	-3.43175	FCGR1B
A_23_P119634	-2.24307	0.49482	-1.90552	0.071099	0.380057	-4.43727	UPK1A
A_24_P225679	2.24245	0.0109402	3.77813	0.00117074	0.0795631	-0.799231	IRS1
A_21_P0003876	2.24222	1.71866	1.78561	0.0892396	0.417629	-4.62443	XLOC_003832
A_21_P0000508	2.24189	0.699537	1.92678	0.0682453	0.374022	-4.40322	SNAR-D
A_24_P288890	2.24031	0.406583	2.30941	0.0316507	0.270996	-3.75026	FAM101A
A_33_P3423585	-2.23807	0.617006	-3.65878	0.00154714	0.0889019	-1.05293	UNC13C
A_21_P0007320	2.23722	-0.113661	3.72994	0.00131032	0.082585	-0.901773	XLOC_009378
A_21_P0007881	-2.237	0.348207	-3.35206	0.00315252	0.116181	-1.69887	XLOC_010117
A_33_P3258542	-2.23468	0.23965	-2.5353	0.01963	0.224833	-3.33389	SPINK8
A_23_P41789	-2.23446	-0.45305	-2.12799	0.0458821	0.318162	-4.06887	SLC27A6
A_23_P44421	2.23379	0.262756	1.88237	0.0743248	0.386737	-4.47405	HTRA4
A_21_P0002434	-2.23335	0.164231	-4.43236	0.000252719	0.0433887	0.598629	XLOC_002073
A_23_P312300	-2.23117	1.09176	-1.77524	0.0909829	0.421011	-4.64021	SCGB2A1
A_24_P245838	-2.23092	0.494918	-2.69865	0.0137697	0.193033	-3.02113	MGAT3
A_33_P3214586	2.22994	-0.424123	4.49506	0.000218255	0.0414311	0.732299	ARTN
A_23_P210176	2.22975	-0.273052	4.69152	0.000138014	0.0328563	1.14988	ITGA6
A_19_P00321187	2.22859	1.64525	1.88156	0.0744397	0.38679	-4.47533	LOC728755
A_33_P3330952	-2.22638	0.15523	-2.9093	0.00863391	0.162543	-2.60569	ATP8A1
A_23_P200741	-2.22519	0.389118	-3.98814	0.000715882	0.0644027	-0.351026	DPT
A_24_P870799	-2.22392	0.517521	-8.02989	1.05177e-07	0.00066707	7.50947	GRIK3
A_23_P59261	2.2233	-0.504991	5.0323	6.26716e-05	0.0237305	1.86769	TPBG
A_23_P205489	2.22167	-0.173923	3.28015	0.00372003	0.120645	-1.84858	SLC7A8
A_33_P3335147	2.21993	0.378506	2.01207	0.0577906	0.348495	-4.26409	MURC
A_19_P00805263	2.2185	1.43041	1.73393	0.0982222	0.433366	-4.70244	XLOC_001851
A_23_P207632	-2.21759	0.425765	-3.26029	0.00389367	0.122734	-1.8898	ATP2A3
A_21_P0001385	-2.2163	0.501635	-2.12618	0.0460492	0.318724	-4.07196	XLOC_000456
A_33_P3227375	2.2155	0.137318	2.51071	0.0206932	0.228698	-3.38017	THBS2
A_32_P3476	-2.21541	0.695594	-2.9778	0.0074033	0.152636	-2.46807	RPRML
A_21_P0012042	-2.21537	0.755283	-1.66684	0.111033	0.455137	-4.80122	XLOC_l2_007731
A_21_P0012536	2.21523	-0.0566055	2.91489	0.00852653	0.161532	-2.59451	XLOC_l2_010141
A_23_P205031	2.21512	-0.2913	5.0038	6.69271e-05	0.024292	1.80805	COL4A2
A_23_P133902	2.21494	-0.0933575	2.6864	0.0141442	0.195177	-3.04489	PSORS1C1
A_24_P182947	-2.21437	0.396075	-2.70868	0.0134701	0.191606	-3.00164	GCET2
A_24_P66780	2.21167	-0.183027	5.1222	5.09636e-05	0.0212154	2.05532	FAM83B
A_23_P309837	2.21161	0.0272273	3.65228	0.00157075	0.089148	-1.0667	STON2
A_21_P0008874	-2.21081	0.0107939	-3.4691	0.00240498	0.105014	-1.45362	XLOC_011755
A_24_P11100	-2.21063	0.458481	-2.46812	0.0226634	0.237146	-3.4598	ZMAT1
A_23_P138541	2.20828	0.574048	1.88151	0.0744475	0.38679	-4.47542	AKR1C3
A_23_P81103	2.20599	0.0399289	1.67872	0.108667	0.450713	-4.78395	SFRP2
A_33_P3257486	-2.20476	0.669823	-3.25138	0.00397409	0.12282	-1.90826	LOC651536
A_24_P44462	2.20373	0.0862608	3.50125	0.00223219	0.102963	-1.38597	TPM1
A_23_P112452	-2.20331	-0.093177	-2.51365	0.0205636	0.228421	-3.37466	GGTA1P
A_33_P3346966	-2.20143	0.771421	-2.63753	0.0157363	0.20474	-3.1392	SPAG16
A_24_P270460	2.20125	-0.476863	2.95605	0.00777452	0.156	-2.5119	IFI27
A_33_P3303309	-2.20045	0.333555	-5.18853	4.37717e-05	0.0202796	2.19321	LOC150622
A_23_P207850	2.19805	-0.342073	4.28097	0.000360256	0.0494028	0.275289	TNS4
A_33_P3222917	2.19748	-0.221423	4.76355	0.000116728	0.031672	1.30237	CD276
A_33_P3322999	-2.197	0.0353839	-3.34965	0.00317006	0.116555	-1.70389	C10orf105
A_21_P0008964	2.19699	0.0300415	3.22004	0.00427009	0.126571	-1.97312	XLOC_011769
A_23_P115161	-2.19628	0.429176	-2.8585	0.00967119	0.168767	-2.70701	DARC
A_33_P3319870	2.19248	-0.4144	2.52144	0.020223	0.227421	-3.36001	GREM1
A_23_P94795	2.19084	-0.462312	4.66611	0.000146425	0.0331673	1.096	TEAD4
A_33_P3258801	-2.19047	-0.694154	-1.35263	0.191174	0.568538	-5.22342	SLURP1
A_23_P904	-2.18919	-0.245013	-3.16124	0.00488444	0.132901	-2.09434	BEND5
A_23_P54055	2.18882	-0.232709	4.76392	0.000116626	0.031672	1.30316	AJUBA
A_23_P500271	-2.18808	-0.83732	-2.36962	0.0279104	0.258232	-3.64128	IRF5
A_32_P4199	2.18729	-0.137899	2.80737	0.0108351	0.176811	-2.80828	RNF152
A_33_P3772150	-2.18463	0.771789	-2.54756	0.0191194	0.222677	-3.31074	ADARB2
A_21_P0007347	-2.18461	0.38962	-3.92816	0.000823955	0.0683824	-0.479202	XLOC_009428
A_23_P258410	2.18454	0.186122	3.0712	0.00599465	0.142604	-2.27866	WNT7A
A_23_P102331	-2.18305	0.462063	-7.53678	2.77771e-07	0.000939588	6.67932	SCN7A
A_21_P0001825	-2.18227	0.798055	-2.6424	0.0155705	0.203984	-3.12985	XLOC_001353
A_23_P155786	2.17786	0.742938	1.94685	0.0656443	0.368178	-4.37083	SULT1E1
A_23_P156180	2.17728	-0.576742	3.31728	0.00341558	0.118376	-1.77138	SLC22A4
A_23_P162579	-2.17724	0.299527	-2.34521	0.0293742	0.263418	-3.68564	HSPB8
A_23_P67980	2.1772	-0.165282	3.58699	0.00182885	0.0945913	-1.20499	KLF7
A_23_P62377	2.17709	1.3348	1.82985	0.0821252	0.402011	-4.55637	PNCK
A_23_P118854	2.17464	1.29847	1.91382	0.0699726	0.377935	-4.424	KRT37
A_33_P3211198	-2.1734	0.392496	-2.54327	0.0192966	0.223171	-3.31885	C1orf130
A_23_P12082	-2.17324	0.402927	-1.35066	0.191795	0.569213	-5.22584	CHI3L2
A_19_P00809368	-2.17301	0.56902	-2.34147	0.0296049	0.26425	-3.69242	XLOC_002749
A_21_P0008643	-2.173	0.54323	-2.9259	0.00831883	0.159987	-2.57245	XLOC_011284
A_23_P44648	2.17234	0.214755	2.93598	0.00813294	0.15809	-2.55224	ADAMTS12
A_23_P134454	2.17199	0.274216	2.89521	0.00891049	0.164112	-2.63387	CAV1
A_23_P66137	-2.17049	0.0610553	-4.7375	0.000124014	0.0322685	1.24725	SOX8
A_23_P404536	-2.17031	-0.095246	-4.1071	0.000541607	0.0583452	-0.0966178	ENPP3
A_33_P3214825	-2.16903	0.96559	-2.57593	0.017985	0.216625	-3.25695	LOC100652774
A_32_P206479	-2.1679	0.191485	-2.01185	0.0578151	0.348601	-4.26445	ZNF831
A_33_P3341105	-2.1678	0.180664	-3.16082	0.00488908	0.132901	-2.09519	PDE6G
A_23_P218442	-2.16682	-0.513558	-1.60667	0.123703	0.477092	-4.88734	CEACAM6
A_23_P251151	-2.16563	0.130927	-2.03647	0.0550755	0.341539	-4.22358	NELL1
A_21_P0013929	-2.15649	0.345359	-2.11134	0.0474434	0.323144	-4.09732	PRSS45
A_33_P3270826	2.15636	0.457078	1.26826	0.219181	0.600811	-5.32459	THEM5
A_32_P116556	2.1546	0.0429402	3.121	0.00535338	0.137393	-2.1769	ZNF469
A_24_P56330	2.15307	0.0696734	3.45461	0.00248714	0.106494	-1.48409	C13orf16
A_23_P319859	-2.15272	-0.522522	-2.03847	0.0548578	0.341248	-4.22024	EYA2
A_33_P3318796	2.15267	0.0558713	3.18714	0.00460388	0.130629	-2.04101	FSTL3
A_32_P163089	2.15045	0.203467	3.58793	0.00182485	0.094577	-1.203	C12orf75
A_19_P00319213	2.15039	1.28154	1.81923	0.0837862	0.405517	-4.57281	XLOC_010889
A_23_P215419	-2.14969	0.0774815	-5.49699	2.16909e-05	0.0145371	2.82801	ICA1
A_21_P0004157	2.14763	-0.0368204	3.07307	0.00596923	0.142604	-2.27484	XLOC_004929
A_23_P161218	2.14554	1.6441	1.6658	0.111242	0.455398	-4.80273	ANKRD1
A_23_P23346	2.14302	0.272912	2.62374	0.0162153	0.207817	-3.16567	MLLT11
A_33_P3334630	-2.14052	0.326648	-2.37776	0.0274374	0.256486	-3.62643	PLP1
A_23_P106602	2.14011	0.129196	3.32577	0.00334946	0.117535	-1.7537	CRISPLD2
A_23_P363778	-2.13964	0.328522	-3.20805	0.00438895	0.128224	-1.99789	FRZB
A_23_P66739	2.13931	1.38835	1.1986	0.244607	0.627769	-5.40396	SLC13A5
A_33_P3401295	-2.13915	-0.263883	-1.6271	0.11927	0.469179	-4.85836	CRCT1
A_23_P37569	-2.13675	0.56987	-3.45549	0.00248205	0.106366	-1.48223	MAN2A2
A_33_P3525263	-2.13339	-0.354732	-1.46871	0.157369	0.528489	-5.07555	A2ML1
A_32_P147622	-2.13305	-0.616115	-1.91822	0.0693809	0.376746	-4.41695	MCF2L-AS1
A_23_P76071	2.12952	-0.223778	3.30736	0.00349442	0.119036	-1.79202	B3GNT4
A_21_P0012426	-2.12845	-0.104933	-2.4974	0.0212911	0.231033	-3.40513	XLOC_l2_010063
A_23_P571	2.12768	0.0509081	3.03442	0.00651528	0.145602	-2.35347	SLC2A1
A_21_P0000507	2.12751	0.59831	1.90915	0.0706041	0.379214	-4.43147	SNAR-B2
A_32_P196142	2.12733	0.188112	2.84853	0.00988824	0.170245	-2.7268	LOC100130938
A_21_P0002819	2.1249	-0.11879	2.48072	0.022063	0.234514	-3.43631	XLOC_002962
A_23_P201459	2.12389	-0.564135	2.29455	0.0326421	0.274173	-3.77691	IFI6
A_24_P275073	2.12343	-0.0576926	3.1196	0.00537057	0.137479	-2.17978	ADAMTS14
A_33_P3348001	-2.12264	0.950667	-1.75169	0.0950518	0.428316	-4.67582	LOC100130458
A_24_P190007	-2.12162	0.55672	-3.25133	0.00397458	0.12282	-1.90838	GP2
A_21_P0007573	2.12088	-0.0910369	3.09981	0.00561776	0.139878	-2.22027	XLOC_009788
A_23_P207058	2.12006	-0.208296	5.63735	1.58101e-05	0.0121745	3.11297	SOCS3
A_33_P3346529	-2.11983	0.195525	-3.08778	0.0057733	0.140867	-2.24484	OR2W5
A_33_P3336686	-2.11947	-0.453881	-2.10074	0.0484623	0.325708	-4.11537	CLIC3
A_21_P0014504	-2.11814	0.722937	-2.06511	0.0520341	0.334621	-4.17561	LINC00402
A_24_P397386	-2.11774	0.531241	-2.89454	0.00892379	0.164112	-2.6352	LIFR
A_23_P500400	-2.117	-0.15433	-3.93927	0.000802772	0.0677734	-0.455461	ABCA6
A_24_P78556	2.11682	-0.0275075	3.68533	0.00145419	0.0871199	-0.99657	RASSF8
A_23_P24332	-2.11669	0.10006	-2.12581	0.046084	0.31878	-4.0726	MUC15
A_24_P415150	-2.11662	-0.0774145	-3.37824	0.00296765	0.115185	-1.64416	GNA14
A_32_P148275	-2.11523	0.855648	-1.80987	0.085275	0.408721	-4.58725	SPIC
A_23_P94571	2.11464	1.45643	1.77778	0.0905535	0.419822	-4.63636	ELAVL2
A_32_P83811	-2.11257	-0.0569586	-2.38386	0.0270878	0.255294	-3.61529	FAM47E
A_21_P0007476	2.11197	0.122247	2.91435	0.00853687	0.161532	-2.59559	LOC283404
A_23_P55477	2.11172	-0.0505157	3.8038	0.00110249	0.0768276	-0.744538	ADORA2B
A_23_P106844	2.11061	-0.355926	4.15062	0.000489053	0.0563416	-0.00352018	MT2A
A_33_P3381684	2.10865	1.4616	1.73574	0.0978963	0.433204	-4.69975	TCHH
A_23_P217498	2.10856	0.726313	1.53204	0.141081	0.503576	-4.99079	GDPD2
A_23_P375922	-2.10795	0.949722	-2.27891	0.0337167	0.278398	-3.80487	COL19A1
A_23_P23155	2.10772	0.745912	1.89943	0.0719345	0.38225	-4.44696	AJAP1
A_33_P3276918	2.10627	-0.124773	3.24949	0.00399136	0.12282	-1.91218	FAM64A
A_23_P357284	2.10552	-0.0672638	4.90776	8.35515e-05	0.0266624	1.60649	GPR4
A_23_P159191	2.10546	0.646747	2.28671	0.0331772	0.276235	-3.79095	GAST
A_21_P0003877	2.10535	0.567345	2.48709	0.0217654	0.233183	-3.42443	XLOC_003834
A_23_P207456	2.10396	-0.427465	1.74154	0.0968541	0.431549	-4.69107	CCL8
A_33_P3221293	2.1026	-0.09236	4.06615	0.000596203	0.0607445	-0.184212	DFNA5
A_21_P0011045	-2.10231	0.638225	-3.74561	0.00126321	0.0812342	-0.86844	XLOC_l2_002952
A_21_P0014281	-2.10223	0.816958	-2.03111	0.055662	0.343306	-4.2325	LOC100507492
A_33_P3234472	2.1012	-0.120305	4.1115	0.000536045	0.0580477	-0.0872042	LOC284751
A_23_P7562	-2.10112	0.676012	-2.771	0.0117433	0.182257	-2.87988	ACSL6
A_23_P307382	-2.09971	0.343848	-3.40144	0.00281282	0.113267	-1.59562	SLC32A1
A_33_P3343175	2.09743	0.674406	1.45889	0.160026	0.531593	-5.08843	CXCL10
A_33_P3239185	2.09588	-0.00693467	2.71436	0.0133032	0.191054	-2.99059	SYT7
A_33_P3232945	2.09368	-0.225687	4.76964	0.000115088	0.0315734	1.31524	F2RL1
A_23_P113471	-2.09365	-0.133345	-2.45492	0.0233091	0.240187	-3.48435	FAAH2
A_21_P0012003	-2.09311	0.625336	-3.37371	0.00299887	0.115185	-1.65363	XLOC_l2_007310
A_23_P417173	-2.09284	0.294809	-3.40998	0.00275783	0.112123	-1.57774	KCNA5
A_33_P3278211	2.09128	0.267074	3.3229	0.00337161	0.117855	-1.75967	MMRN2
A_23_P388168	2.09037	0.0654048	2.68343	0.0142364	0.195651	-3.05065	RAB3B
A_33_P3401342	-2.09015	0.540759	-3.36834	0.00303625	0.115366	-1.66485	TCL6
A_33_P3310189	-2.08929	0.206985	-2.91774	0.00847239	0.161306	-2.58881	ADRB1
A_33_P3679936	-2.08866	0.6228	-3.42021	0.00269332	0.110564	-1.55629	LOC283483
A_33_P3317058	-2.08826	0.227226	-2.10909	0.0476584	0.323533	-4.10116	STAG3
A_32_P99347	2.08563	-0.135573	3.0773	0.00591235	0.14247	-2.26623	LINC00256B
A_21_P0014210	-2.08492	-0.35501	-2.1781	0.0414587	0.305042	-3.98239	LOC100506689
A_21_P0004379	-2.08465	0.60766	-3.37505	0.00298959	0.115185	-1.65083	XLOC_004797
A_23_P82651	2.08448	0.38301	2.02023	0.0568693	0.346082	-4.25057	NPTX2
A_23_P144549	2.0844	0.252627	2.55338	0.0188812	0.221291	-3.29972	IBSP
A_23_P79572	-2.08376	-0.105898	-1.92248	0.0688137	0.375475	-4.41012	MGC16025
A_33_P3383994	-2.08273	0.61155	-3.13107	0.00523209	0.135951	-2.15627	TRIM67
A_33_P3423969	2.08132	0.230678	2.17477	0.0417403	0.306282	-3.98818	GBX2
A_23_P138706	-2.08121	0.142372	-1.92103	0.0690069	0.376061	-4.41245	ADRA2A
A_24_P111242	-2.07682	0.227191	-2.92468	0.00834161	0.160147	-2.5749	SVIP
A_21_P0014535	2.07656	0.189385	2.17776	0.0414872	0.305076	-3.98298	LOC100506718
A_32_P24140	-2.07607	0.389139	-2.3738	0.0276663	0.257241	-3.63365	GAS2
A_24_P350759	-2.07462	0.452739	-4.25955	0.000378811	0.0507137	0.229477	SLC1A2
A_33_P3383233	-2.07345	-0.010232	-3.32878	0.00332631	0.117384	-1.74743	NDRG2
A_21_P0010507	-2.07269	0.492762	-3.95924	0.000766069	0.0666716	-0.4128	XLOC_l2_000033
A_23_P415021	-2.07109	0.137166	-3.3868	0.0029096	0.114438	-1.62627	METTL7A
A_21_P0007994	2.06934	0.551251	2.76612	0.0118703	0.18328	-2.88944	XLOC_010607
A_33_P3353737	-2.06598	0.547712	-5.93157	8.20573e-06	0.00800674	3.70171	ADH1B
A_33_P3421923	-2.06343	0.100551	-1.91021	0.0704602	0.378917	-4.42978	CADM3
A_21_P0008654	-2.06331	0.614791	-2.01612	0.0573317	0.347306	-4.25739	XLOC_011305
A_23_P125618	-2.0619	0.37154	-2.17262	0.0419232	0.306637	-3.99191	GABRA3
A_33_P3380056	2.06158	-0.283107	4.35743	0.00030117	0.0466026	0.438681	C9orf30
A_23_P325690	-2.06155	-0.0893484	-2.96733	0.00757977	0.154889	-2.48918	ANKRD35
A_21_P0010068	2.06107	0.423008	3.05219	0.00625859	0.144016	-2.31737	XLOC_013832
A_23_P413923	-2.06106	-0.560284	-1.87113	0.0759367	0.390026	-4.4918	DMRTA1
A_33_P3301331	-2.06069	0.0108827	-2.16266	0.0427788	0.309123	-4.00917	CEACAM3
A_23_P150555	-2.05934	0.88752	-2.09546	0.0489775	0.327122	-4.12434	SCGB1D2
A_33_P3391496	2.05873	0.393129	2.66803	0.0147239	0.199593	-3.08044	SLIT3
A_23_P386478	2.05731	0.180671	2.15194	0.0437174	0.311761	-4.02769	TNIP3
A_23_P81058	-2.05701	0.832829	-2.63642	0.0157742	0.204963	-3.14133	BMP3
A_33_P3402489	2.05662	-0.0188839	3.49928	0.0022424	0.103153	-1.39012	OAS3
A_33_P3237854	-2.05563	0.457224	-2.22865	0.0373935	0.291132	-3.89395	LINC00293
A_23_P301021	-2.05292	0.626612	-3.65788	0.00155037	0.0889567	-1.05482	ASTN1
A_21_P0008671	-2.05282	0.217831	-2.55623	0.0187659	0.22078	-3.29434	XLOC_011346
A_24_P307653	2.0528	1.11177	1.41983	0.170962	0.545185	-5.13901	SLC6A15
A_23_P317756	-2.05233	-0.54224	-2.96376	0.00764096	0.15502	-2.49638	ACSM3
A_23_P106906	-2.05164	0.0120654	-2.68894	0.0140657	0.194669	-3.03997	PPL
A_23_P206293	-2.05153	0.279891	-2.35255	0.0289269	0.261813	-3.67233	GPR114
A_24_P418408	2.0512	-0.141755	3.80735	0.00109339	0.0766263	-0.736987	FAM89A
A_33_P3368193	2.0505	-0.184393	1.19028	0.247787	0.630957	-5.41318	PNLIPRP3
A_23_P140384	-2.04942	0.109928	-2.52407	0.020109	0.227091	-3.35505	CTSG
A_21_P0006502	-2.04845	0.181128	-2.29265	0.0327707	0.274646	-3.78031	XLOC_008000
A_23_P35414	-2.04804	0.00890926	-2.68645	0.0141425	0.195177	-3.04479	PPP1R3C
A_23_P427014	-2.04773	0.71745	-2.75404	0.012191	0.185237	-2.91312	CLDN8
A_23_P167367	2.0471	-0.892292	1.63525	0.117542	0.465606	-4.84674	PITX2
A_23_P359245	2.04681	-0.447073	3.1668	0.00482285	0.132274	-2.0829	MET
A_33_P3237150	2.0467	0.0167273	2.84233	0.0100258	0.171279	-2.73912	BMP2
A_19_P00810259	-2.04652	0.404393	-5.49885	2.16e-05	0.0145371	2.8318	LOC100506421
A_23_P87007	-2.04563	0.672222	-3.65314	0.00156762	0.089148	-1.06488	HTR3B
A_33_P3394465	-2.04478	-0.244866	-3.4849	0.00231847	0.104752	-1.42039	PROP1
A_21_P0002916	-2.04446	0.538106	-3.21109	0.00435844	0.127607	-1.9916	XLOC_003365
A_33_P3413821	2.04411	0.0204919	4.02781	0.000652288	0.0614035	-0.2662	KIRREL
A_33_P3257330	2.04332	-0.166414	3.82812	0.00104151	0.0752778	-0.692708	DCBLD1
A_33_P3531373	2.04194	0.424374	2.05081	0.0535333	0.337755	-4.19961	LOC340340
A_21_P0004905	2.04123	-0.126587	3.02209	0.00669951	0.147474	-2.3785	XLOC_005369
A_23_P1331	2.04006	-0.126059	5.2694	3.63805e-05	0.0182763	2.3607	COL13A1
A_33_P3254335	-2.03991	1.22916	-1.66349	0.111709	0.455907	-4.80608	BEND4
A_24_P268729	-2.03974	0.189101	-3.58899	0.00182035	0.0945372	-1.20076	HEMK1
A_23_P213857	-2.03951	0.387643	-4.41537	0.000262967	0.0438539	0.562381	C7
A_23_P214244	-2.03945	-0.361243	-2.26327	0.034824	0.282443	-3.83272	ENPP5
A_21_P0001338	-2.03883	0.486542	-4.18433	0.000451874	0.0548221	0.0686026	XLOC_000293
A_33_P3368334	-2.03853	0.648221	-1.44975	0.162532	0.534608	-5.10036	FCRL3
A_24_P357169	2.03852	-0.214248	3.34597	0.00319709	0.116809	-1.71158	EPPK1
A_21_P0001136	-2.0381	0.269388	-3.77059	0.00119156	0.0799826	-0.815281	XLOC_000850
A_24_P925040	2.03762	0.289657	3.54727	0.00200588	0.0983344	-1.28892	CAV2
A_33_P3226775	-2.03687	-0.544508	-1.76016	0.0935704	0.4262	-4.66305	MUC20
A_21_P0000497	2.03672	0.152576	2.3467	0.0292832	0.263055	-3.68295	SNORD1B
A_33_P3283044	2.03645	-0.193311	3.52487	0.00211304	0.101171	-1.33618	CCDC165
A_21_P0004271	2.03618	0.403776	2.82149	0.010501	0.175176	-2.78039	ATP6AP1L
A_24_P228130	2.03522	0.304336	2.12382	0.0462683	0.319406	-4.076	CCL3L3
A_23_P88691	2.03212	-0.308893	3.6019	0.00176646	0.0933378	-1.17345	CHRNA5
A_23_P48676	2.03102	-0.381807	3.13284	0.00521111	0.135934	-2.15265	PYGL
A_21_P0011907	-2.02975	0.378539	-3.83241	0.0010311	0.0748458	-0.683564	XLOC_l2_007931
A_23_P29394	-2.02971	-0.307293	-2.2394	0.0365775	0.287975	-3.87499	ATP13A4
A_23_P2041	2.02936	0.00832782	2.50642	0.0208844	0.229362	-3.38823	MICALCL
A_24_P3415	2.02889	-0.0331525	2.57146	0.0181595	0.21767	-3.26545	PPP2R2C
A_23_P254797	-2.02845	0.285111	-3.18999	0.00457396	0.130161	-2.03513	BPIFB2
A_19_P00813554	2.02812	0.0966129	3.25878	0.00390722	0.122734	-1.89294	C14orf33
A_33_P3212989	2.0263	0.19457	1.96516	0.0633495	0.362819	-4.34111	DLX6-AS1
A_33_P3292886	2.02538	-0.822752	2.22803	0.0374414	0.291362	-3.89505	KRT6A
A_23_P150457	-2.02488	0.179354	-2.79159	0.0112205	0.178693	-2.83938	LYVE1
A_24_P365807	2.0238	-0.545161	4.52819	0.000201997	0.0400356	0.802862	EFNB1
A_23_P407565	-2.02339	0.288178	-3.41879	0.00270217	0.110837	-1.55926	CX3CR1
A_23_P141505	-2.02247	0.478532	-3.45139	0.00250575	0.10692	-1.49085	CLEC10A
A_23_P30098	-2.02128	0.346977	-2.87812	0.00925708	0.166319	-2.66795	ADH4
A_19_P00801088	-2.01955	-0.212199	-3.62961	0.001656	0.0911319	-1.11475	LOC100289026
A_33_P3393971	2.0188	-0.016532	3.01476	0.00681137	0.148347	-2.39335	PKP1
A_23_P101054	2.01785	0.76682	1.55725	0.134997	0.494682	-4.95626	KRT34
A_23_P252556	-2.01761	0.13027	-2.98904	0.00721822	0.150718	-2.44538	BAI3
A_24_P182929	-2.01699	-0.0149598	-4.36393	0.000296624	0.0465729	0.452551	KCNAB1
A_21_P0004971	-2.01621	0.199078	-3.40582	0.00278443	0.112678	-1.58643	XLOC_005542
A_23_P500741	-2.01533	0.289463	-3.30025	0.00355207	0.119585	-1.80682	CBFA2T3
A_33_P3266536	-2.01471	0.638546	-2.99144	0.00717928	0.150587	-2.44053	C21orf88
A_24_P335620	2.01459	-0.260276	4.19447	0.000441254	0.0543418	0.0902955	SLC7A5
A_23_P91943	-2.01455	0.303744	-4.39164	0.000277991	0.0452082	0.511718	IL12A
A_33_P3250680	-2.01297	0.35187	-1.66123	0.112167	0.456613	-4.80936	CD40LG
A_33_P3335177	2.01252	0.567619	1.39941	0.176913	0.552698	-5.16501	SFRP4
A_21_P0003736	-2.01182	0.34506	-3.58463	0.00183889	0.0947487	-1.20997	XLOC_003919
A_23_P307844	-2.00938	0.124142	-2.13167	0.0455425	0.317276	-4.06255	PHYHD1
A_32_P199884	2.0088	-0.420738	1.7558	0.0943311	0.427353	-4.66964	HORMAD1
A_21_P0000792	-2.00869	0.428305	-2.42948	0.0246013	0.245621	-3.53145	LOC100506779
A_33_P3308137	-2.00728	-0.0276693	-3.8971	0.000886153	0.0711691	-0.545529	C7orf46
A_23_P350886	-2.00693	0.249109	-3.08485	0.00581189	0.141366	-2.25082	KIAA0240
A_23_P257668	2.00628	-0.0609402	5.30668	3.34142e-05	0.0174784	2.43766	TTC26
A_21_P0014436	-2.00625	0.145919	-2.10782	0.0477797	0.323982	-4.10332	LOC100506003
A_32_P159612	-2.00621	0.37609	-4.16586	0.00047188	0.0555913	0.0290857	ACCN1
A_23_P156327	2.00328	0.0671847	2.80727	0.0108374	0.176811	-2.80847	TGFBI
A_23_P8834	-2.00127	-0.100598	-3.43473	0.00260431	0.108579	-1.52583	EPHX2
A_23_P216429	2.00088	0.087547	2.45189	0.0234596	0.240689	-3.48997	ASPN
A_33_P3421243	2.00045	0.743628	1.86104	0.0774113	0.392776	-4.50768	AFP
A_23_P100022	-1.99894	-0.124237	-2.42154	0.0250186	0.247566	-3.54611	SV2B
A_21_P0003723	-1.9989	0.25673	-2.52254	0.0201755	0.227282	-3.35795	XLOC_003884
A_33_P3384835	-1.9984	0.124931	-4.96521	7.31621e-05	0.0249752	1.72715	LOC100505719
A_24_P218805	1.99793	0.298101	2.31339	0.0313896	0.270239	-3.7431	HOXC10
A_23_P164057	-1.99742	0.219837	-3.2704	0.00380436	0.12212	-1.86884	MFAP4
A_32_P117464	1.99527	-0.192835	4.7483	0.000120938	0.0319011	1.27012	MB21D2
A_21_P0000310	-1.99508	0.334888	-3.67962	0.00147369	0.0876597	-1.00869	SNORA12
A_23_P251132	-1.99488	0.0943669	-2.30258	0.0321031	0.27216	-3.76253	SNTG2
A_33_P3364869	1.99477	0.113108	3.50664	0.00220445	0.102205	-1.37462	NAMPT
A_23_P76488	-1.9944	-0.213337	-3.1275	0.00527483	0.136481	-2.16359	EMP1
A_33_P3632866	-1.99347	0.22459	-3.64938	0.00158142	0.0893338	-1.07286	C9orf96
A_19_P00315631	-1.99322	0.395339	-3.90299	0.000874012	0.0707281	-0.532957	XLOC_l2_013734
A_23_P34700	1.99306	0.651518	1.75196	0.0950047	0.42829	-4.67542	TNNT2
A_21_P0008417	1.99162	1.36618	1.95917	0.0640916	0.364404	-4.35084	XLOC_010988
A_21_P0014441	-1.99084	0.346721	-1.94915	0.0653519	0.367411	-4.3671	LOC100507233
A_23_P212119	1.98922	-0.154372	2.14703	0.044153	0.313124	-4.03615	GALNTL2
A_33_P3242659	1.98917	-0.199032	4.41433	0.000263613	0.0438539	0.560146	KIF13A
A_24_P286951	-1.98799	1.65782	-1.62818	0.119041	0.468763	-4.85683	C10orf81
A_33_P3293524	-1.98745	-0.420205	-2.90029	0.00880986	0.163558	-2.62372	NEURL
A_23_P216489	-1.98601	0.2931	-5.45949	2.3612e-05	0.0153596	2.75143	GNE
A_24_P82106	1.98507	-0.025879	4.00944	0.00068101	0.0625077	-0.305492	MMP14
A_23_P216935	-1.98391	-0.262906	-2.37186	0.0277791	0.257722	-3.63719	MIR600HG
A_21_P0012724	1.98372	0.281146	2.6666	0.0147701	0.199792	-3.0832	XLOC_l2_010661
A_33_P3379326	1.98316	0.355877	1.88803	0.0735237	0.385424	-4.46508	MSR1
A_32_P146659	-1.98298	0.0568487	-2.34756	0.0292302	0.262898	-3.68138	LOC401431
A_33_P3666817	1.9822	0.0373453	2.86522	0.00952747	0.167969	-2.69365	C10orf55
A_33_P3411075	1.98167	-0.385186	5.32432	3.20971e-05	0.0169939	2.47404	FSCN1
A_23_P126313	1.98164	1.35359	1.54519	0.13788	0.498604	-4.97284	ADCY10
A_21_P0012328	1.98129	0.0770805	2.43473	0.0243295	0.244497	-3.52176	LOC100507474
A_21_P0011032	-1.98092	0.696067	-4.27599	0.000364487	0.0498235	0.264638	XLOC_l2_002775
A_23_P205713	-1.98021	-0.425708	-2.94049	0.00805109	0.157663	-2.54319	STXBP6
A_33_P3411980	-1.97996	0.628361	-4.05483	0.000612247	0.0610915	-0.208429	ABI3BP
A_21_P0009595	-1.97953	1.08026	-1.74552	0.0961431	0.430156	-4.68509	LOC645321
A_32_P103695	1.97902	-0.178512	4.49629	0.000217626	0.0414311	0.734932	FAM92A1
A_33_P3220698	-1.97901	0.204455	-2.92993	0.00824409	0.159225	-2.56438	EPS8L1
A_23_P206661	1.97813	0.19776	1.91268	0.0701261	0.378335	-4.42583	NQO1
A_21_P0007829	1.97704	0.122246	3.40697	0.00277709	0.112545	-1.58404	LOC100287314
A_21_P0010465	-1.97573	0.647291	-1.39426	0.178442	0.554608	-5.17153	XLOC_014244
A_21_P0010778	1.97431	0.021097	3.16002	0.00489798	0.132939	-2.09683	XLOC_l2_001134
A_23_P120902	-1.97216	0.585049	-1.67464	0.109475	0.452186	-4.7899	LGALS2
A_23_P134601	-1.97172	0.354545	-15.9417	6.97975e-13	3.54146e-08	16.342	WNT16
A_23_P359214	1.97154	0.269142	3.45211	0.00250158	0.10692	-1.48933	LOC643650
A_23_P52480	-1.97046	-0.399606	-1.57413	0.131047	0.488473	-4.93291	CYP2C18
A_24_P274831	-1.97044	0.020105	-2.58395	0.0176759	0.21521	-3.24169	GIMAP7
A_23_P331928	1.97006	-0.179322	4.96612	7.3008e-05	0.0249752	1.72907	CD109
A_23_P30736	-1.96942	0.59208	-2.59083	0.0174148	0.21368	-3.22859	HLA-DOB
A_23_P127948	1.96845	0.107193	3.71745	0.00134914	0.0833786	-0.92834	ADM
A_24_P383609	1.96844	0.17739	2.98134	0.00734445	0.152164	-2.46092	NANOS1
A_33_P3283611	1.9681	0.321232	2.24655	0.0360443	0.286392	-3.86236	IFIT3
A_33_P3224735	-1.96809	-0.192501	-3.35279	0.00314723	0.116181	-1.69735	ZC3H12B
A_23_P41217	-1.96807	0.525139	-2.96019	0.00770257	0.155546	-2.50357	CD200R1
A_24_P410463	-1.96572	0.285278	-3.00403	0.00697829	0.149443	-2.41507	TRPM6
A_23_P1682	-1.96553	-0.770695	-1.84286	0.0801295	0.398335	-4.53613	TMEM45B
A_24_P33895	1.96204	0.186837	3.38025	0.00295392	0.115129	-1.63996	ATF3
A_32_P204205	1.95941	-0.0170969	2.23246	0.0371026	0.290114	-3.88724	SIX4
A_33_P3301871	-1.95914	0.51527	-2.72373	0.0130323	0.189207	-2.97235	GPT
A_21_P0001179	1.95789	0.138594	2.4296	0.024595	0.245607	-3.53122	XLOC_001030
A_21_P0001959	1.95747	0.036277	3.36588	0.0030536	0.115366	-1.67001	XLOC_001826
A_21_P0008049	1.95659	-0.218056	2.05103	0.0535096	0.3377	-4.19924	XLOC_010348
A_23_P368886	1.9557	-0.203394	2.96536	0.00761354	0.154932	-2.49316	CHSY3
A_23_P427703	1.95567	-0.255178	3.35351	0.00314196	0.116181	-1.69583	MT1L
A_33_P3847514	1.9541	0.169085	1.75742	0.0940484	0.427018	-4.6672	C6orf141
A_33_P3378665	-1.95336	-0.123527	-2.25946	0.0350981	0.283272	-3.83947	TC2N
A_21_P0014316	-1.95311	0.353404	-3.13912	0.00513708	0.135167	-2.13977	LOC100287598
A_33_P3395848	-1.95034	-0.162015	-2.00985	0.0580435	0.349265	-4.26776	VSIG10L
A_33_P3484806	-1.95026	0.0784435	-2.92149	0.00840142	0.160497	-2.58129	FLJ21408
A_23_P72697	-1.9496	0.293474	-3.33491	0.00327964	0.117358	-1.73464	GPIHBP1
A_32_P169505	-1.94927	0.692473	-3.27839	0.00373512	0.120645	-1.85224	KIAA2022
A_33_P3393170	-1.94913	0.0254903	-2.56375	0.0184639	0.219332	-3.28008	CAPN5
A_24_P238250	1.94788	0.177414	2.42599	0.0247837	0.246412	-3.53789	LGALS7
A_23_P334955	1.94743	0.370373	2.31877	0.0310404	0.269119	-3.73342	FAM167A
A_32_P118397	-1.94741	-0.095846	-2.89226	0.00896932	0.164364	-2.63975	HEPACAM2
A_24_P684183	-1.9472	0.190391	-1.59851	0.12551	0.479929	-4.89883	SLC44A4
A_23_P748	1.94666	-0.177381	4.05312	0.000614697	0.0610915	-0.212071	IRF6
A_33_P3229301	1.94551	0.419566	2.05966	0.0526012	0.335884	-4.18478	DKFZp434J0226
A_33_P3255587	-1.94519	0.0330792	-3.56259	0.00193569	0.0971462	-1.25657	LOC144817
A_21_P0014763	1.94497	-0.376133	5.32523	3.20311e-05	0.0169939	2.4759	LOC100652839
A_23_P130961	-1.9448	0.147798	-4.29139	0.000351565	0.0489008	0.297562	ELANE
A_19_P00323082	-1.94448	0.0898343	-1.79444	0.0877792	0.414975	-4.61095	H19
A_21_P0005710	-1.94426	0.272072	-3.64713	0.00158972	0.0895237	-1.07761	XLOC_006820
A_23_P372478	-1.94386	1.04595	-1.33781	0.195879	0.573791	-5.24158	SERPINA9
A_24_P273253	1.94379	-0.24732	2.73432	0.0127323	0.188715	-2.95169	AHNAK2
A_21_P0000409	1.94339	-0.00280648	2.72668	0.0129481	0.189207	-2.9666	SNORD114-12
A_33_P3233916	1.94256	0.0435713	2.31309	0.0314093	0.270248	-3.74364	SOX6
A_21_P0006454	-1.94142	-0.221366	-2.77908	0.0115353	0.181204	-2.86399	FLJ46446
A_23_P134204	1.94069	0.0899563	2.39692	0.0263533	0.252768	-3.59138	FAM71F1
A_21_P0010480	1.94012	0.0716411	2.63283	0.0158981	0.20583	-3.14823	XLOC_014399
A_33_P3347320	1.93946	0.0577076	2.93878	0.0080819	0.157855	-2.5466	LOC100133190
A_23_P321307	1.93869	0.200973	3.90031	0.000879514	0.070947	-0.538676	ADAMTS2
A_23_P118615	-1.93822	0.710287	-2.45258	0.0234254	0.240652	-3.4887	ABCA8
A_24_P11061	1.93776	0.670355	1.26975	0.218659	0.600483	-5.32285	CSAG1
A_23_P69586	1.93767	-0.0127473	2.82544	0.0104092	0.174747	-2.77256	FAT1
A_24_P944588	-1.93734	-0.0649097	-3.23359	0.00413956	0.124669	-1.9451	ZNF682
A_21_P0000077	1.93698	0.093167	3.54785	0.00200315	0.0983344	-1.28769	DZIP1L
A_24_P686965	1.93587	0.181853	2.83649	0.0101568	0.172367	-2.7507	SH2D5
A_33_P3416712	-1.93561	0.521496	-3.60996	0.00173359	0.0924928	-1.15638	LOC400958
A_21_P0012241	-1.93454	-0.147881	-2.26155	0.0349475	0.282897	-3.83577	XLOC_l2_009281
A_23_P77328	-1.93442	0.081356	-4.03414	0.00064268	0.0610915	-0.252668	GCHFR
A_33_P3240752	-1.93436	0.114359	-3.53242	0.00207633	0.10043	-1.32027	CLDN18
A_23_P17053	1.93424	-0.461743	1.6799	0.108433	0.450192	-4.78222	IL36G
A_33_P3395081	-1.93352	-0.028533	-2.39203	0.0266259	0.254021	-3.60033	ACSM5
A_23_P502980	1.93349	0.301455	4.00851	0.000682498	0.0625077	-0.307483	DGKH
A_23_P127781	-1.93285	0.888916	-2.06577	0.0519663	0.334439	-4.17451	SCGB1D1
A_23_P310931	-1.93256	0.46413	-2.47338	0.0224112	0.236027	-3.45001	CNR2
A_33_P3340613	-1.93238	0.305386	-2.54571	0.0191954	0.222873	-3.31423	FAM95B1
A_24_P252945	-1.93214	0.643114	-1.32319	0.20061	0.579561	-5.25934	CXCR5
A_23_P64372	-1.93084	0.343888	-1.34654	0.193097	0.570389	-5.2309	TCN1
A_23_P128362	-1.93078	1.21849	-1.53334	0.140763	0.502895	-4.98902	MYBPC1
A_23_P352799	1.93071	0.654851	2.11113	0.0474633	0.323144	-4.09768	NPW
A_23_P19134	1.92707	-0.674873	1.72922	0.0990795	0.434615	-4.70948	GPR98
A_24_P370172	1.92695	0.159032	2.71594	0.0132573	0.190609	-2.98752	LILRA5
A_23_P250735	-1.92657	0.283078	-4.44979	0.000242623	0.0430436	0.635801	CBX7
A_33_P3245679	1.92551	-0.68018	2.88595	0.00909666	0.165314	-2.65234	LOC100129940
A_24_P101642	-1.925	-0.0615985	-2.05795	0.0527805	0.336092	-4.18765	LOC401847
A_33_P3286349	1.92336	0.538303	1.95967	0.0640295	0.364304	-4.35003	C19orf51
A_33_P3411848	-1.92168	-0.291397	-1.92433	0.0685687	0.374664	-4.40715	CNFN
A_23_P92107	-1.92039	0.198824	-2.5482	0.0190929	0.222628	-3.30952	SLC15A2
A_23_P346912	1.91912	0.014354	2.22796	0.0374469	0.291362	-3.89518	SPATA17
A_33_P3266739	1.91873	-0.335207	2.761	0.0120054	0.18423	-2.89949	FLJ41200
A_23_P138655	1.91822	1.28735	1.2063	0.24169	0.625259	-5.39537	CYP26A1
A_21_P0000627	-1.91759	0.237006	-2.81876	0.0105648	0.175312	-2.78578	LOC100287814
A_21_P0014129	1.91708	-0.205652	2.86111	0.00961508	0.168268	-2.70182	LOC100505566
A_33_P3402313	-1.91688	0.538443	-2.84299	0.0100111	0.171145	-2.73781	SLC9A4
A_33_P3400843	1.91642	0.381078	2.50773	0.0208257	0.229164	-3.38576	C1QL4
A_24_P193093	-1.91612	-0.495647	-1.77492	0.0910382	0.421113	-4.64071	KLRK1
A_21_P0012978	1.91585	1.01152	1.58669	0.128171	0.484053	-4.91541	XLOC_l2_011983
A_23_P129064	-1.91497	0.429955	-3.13361	0.00520198	0.135934	-2.15107	GATM
A_33_P3256425	1.91431	-0.0346948	2.80168	0.0109725	0.177197	-2.8195	BICD1
A_33_P3353791	1.91283	-0.422512	4.91777	8.16394e-05	0.0262171	1.62753	ITGA1
A_33_P3391220	-1.91277	0.230569	-2.71321	0.0133368	0.191211	-2.99283	SULT1C2P1
A_24_P567298	1.91191	0.664	1.11916	0.276251	0.65655	-5.48974	CSAG2
A_23_P58228	-1.91101	0.536711	-1.37902	0.183023	0.559488	-5.19067	ODAM
A_23_P21057	-1.9109	0.123056	-1.66622	0.111157	0.455315	-4.80212	SEPT1
A_23_P383325	-1.9106	0.236296	-4.69571	0.000136674	0.0328563	1.15876	CCDC110
A_24_P219474	1.91013	0.52718	2.07344	0.0511784	0.331936	-4.16158	MGAT5B
A_23_P159316	-1.90987	0.475703	-1.99679	0.0595519	0.353904	-4.28931	BFSP2
A_24_P269062	1.90845	0.0610473	4.22921	0.00040674	0.052239	0.16459	SPRY4
A_33_P3296587	-1.90789	-0.425436	-2.03293	0.0554617	0.342723	-4.22947	CP
A_33_P3267562	1.90594	0.297027	3.07672	0.00592011	0.14247	-2.26741	VAX2
A_33_P3358923	-1.90564	0.792181	-1.42265	0.170151	0.544275	-5.13539	BTLA
A_23_P145711	1.90476	0.312828	2.98398	0.00730095	0.151691	-2.4556	C7orf10
A_23_P126212	1.90357	-0.209693	2.60279	0.0169696	0.211619	-3.20577	CLSPN
A_33_P3236734	-1.9032	0.568222	-2.13707	0.0450496	0.316008	-4.05328	CLEC17A
A_23_P100386	-1.90265	0.268911	-5.63661	1.58363e-05	0.0121745	3.11148	IL34
A_23_P36562	1.90226	-0.022254	4.45261	0.000241025	0.0430436	0.641825	ITGA5
A_23_P2745	1.90194	-0.337343	2.13774	0.0449891	0.31577	-4.05213	GJB6
A_23_P414654	-1.90172	0.338478	-2.38796	0.026855	0.25492	-3.60778	RAB37
A_21_P0010307	-1.90112	0.604975	-3.01451	0.00681521	0.148347	-2.39386	XLOC_013900
A_23_P146274	-1.89903	-0.222217	-1.58036	0.129612	0.485881	-4.92424	STMN2
A_24_P941359	-1.89899	0.593359	-1.81976	0.0837029	0.405325	-4.57199	FAM65B
A_21_P0000727	1.8989	0.473664	2.65789	0.0150533	0.201103	-3.1	LOC154092
A_23_P304356	1.89845	-0.22502	3.13209	0.00522001	0.135934	-2.15418	CLEC5A
A_23_P500998	1.89818	0.144951	1.61663	0.121526	0.473143	-4.87326	HOXA9
A_23_P211428	1.89817	-0.139815	3.83301	0.00102966	0.0748458	-0.682286	SMTN
A_24_P561341	-1.89777	-0.485519	-1.93918	0.0666272	0.369726	-4.38323	FAM150B
A_33_P3359084	-1.89722	0.0194124	-2.60841	0.0167641	0.210811	-3.19503	TAS1R3
A_23_P109322	-1.89644	0.30403	-3.96308	0.000759205	0.0665924	-0.404594	PCP4
A_33_P3331426	1.89561	0.192947	2.40171	0.0260882	0.251838	-3.58258	FLJ37786
A_21_P0006934	1.89541	0.214272	2.21212	0.0386809	0.295799	-3.923	XLOC_008659
A_21_P0013667	1.89288	-0.353269	2.8947	0.00892063	0.164112	-2.63489	LOC440173
A_23_P141730	1.89229	-0.566404	2.08963	0.0495517	0.328023	-4.13422	DSG2
A_33_P3254708	-1.89059	0.25856	-3.28885	0.00364645	0.12007	-1.83052	ARHGAP40
A_23_P38271	-1.8902	2.02008	-0.853215	0.40358	0.75573	-5.73847	MYH2
A_23_P76749	-1.89014	0.361231	-2.8961	0.00889274	0.164112	-2.63209	GALNTL1
A_24_P277367	1.88874	0.0947154	2.38854	0.0268221	0.254908	-3.60672	CXCL5
A_21_P0009649	-1.88676	0.149317	-3.07912	0.00588798	0.142147	-2.26252	XLOC_013045
A_23_P24457	-1.88666	0.41885	-2.35718	0.0286478	0.26101	-3.66392	LRRC4C
A_23_P93602	-1.88575	0.489032	-1.80486	0.0860807	0.410764	-4.59496	C6orf58
A_23_P76538	-1.88548	0.305613	-3.04124	0.00641559	0.145599	-2.33962	TESC
A_21_P0005774	-1.88426	0.96715	-1.61993	0.120811	0.471815	-4.86857	XLOC_006944
A_23_P73571	1.88295	-0.0718008	1.82269	0.083242	0.404359	-4.56746	MUM1L1
A_21_P0014111	1.88269	1.37348	1.92346	0.0686839	0.375089	-4.40855	LOC100506708
A_21_P0010419	1.88191	1.04937	2.09663	0.0488632	0.326736	-4.12236	XLOC_014263
A_24_P237804	1.88174	1.7042	1.56702	0.132697	0.491311	-4.94276	POTED
A_24_P70183	-1.88067	0.103986	-2.11594	0.0470075	0.321847	-4.08948	MYH11
A_24_P269779	1.88021	-0.447107	4.07955	0.000577751	0.0598256	-0.15554	CHST3
A_23_P107735	-1.8802	0.560194	-3.7534	0.00124043	0.0803113	-0.851876	CD79A
A_23_P140290	-1.87906	-0.0834645	-2.99573	0.00711023	0.15012	-2.43187	RTN1
A_23_P63521	1.87768	-0.39668	1.02274	0.318566	0.693578	-5.5869	LCE2C
A_21_P0014847	-1.87743	0.190725	-4.36913	0.000293033	0.0464089	0.463658	LOC100506802
A_21_P0009960	1.87604	0.507114	2.56408	0.0184508	0.219296	-3.27945	XLOC_013541
A_21_P0007924	-1.87323	0.163411	-4.65396	0.000150629	0.0338175	1.07022	XLOC_010308
A_23_P102058	1.87225	0.394024	2.25295	0.0355721	0.285001	-3.85102	MATN3
A_23_P96590	-1.87113	0.130452	-4.00756	0.000684019	0.0625341	-0.309513	GPRASP1
A_21_P0012728	1.87094	0.896848	1.91029	0.0704494	0.378917	-4.42965	XLOC_l2_010697
A_23_P58266	-1.8707	-0.128289	-2.17613	0.0416252	0.30578	-3.98582	S100P
A_24_P4170	1.86984	0.141552	2.15752	0.0432261	0.310427	-4.01805	CPA6
A_21_P0003414	-1.86962	0.382616	-2.30792	0.0317489	0.271196	-3.75294	XLOC_003729
A_23_P64058	-1.86882	0.559037	-2.06451	0.0520965	0.334683	-4.17663	RASGRP2
A_33_P3350259	-1.86829	0.861053	-1.61936	0.120934	0.47202	-4.86938	FAM129C
A_21_P0012345	1.86603	0.917364	2.02912	0.0558808	0.343467	-4.23581	XLOC_l2_009469
A_33_P3377364	1.86541	-0.25199	3.37318	0.00300254	0.115239	-1.65474	ITGB4
A_23_P69699	-1.86494	0.18486	-3.51658	0.00215412	0.101241	-1.35366	NPY1R
A_23_P134566	-1.86439	0.0635198	-2.35096	0.029023	0.262261	-3.67521	OR2A7
A_23_P1575	1.86254	1.35837	1.46801	0.157557	0.528722	-5.07647	TRIM49
A_21_P0014789	1.86213	0.405097	3.44024	0.00257134	0.108092	-1.51427	LOC100506578
A_24_P62800	-1.86167	-0.0536707	-2.30482	0.0319537	0.271529	-3.7585	KLHDC8A
A_24_P109214	1.86147	-0.197377	1.48812	0.152221	0.521321	-5.04987	APOC1
A_21_P0014645	1.86143	-0.348098	2.23963	0.0365608	0.287965	-3.8746	ANO1-AS2
A_23_P88303	1.86141	-0.377823	2.30631	0.0318551	0.271377	-3.75583	HSPA2
A_23_P91764	-1.85943	0.324454	-2.50841	0.0207955	0.229142	-3.38449	TNFRSF13C
A_24_P64344	-1.85898	0.218618	-3.85018	0.000989088	0.0738515	-0.645664	BLNK
A_33_P3221859	1.85828	0.0566452	2.46647	0.0227434	0.237331	-3.46288	SHOX2
A_24_P376760	-1.85736	1.18924	-1.76374	0.0929519	0.424962	-4.65766	CA6
A_23_P210465	1.85734	-0.26483	1.6267	0.119357	0.469179	-4.85894	PI3
A_23_P366394	1.85702	-0.00505957	3.91275	0.000854248	0.0698546	-0.51211	ZAK
A_23_P212608	1.857	-0.0960798	2.68021	0.014337	0.196448	-3.05688	CLSTN2
A_32_P214178	1.85646	0.0963338	2.57904	0.0178645	0.215985	-3.25104	LINC00319
A_33_P3527721	1.85476	-0.276687	4.86013	9.32935e-05	0.0280096	1.50623	LOC284219
A_21_P0006600	1.85329	0.999323	1.25672	0.223245	0.605121	-5.338	XLOC_008282
A_19_P00321872	1.85266	-0.0850084	3.75398	0.00123873	0.0803113	-0.850631	LOC100506305
A_21_P0014912	-1.85262	-0.152317	-2.62466	0.0161829	0.207612	-3.16391	LOC100653221
A_23_P333029	-1.8508	-0.147995	-2.05574	0.0530116	0.336809	-4.19134	C8orf47
A_23_P37983	1.85071	-0.186224	3.30692	0.00349794	0.119036	-1.79293	MT1B
A_23_P36397	1.85004	0.646418	2.10552	0.0480009	0.324433	-4.10724	CYP27B1
A_23_P67339	1.84972	0.336675	2.66478	0.0148287	0.200194	-3.08671	RCN3
A_19_P00322242	-1.84958	0.338554	-3.17389	0.00474536	0.131554	-2.0683	GALNT9
A_23_P88222	-1.84904	0.0127909	-2.15726	0.0432485	0.310427	-4.01849	PLD4
A_33_P3337026	1.84879	0.0257671	3.07913	0.00588776	0.142147	-2.26249	SLC6A8
A_23_P59877	1.84765	-0.0772815	2.6429	0.0155535	0.203867	-3.12888	FABP5
A_33_P3261408	-1.8475	0.0268602	-3.35956	0.00309843	0.11608	-1.68321	TMIE
A_21_P0006273	1.84664	0.192049	2.1711	0.0420521	0.307048	-3.99454	XLOC_007724
A_23_P366453	-1.84608	0.562212	-2.57566	0.0179956	0.216625	-3.25747	KHDRBS2
A_23_P254944	-1.846	-2.49717	-0.781085	0.443844	0.780064	-5.79527	GSTT1
A_23_P25615	1.84589	1.13654	1.48093	0.15411	0.524087	-5.0594	SOHLH2
A_21_P0014401	-1.84574	-0.405868	-2.24192	0.0363889	0.287679	-3.87055	LOC100505944
A_23_P116173	-1.84551	-0.252305	-1.9905	0.0602903	0.355582	-4.29965	C11orf93
A_32_P170397	-1.84528	0.271992	-2.82365	0.0104508	0.174927	-2.77612	LOC100289090
A_33_P3332625	-1.84457	0.431877	-1.81092	0.0851067	0.408441	-4.58563	PRB1
A_23_P360804	-1.84411	0.561127	-2.55306	0.0188944	0.221303	-3.30034	CPNE5
A_23_P12343	1.84374	0.601221	1.72522	0.0998109	0.435368	-4.71543	GSTM3
A_19_P00317144	-1.84258	0.471795	-2.56972	0.0182277	0.21823	-3.26875	XLOC_005595
A_33_P3213169	1.84023	0.102635	2.66169	0.0149292	0.200512	-3.09268	ITGAX
A_23_P97606	-1.8401	-0.184455	-4.42043	0.000259874	0.0438539	0.573172	GSTM5
A_21_P0001286	1.8391	1.09806	1.6854	0.107355	0.448188	-4.77419	XLOC_000148
A_23_P42588	-1.83906	0.0235545	-2.18999	0.040468	0.301665	-3.9617	GIMAP5
A_33_P3266010	1.83665	-0.197735	4.00206	0.000692903	0.0631189	-0.321279	RIN1
A_23_P373742	1.83643	1.3556	1.77398	0.0911966	0.421538	-4.64213	TRIML1
A_23_P61960	-1.83611	0.129489	-3.12804	0.00526834	0.136383	-2.16248	ATP6V0E2
A_23_P156970	1.83562	-0.306304	2.77421	0.0116603	0.181745	-2.87357	MEST
A_21_P0012481	-1.83556	0.359212	-1.97097	0.0626352	0.36106	-4.33162	LOC100505902
A_33_P3307113	-1.83463	-0.537039	-2.38578	0.0269783	0.254969	-3.61177	MSMP
A_23_P106933	-1.83448	0.253768	-3.5065	0.00220513	0.102205	-1.3749	ACSM1
A_21_P0002416	1.83447	-0.162045	4.12262	0.000522239	0.0577295	-0.063405	XLOC_002030
A_33_P3237135	1.83308	0.123495	2.80393	0.0109181	0.177197	-2.81507	MMP2
A_23_P85209	1.83208	0.244801	1.81836	0.0839236	0.405775	-4.57415	IL13RA2
A_23_P50815	-1.83073	0.373127	-5.4244	2.55663e-05	0.0162151	2.67964	TTYH1
A_21_P0000631	-1.82983	0.275008	-3.57857	0.00186502	0.0952961	-1.22279	LOC643733
A_33_P3271121	1.82958	0.196303	2.34987	0.0290892	0.262519	-3.67719	SH3BP4
A_32_P210202	1.82943	-0.0794973	3.34848	0.00317864	0.116671	-1.70634	E2F7
A_21_P0000773	1.82848	1.59497	1.13949	0.267881	0.648939	-5.46828	LOC100505817
A_21_P0009442	1.82827	-0.294775	3.00352	0.00698632	0.149443	-2.4161	LOC100505592
A_23_P257649	1.82669	-0.291089	1.89628	0.0723705	0.383472	-4.45198	RBP1
A_23_P311640	-1.82663	0.0320777	-4.51802	0.000206852	0.04068	0.781215	AGFG2
A_33_P3395758	-1.82653	-0.0379079	-2.84649	0.00993338	0.17053	-2.73087	C14orf28
A_33_P3219279	-1.82582	0.129512	-3.10993	0.00548998	0.138614	-2.19957	JPH4
A_19_P00801041	-1.82571	0.329225	-3.65927	0.00154536	0.0889005	-1.05188	GNASAS
A_33_P3236698	1.82459	0.462911	1.87394	0.0755313	0.389158	-4.48737	ANKRD19P
A_21_P0001792	1.82443	0.944139	1.80166	0.086599	0.412004	-4.59987	XLOC_002174
A_33_P3492087	-1.82361	0.84313	-2.1603	0.0429834	0.309842	-4.01325	LOC284191
A_23_P103588	-1.82257	0.677662	-2.14077	0.0447151	0.315023	-4.04693	HMGCS2
A_21_P0014342	-1.8225	0.500334	-2.62606	0.0161337	0.207163	-3.16122	LOC100506397
A_24_P414999	1.82247	-0.119805	4.16669	0.000470956	0.0555913	0.0308742	LAPTM4B
A_23_P43095	1.82076	0.023734	2.32758	0.030476	0.267218	-3.71754	ZFHX4
A_23_P152234	1.82064	0.742057	1.68075	0.108266	0.44989	-4.78098	CMTM2
A_21_P0006573	-1.82048	0.0781578	-2.20911	0.0389202	0.296673	-3.92829	LOC100128420
A_23_P8906	1.82044	-0.18569	3.18247	0.00465328	0.131159	-2.05064	LRP12
A_23_P205177	-1.81984	0.046521	-4.05158	0.000616921	0.0610915	-0.215364	F10
A_21_P0011930	-1.81968	0.401587	-2.90715	0.00867563	0.162543	-2.61	XLOC_l2_008124
A_21_P0004845	-1.81954	0.724065	-2.30809	0.0317372	0.271169	-3.75262	XLOC_005183
A_21_P0013643	-1.81947	-0.171535	-2.54655	0.019161	0.222845	-3.31265	AQP7P3
A_23_P205531	-1.81932	0.00606156	-2.60598	0.0168527	0.210977	-3.19968	RNASE4
A_32_P154342	-1.81901	0.297557	-2.29748	0.0324443	0.273417	-3.77166	SLCO4C1
A_33_P3260530	1.81856	0.460533	1.45979	0.15978	0.531102	-5.08725	KANK4
A_23_P500010	-1.81853	-0.660178	-1.26409	0.220644	0.602478	-5.32945	KLK12
A_32_P191786	-1.81762	0.174876	-3.30346	0.00352596	0.119231	-1.80015	ANKRD24
A_24_P734953	-1.81742	-0.149424	-2.82807	0.0103487	0.174221	-2.76737	TRNP1
A_24_P264943	1.81709	1.02028	1.26626	0.219881	0.601724	-5.32692	COMP
A_23_P40956	-1.81616	0.649429	-3.00796	0.00691663	0.149182	-2.40711	GHRL
A_21_P0004744	1.81577	0.245227	1.77407	0.0911817	0.421519	-4.64199	XLOC_005675
A_19_P00322605	-1.81572	0.620416	-2.66734	0.0147462	0.199698	-3.08177	LOC100507254
A_32_P32254	1.81566	0.0514692	2.64842	0.0153675	0.202957	-3.11826	COL6A1
A_21_P0009038	-1.81565	0.535186	-4.59743	0.00017185	0.0361949	0.950158	XLOC_011951
A_33_P3287108	-1.81542	0.277317	-3.11043	0.00548371	0.138614	-2.19854	TMEM132E
A_32_P107002	-1.81489	0.358734	-2.21684	0.0383092	0.294766	-3.91472	SNX29
A_21_P0004620	1.81461	1.28126	1.6306	0.118526	0.467496	-4.85338	XLOC_005936
A_24_P923251	1.81385	0.327089	2.49359	0.0214654	0.232025	-3.41227	TGM2
A_33_P3417640	1.8133	0.764149	1.50913	0.146805	0.512986	-5.02177	KLK14
A_23_P381714	-1.81213	0.110694	-3.13443	0.00519224	0.135934	-2.14938	CA13
A_33_P3297092	1.81034	1.13313	2.12243	0.0463979	0.319645	-4.07838	H2BFWT
A_21_P0005188	1.81016	1.04966	1.8725	0.0757393	0.389592	-4.48965	HOXA11-AS1
A_23_P105957	1.80881	0.018793	4.15798	0.00048068	0.0562759	0.0122331	ACTN1
A_21_P0007574	1.80797	-0.423215	2.75993	0.0120337	0.184298	-2.90159	XLOC_009790
A_23_P51376	1.80713	-0.249317	2.75433	0.0121834	0.185193	-2.91257	NKAIN1
A_33_P3292235	-1.80711	0.394928	-3.40367	0.00279831	0.112954	-1.59094	PAQR3
A_23_P22660	-1.80683	0.328985	-4.18805	0.000447948	0.0546782	0.0765622	CYSLTR1
A_24_P696761	1.80659	0.705351	1.46063	0.159553	0.530997	-5.08616	LEMD1
A_33_P3403576	1.80566	0.116009	3.09588	0.00566815	0.140396	-2.22831	FCGR2A
A_32_P55241	1.80558	0.24201	1.8488	0.0792321	0.396387	-4.52685	SHISA2
A_23_P70318	-1.80445	-0.139102	-3.06971	0.00601501	0.142604	-2.28171	ENPP4
A_24_P82749	-1.80392	0.434259	-1.57794	0.130167	0.486917	-4.9276	CD37
A_23_P13083	-1.80357	-0.00612916	-1.89781	0.0721588	0.382939	-4.44955	BARX2
A_21_P0014380	-1.80353	-0.293033	-2.48189	0.0220082	0.234301	-3.43414	LOC100507486
A_33_P3273324	-1.80269	0.0425783	-3.82839	0.00104086	0.0752778	-0.692139	ZNF880
A_23_P34126	1.80198	0.278569	2.42109	0.025042	0.247633	-3.54693	BGN
A_23_P307310	1.80105	0.198885	3.51571	0.0021585	0.101241	-1.3555	ACAN
A_23_P159893	-1.80102	0.0946778	-3.01993	0.00673222	0.147634	-2.38287	CHRDL1
A_32_P159651	-1.79908	-0.0214453	-3.72482	0.0013261	0.082886	-0.912669	KAT2B
A_33_P3520693	1.79881	-0.14903	2.51158	0.0206547	0.228421	-3.37854	LOC646903
A_33_P3312499	-1.79842	1.06058	-2.01114	0.0578959	0.348881	-4.26562	MS4A15
A_21_P0002123	1.7969	0.415155	1.94616	0.0657318	0.368266	-4.37194	XLOC_002408
A_23_P2814	-1.79624	0.166127	-4.4058	0.000268925	0.0444462	0.541953	SMAD9
A_24_P20746	1.79602	-0.185814	4.12412	0.000520407	0.0576527	-0.0601997	PRR16
A_23_P397248	1.79547	-0.390788	2.50656	0.0208782	0.229362	-3.38797	CLCA2
A_21_P0000406	1.79519	0.201071	2.44176	0.0239694	0.242848	-3.50874	SNORD114-9
A_33_P3347291	-1.79474	0.103098	-4.47429	0.00022911	0.0421188	0.688051	INMT
A_24_P191781	-1.79458	0.219896	-1.91353	0.0700117	0.377947	-4.42447	PARM1
A_33_P3392187	-1.79445	-0.094085	-2.38572	0.0269818	0.254969	-3.61188	CCDC85A
A_21_P0000391	1.79311	0.061093	2.29647	0.0325124	0.273618	-3.77347	SNORD93
A_24_P140788	-1.79182	0.320309	-3.06417	0.0060909	0.142794	-2.29297	FGD2
A_24_P412734	-1.79137	-0.21184	-2.35284	0.0289092	0.261793	-3.6718	PRSS36
A_23_P104741	-1.7913	0.426042	-3.25178	0.00397048	0.12282	-1.90744	KIRREL3
A_32_P56604	1.79087	0.399987	2.10978	0.0475925	0.323153	-4.09999	SPERT
A_23_P392476	-1.79058	0.131002	-2.87266	0.00937065	0.166827	-2.67884	AKD1
A_32_P358887	-1.78975	1.07481	-2.02297	0.0565631	0.34547	-4.24603	SLC4A4
A_21_P0006718	-1.78972	0.633361	-2.52664	0.0199987	0.226527	-3.35023	XLOC_008681
A_23_P77993	1.78812	0.00106013	2.06787	0.0517488	0.33364	-4.17096	C1QL1
A_23_P48088	-1.78723	0.607668	-2.40161	0.0260937	0.251838	-3.58276	CD27
A_23_P70398	1.7866	0.0489986	4.15189	0.000487596	0.0563416	-0.000798367	VEGFA
A_23_P8253	-1.78656	-0.144167	-2.04086	0.0545991	0.340583	-4.21625	RAET1E
A_33_P3213645	-1.78633	0.432275	-1.49609	0.150146	0.517862	-5.03924	ERN2
A_23_P415974	-1.78605	0.443009	-2.95202	0.00784521	0.156614	-2.52	ALDOB
A_23_P97700	-1.78509	-0.213753	-3.32243	0.00337531	0.117866	-1.76066	TXNIP
A_24_P751492	-1.7836	0.550851	-2.32098	0.0308978	0.268776	-3.72944	C9orf128
A_21_P0011492	1.78288	0.136558	2.15548	0.0434048	0.310842	-4.02157	XLOC_l2_005602
A_23_P430658	1.78288	-0.186753	3.69113	0.00143465	0.0866875	-0.98426	HEYL
A_33_P3314276	1.7816	0.348655	2.22977	0.0373082	0.290935	-3.89199	ASPHD1
A_23_P139919	1.78131	-0.195037	2.75937	0.0120487	0.184358	-2.90269	CHST11
A_21_P0000417	1.78098	0.129801	2.40609	0.0258485	0.250906	-3.57454	SNORD114-20
A_33_P3260575	1.7807	0.130082	2.69836	0.0137784	0.193033	-3.02169	CERCAM
A_24_P273742	-1.77993	-0.294578	-2.81629	0.0106228	0.175567	-2.79066	TTC9
A_23_P31407	-1.77837	0.138502	-1.328	0.199044	0.577531	-5.25352	AGR2
A_23_P8913	1.77792	0.262606	1.83968	0.0806129	0.399046	-4.54108	CA2
A_21_P0014183	-1.777	0.458218	-3.06102	0.00613464	0.143176	-2.2994	LOC100505921
A_33_P3318581	1.77694	0.244795	2.99404	0.00713735	0.150227	-2.43528	PLOD2
A_23_P19663	1.77602	0.0468486	2.97013	0.00753216	0.154351	-2.48353	CTGF
A_23_P395582	1.77456	1.36449	1.30544	0.206468	0.586529	-5.28067	ZFP42
A_24_P120734	-1.77451	0.797133	-2.35556	0.0287454	0.261062	-3.66687	MGC16075
A_21_P0000073	1.77412	0.0871912	3.13135	0.00522873	0.135951	-2.15569	OSMR
A_23_P55020	1.77348	0.100647	1.9402	0.0664965	0.369668	-4.38159	CD300LF
A_23_P84219	-1.77335	-0.183697	-1.50603	0.147594	0.513907	-5.02594	LIPH
A_23_P209978	1.77154	0.0566559	2.90063	0.00880314	0.163502	-2.62304	VSNL1
A_23_P105571	-1.76838	-0.0167017	-3.97487	0.0007385	0.0654038	-0.379387	CHPT1
A_21_P0013145	-1.76625	0.261542	-3.78808	0.0011438	0.078426	-0.778035	XLOC_l2_013052
A_33_P3264179	1.76608	-0.301853	1.23556	0.230849	0.61386	-5.36232	LCE3E
A_23_P103877	1.76527	0.237369	1.67701	0.109005	0.451271	-4.78644	LRRC38
A_33_P3242578	1.76512	0.862839	1.74801	0.095701	0.429448	-4.68135	LOC100506731
A_21_P0010132	1.7651	1.07532	1.38885	0.180056	0.555911	-5.17834	LINC00162
A_33_P3248903	1.76495	0.106217	3.39983	0.0028233	0.113469	-1.59899	WNT7B
A_21_P0000382	-1.76411	0.392906	-3.43298	0.00261491	0.108673	-1.52951	SNORD71
A_23_P255535	-1.7639	0.0336986	-2.36785	0.0280142	0.258579	-3.64451	ASMT
A_21_P0010042	1.76387	-0.200635	1.87107	0.0759466	0.390026	-4.4919	XLOC_013754
A_23_P421526	-1.76296	-0.301989	-2.91049	0.00861095	0.1624	-2.60331	ODF4
A_21_P0003263	1.76281	0.0324938	2.40835	0.0257254	0.250534	-3.57039	XLOC_002931
A_23_P127978	-1.76248	0.662335	-2.85535	0.00973923	0.169175	-2.71326	B3GNT6
A_24_P350245	1.76229	-0.0514897	4.36228	0.000297773	0.0465729	0.449025	DOCK5
A_33_P3357002	-1.762	0.512371	-3.48867	0.00229832	0.104213	-1.41247	C1QTNF9
A_33_P3369058	-1.76188	0.187033	-3.52815	0.00209702	0.100949	-1.32927	LRRK2
A_21_P0000460	1.76098	0.390382	2.79861	0.0110476	0.177871	-2.82557	SNORD121A
A_23_P213375	1.76078	0.384836	1.74311	0.0965734	0.431114	-4.68872	PCDHB2
A_33_P3599591	1.75936	-0.0114356	3.28991	0.00363754	0.12007	-1.82831	PAPPA
A_21_P0000541	-1.75917	0.377746	-3.23952	0.00408364	0.123775	-1.93282	LOC100128164
A_23_P81717	-1.7587	0.33369	-2.66226	0.0149104	0.200483	-3.09157	FRMD1
A_33_P3514487	1.75678	0.387885	1.86923	0.0762129	0.390586	-4.4948	VSTM1
A_23_P162211	-1.7567	-0.0292347	-1.57179	0.131588	0.489491	-4.93616	MANSC1
A_23_P85015	-1.7561	-0.162953	-1.94735	0.0655809	0.368038	-4.37002	MAOB
A_21_P0011031	-1.75574	0.269079	-2.08869	0.0496444	0.328068	-4.13581	XLOC_l2_002729
A_23_P83838	-1.75572	0.0472357	-2.55877	0.0186633	0.220326	-3.28952	CA8
A_33_P3346766	-1.75533	0.632416	-2.12963	0.0457303	0.317774	-4.06605	UGT2A2
A_23_P109184	-1.75436	0.290572	-3.93573	0.000809475	0.0679999	-0.463041	INSM1
A_23_P65278	-1.75271	0.0446758	-3.35535	0.00312865	0.116181	-1.69199	NBEA
A_23_P152305	1.75118	0.0483103	2.9006	0.00880365	0.163502	-2.62309	CDH11
A_23_P153480	1.74982	-0.325203	1.20759	0.241204	0.624953	-5.39393	KLK5
A_33_P3409274	-1.74903	0.991326	-1.64835	0.114804	0.461108	-4.82794	LOC100134256
A_23_P102731	1.74885	-0.103428	3.28896	0.00364553	0.12007	-1.8303	SMOX
A_21_P0014762	1.74815	-0.339767	2.93543	0.00814286	0.158178	-2.55333	LOC100652832
A_21_P0008876	-1.74776	0.671102	-1.99719	0.059505	0.353802	-4.28865	XLOC_011801
A_23_P49499	1.74609	0.0250707	2.52055	0.0202615	0.227598	-3.36168	ST6GALNAC2
A_24_P402438	1.74586	0.00285136	2.99523	0.00711825	0.150158	-2.43288	TGFB2
A_23_P81441	-1.74573	0.420102	-2.25688	0.0352857	0.284004	-3.84406	C5orf20
A_23_P38732	1.74558	0.461881	1.89469	0.0725922	0.383844	-4.45451	CDH2
A_33_P3347772	-1.74472	0.285181	-3.05683	0.00619314	0.143748	-2.30793	SEPT2
A_19_P00322910	1.74367	-0.00372991	3.08415	0.00582114	0.141455	-2.25225	TWIST2
A_21_P0000410	1.74197	0.735994	1.98353	0.0611175	0.35768	-4.31108	SNORD114-13
A_23_P10025	1.7417	-0.402111	1.41581	0.172119	0.54667	-5.14415	NELL2
A_33_P3227443	-1.74153	0.183954	-1.97921	0.0616364	0.359017	-4.31816	C16orf54
A_32_P74409	1.74099	0.136659	3.07627	0.00592616	0.14247	-2.26833	C11orf96
A_23_P155688	-1.74037	-0.35011	-1.66561	0.11128	0.455398	-4.80301	SPINK2
A_23_P32253	1.73968	-0.0906966	5.05929	5.88945e-05	0.0229893	1.92411	NFIL3
A_33_P3302125	1.73966	0.82879	1.74445	0.0963347	0.43073	-4.68671	LCE2A
A_21_P0005382	-1.73941	0.0271659	-3.3032	0.00352808	0.119231	-1.80069	XLOC_006100
A_33_P3288409	-1.73919	1.01907	-1.8172	0.0841077	0.406123	-4.57595	PSMA8
A_33_P3256334	-1.73869	0.504191	-2.14673	0.0441802	0.313124	-4.03667	PRB3
A_19_P00320881	-1.73867	1.02893	-1.87676	0.0751258	0.387966	-4.48292	LOC100505474
A_32_P526255	1.73663	0.197734	2.42508	0.0248315	0.246657	-3.53957	PNPLA1
A_21_P0005555	-1.73658	0.609804	-2.81211	0.0107219	0.176106	-2.79893	XLOC_006043
A_23_P64611	1.73594	0.0970585	2.97831	0.00739486	0.152586	-2.46705	P2RY6
A_33_P3215422	-1.73585	0.355146	-2.53073	0.0198238	0.225539	-3.34252	LYL1
A_33_P3293748	-1.7357	0.846356	-2.70919	0.013455	0.19155	-3.00065	TRIM50
A_23_P52676	1.73533	0.0482166	3.69353	0.00142661	0.0864813	-0.979148	CATSPER1
A_23_P211584	-1.7352	-0.330496	-2.56779	0.0183035	0.218548	-3.2724	C22orf32
A_21_P0000468	1.73285	-0.0524951	3.17765	0.00470474	0.131234	-2.06055	SNORD126
A_23_P4714	-1.73225	0.00854121	-1.64823	0.114829	0.461108	-4.82811	MIA
A_32_P902988	-1.73222	0.0826614	-2.60475	0.0168977	0.211332	-3.20203	MATN1
A_33_P3782529	-1.73168	-0.28313	-3.07251	0.00597687	0.142604	-2.27599	LOC553103
A_33_P3290089	-1.73145	0.376201	-2.1586	0.0431319	0.310211	-4.01619	LOC100505585
A_21_P0014894	-1.73132	-0.237546	-2.89143	0.00898612	0.164364	-2.64142	LOC100652757
A_24_P100613	1.73121	0.248404	1.9093	0.0705828	0.379214	-4.43122	LAMA1
A_32_P16007	1.73103	1.30611	1.37092	0.185496	0.562236	-5.20078	POTEB
A_24_P125335	1.73094	0.227052	1.6266	0.119378	0.469179	-4.85908	CCL13
A_24_P388528	-1.73053	0.574129	-2.52523	0.0200592	0.227032	-3.35288	ST6GAL1
A_23_P12767	-1.73045	-0.177294	-1.30416	0.206898	0.587191	-5.28221	CYP2C9
A_24_P555473	-1.73021	0.157145	-4.63184	0.000158596	0.0345365	1.02327	MARCH3
A_23_P54681	-1.72906	0.630659	-2.99809	0.00707237	0.149894	-2.42708	TOX3
A_23_P502336	1.72842	0.0620682	2.75213	0.0122424	0.185701	-2.91686	EMR2
A_33_P3211929	1.72841	0.160518	2.0235	0.0565045	0.345419	-4.24516	RCOR2
A_23_P139146	-1.727	1.65067	-1.36113	0.188518	0.56586	-5.21293	MS4A8B
A_33_P3409477	1.72699	-0.212258	3.16977	0.00479018	0.13202	-2.07678	UBASH3B
A_33_P3422897	1.72687	0.127345	3.21367	0.00433285	0.127223	-1.98629	ABCA1
A_23_P83498	1.7263	0.83905	1.21878	0.237022	0.620664	-5.38136	IGF2BP1
A_21_P0014109	1.72624	-0.764664	1.45839	0.160163	0.53163	-5.08909	LOC100506591
A_23_P213706	-1.7259	0.500184	-3.37018	0.0030234	0.115341	-1.66101	IL4
A_23_P43898	1.72573	-0.0153268	2.6659	0.0147926	0.199936	-3.08455	EPHX4
A_23_P128744	1.72529	-0.116002	3.17851	0.00469556	0.131209	-2.05879	BDKRB1
A_24_P108262	1.72309	-0.014433	2.33032	0.0303018	0.266515	-3.71258	SDK2
A_33_P3410816	1.72216	0.324941	1.11621	0.277482	0.657904	-5.49283	CLDN20
A_21_P0009134	-1.72082	-0.233815	-2.96482	0.00762279	0.154932	-2.49425	XLOC_012009
A_23_P46429	1.7195	-0.176781	3.81169	0.00108234	0.0762731	-0.727733	CYR61
A_23_P434430	-1.71942	0.284776	-3.64333	0.00160389	0.0900218	-1.08568	ZNF439
A_23_P29684	-1.7192	0.0908034	-3.8027	0.00110535	0.0768276	-0.746893	VILL
A_23_P60079	1.71831	-0.252921	5.26337	3.68847e-05	0.018348	2.34824	ANGPT2
A_23_P137238	-1.7177	-0.751058	-1.59386	0.126551	0.481555	-4.90536	KDM5D
A_32_P213831	1.71769	0.065081	2.72407	0.0130226	0.189207	-2.97168	FAM40B
A_21_P0013708	1.71743	0.247213	2.60181	0.0170057	0.211724	-3.20764	XLOC_l2_015034
A_33_P3330404	-1.71713	0.351936	-4.56017	0.000187459	0.0380458	0.870938	FAM180B
A_23_P142738	-1.717	0.415064	-2.70031	0.0137198	0.193033	-3.01791	TMEM178
A_23_P29067	-1.71682	0.348671	-2.29503	0.0326098	0.274029	-3.77606	TMPRSS2
A_21_P0001880	1.71638	1.01337	1.65792	0.112839	0.457514	-4.81414	XLOC_001537
A_23_P150693	1.71543	0.151635	3.48192	0.00233454	0.104874	-1.42665	FJX1
A_23_P139965	-1.71519	0.0774327	-3.28772	0.00365591	0.12007	-1.83287	SERP2
A_23_P125383	-1.71345	0.609194	-2.89482	0.00891824	0.164112	-2.63465	TMEFF2
A_23_P143694	-1.71329	-0.0426749	-2.49882	0.0212265	0.230623	-3.40247	SOX10
A_32_P167904	-1.71278	0.323304	-2.21219	0.0386758	0.295799	-3.92289	ZNF681
A_23_P139418	1.71151	-0.199926	3.85921	0.000968391	0.0731178	-0.626397	GALNTL4
A_23_P85140	-1.71141	0.161764	-4.14957	0.000490259	0.0563416	-0.00576534	TCEAL2
A_21_P0013371	-1.71097	0.46888	-3.76198	0.00121578	0.0800265	-0.833608	LOC100506098
A_21_P0003517	-1.71082	-0.583651	-1.40594	0.174993	0.550395	-5.15674	XLOC_004100
A_33_P3399638	-1.7103	0.500173	-2.60798	0.0167796	0.210865	-3.19584	ZNF257
A_23_P124946	1.70996	-0.241082	1.65616	0.113199	0.457803	-4.81669	CMYA5
A_24_P149124	1.70952	0.0842536	3.51921	0.00214101	0.101241	-1.34812	C5orf13
A_33_P3495783	-1.70937	0.490078	-4.0304	0.000648344	0.0612595	-0.26067	LOC157503
A_24_P229025	1.70932	0.702821	1.58502	0.128548	0.484287	-4.91773	GRIA3
A_21_P0003319	-1.70903	0.217407	-4.29218	0.000350914	0.0489008	0.299253	XLOC_003737
A_33_P3290443	-1.7076	0.289854	-2.52812	0.0199353	0.226134	-3.34744	SCARNA9
A_24_P148907	-1.70687	-0.328061	-1.92916	0.0679323	0.373361	-4.39939	MAB21L2
A_23_P130359	1.7058	0.163216	2.44983	0.0235623	0.241034	-3.49379	ARHGAP28
A_32_P43717	-1.7056	-0.105797	-2.82663	0.0103818	0.17454	-2.77022	FAM189A2
A_21_P0005502	-1.70532	0.754703	-2.81113	0.0107453	0.176143	-2.80087	XLOC_006485
A_21_P0014040	-1.70527	0.475135	-2.54598	0.0191844	0.222873	-3.31373	LOC100653103
A_23_P137665	1.70488	0.19034	1.63995	0.116552	0.463312	-4.84	CHI3L1
A_21_P0009816	-1.70486	0.214454	-2.89917	0.00883193	0.163632	-2.62596	XLOC_013679
A_23_P162607	-1.70421	0.197476	-3.09312	0.00570373	0.140546	-2.23393	STAB2
A_24_P299911	-1.70342	0.368906	-2.52846	0.0199206	0.226068	-3.34679	PASK
A_24_P98109	1.70261	-0.0346964	2.20795	0.0390121	0.296835	-3.93031	SNX10
A_21_P0006499	-1.70252	-0.232481	-2.72149	0.0130966	0.189349	-2.97671	XLOC_007993
A_24_P144784	1.70244	-0.297911	3.13307	0.00520838	0.135934	-2.15218	HILS1
A_21_P0013520	1.70125	0.177715	2.08537	0.0499751	0.3289	-4.14143	XLOC_l2_014566
A_24_P335092	1.70121	0.0483329	1.49153	0.15133	0.519892	-5.04532	SAA1
A_23_P38677	1.7002	-0.104089	4.47746	0.00022742	0.0421188	0.694798	SLMO1
A_23_P53057	-1.69914	0.177755	-2.88649	0.00908586	0.165227	-2.65128	ZNF215
A_24_P350546	-1.69843	0.0444496	-2.69747	0.0138054	0.193075	-3.02343	LOC646976
A_21_P0012519	-1.6968	0.416319	-1.65477	0.113482	0.458255	-4.81869	XLOC_l2_010018
A_23_P116037	-1.6959	0.121111	-2.32762	0.0304731	0.267218	-3.71746	TM7SF2
A_33_P3215883	1.69534	-0.154213	4.41742	0.000261713	0.0438539	0.566741	FLT1
A_23_P256948	1.69501	-0.0513212	2.89858	0.00884359	0.163645	-2.62714	MSC
A_33_P3843873	1.69457	1.67627	0.904736	0.376308	0.737463	-5.69506	ESRG
A_21_P0007352	-1.69413	0.0390924	-2.72142	0.0130987	0.189349	-2.97685	XLOC_009437
A_33_P3641427	-1.69399	0.0291826	-1.98919	0.0604451	0.355957	-4.3018	MYEF2
A_33_P3246418	1.6932	-0.0354281	4.26847	0.000370969	0.0500601	0.24856	MDFI
A_21_P0001111	1.69309	0.394267	1.94826	0.065465	0.367843	-4.36855	XLOC_000755
A_33_P3280845	1.69287	-0.0431079	2.92456	0.00834388	0.160147	-2.57514	THY1
A_33_P3313145	-1.69281	-0.127332	-3.68026	0.00147149	0.0876457	-1.00732	ITIH3
A_23_P356684	1.69138	-0.00743883	3.02857	0.00660217	0.146603	-2.36536	ANLN
A_23_P310086	1.68931	0.299005	2.76002	0.0120315	0.184298	-2.90142	BEND6
A_33_P3311498	-1.68679	1.23394	-1.60829	0.123346	0.476616	-4.88505	LOC283392
A_23_P43369	-1.68664	0.512949	-1.74405	0.0964058	0.43084	-4.68731	SIT1
A_24_P89457	1.68652	0.0338003	3.82544	0.00104806	0.0754293	-0.698423	CDKN1A
A_23_P67453	1.68649	0.515619	1.56937	0.132151	0.490469	-4.93952	TNNI3
A_23_P34637	-1.68646	0.128379	-4.59923	0.000171129	0.0361949	0.953988	REN
A_23_P17695	-1.68632	0.0699578	-3.68676	0.00144936	0.0871199	-0.993539	SLC37A1
A_21_P0004440	-1.68587	0.690064	-3.11344	0.00544633	0.138257	-2.19239	XLOC_004988
A_33_P3264238	-1.68586	0.126651	-2.73207	0.0127954	0.189004	-2.95608	ZNF280B
A_33_P3247838	-1.68538	0.0561925	-4.33426	0.000317973	0.0475415	0.389163	ZNF844
A_23_P389281	1.68423	1.33416	1.64103	0.116326	0.462985	-4.83845	HOXA13
A_33_P3639068	-1.68221	-0.166228	-2.27456	0.0340213	0.279729	-3.81262	GFRA1
A_21_P0007061	-1.68186	0.51332	-4.71984	0.000129212	0.032708	1.20988	XLOC_008489
A_33_P3416822	-1.68153	0.788365	-2.07145	0.0513814	0.332234	-4.16493	HSF5
A_33_P3412143	1.68141	0.116055	2.63242	0.0159121	0.20583	-3.14901	RASSF10
A_33_P3216601	-1.67982	-0.241379	-2.91049	0.00861109	0.1624	-2.60333	FHIT
A_21_P0011850	1.67912	0.658276	1.91702	0.0695414	0.377201	-4.41887	XLOC_l2_007543
A_21_P0009690	-1.67912	0.088229	-3.15636	0.00493905	0.133228	-2.10435	XLOC_012991
A_23_P131683	1.67833	-0.222438	3.83177	0.00103266	0.0748514	-0.684934	MAPRE3
A_24_P110831	1.67813	0.642315	1.81024	0.0852154	0.408548	-4.58668	ANO1
A_24_P343621	-1.67805	-0.181285	-2.53927	0.0194634	0.223833	-3.32641	ECHDC3
A_19_P00803039	1.6773	0.0905537	2.07238	0.0512865	0.332016	-4.16337	LOC100507429
A_21_P0009210	1.67679	0.772658	1.67797	0.108815	0.451011	-4.78504	XLOC_012077
A_24_P297537	-1.67655	0.375152	-2.93733	0.00810824	0.157882	-2.54952	MAMSTR
A_21_P0000432	1.67642	0.521079	2.40638	0.0258328	0.250843	-3.57401	SNORD113-4
A_24_P47988	-1.67513	0.310235	-2.2295	0.0373286	0.290958	-3.89246	ELL3
A_33_P3355877	-1.67477	0.297366	-4.38693	0.000281071	0.045418	0.50167	NFXL1
A_33_P3734981	1.67408	0.881192	1.83893	0.0807282	0.399382	-4.54226	C9orf148
A_24_P139901	-1.67394	0.164336	-4.59725	0.000171919	0.0361949	0.949791	GYPC
A_23_P86021	-1.67392	-0.141224	-2.26048	0.0350245	0.283069	-3.83766	SELENBP1
A_33_P3548190	-1.67366	0.352792	-4.41795	0.000261387	0.0438539	0.567878	LINC00347
A_23_P115261	1.67316	0.583907	1.6926	0.105955	0.445776	-4.76364	AGT
A_23_P119344	1.67311	-0.192942	4.84182	9.73375e-05	0.0282311	1.46764	TEAD2
A_21_P0005098	1.67296	0.529544	1.64642	0.115203	0.461457	-4.83071	XLOC_005946
A_33_P3398356	1.67216	0.00909977	1.88323	0.0742034	0.38663	-4.4727	WDR72
A_23_P374689	1.67211	0.870381	1.73574	0.097896	0.433204	-4.69975	GAD1
A_23_P38427	-1.67185	0.176443	-3.9692	0.000748391	0.0661544	-0.391516	RAB11FIP4
A_33_P3277373	1.66961	0.195087	1.90482	0.0711945	0.380281	-4.43838	OSM
A_32_P170547	1.66936	1.1652	1.21959	0.236722	0.620532	-5.38045	CT45A5
A_23_P389250	1.66883	-0.229502	3.51543	0.00215988	0.101241	-1.35609	C12orf70
A_21_P0005307	-1.66769	-0.0478702	-2.08656	0.0498561	0.328551	-4.13941	XLOC_006443
A_33_P3407895	-1.66743	0.229565	-3.90488	0.00087015	0.070528	-0.52892	RINL
A_23_P128613	1.66739	-0.131121	5.0324	6.26575e-05	0.0237305	1.8679	KDELC1
A_21_P0014184	1.66731	1.02429	2.09829	0.0487008	0.326179	-4.11953	LOC100505938
A_33_P3216458	1.66622	0.170296	2.00889	0.0581528	0.349599	-4.26934	ADAM23
A_23_P52266	1.66597	0.474519	1.72795	0.0993113	0.43474	-4.71137	IFIT1
A_23_P167509	-1.66572	0.328809	-1.86388	0.0769928	0.392144	-4.50321	CYFIP2
A_23_P160318	1.66504	0.515818	2.50843	0.0207945	0.229142	-3.38445	COL16A1
A_33_P3250820	1.66451	0.952049	1.65386	0.113669	0.45845	-4.82	FREM2
A_32_P40463	-1.66434	0.160434	-2.2596	0.0350886	0.283272	-3.83924	NUDT9P1
A_21_P0008885	1.6635	0.457674	1.87798	0.0749503	0.387809	-4.48099	XLOC_012003
A_33_P3238548	1.66334	0.118397	3.30768	0.00349187	0.119036	-1.79136	C3orf36
A_23_P30634	-1.66233	0.642186	-2.09129	0.0493871	0.327862	-4.1314	BACH2
A_23_P301053	-1.66167	-0.127988	-2.32193	0.0308367	0.268604	-3.72772	PAIP2B
A_23_P103465	-1.66135	0.152105	-3.27835	0.00373547	0.120645	-1.85232	PLA2G5
A_23_P15101	-1.66071	0.0499627	-1.41932	0.17111	0.545333	-5.13967	TMC5
A_33_P3317253	-1.66026	-0.633934	-1.97089	0.0626453	0.361077	-4.33175	PTER
A_23_P401774	1.66026	1.22198	1.52968	0.141662	0.504324	-4.99399	ELMOD1
A_24_P71649	-1.66022	-0.434003	-2.3784	0.0274001	0.256368	-3.62525	CNTN3
A_24_P236251	-1.66008	0.531584	-1.66424	0.111558	0.455818	-4.805	DLK1
A_32_P190769	-1.6599	0.198629	-3.29327	0.00360956	0.12007	-1.82133	C1QTNF7
A_33_P3226735	1.6597	0.742306	2.16388	0.0426733	0.308817	-4.00706	STL
A_23_P421306	1.65926	0.327524	1.65713	0.112999	0.457771	-4.81528	SYT12
A_24_P93309	-1.65897	-0.218065	-3.47638	0.00236474	0.104874	-1.43831	CDNF
A_24_P84396	1.65891	-0.0821789	2.77684	0.0115926	0.181379	-2.86839	KIAA1199
A_33_P3307197	1.65876	-0.107587	3.97481	0.000738611	0.0654038	-0.379523	PTGFRN
A_33_P3269403	-1.65858	0.531149	-2.88466	0.00912289	0.165366	-2.65491	FOXI1
A_21_P0006717	-1.65805	-0.283374	-2.05246	0.0533584	0.337322	-4.19685	XLOC_008666
A_23_P503072	-1.65759	-0.393576	-2.0157	0.0573794	0.347451	-4.25809	CCL28
A_33_P3384562	1.65724	0.183406	2.94862	0.00790541	0.156807	-2.52684	PDLIM7
A_33_P3234124	1.6571	0.0522305	2.54019	0.0194248	0.223672	-3.32466	FAM132B
A_24_P113131	-1.65664	0.0438216	-2.68219	0.014275	0.195867	-3.05304	BZRAP1
A_33_P3398618	1.65625	0.11643	2.30297	0.0320769	0.272029	-3.76182	LOC339240
A_33_P3282162	-1.65614	0.0419458	-3.41479	0.00272729	0.111507	-1.56764	PLAC4
A_21_P0014514	1.65585	-0.073346	2.18303	0.0410454	0.303586	-3.97382	LOC100131774
A_23_P52761	1.65457	-0.154377	0.988202	0.334786	0.708062	-5.61979	MMP7
A_23_P217009	-1.65409	0.35955	-1.98697	0.0607082	0.356678	-4.30544	C9orf24
A_19_P00322259	1.65372	0.377452	2.31018	0.0315999	0.270973	-3.74887	LOC100506374
A_33_P3319022	-1.65295	0.181884	-1.8553	0.0782597	0.394652	-4.51667	CLEC9A
A_24_P416346	1.65278	0.32467	2.9529	0.00782976	0.15647	-2.51824	ETV4
A_24_P892472	-1.65063	-0.166893	-1.47793	0.154905	0.525347	-5.06338	EMX2OS
A_21_P0002273	-1.65059	0.338497	-2.31593	0.031224	0.269587	-3.73852	XLOC_001635
A_19_P00319225	-1.65	0.129993	-2.6291	0.0160276	0.206454	-3.15539	ZNF300P1
A_21_P0011147	-1.64962	0.277126	-2.51917	0.0203216	0.227629	-3.36428	XLOC_l2_003757
A_23_P258190	1.64907	0.401738	2.42633	0.0247661	0.246412	-3.53727	AKR1B1
A_33_P3421053	1.6488	0.391387	2.17425	0.0417846	0.306289	-3.98908	SELE
A_32_P126733	-1.64829	0.50867	-2.98363	0.00730666	0.151691	-2.4563	NOL4
A_33_P3359953	-1.64804	0.243008	-3.25816	0.00391276	0.122734	-1.89422	LOC100131825
A_33_P3398195	1.6463	0.440493	1.71016	0.102609	0.439845	-4.73777	KLK9
A_23_P155848	-1.64608	-0.0171597	-2.46429	0.0228492	0.237912	-3.46694	DKK2
A_33_P3241393	-1.64568	-0.121944	-2.58518	0.017629	0.215124	-3.23935	SLC4A5
A_23_P81825	1.6455	0.0101348	2.42079	0.0250579	0.247713	-3.54748	GUCA1B
A_33_P3394933	1.64484	0.0460523	2.96109	0.00768684	0.155388	-2.50174	P4HA2
A_23_P60009	1.64457	0.146027	2.45334	0.0233875	0.240524	-3.48728	ANXA13
A_23_P152605	1.64295	0.423747	1.32034	0.201542	0.580727	-5.26279	GSDMA
A_33_P3482534	-1.64275	0.714319	-2.21649	0.0383366	0.294766	-3.91533	LOC613266
A_33_P3441639	1.64248	-0.0430814	2.11568	0.0470315	0.321847	-4.08991	LOC145694
A_33_P3295056	-1.64172	0.592236	-1.6522	0.114011	0.459257	-4.8224	PTPRCAP
A_23_P414273	1.64106	-0.12839	3.61744	0.00170366	0.0917922	-1.14055	C5orf62
A_24_P413126	1.64022	0.214366	2.27258	0.0341608	0.279761	-3.81615	PMEPA1
A_24_P407259	-1.64007	-0.500649	-1.41567	0.172162	0.546709	-5.14434	SOX21
A_23_P110624	-1.63959	-0.0311089	-3.03325	0.0065326	0.145758	-2.35585	CTNND2
A_21_P0005886	1.63734	1.28602	1.75853	0.0938553	0.426661	-4.66553	XLOC_007184
A_23_P427023	-1.63725	-0.093568	-2.60078	0.0170436	0.211753	-3.2096	GIMAP1
A_23_P132826	-1.63716	0.0832588	-2.78024	0.0115058	0.181082	-2.86172	SERPINI2
A_23_P206022	1.63506	0.335204	2.07492	0.0510281	0.331724	-4.1591	ITGA11
A_23_P69738	1.635	-0.326509	2.2872	0.0331435	0.276174	-3.79007	RASL11B
A_21_P0007684	1.63459	-0.033774	4.20314	0.000432379	0.0539551	0.10883	XLOC_009994
A_23_P38795	1.63437	0.298913	2.62629	0.0161256	0.207163	-3.16078	FPR1
A_23_P133036	-1.63383	0.946084	-1.27793	0.215815	0.597422	-5.31326	SLC34A2
A_24_P112447	1.63334	-0.228713	3.95461	0.000774427	0.0668581	-0.422692	ENTPD7
A_24_P272313	-1.63326	0.382955	-2.70876	0.0134678	0.191606	-3.00149	C2orf55
A_24_P57047	1.63322	0.497179	1.30516	0.206565	0.586741	-5.28102	DLL3
A_21_P0002064	-1.63167	0.311527	-2.21569	0.0384001	0.294918	-3.91675	XLOC_002151
A_21_P0006291	-1.63165	0.373089	-3.21165	0.00435293	0.127519	-1.99046	LOC340515
A_21_P0001894	-1.63164	0.329192	-3.07546	0.00593698	0.14247	-2.26997	XLOC_001613
A_21_P0002944	-1.6303	0.0788126	-4.01755	0.00066818	0.0620332	-0.28815	XLOC_002616
A_23_P171074	-1.63029	0.189176	-2.6289	0.0160346	0.206493	-3.15578	ITM2A
A_23_P136623	-1.62917	0.316865	-3.65474	0.00156176	0.0890136	-1.06148	ADCY5
A_23_P343411	1.62911	-0.166085	2.86315	0.00957153	0.168099	-2.69777	AGRN
A_21_P0001652	-1.62891	0.400382	-2.07841	0.0506737	0.330604	-4.15319	XLOC_001286
A_33_P3297217	-1.62884	-0.133202	-2.81919	0.0105547	0.175312	-2.78494	NAAA
A_23_P218047	1.62866	0.0097127	3.36928	0.00302967	0.115366	-1.66289	KRT5
A_21_P0001132	-1.62783	0.372288	-1.9563	0.06445	0.365283	-4.3555	XLOC_000837
A_23_P165840	1.62776	0.440838	1.69404	0.105678	0.44518	-4.76153	ODC1
A_23_P316511	1.62753	0.229921	2.2166	0.0383285	0.294766	-3.91515	HOXB3
A_33_P3854953	1.62737	0.374291	2.10219	0.0483223	0.325406	-4.11291	LOC440117
A_23_P156218	-1.62674	-0.158531	-1.37095	0.185486	0.562236	-5.20075	GZMK
A_33_P3445679	1.62651	-0.147065	2.85614	0.00972228	0.169084	-2.71171	FLJ42392
A_23_P126278	1.6261	0.939353	1.51402	0.145567	0.510896	-5.01519	CHIT1
A_23_P26439	-1.62579	-0.219523	-2.33094	0.0302631	0.266515	-3.71147	DBNDD1
A_19_P00321322	1.62558	-0.152349	1.54366	0.138249	0.499262	-4.97493	Q9DSJ7
A_33_P3366258	1.62519	-0.0648098	1.58795	0.127885	0.483809	-4.91365	MTHFD2L
A_21_P0000610	-1.62482	0.433956	-3.61772	0.00170254	0.0917922	-1.13995	LOC401164
A_33_P3293164	1.62432	-0.0144469	2.02571	0.056258	0.344677	-4.24148	CHGA
A_23_P383227	-1.62377	0.977889	-1.27796	0.215806	0.597422	-5.31323	S100A1
A_23_P100963	-1.62325	0.425799	-3.05357	0.00623902	0.143892	-2.31456	SPNS3
A_23_P30567	-1.62306	0.0500877	-2.8432	0.0100062	0.171145	-2.73738	CRHBP
A_33_P3883985	-1.62302	0.078545	-2.94525	0.00796542	0.157069	-2.53361	LMF1
A_21_P0007688	1.62282	1.17203	1.63703	0.117166	0.464556	-4.84419	LOC100506159
A_21_P0012024	1.62243	0.233508	2.41129	0.0255663	0.249655	-3.56498	LOC100507460
A_33_P3255404	-1.62231	-0.298236	-1.66811	0.110779	0.454354	-4.79939	CLDN11
A_23_P39251	-1.62194	0.187514	-2.60648	0.0168344	0.210928	-3.19872	PLIN5
A_23_P134419	1.62165	-0.012321	1.98075	0.0614508	0.358509	-4.31563	ZP3
A_19_P00813192	-1.62121	0.243911	-3.15377	0.00496828	0.133627	-2.10967	XLOC_l2_002761
A_19_P00322815	1.62073	0.40099	1.71888	0.100981	0.437432	-4.72486	CDKN2B-AS
A_23_P406385	-1.61902	-0.0687854	-2.57713	0.0179383	0.216399	-3.25467	FBXL16
A_33_P3274935	-1.61899	-0.164953	-2.47657	0.0222592	0.235493	-3.44406	C17orf28
A_21_P0014360	-1.61847	-0.207385	-1.3753	0.184155	0.560585	-5.19532	LOC100506582
A_21_P0005860	1.61792	1.15549	1.4642	0.158584	0.529787	-5.08147	XLOC_007124
A_23_P427587	1.61782	1.19269	1.16512	0.257594	0.640337	-5.44074	FGF19
A_24_P314477	-1.6175	-0.251033	-2.4402	0.0240488	0.243345	-3.51163	TUBB2B
A_21_P0007985	-1.61732	0.227474	-5.45328	2.39464e-05	0.01538	2.73874	XLOC_010557
A_33_P3311267	-1.61711	-0.114716	-1.7957	0.0875721	0.414412	-4.60901	KRTAP19-2
A_33_P3371999	-1.61673	-0.389466	-1.4495	0.162602	0.534655	-5.10069	TPPP
A_23_P61057	-1.61596	0.333327	-2.287	0.0331566	0.276174	-3.79041	IL16
A_21_P0012722	-1.61483	0.494282	-3.53344	0.00207141	0.100339	-1.31812	XLOC_l2_010636
A_21_P0011752	1.61443	0.506004	2.11009	0.047563	0.323144	-4.09946	XLOC_l2_007062
A_33_P3299232	-1.61369	0.162317	-5.06647	5.79297e-05	0.0229893	1.9391	LOC96610
A_21_P0005595	1.61253	0.768688	1.67585	0.109234	0.451853	-4.78813	XLOC_006338
A_21_P0013955	-1.6117	-0.128743	-2.26196	0.0349181	0.282746	-3.83504	LOC100292909
A_21_P0004481	1.61154	-0.0257895	1.52307	0.143299	0.507249	-5.00295	XLOC_004244
A_23_P113111	-1.61068	-0.182629	-2.65073	0.0152902	0.202192	-3.1138	AR
A_24_P237175	1.61021	0.80332	1.41643	0.171941	0.546315	-5.14336	CST2
A_32_P25357	1.60987	0.490037	1.84041	0.0805018	0.398866	-4.53995	CDH15
A_33_P3314176	-1.60915	0.265928	-2.10567	0.0479858	0.324389	-4.10698	FAM46C
A_23_P35219	1.60868	-0.198486	2.34335	0.0294887	0.263981	-3.68901	NEK2
A_24_P115007	-1.60857	-0.467148	-2.23791	0.0366897	0.288292	-3.87762	ALDH5A1
A_24_P408603	-1.60847	0.0173431	-1.31329	0.203861	0.583436	-5.27127	RAB39B
A_33_P3393927	1.60792	0.155825	3.46016	0.00245534	0.105654	-1.47242	MTMR11
A_23_P169437	-1.60791	-0.688962	-1.34839	0.192511	0.569984	-5.22863	LCN2
A_24_P140608	1.60718	0.140193	3.12606	0.00529209	0.136649	-2.16653	HBEGF
A_21_P0001865	-1.60669	0.325328	-2.19936	0.0397027	0.299004	-3.94535	XLOC_001497
A_23_P416965	-1.60566	0.126574	-2.46574	0.0227788	0.237569	-3.46424	FAM149A
A_33_P3265803	-1.6054	0.567415	-2.62923	0.016023	0.206448	-3.15514	DEFB108B
A_21_P0007158	-1.60516	-0.055477	-3.31585	0.00342681	0.118523	-1.77435	XLOC_009463
A_23_P20494	1.60476	0.0653074	3.25831	0.00391142	0.122734	-1.89391	NDRG1
A_23_P99442	-1.60376	-0.119148	-1.91098	0.0703559	0.378717	-4.42854	FLT3
A_33_P3328254	-1.60363	-0.181527	-1.79261	0.0880803	0.41569	-4.61375	IL5RA
A_23_P94338	-1.60309	0.130487	-2.0942	0.0491007	0.32716	-4.12647	ENPP2
A_21_P0000804	1.60254	0.451441	1.66673	0.111055	0.455152	-4.80139	LOC100506783
A_23_P53126	-1.60187	0.0819615	-4.43168	0.00025312	0.0433887	0.597184	LMO2
A_24_P51855	1.60161	-0.0694287	3.50804	0.00219725	0.102205	-1.37166	DUSP7
A_21_P0004200	-1.60136	0.535712	-2.59601	0.0172206	0.212899	-3.21871	XLOC_004254
A_32_P309404	-1.60097	-0.469172	-1.6943	0.105628	0.44518	-4.76115	SLC22A3
A_33_P3646051	-1.60092	0.230065	-4.04717	0.000623343	0.0610915	-0.224809	LOC284408
A_32_P185317	1.60063	0.5848	1.26187	0.221425	0.603306	-5.33203	LOC645249
A_23_P434890	1.60041	-0.290627	3.68843	0.00144372	0.0869989	-0.989995	CARD10
A_33_P3509233	-1.60023	0.569246	-1.9271	0.0682028	0.373951	-4.4027	LOC285286
A_24_P274270	1.59986	0.188042	2.21	0.0388494	0.296463	-3.92673	STAT1
A_21_P0013981	-1.59736	0.84578	-1.9071	0.0708823	0.379812	-4.43474	CHRM3
A_21_P0007826	-1.59729	0.461614	-1.49444	0.150573	0.51863	-5.04144	XLOC_009678
A_32_P24585	1.59723	-0.216761	3.60112	0.00176966	0.0933378	-1.1751	SH3PXD2B
A_21_P0007914	-1.5972	0.352791	-2.90121	0.00879161	0.163502	-2.62187	LOC400128
A_24_P231302	1.59692	-0.193603	1.71394	0.101901	0.438797	-4.73218	PGLYRP4
A_23_P99063	1.59682	-0.107604	3.15027	0.0050082	0.133771	-2.11688	LUM
A_32_P208350	1.59618	0.536141	1.94519	0.0658559	0.368447	-4.37352	TDRD9
A_33_P3780286	1.5948	0.445178	2.29518	0.0325998	0.27399	-3.77579	LINC00460
A_21_P0008347	1.59464	-0.0226808	2.07191	0.0513353	0.332105	-4.16417	XLOC_010855
A_23_P429449	1.59459	0.182809	2.66421	0.0148471	0.200194	-3.08781	NKD1
A_23_P85240	-1.59379	-0.401326	-1.86302	0.0771194	0.392162	-4.50456	TLR7
A_33_P3298216	-1.59351	0.648317	-2.69161	0.0139837	0.194336	-3.03479	MYO16
A_33_P3263232	1.59351	0.323805	3.0738	0.00595944	0.142604	-2.27336	LRRC3
A_33_P3355503	1.59299	0.555294	2.27255	0.0341631	0.279761	-3.8162	FOXL1
A_21_P0004077	1.59297	-0.278087	2.37157	0.0277964	0.257836	-3.63773	XLOC_004651
A_23_P151166	-1.59282	0.543256	-1.82064	0.0835647	0.405016	-4.57064	HVCN1
A_21_P0005692	-1.59266	0.258701	-5.49529	2.17745e-05	0.0145371	2.82454	XLOC_006781
A_24_P390060	-1.5926	0.275883	-3.3249	0.00335615	0.117535	-1.75551	IQCD
A_23_P112634	-1.59254	0.108804	-4.68777	0.000139224	0.0328563	1.14193	C4orf34
A_33_P3367361	-1.59222	0.182539	-3.16809	0.00480864	0.132157	-2.08024	FAM107B
A_21_P0007557	-1.59171	0.535939	-2.87172	0.0093904	0.166991	-2.68072	XLOC_009748
A_21_P0013813	1.5909	-0.0805	2.37787	0.027431	0.256486	-3.62623	XLOC_l2_015716
A_24_P365515	1.59068	0.0510097	1.5765	0.130499	0.487477	-4.92961	FOXA2
A_33_P3296862	-1.59031	0.451145	-3.30767	0.00349197	0.119036	-1.79139	C16orf89
A_32_P70158	1.58931	0.280934	2.57933	0.0178534	0.215985	-3.25049	LILRB3
A_23_P74309	1.58907	-0.328752	1.30172	0.207714	0.588224	-5.28512	NOS1AP
A_32_P169179	1.58879	0.264209	2.47197	0.0224787	0.236278	-3.45264	MSX2P1
A_21_P0001361	1.58809	0.299725	2.69464	0.0138912	0.193687	-3.02891	XLOC_000332
A_24_P332647	1.58773	0.0931654	3.11206	0.00546347	0.138398	-2.19522	SSH1
A_33_P3401711	1.58754	-0.19853	2.20256	0.0394439	0.298269	-3.93975	USH1G
A_23_P134176	1.58692	0.0697973	3.44644	0.00253463	0.107439	-1.50124	SOD2
A_21_P0014417	-1.58455	0.457021	-1.99529	0.0597268	0.354424	-4.29177	LOC100506240
A_33_P3350863	1.58452	0.331908	2.06468	0.0520788	0.334661	-4.17634	RETN
A_23_P56559	-1.5841	-0.0134241	-1.75344	0.0947445	0.42811	-4.67319	DHRS9
A_24_P345209	1.58385	-0.0592722	2.89961	0.00882321	0.163632	-2.62508	DYRK3
A_24_P385732	-1.58269	-0.685533	-1.38928	0.179927	0.555752	-5.1778	OSTalpha
A_21_P0009245	-1.58227	0.442183	-3.40768	0.00277252	0.11245	-1.58255	XLOC_012197
A_33_P3376214	-1.58218	-0.14406	-2.1932	0.0402046	0.300904	-3.95611	FMO5
A_33_P3342260	1.58071	-0.323978	2.05761	0.0528162	0.336092	-4.18822	GCK
A_33_P3333054	-1.58014	-0.246351	-2.62679	0.0161082	0.207072	-3.15982	SYBU
A_23_P90130	-1.58	0.482212	-2.6412	0.0156111	0.204253	-3.13215	NAPSA
A_33_P3358213	1.5796	0.48923	2.02255	0.0566102	0.34547	-4.24673	PADI6
A_21_P0010894	1.57909	0.011139	2.28378	0.0333784	0.276976	-3.79617	XLOC_l2_002049
A_33_P3260342	-1.57881	0.081924	-2.4301	0.0245693	0.245495	-3.53031	NFASC
A_33_P3238433	-1.57864	0.161217	-1.03977	0.310776	0.68635	-5.5703	ALDH3A1
A_24_P131173	-1.57813	-0.209603	-2.91855	0.00845706	0.161196	-2.58719	C1orf115
A_21_P0000419	1.57803	0.189486	2.21649	0.0383366	0.294766	-3.91533	SNORD114-22
A_21_P0000204	-1.57783	0.429401	-3.29329	0.00360941	0.12007	-1.8213	KRTAP22-1
A_21_P0009961	1.57742	-0.0931544	1.84547	0.0797342	0.397644	-4.53206	XLOC_013542
A_24_P76018	-1.57736	-0.242483	-2.71051	0.0134163	0.191431	-2.99809	C3orf71
A_23_P160537	1.57705	-0.120946	3.10075	0.00560577	0.139878	-2.21835	C1orf135
A_32_P6015	1.57698	-0.219983	1.36398	0.187635	0.564831	-5.2094	MNX1
A_23_P39647	1.57695	0.0762619	3.75379	0.00123929	0.0803113	-0.851043	SLC4A3
A_21_P0000857	-1.5763	0.44117	-3.4794	0.00234823	0.104874	-1.43196	LOC340544
A_33_P3418294	1.57624	0.358428	1.95068	0.0651581	0.366728	-4.36463	DNAH14
A_21_P0000400	1.57609	0.00981148	1.65897	0.112625	0.45731	-4.81262	SNORD114-3
A_21_P0008333	1.57592	0.0795904	2.45335	0.0233868	0.240524	-3.48726	XLOC_010825
A_33_P3365732	1.57551	-0.1265	2.81074	0.0107544	0.176192	-2.80162	TNKS1BP1
A_21_P0006292	1.57515	1.06482	1.70212	0.104129	0.442923	-4.74964	XLOC_007773
A_33_P3229107	1.57489	-0.0399167	4.15264	0.000486739	0.0563416	0.000807374	MIR205HG
A_21_P0004551	-1.57435	0.385131	-4.35731	0.000301261	0.0466026	0.438405	LOC285577
A_32_P86578	-1.57399	0.429978	-3.25777	0.00391623	0.122734	-1.89502	LOC389023
A_23_P145631	-1.5737	-0.00394195	-2.77455	0.0116515	0.181745	-2.87291	GIMAP6
A_23_P47247	1.57345	-0.0898825	3.24948	0.00399143	0.12282	-1.9122	TCP11L1
A_33_P3393175	-1.5733	-0.664973	-1.45347	0.16151	0.5335	-5.09552	CAPN7
A_24_P112032	-1.5732	0.0211525	-2.45138	0.0234852	0.240752	-3.49092	KCNK17
A_23_P110531	1.57309	-0.105026	2.73064	0.0128358	0.189207	-2.95887	FST
A_21_P0007166	-1.57303	-0.0627594	-1.45333	0.161546	0.5335	-5.09569	XLOC_009016
A_33_P3391796	-1.57294	0.766928	-1.55837	0.134732	0.494317	-4.95472	NOG
A_23_P10936	1.5727	0.968662	1.83641	0.0811127	0.39992	-4.54617	KRTAP4-1
A_32_P204376	-1.57255	0.669806	-1.97521	0.0621199	0.360437	-4.3247	ANKRD20A2
A_33_P3225630	1.57153	0.186145	2.23955	0.0365667	0.287965	-3.87474	LOC400706
A_33_P3251552	-1.57143	0.215327	-1.9256	0.0684005	0.374261	-4.40511	RSPO4
A_32_P221	-1.57061	0.355359	-2.22338	0.0378002	0.292571	-3.90324	C16orf78
A_23_P411296	1.57051	-0.200251	5.19154	4.34709e-05	0.0202796	2.19945	CEBPB
A_21_P0006183	-1.57042	-0.523642	-1.84666	0.0795545	0.39706	-4.5302	XLOC_007467
A_23_P125717	-1.57021	-0.451285	-1.81528	0.0844113	0.40689	-4.57891	NAP1L3
A_21_P0004346	-1.57011	0.423176	-4.09086	0.000562626	0.0591037	-0.131345	XLOC_004685
A_32_P453321	-1.5692	0.475309	-1.86819	0.0763639	0.390842	-4.49643	C1orf228
A_33_P3258977	1.56787	0.433352	1.74422	0.0963743	0.430804	-4.68704	CLEC4D
A_21_P0004359	-1.56707	0.422565	-2.77809	0.0115608	0.181232	-2.86595	XLOC_004725
A_23_P408376	1.56705	-0.0916757	3.11556	0.00542013	0.138075	-2.18805	HSPA12A
A_24_P362904	1.56633	0.0812936	3.04401	0.00637553	0.145599	-2.334	PFKFB4
A_23_P400603	-1.56631	0.213765	-3.6154	0.00171178	0.0918116	-1.14487	MGC21881
A_23_P9402	-1.56619	0.830821	-2.05758	0.0528192	0.336092	-4.18827	CNTFR
A_23_P254741	-1.566	0.21055	-3.22015	0.00426903	0.126571	-1.9729	SOD3
A_23_P209904	1.56566	0.0614693	2.59066	0.0174211	0.21368	-3.22891	GPC1
A_23_P70794	1.56494	-0.115593	4.02095	0.000662866	0.0617122	-0.280868	RAB23
A_21_P0013554	1.56487	0.915903	1.35122	0.191619	0.569103	-5.22515	XLOC_l2_014697
A_33_P3235048	-1.56478	0.0476499	-3.04349	0.00638301	0.145599	-2.33505	TRIM77P
A_21_P0014616	1.56455	0.602739	1.37135	0.185363	0.562183	-5.20025	LOC100506120
A_23_P153372	-1.56414	0.325579	-2.41953	0.0251248	0.248004	-3.5498	HSH2D
A_23_P209954	1.56408	0.596305	1.59474	0.126353	0.481448	-4.90413	GNLY
A_23_P121926	-1.56365	-0.00114645	-2.48951	0.0216533	0.232621	-3.41991	SEPP1
A_33_P3246448	1.5635	0.576506	2.14591	0.0442529	0.313421	-4.03807	KCNE4
A_24_P491397	-1.56275	1.27979	-1.3543	0.190653	0.567995	-5.22137	LDLRAD1
A_21_P0013827	1.56256	1.17234	1.93389	0.0673131	0.371636	-4.39176	XLOC_l2_015789
A_21_P0000898	1.56252	0.166052	1.50839	0.146992	0.513051	-5.02276	LOC100131234
A_23_P103601	-1.56247	0.0660478	-3.22259	0.00424517	0.126465	-1.96784	MAN1C1
A_21_P0000702	-1.56209	0.00517344	-2.88364	0.00914375	0.165517	-2.65695	LOC100507266
A_21_P0009634	1.56174	0.407999	2.08009	0.0505042	0.329883	-4.15036	XLOC_012870
A_23_P23457	1.56107	-0.164607	2.6179	0.0164223	0.20873	-3.17686	FBLIM1
A_21_P0009849	-1.56081	0.67096	-2.73369	0.0127499	0.188715	-2.95291	XLOC_013551
A_33_P3283601	-1.5605	0.331206	-3.52322	0.00212118	0.101225	-1.33967	LOC389033
A_21_P0013711	-1.56026	0.633809	-2.64489	0.015486	0.203579	-3.12504	XLOC_l2_015038
A_23_P92928	-1.55948	0.505031	-2.43644	0.0242416	0.244095	-3.5186	C6
A_23_P150198	1.55875	1.14887	1.37011	0.185745	0.562557	-5.20179	LOC440040
A_24_P331150	-1.5584	0.149574	-1.10753	0.281125	0.661343	-5.50187	CYP4F22
A_33_P3257030	1.55824	0.133855	2.56236	0.0185193	0.219647	-3.28271	LEPREL4
A_23_P68007	1.55757	-0.140568	3.95003	0.000782779	0.0669778	-0.432471	ATP1B3
A_33_P3242099	1.55747	-0.150725	5.0097	6.60232e-05	0.024292	1.8204	CAMSAP2
A_23_P34452	-1.55739	1.17211	-0.753502	0.459873	0.789649	-5.81575	LOR
A_21_P0006899	-1.55722	0.0653241	-3.64973	0.00158013	0.0893338	-1.07211	XLOC_008573
A_23_P405815	-1.557	0.42125	-1.97002	0.0627512	0.361243	-4.33317	PYGM
A_23_P6066	1.55655	0.0973519	2.46541	0.0227948	0.237664	-3.46485	CPXM1
A_24_P221414	1.55645	0.0381962	1.44775	0.163086	0.535103	-5.10297	DYNC1I1
A_33_P3289810	1.55643	0.124513	2.24731	0.0359879	0.286385	-3.86102	LOC100509091
A_21_P0008754	-1.55623	0.133357	-3.18517	0.00462461	0.130942	-2.04507	XLOC_011519
A_23_P164691	-1.55614	0.188518	-3.05779	0.00617965	0.143572	-2.30597	ICAM3
A_33_P3272231	1.55562	-0.03359	2.9218	0.00839568	0.160475	-2.58068	MFSD2A
A_23_P66682	1.55552	-0.165057	1.9722	0.0624858	0.360896	-4.32962	HOXB6
A_21_P0008989	-1.55542	0.630759	-2.70099	0.0136993	0.193026	-3.01659	XLOC_011816
A_23_P254816	1.55502	0.107342	2.19071	0.0404089	0.30156	-3.96045	TCF15
A_33_P3423949	1.55486	0.339039	2.69963	0.0137402	0.193033	-3.01923	CBX2
A_23_P105794	1.55436	0.00727856	1.8385	0.0807927	0.399549	-4.54291	EPSTI1
A_23_P151851	-1.55428	0.110217	-1.88398	0.0740962	0.386429	-4.4715	DUOX2
A_23_P120103	1.55357	0.479587	2.5791	0.0178622	0.215985	-3.25092	KCNS3
A_21_P0004033	-1.55286	0.621719	-2.13558	0.0451857	0.316414	-4.05585	XLOC_004472
A_23_P55281	1.55261	-0.253839	2.30863	0.031702	0.27107	-3.75166	HOXB7
A_33_P3246829	-1.55236	0.00955341	-2.17819	0.0414514	0.305042	-3.98224	IL1RN
A_32_P175934	-1.5522	0.833957	-1.43022	0.167996	0.54189	-5.12567	CD48
A_23_P369485	1.55213	-0.126853	2.00882	0.0581606	0.349604	-4.26946	MGC45800
A_21_P0000420	1.55163	0.106259	1.90327	0.071407	0.38086	-4.44086	SNORD114-23
A_33_P3252785	-1.55134	0.300229	-3.66032	0.00154158	0.0888845	-1.04965	PLAC9
A_21_P0002444	-1.55131	1.23893	-1.4954	0.150327	0.518164	-5.04017	XLOC_002108
A_33_P3393331	-1.55096	0.0709866	-2.30943	0.0316492	0.270996	-3.75022	MFSD6L
A_24_P318656	1.55084	-0.0726167	2.70802	0.0134896	0.191777	-3.00292	ITGB3
A_33_P3243702	1.55075	0.48939	1.67622	0.109162	0.451664	-4.78759	KLHL30
A_33_P3489228	1.5507	1.1769	1.75181	0.0950308	0.42829	-4.67564	PTPN20A
A_33_P3334384	1.55053	0.300768	2.72799	0.0129108	0.189207	-2.96404	LOC100132774
A_33_P3251462	-1.54936	-0.240293	-2.81037	0.0107633	0.176282	-2.80236	C20orf141
A_33_P3259865	-1.54933	0.077947	-1.87941	0.0747462	0.387418	-4.47873	C1orf220
A_21_P0013086	-1.54775	0.105744	-2.29232	0.0327936	0.274646	-3.78091	LOC728052
A_23_P153897	-1.54754	0.397482	-3.12082	0.00535561	0.137393	-2.17727	GNG7
A_21_P0000697	1.54674	0.213453	2.31973	0.0309784	0.268814	-3.73169	LOC100505912
A_24_P397255	-1.54631	0.749456	-2.52234	0.0201838	0.227282	-3.35831	ENPP6
A_32_P41604	-1.54517	0.179873	-1.83778	0.0809041	0.399674	-4.54405	F5
A_23_P320739	-1.54455	0.350834	-2.10995	0.0475761	0.323144	-4.0997	MEF2C
A_23_P73848	-1.54455	-0.355602	-1.10267	0.283181	0.663296	-5.50691	NCRNA00185
A_23_P64161	-1.54451	0.362461	-3.41268	0.00274066	0.111812	-1.57208	ANGPTL5
A_23_P146855	1.54416	1.11976	1.29944	0.208479	0.588912	-5.28783	MPPED1
A_33_P3375170	1.5441	-0.0273843	3.88109	0.000920028	0.0724299	-0.579716	LOC100131242
A_33_P3326568	1.54394	0.691503	1.84279	0.0801395	0.398335	-4.53623	GLIS3
A_33_P3252605	-1.54392	-0.143327	-3.20159	0.00445421	0.128984	-2.01121	CYP2U1
A_21_P0003748	-1.54387	0.00194766	-3.53167	0.00207992	0.100477	-1.32184	XLOC_003993
A_23_P134100	1.54306	0.0529225	2.74598	0.0124097	0.18705	-2.92891	ULBP3
A_21_P0001002	1.54267	0.659285	2.09827	0.0487028	0.326179	-4.11957	XLOC_000348
A_23_P357881	-1.54224	0.359635	-1.46206	0.159164	0.530641	-5.08428	CD8B
A_23_P334173	-1.54209	0.0158576	-2.37509	0.0275914	0.257041	-3.6313	LY75
A_32_P131640	-1.5416	-0.185876	-1.14193	0.266889	0.648417	-5.46568	SLITRK4
A_24_P109633	1.54137	0.582745	1.97953	0.0615971	0.358909	-4.31763	ITPK1
A_23_P326931	-1.54125	0.0122563	-2.31966	0.0309826	0.268814	-3.73181	TTC18
A_23_P151150	1.54064	-0.0147378	2.60953	0.0167235	0.210591	-3.19289	FOXM1
A_23_P137046	-1.54033	0.570507	-3.0256	0.00664657	0.147138	-2.37138	NYX
A_21_P0006234	1.53986	-0.0282185	2.47188	0.0224827	0.236278	-3.4528	XLOC_007591
A_24_P261417	1.53908	0.0393525	3.03875	0.00645185	0.145599	-2.34469	DKK3
A_24_P227415	1.53868	-0.0997917	2.08661	0.0498518	0.328551	-4.13934	CLEC7A
A_33_P3246598	-1.5383	0.377508	-2.72705	0.0129374	0.189207	-2.96586	C8orf80
A_33_P3420053	-1.53825	0.025918	-3.0976	0.00564597	0.140084	-2.22478	ZNF415
A_33_P3501900	-1.53813	0.324446	-3.96268	0.000759908	0.0665924	-0.405439	LOC386758
A_23_P259098	-1.53669	-0.476633	-2.05939	0.0526294	0.335884	-4.18523	ZSCAN16
A_33_P3260634	-1.53646	0.177883	-1.78939	0.0886124	0.416541	-4.61867	PLCB4
A_33_P3257518	1.53644	0.195196	2.34164	0.0295946	0.264227	-3.69212	FLJ22447
A_23_P20022	1.53641	0.332508	2.22743	0.0374878	0.291464	-3.89611	HILPDA
A_21_P0012679	1.53631	1.15929	1.55352	0.135883	0.495921	-4.9614	XLOC_l2_011263
A_32_P176018	1.53589	0.543585	1.17034	0.255534	0.638881	-5.43506	ACTL8
A_23_P23074	1.53538	0.200497	2.14156	0.0446433	0.314868	-4.04556	IFI44
A_21_P0000483	1.53524	-0.0417282	4.22964	0.000406324	0.052239	0.165522	SNORD75
A_21_P0008800	1.53495	0.624121	1.55323	0.135953	0.495921	-4.9618	XLOC_011608
A_23_P421032	1.53467	0.42375	1.5319	0.141116	0.503584	-4.99098	SEC14L4
A_33_P3370404	1.53382	0.0178857	3.47945	0.00234796	0.104874	-1.43185	PANX1
A_21_P0000176	1.53366	0.000762083	1.68946	0.106563	0.446705	-4.76824	CDH13
A_24_P340128	-1.53365	0.305559	-1.63369	0.117869	0.466237	-4.84896	P2RY8
A_33_P3335590	-1.53344	-0.0989443	-2.2093	0.0389051	0.296664	-3.92796	CCDC64B
A_33_P3290714	1.53313	-0.505714	1.78472	0.0893897	0.41783	-4.6258	HS6ST2
A_21_P0002511	-1.53305	-0.096302	-2.51799	0.0203731	0.227732	-3.3665	XLOC_002344
A_23_P204640	-1.53283	-0.462246	-2.44279	0.0239171	0.242512	-3.50684	NANOG
A_23_P138725	1.53274	-0.105578	3.5932	0.00180261	0.0942912	-1.19186	MARVELD1
A_21_P0005927	-1.53273	0.544285	-3.37951	0.00295898	0.115185	-1.64151	XLOC_006726
A_33_P3280805	-1.53077	0.013001	-2.58007	0.0178248	0.215902	-3.24908	LMO7
A_33_P3271273	1.53077	-0.170598	2.47026	0.0225607	0.236614	-3.45582	HOXB2
A_21_P0008558	-1.53031	0.436346	-3.84792	0.000994331	0.0738519	-0.650481	LOC145837
A_23_P136909	-1.52961	-0.141336	-2.63065	0.0159736	0.206133	-3.15242	HMGN5
A_24_P380349	-1.52932	0.328069	-2.52927	0.0198862	0.226068	-3.34527	HTR1E
A_21_P0000561	-1.52843	0.263053	-2.94246	0.00801542	0.157572	-2.53921	PCNA-AS1
A_23_P52207	1.52835	0.0760791	1.88651	0.0737391	0.385793	-4.4675	BAMBI
A_21_P0006477	-1.5283	-0.0790571	-1.71566	0.10158	0.438159	-4.72964	XLOC_007914
A_24_P932736	1.528	0.216779	1.9724	0.0624605	0.360885	-4.32928	HMBOX1
A_21_P0002200	-1.52776	0.849518	-2.25532	0.0353989	0.284346	-3.84682	XLOC_001430
A_23_P400310	-1.52767	0.2288	-2.44325	0.0238939	0.242331	-3.50599	REG4
A_24_P244944	-1.52746	0.307778	-1.56542	0.133071	0.491979	-4.94498	MCTP2
A_23_P425332	1.52737	-0.0275501	1.46686	0.157865	0.528883	-5.07797	PPP4R4
A_21_P0014652	-1.52703	0.0215939	-2.96471	0.0076246	0.154932	-2.49446	LOC100507411
A_24_P45451	-1.52687	0.200851	-1.50075	0.148945	0.515869	-5.03301	SLAMF6
A_21_P0006655	-1.52677	0.257269	-3.5177	0.00214855	0.101241	-1.35131	XLOC_008395
A_23_P139434	-1.52625	1.80024	-1.03023	0.315123	0.69009	-5.57963	PRB2
A_33_P3300975	1.52581	-0.481192	1.60319	0.124471	0.478376	-4.89224	HOXC4
A_23_P4899	1.52553	-0.335086	3.55793	0.00195676	0.0976252	-1.26641	NTF4
A_33_P3290709	1.52416	0.375417	2.43252	0.0244438	0.244938	-3.52584	EGFL6
A_19_P00318741	-1.52415	0.278977	-2.9925	0.00716215	0.150408	-2.43839	Q6UXP8
A_23_P211561	-1.52413	0.123831	-2.01321	0.0576608	0.348126	-4.2622	MEI1
A_23_P324538	1.52385	0.112749	1.20694	0.241449	0.625172	-5.39466	LCE3B
A_23_P360240	-1.52382	0.122105	-4.03702	0.000638356	0.0610915	-0.246512	MYEOV
A_23_P202104	1.52332	-0.0332855	3.48109	0.00233909	0.104874	-1.42842	PPIF
A_23_P253123	-1.52247	0.111833	-1.39246	0.178977	0.554878	-5.17379	VGLL1
A_23_P94461	1.5217	-0.123133	3.12201	0.00534112	0.137393	-2.17483	FSD1L
A_21_P0012255	-1.52149	-0.156018	-2.52044	0.0202662	0.227598	-3.36189	XLOC_l2_009316
A_24_P84340	1.52143	0.503557	2.09011	0.049504	0.328023	-4.13341	MAST4
A_23_P146134	-1.52096	-0.176125	-1.24619	0.227005	0.609424	-5.35015	DUSP26
A_33_P3407256	1.52069	0.00103198	3.11873	0.00538116	0.137549	-2.18155	TRIP13
A_23_P301942	-1.52047	0.12826	-1.77297	0.0913688	0.421722	-4.64367	NPPC
A_23_P134914	1.52023	0.133406	1.97428	0.062233	0.360631	-4.32623	LY6H
A_33_P3330791	-1.52003	0.585716	-4.0594	0.000605714	0.0610915	-0.198645	LOC401220
A_33_P3229032	1.51992	0.398338	2.89556	0.0089034	0.164112	-2.63316	CLEC11A
A_23_P211212	1.5197	0.158036	3.26578	0.00384492	0.122312	-1.87842	COL18A1
A_23_P62890	1.51965	0.504446	1.78218	0.0898145	0.41839	-4.62967	GBP1
A_24_P197537	-1.51961	0.109411	-2.9944	0.0071315	0.150227	-2.43455	PDE8B
A_24_P339514	-1.51764	0.21716	-1.66653	0.111096	0.455211	-4.80168	CYP2B6
A_21_P0014689	-1.51643	0.072299	-3.16535	0.00483879	0.132353	-2.08588	LOC100506974
A_24_P184799	-1.51627	-0.631593	-1.20429	0.242451	0.626243	-5.39762	COCH
A_23_P371682	1.5159	0.698382	1.89038	0.0731946	0.384613	-4.46136	GPC6
A_21_P0014404	1.51568	0.0307047	2.06425	0.0521234	0.334728	-4.17706	LOC100506115
A_23_P57709	-1.51489	-0.15633	-1.42425	0.169694	0.54391	-5.13334	PCOLCE2
A_23_P86100	-1.51414	-0.64254	-1.46558	0.158212	0.529207	-5.07966	KLHDC9
A_24_P142118	1.51367	0.0603366	2.94937	0.00789199	0.156725	-2.52532	THBS1
A_23_P318284	-1.51349	0.123834	-3.12427	0.00531374	0.137016	-2.17021	GPD1L
A_23_P213319	1.51345	0.154901	1.91364	0.0699957	0.377935	-4.42428	ADAMTS6
A_23_P106024	1.51345	-0.0289149	3.34797	0.0031824	0.116671	-1.70741	JAG2
A_21_P0014593	-1.51343	0.514341	-2.41815	0.0251982	0.24804	-3.55235	LOC100507596
A_21_P0008085	-1.51288	0.253471	-5.33791	3.11189e-05	0.0169939	2.50203	XLOC_010439
A_23_P120056	1.51234	-0.241202	3.89627	0.00088789	0.0711691	-0.547314	RTKN
A_33_P3257182	-1.51231	0.551425	-0.917049	0.369976	0.733534	-5.68433	MYBPC2
A_23_P94319	-1.51213	0.133866	-2.86335	0.00956726	0.168099	-2.69737	KBTBD11
A_23_P92672	-1.5119	0.290113	-2.00363	0.0587574	0.351066	-4.27803	OCLN
A_23_P390032	1.5118	0.295083	2.14739	0.0441212	0.313013	-4.03553	SLC35G1
A_33_P3344405	-1.51145	0.354522	-2.64474	0.0154911	0.203579	-3.12533	MEF2B
A_33_P3297415	1.51136	-0.0659595	3.41187	0.00274576	0.111812	-1.57376	NRP2
A_23_P152906	-1.51061	-0.16454	-0.914223	0.371423	0.734365	-5.68681	ALOX12
A_21_P0010313	-1.50999	0.234553	-2.05925	0.0526442	0.335884	-4.18547	XLOC_013949
A_33_P3295358	1.50993	0.200554	2.32164	0.030855	0.268604	-3.72824	ANGPTL4
A_21_P0005913	-1.50944	0.582782	-1.72987	0.0989606	0.434469	-4.70851	XLOC_007235
A_19_P00806637	1.50912	0.237708	2.04451	0.0542056	0.339716	-4.21015	XLOC_002473
A_33_P3358104	1.50846	-0.0232829	3.10983	0.00549122	0.138614	-2.19978	CD300E
A_33_P3419190	1.50723	0.193595	1.80444	0.0861495	0.410888	-4.59561	AREG
A_23_P43273	1.50681	-0.304559	3.50672	0.00220399	0.102205	-1.37444	EXT1
A_23_P107744	1.50657	-0.111722	3.44484	0.00254407	0.10757	-1.50461	S1PR5
A_33_P3333480	-1.50636	0.292525	-2.57622	0.0179735	0.216622	-3.25639	ABHD11-AS1
A_21_P0014136	-1.50511	0.297901	-2.30972	0.0316302	0.270996	-3.7497	LOC100506024
A_33_P3369034	1.50453	0.0460844	3.34065	0.00323651	0.117358	-1.72267	BCAR1
A_21_P0014262	1.50426	0.059384	2.15561	0.0433937	0.310806	-4.02135	LOC100507144
A_21_P0000372	1.50392	-0.283924	2.36082	0.0284303	0.259946	-3.65731	SNORD45C
A_21_P0008518	1.50366	0.911505	1.57013	0.131974	0.490094	-4.93846	XLOC_010890
A_23_P254165	-1.50356	0.137901	-3.83766	0.00101851	0.0746803	-0.672372	RAI2
A_23_P31073	-1.50319	0.247259	-2.08948	0.0495668	0.328023	-4.13448	MYB
A_33_P3248992	-1.50284	0.00609791	-3.27898	0.00373011	0.120645	-1.85103	ACADSB
A_33_P3281191	1.50272	-0.297367	2.11989	0.0466357	0.320774	-4.08273	NID1
A_23_P145984	-1.50266	0.0607397	-3.63813	0.00162346	0.0907189	-1.09671	TSPAN12
A_23_P363316	1.50261	0.0540178	1.51991	0.144089	0.508562	-5.00724	HOXB5
A_21_P0007252	-1.5026	0.271022	-1.97874	0.0616928	0.3592	-4.31893	XLOC_009243
A_23_P371039	1.50231	0.881044	1.19091	0.247545	0.630721	-5.41248	NTSR1
A_24_P320545	1.50197	-0.239455	3.25529	0.00393861	0.12282	-1.90016	PTK7
A_21_P0008768	-1.50189	0.259271	-2.04036	0.0546533	0.340637	-4.21709	XLOC_011559
A_33_P3691168	1.50152	0.261004	2.48763	0.0217404	0.23307	-3.42342	IL31RA
A_33_P3382100	-1.50134	0.278908	-2.10064	0.0484719	0.325708	-4.11553	IGFN1
A_23_P78479	-1.50086	0.15995	-4.30525	0.000340335	0.0483461	0.327175	ZIM2
A_23_P132956	1.50073	0.491409	1.22598	0.234357	0.61777	-5.37321	UCHL1
A_32_P84373	-1.50053	0.946558	-1.77816	0.0904894	0.41969	-4.63578	FAM153A
A_32_P52609	-1.50036	-0.0988312	-2.93465	0.00815718	0.158395	-2.5549	LPIN1
A_23_P57155	1.49978	0.96619	1.10645	0.281582	0.661686	-5.50299	CHGB
A_33_P3724157	-1.49895	0.525635	-2.11108	0.0474683	0.323144	-4.09777	DERL3
A_21_P0003185	-1.49849	0.133299	-1.4991	0.14937	0.516519	-5.03522	XLOC_003286
A_23_P80817	1.49842	0.46415	1.85546	0.0782358	0.394652	-4.51642	TAGLN3
A_24_P345002	1.4984	0.641607	1.63533	0.117524	0.465574	-4.84662	NUDT11
A_33_P3489675	1.49799	-0.446857	2.29385	0.0326897	0.274292	-3.77817	ARHGAP8
A_21_P0005735	-1.49789	0.561507	-2.61652	0.0164716	0.209147	-3.17951	XLOC_006870
A_33_P3435493	-1.49758	0.307801	-4.68891	0.000138856	0.0328563	1.14434	LOC400768
A_24_P227831	1.49756	0.38536	2.69766	0.0137995	0.193075	-3.02305	ABCC1
A_33_P3343120	-1.49755	0.731214	-1.50098	0.148887	0.515834	-5.03271	IRF8
A_33_P3217230	-1.49727	0.138019	-2.38778	0.0268651	0.25492	-3.60811	ZNF91
A_23_P200222	1.49706	0.095189	2.19354	0.0401767	0.300889	-3.95551	LRP8
A_23_P72077	1.49691	0.52247	1.73327	0.0983428	0.433366	-4.70344	IL12RB2
A_23_P93727	1.49579	-0.068475	4.29411	0.000349333	0.0489008	0.303372	SDK1
A_33_P3376249	1.49513	0.0251038	2.89333	0.00894793	0.164364	-2.63762	S100A2
A_23_P15727	1.49496	-0.132215	2.04663	0.0539783	0.33895	-4.2066	FKBP10
A_21_P0014941	1.49432	0.00914976	2.07388	0.0511336	0.331921	-4.16084	SDIM1
A_23_P152398	1.4936	0.999918	1.22138	0.236056	0.619872	-5.37842	MT4
A_33_P3251703	-1.49342	0.110511	-3.03822	0.00645962	0.145599	-2.34577	CRIP1
A_23_P18372	1.49288	-0.262089	3.86725	0.000950343	0.0725932	-0.609256	B3GNT5
A_21_P0005576	1.49213	0.285908	1.75665	0.094182	0.427261	-4.66835	XLOC_006254
A_24_P140666	-1.49157	0.352278	-3.66903	0.00151056	0.0883606	-1.03116	N4BP3
A_33_P3424612	-1.49121	-0.221571	-1.50901	0.146836	0.512986	-5.02194	LOC100653210
A_23_P87310	1.4907	-0.039801	2.24412	0.0362245	0.287162	-3.86665	LMO1
A_33_P3383184	1.49025	1.09749	1.93723	0.0668794	0.370429	-4.38638	SP9
A_23_P83134	1.49024	0.243666	2.89713	0.00887236	0.163998	-2.63004	GAS1
A_21_P0011831	1.48972	0.790877	1.4786	0.154728	0.525075	-5.06249	XLOC_l2_007456
A_32_P167239	1.48917	-0.0618319	3.30889	0.00348214	0.118976	-1.78884	AFAP1L1
A_33_P3336587	-1.48911	-0.121879	-1.48553	0.152899	0.522473	-5.0533	LOC283710
A_23_P138352	1.48839	0.133985	2.41464	0.0253857	0.248514	-3.55881	WNT2B
A_24_P150931	-1.48667	0.0760325	-4.04537	0.000625972	0.0610915	-0.228647	NXPH3
A_33_P3214072	-1.48652	0.306211	-5.35325	3.00511e-05	0.0169939	2.5336	LOC729175
A_21_P0009023	-1.4865	0.197799	-2.97984	0.00736945	0.152446	-2.46397	XLOC_011924
A_23_P42257	1.4856	-0.0130116	2.87892	0.00924067	0.166319	-2.66637	IER3
A_33_P3212092	-1.48552	0.223728	-4.16793	0.000469595	0.0555913	0.0335148	PDCD4
A_23_P131825	-1.48551	0.706551	-1.02604	0.317047	0.692445	-5.5837	TNNC2
A_33_P3310552	1.48527	-0.0087146	3.14497	0.00506901	0.134178	-2.12775	FMNL2
A_33_P3256510	-1.48439	0.323239	-2.38597	0.026968	0.254969	-3.61143	KCNK12
A_23_P168551	1.48379	0.3422	3.00249	0.00700255	0.149512	-2.41818	SLC29A4
A_33_P3214844	1.48323	0.256543	1.28473	0.213475	0.594844	-5.30526	NEB
A_23_P128323	-1.48322	-0.157654	-1.65672	0.113085	0.457771	-4.81588	SCNN1A
A_33_P3370600	-1.48279	0.726479	-2.01341	0.0576383	0.348126	-4.26187	C17orf110
A_21_P0012479	-1.48274	0.783461	-1.73534	0.0979682	0.433299	-4.70034	XLOC_l2_010494
A_23_P67932	1.48266	0.609154	1.89486	0.072569	0.383844	-4.45425	CXCR1
A_24_P383356	1.48258	0.0811959	2.35662	0.0286814	0.261062	-3.66494	SLC39A14
A_21_P0007235	-1.48217	-0.163182	-3.0641	0.00609198	0.142794	-2.29313	XLOC_009207
A_21_P0014672	-1.48212	0.230737	-2.19873	0.0397535	0.299221	-3.94644	LOC100505554
A_23_P368681	-1.48206	0.244812	-2.24887	0.0358723	0.286048	-3.85825	GIMAP2
A_21_P0000632	-1.48189	-0.160287	-3.07241	0.00597819	0.142604	-2.27619	LOC100130855
A_23_P97990	1.48131	-0.0394687	3.25204	0.00396812	0.12282	-1.90691	HTRA1
A_23_P76529	-1.48112	0.258134	-2.27781	0.0337934	0.278713	-3.80683	ITGB7
A_24_P216456	-1.48065	0.568485	-2.17731	0.0415251	0.305221	-3.98376	MAP1LC3C
A_33_P3421351	-1.48045	0.661578	-1.4113	0.173429	0.548195	-5.14992	TRAF3IP3
A_23_P99515	1.48014	-0.109072	1.59602	0.126067	0.480979	-4.90233	C13orf33
A_23_P26037	1.48002	-0.269294	1.48263	0.153663	0.52348	-5.05716	FRMD5
A_24_P339858	1.47963	0.450088	1.80313	0.0863616	0.411485	-4.59762	C21orf90
A_23_P320216	-1.47949	0.748235	-2.24635	0.0360589	0.286392	-3.86271	FAM55D
A_33_P3415560	-1.4786	-0.192416	-2.4664	0.0227466	0.237331	-3.463	ZFP82
A_33_P3275487	-1.47785	-0.0872365	-2.13094	0.0456096	0.317398	-4.0638	SLFN13
A_21_P0011346	-1.47768	0.595658	-1.58746	0.127994	0.483854	-4.91432	XLOC_l2_004840
A_33_P3228435	-1.47737	0.347106	-2.34751	0.0292333	0.262898	-3.68147	FXYD1
A_33_P3336700	-1.47727	0.0755581	-2.25728	0.0352568	0.283817	-3.84335	SHROOM3
A_33_P3277447	-1.47704	0.215784	-3.8349	0.00102511	0.0747317	-0.678256	SLC26A2
A_33_P3276845	1.47683	0.979994	1.48304	0.153555	0.523356	-5.05661	LOC100288018
A_21_P0006753	-1.47615	0.105895	-2.14447	0.0443818	0.313852	-4.04055	XLOC_008794
A_33_P3341424	1.47614	-0.104183	3.71789	0.00134772	0.0833786	-0.927385	MYO10
A_23_P91081	1.47584	0.00309476	1.22315	0.235402	0.619175	-5.37642	EPCAM
A_21_P0014319	1.47573	0.436483	1.95574	0.0645214	0.365397	-4.35643	LOC100129781
A_23_P130158	1.47563	0.22648	2.06082	0.0524798	0.335658	-4.18282	WNT3
A_23_P213137	-1.47547	-0.219982	-2.11963	0.0466601	0.320774	-4.08317	LNX1
A_23_P55682	-1.4753	-0.0344536	-2.53916	0.0194678	0.223833	-3.32661	ZSCAN18
A_23_P130735	-1.47516	0.104955	-3.81189	0.00108183	0.0762731	-0.727308	SLC6A16
A_23_P50638	-1.47515	-0.271752	-1.85506	0.0782966	0.394652	-4.51706	LRG1
A_32_P205241	1.47497	-0.18882	1.89295	0.0728342	0.384111	-4.45727	GJA3
A_21_P0012837	-1.47489	0.516188	-2.3382	0.029808	0.265199	-3.69835	XLOC_l2_011669
A_23_P59410	-1.47485	0.442489	-1.75526	0.0944253	0.427609	-4.67045	KIF25
A_23_P140373	1.47354	0.059213	2.52132	0.0202281	0.227421	-3.36023	FLVCR2
A_24_P63380	1.47343	0.43541	2.65515	0.0151438	0.201349	-3.1053	BMPR1B
A_23_P501831	-1.47295	0.21899	-4.03751	0.000637627	0.0610915	-0.245469	C5orf4
A_33_P3308347	-1.4721	0.285257	-1.32364	0.20046	0.579388	-5.25879	ADAMTS8
A_21_P0004529	-1.47194	0.606458	-1.37974	0.182804	0.559224	-5.18977	XLOC_004565
A_33_P3697530	-1.47184	0.371607	-3.39114	0.00288058	0.11418	-1.61719	SEMA4D
A_23_P4679	1.47162	-0.193658	4.45933	0.000237269	0.0426907	0.656148	ERF
A_21_P0010738	1.47155	0.233071	2.10289	0.0482542	0.325278	-4.11171	XLOC_l2_000604
A_23_P257815	-1.4715	0.365564	-1.43349	0.167071	0.540301	-5.12145	CD180
[truncated: 30,081 more rows]
