# Supplementary material for: Coagulation factor II receptor-like 1 as a prognostic and immuno-modulatory factor in head and neck squamous cell carcinoma
Source: PeerJ. 2026 Mar 18;14:e20970. doi: 10.7717/peerj.20970 (PMC13005615; doi:10.7717/peerj.20970)
Supplement: Supplemental Information 4 [file peerj-14-20970-s004.zip › GEO+ImmPort/GSE55548_DEmRNA.csv]

id	logFC	AveExpr	t	P.Value	adj.P.Val	B	anno
A_33_P3275035	-9.31113355	-0.673845790625	-5.26483378222311	0.000969206151524693	0.39183447559578	-0.458087464437169	MUC21
A_33_P3318097	-8.062945890625	-0.6166962734375	-8.80988892102723	3.45378446962558e-05	0.156245664466865	1.71519279155929	TMPRSS11B
A_23_P2674	-7.064044546875	-0.4106623671875	-9.48136688459364	2.08406844660625e-05	0.156245664466865	1.97593856840609	KRT4
A_21_P0006276	-6.98955814375	0.195440490625	-8.98849667000013	3.01012301054014e-05	0.156245664466865	1.78801202926948	XLOC_007734
A_23_P259314	-6.956006078	3.426951712875	-3.16724364882846	0.0146076696657413	0.667060099113746	-2.68326998556847	RPS4Y1
A_23_P324384	-6.780226809375	3.35881745696875	-3.27369897907482	0.0125372804285574	0.641259144823157	-2.55141506047636	RPS4Y2
A_23_P115202	-6.74932733125	-0.439671628125	-6.45410115512743	0.000272947292601402	0.275616706143461	0.455931905342671	CRNN
A_23_P1691	6.54864003465625	1.78336613892187	3.0362620122232	0.017663688654868	0.68128933189892	-2.84769926588689	MMP1
A_33_P3358208	-6.5207287784375	-1.22013456984375	-4.14577536909026	0.00380337746072494	0.460594251629249	-1.54345677216429	PADI1
A_23_P161698	6.404891140625	0.7212869203125	2.61461187110234	0.0329603202574791	0.712680337070496	-3.39007320481249	MMP3
A_23_P17134	-6.18462491875	-0.80221263125	-4.96440835928871	0.00137445751811787	0.40630938314134	-0.726609046201441	MAL
A_33_P3217845	-6.1760284975	-0.833834148125	-5.19376595074958	0.00105151310811506	0.397382354018206	-0.520146183101111	TMPRSS11A
A_23_P57118	-6.139079969375	-1.879419879375	-3.040794977489	0.0175473528311662	0.68128933189892	-2.84197080781684	TGM3
A_23_P92730	5.96150986875	-0.2908905625	2.23794894277229	0.05814841571583	0.748955698574204	-3.88271636602329	HSPB3
A_33_P3315268	-5.9605601259375	-0.60759686609375	-5.6048080701358	0.000662467923166112	0.325214983733303	-0.173370993833341	KRT78
A_33_P3379396	5.93134322034375	1.68241913232813	3.00067039106968	0.0186058465994977	0.68128933189892	-2.89276715929808	KRT1
A_33_P3381378	-5.8605804125	0.663909505	-2.70274657592295	0.0288928076702176	0.69975759827168	-3.27542336860639	PAX1
A_33_P3221203	5.78888523040625	2.82928865910938	2.59987026238676	0.0336963702207793	0.712680337070496	-3.40929482121202	MMP13
A_33_P3224331	-5.68804658996875	2.82820971329688	-3.10779735340131	0.0159189274554531	0.673599482814787	-2.75760929667851	DDX3Y
A_33_P3335735	-5.662752613875	-1.3931789394375	-3.41849506348711	0.0102081882426097	0.614820671204134	-2.37486966270726	LOC100128977
A_33_P3403474	-5.55386095625	-0.486824034375	-7.00954059275694	0.000159840941959303	0.254542672193474	0.810813888513097	TMPRSS11BNL
A_33_P3365193	-5.5101904203125	0.0598646257812501	-4.28215055938698	0.00318820311559992	0.449350660784511	-1.39853738983711	AMY1C
A_21_P0012777	-5.507539521875	0.2098069140625	-6.01190446568634	0.00042838322148338	0.306137130631623	0.142233197935709	XLOC_l2_011146
A_21_P0008881	-5.5036894384375	0.38057643453125	-4.96231755765158	0.00137786417210252	0.40630938314134	-0.728535106808638	LOC100507221
A_23_P94186	-5.469017850625	-0.6049648628125	-2.9630828353886	0.0196584648297348	0.681397444282561	-2.94053016591687	LYPD2
A_24_P228149	-5.385879089375	-0.521897251875	-4.32735845766084	0.00300892702862485	0.448740255153667	-1.35128155512306	KRT13
A_21_P0008432	-5.343609756875	2.085453136875	-3.15801960511016	0.014803399191984	0.667060099113746	-2.69477253848879	XLOC_011012
A_23_P45751	-5.2900855625	0.4668027315625	-4.50003778295642	0.00241892243084708	0.429392794377673	-1.17437419923118	CLCA4
A_33_P3217700	-5.27329992734375	2.59278873823438	-3.07664329340157	0.0166553037555969	0.676930651131107	-2.79676128232775	USP9Y
A_23_P49657	5.255061634375	0.9536975015625	2.14835976217775	0.0665869806889546	0.761107639823579	-3.99947990383168	MYH1
A_21_P0000806	-5.24558885	0.00865316249999998	-6.81117607410195	0.000192768615352545	0.254542672193474	0.688805863372169	LOC100128590
A_23_P151975	-5.2044199675	-0.9904836421875	-4.56962049223976	0.002218030191037	0.42721553846804	-1.10469415287317	RHCG
A_21_P0006594	-5.1573748096875	2.36475514265625	-2.90514000291338	0.0214053415288885	0.681397444282561	-3.01447947014227	TTTY15
A_33_P3401295	-5.15149167465625	-1.42713469079687	-2.26307393027546	0.0559800996479517	0.745084193824137	-3.84989093957164	CRCT1
A_23_P77529	-5.1197397675	-0.68163195625	-4.51746486422137	0.00236680356796774	0.429392794377673	-1.15683633673571	MSLN
A_23_P71379	-5.1053453729375	-0.576290374625	-3.44724985474152	0.00980324453560245	0.607328787064831	-2.34021320262419	PSCA
A_23_P382811	-5.062710246875	0.1508803484375	-8.25565580396853	5.37398930224171e-05	0.179113622136291	1.47166146099251	SNX31
A_23_P4387	-5.05830904375	-1.433460715625	-2.06292185224318	0.0757650236251236	0.767648058765264	-4.11024891695971	KRT24
A_23_P73848	-5.05199543765625	2.37968817939062	-3.17723810568967	0.0143986833451442	0.66569112729042	-2.67082038308931	NCRNA00185
A_24_P185945	4.9792037678125	2.23863397046875	2.57017662746832	0.0352308076363358	0.713378908271464	-3.448045225936	MAGEA4
A_23_P215111	-4.875481128125	0.5318276953125	-6.84960343272544	0.000185839482899246	0.254542672193474	0.712840381943909	ATP6V0A4
A_24_P191326	4.8330877221875	-0.74138730046875	1.67979305049074	0.1344609606461	0.794992855290063	-4.59343600048972	MYL1
A_23_P66798	-4.73314340503125	-0.713071940234375	-2.65767169950988	0.0309038565685884	0.707243281611479	-3.3339973136799	KRT19
A_33_P3242453	-4.7315939578125	0.15928232328125	-3.73544523895257	0.00657615268598175	0.542241604363566	-2.00071435047151	HCG22
A_33_P3846653	-4.72785695996875	-0.310207109171875	-2.7609092724819	0.0264964789238224	0.692893063486319	-3.20006240260155	KRT19P2
A_33_P3304668	4.7242629965625	0.65707725328125	6.28920391728223	0.000322044595401075	0.286531586788006	0.342343528997903	COL1A1
A_23_P348028	-4.7034599278125	-0.48798812140625	-4.44125984164432	0.00260418290521578	0.438490253646045	-1.23395238433196	IL36A
A_23_P103617	-4.6897825275	-1.1461459790625	-4.10543197488322	0.00400929441494739	0.470897197500036	-1.5870078800189	ANXA9
A_23_P24469	4.6111257675	-0.0625912828125	1.74249988647086	0.122531250562209	0.793262473685405	-4.51645199088608	CSRP3
A_21_P0013996	-4.5772587204375	2.20507381790625	-3.03045454740475	0.0178139226283415	0.68128933189892	-2.85504215736832	LOC100509121
A_24_P280274	4.5768262725	1.4688354075	2.46591371872368	0.041210707610709	0.721694708651467	-3.58437554035545	S100A7A
A_23_P64808	4.5723537434375	2.21573074815625	3.28146587907014	0.0123989561700413	0.638051160335172	-2.5418614439269	HOXC13
A_23_P86975	4.57144034621875	1.27787098785938	3.7128207532345	0.00678261798041224	0.550342999230925	-2.02683452817422	CARD18
A_23_P62709	-4.57079146621875	-2.04487410217188	-2.80837451493907	0.0246943582995868	0.684273331191304	-3.13877019884726	SPRR3
A_23_P432947	4.54263741875	-0.430709015625	4.88650815927057	0.00150789015893202	0.40630938314134	-0.798914248891442	GREM1
A_23_P87982	-4.5388125934375	-1.06824956890625	-2.75869935477506	0.0265836464870246	0.692893063486319	-3.20292083314315	ATP12A
A_33_P3217776	-4.5045452175	2.0837981796875	-1.80951009649668	0.110891366466467	0.788851744669679	-4.43310875815565	PRB4
A_23_P50250	4.4882124175	-0.4252224384375	1.5266353164037	0.16828810662353	0.808515423758512	-4.77659572436226	CKM
A_23_P144326	4.4858462746875	0.31486626796875	2.07697844094151	0.0741733750607598	0.766511328916035	-4.09207360258706	ASB5
A_21_P0005094	-4.4411378690625	-0.32649129859375	-4.94903105880798	0.00139973103266281	0.40630938314134	-0.740793462396184	XLOC_005940
A_23_P431388	4.38507839971875	2.09190111607812	2.99723199115402	0.0186996268389451	0.681397444282561	-2.89712932257054	SPOCD1
A_24_P264943	4.3806793915625	0.50642504171875	2.66296241505894	0.0306604876650047	0.707243281611479	-3.32711509347219	COMP
A_33_P3342375	4.3790768701875	2.1644366108125	1.85976098351964	0.102862511120088	0.788685124795639	-4.36996392755276	MAGEA6
A_33_P3525263	-4.377263180625	-0.81264440375	-2.97395769031677	0.0193476343424404	0.681397444282561	-2.92669404041905	A2ML1
A_23_P7313	4.37321032646875	0.398333409421875	2.76273546610598	0.026424671198493	0.692893063486319	-3.19770061070021	SPP1
A_23_P17190	4.37315492475	-0.1244845115	1.70140737580629	0.130230885311468	0.794532633355924	-4.56701821388156	KBTBD10
A_21_P0002357	-4.36504861375	0.4926458615625	-4.21465118183758	0.00347792521521254	0.45680154750154	-1.46982174873493	XLOC_001871
A_21_P0002733	4.3480714384375	1.90028872921875	2.88193323842485	0.0221499460102501	0.681397444282561	-3.04420055449803	XLOC_002603
A_23_P420209	-4.3471758425	-0.1548087746875	-3.7653529325583	0.006313559226093	0.53940601523894	-1.96632841533275	GCNT3
A_23_P253542	4.326992160125	-0.489381764125	1.71643210044697	0.127364323789161	0.793262473685405	-4.54858033130989	SMPX
A_21_P0009171	-4.3039405296875	0.00279575421875004	-4.24556752104079	0.00334181229962334	0.455006883649503	-1.43706370764276	XLOC_012237
A_24_P349117	4.3028761899375	2.08552771559375	2.78515249939534	0.0255595255822479	0.688729429584852	-3.16873215156649	GPR158
A_23_P106806	-4.29693285903125	-1.13846163673437	-3.58888875022284	0.00804468701207477	0.578977835894556	-2.17154381829684	PRSS27
A_33_P3335177	4.27586939778125	1.58145971495313	3.38864718519857	0.0106474984359048	0.625212687957432	-2.41098749852838	SFRP4
A_33_P3511265	4.26886983875	0.130729238125	2.93186303136752	0.0205802860449565	0.681397444282561	-2.98032739000402	POSTN
A_23_P89981	-4.2669943378125	0.88317095078125	-3.22216161671916	0.0134977151273211	0.655368964445113	-2.61503973191042	CYP2F1
A_23_P364792	-4.24979050282813	2.06409795530469	-3.24595928930667	0.013044859288112	0.652101591546321	-2.58561103415437	TXLNG2P
A_24_P250922	4.240865309375	0.1799265921875	10.061708497509	1.37993022545806e-05	0.156245664466865	2.17495759962093	PTGS2
A_23_P166269	-4.2300232696875	-0.96275998265625	-3.11006042278278	0.015866793630735	0.673599482814787	-2.75477033385894	FAM3B
A_33_P3313835	-4.2258592525	0.70158822625	-3.66723983583081	0.00722010032478052	0.55734472660045	-2.07973864266791	PP14571
A_23_P76460	4.218042970625	0.8785897459375	1.82125149708524	0.108963370144159	0.788685124795639	-4.41840143006201	MYF6
A_33_P3252048	4.213248758125	1.2627906425	2.40782306205853	0.0449828819642933	0.724439406786417	-3.66043807641644	PPP1R27
A_23_P148737	4.195384048125	1.0460300571875	2.40809593031336	0.0449643650143221	0.724439406786417	-3.66008072378071	MYBPH
A_24_P237511	-4.18259155340625	2.04250605923438	-3.03458409872262	0.0177069571660128	0.68128933189892	-2.84982036210437	EIF1AY
A_23_P150316	4.173042156125	-1.064204343625	1.93426826328273	0.0919788806261051	0.783013717680517	-4.27545457756101	MMP12
A_24_P942743	-4.163609549875	2.051813050875	-3.12217320897893	0.0155908057309292	0.672338234610571	-2.7395870183549	ZFY
A_24_P367079	-4.1567763046875	0.25200235828125	-4.16382900143378	0.00371498072431692	0.459145499601148	-1.52406812822738	SFTA2
A_21_P0014892	4.1361009303125	0.65127930359375	4.48372037301459	0.00246886297385384	0.429392794377673	-1.19084774858746	LOC100506027
A_23_P1102	4.1311527484375	-0.75560736484375	1.28049134452124	0.238949017143668	0.810206696172788	-5.05244037566959	ACTA1
A_23_P328545	-4.1303103490625	-0.63152305265625	-4.83217622730761	0.00160937393755334	0.40630938314134	-0.850007586443056	GABRP
A_19_P00322023	-4.128785135625	-0.205196668125	-4.86236627222589	0.0015520875081692	0.40630938314134	-0.821549531647383	Q8ZSP1
A_23_P402765	4.117693448125	-0.6694238153125	1.45602034597628	0.186360822454617	0.810206696172788	-4.85832156716459	NRAP
A_21_P0014683	-4.111099941875	0.3916804725	-2.99316472721496	0.0188112013353536	0.681397444282561	-2.90229115696756	LOC100507759
A_23_P148088	4.1080409515625	1.69051415828125	1.80725434273339	0.111265482396779	0.788851744669679	-4.43593092951194	FGG
A_21_P0013181	-4.10725471875	0.13115313125	-6.36109965623316	0.000299521812308933	0.28143402286561	0.392352860408628	XLOC_l2_013301
A_23_P81590	-4.09962610578125	0.195880950390625	-3.8698822591066	0.00548109573570924	0.531440429758399	-1.84743710620129	PDE6A
A_33_P3411165	4.09484455740625	1.87736829726562	2.67256504923802	0.0302238241875093	0.707243281611479	-3.31462851537655	MAGEA2B
A_21_P0001430	4.0795187585625	1.9907116281875	2.64243756375716	0.0316158288802839	0.710007227545571	-3.35382384282993	XLOC_000587
A_23_P93141	-4.06245624	-0.999883120625	-1.68026163730109	0.134367906916613	0.794992855290063	-4.59286464137019	GSTA5
A_23_P8820	4.062351009375	-0.2924526803125	4.8020495657306	0.00166886571546413	0.409054702262267	-0.878574813138661	FABP4
A_23_P13094	4.0443263525	-0.053999495	2.10557107509629	0.0710369453559883	0.764481066023162	-4.05504045097125	MMP10
A_23_P92909	4.0344866875	1.125200096875	1.76551100788381	0.11840930606157	0.790340254343572	-4.48795054222688	SPINK6
A_23_P501754	4.01561725	0.956303249375	4.42915781582737	0.00264422182395993	0.438490253646045	-1.24630096239174	CSF3
A_21_P0011095	-4.014002053125	0.7083734684375	-5.71671327999552	0.00058642620618858	0.325214983733303	-0.0839355656111689	XLOC_l2_003391
A_23_P95930	4.00960097540625	1.89588087439063	3.40502373473847	0.010404017196454	0.619287331335759	-2.39115278665611	HMGA2
A_23_P38271	3.9944309646875	-1.40271096203125	1.24746844545835	0.250159848470358	0.810206696172788	-5.08733747365408	MYH2
A_21_P0005438	-3.98393818459375	1.96200857214062	-3.26447699997959	0.0127036532380553	0.646370091083473	-2.56277045717441	XLOC_006277
A_23_P500000	-3.976770004375	-0.56716857875	-3.97554301108551	0.00475891901609043	0.510492160586495	-1.72932322291767	SCEL
A_21_P0006456	3.97615929921875	-1.57918370570313	2.74312903870301	0.0272063096038167	0.692893063486319	-3.22307176724283	XLOC_008185
A_23_P153571	3.9734798075	1.14232150125	2.90908145245349	0.0212815042983183	0.681397444282561	-3.00943736134656	IGFL2
A_33_P3280385	3.9674627040625	1.81786128921875	3.15021755174637	0.0149711230173958	0.669446716385542	-2.70451123241336	COL6A3
A_32_P313405	3.962410275	0.6189583	2.32895050596602	0.050673095366007	0.734010810188278	-3.76371724360938	LAMA1
A_23_P108157	-3.95100766125	0.0318637503125	-3.85901293963854	0.00556186099959818	0.531440429758399	-1.85970573784692	TJP3
A_23_P122924	3.941930505625	0.0617254384375001	3.86450608337473	0.00552088410154736	0.531440429758399	-1.85350266504228	INHBA
A_23_P165624	3.92530106484375	0.556806257671875	3.67658612888906	0.00712797838285202	0.55734472660045	-2.06886031831118	TNFAIP6
A_23_P160559	-3.9202687359375	-0.23972232984375	-3.52200951666532	0.0088287412901068	0.591037708319361	-2.25075839399737	ECM1
A_24_P174793	3.9190287071875	1.49133378234375	2.54226489504422	0.0367386915189994	0.715082535601848	-3.48450578509512	PCSK1
A_23_P42811	-3.898260710625	1.1643465021875	-1.72914942807875	0.124984463563095	0.793262473685405	-4.53292793365245	AGR3
A_32_P60065	3.8892724125	-0.18092505625	2.13149416291115	0.0683069666631455	0.762247540501848	-4.02139835511638	F2RL2
A_33_P3306307	-3.8871452103125	-0.37059163328125	-4.92083720566506	0.00144740887725837	0.40630938314134	-0.766913063293684	KRT26
A_33_P3307049	-3.8766502496875	0.33256420890625	-2.96438228747841	0.019621048845767	0.681397444282561	-2.93887613680977	LOC100129363
A_33_P3246268	3.866783839875	1.867377988	3.13212807113728	0.0153677868797965	0.672338234610571	-2.72712372206964	HOXD13
A_33_P3243887	3.8461949016875	1.874874148875	2.65509514325216	0.0310230984572086	0.707506086360328	-3.33734957033721	IL11
A_33_P3261710	-3.83620355625	0.153531434375	-9.87835918733303	1.56830493726416e-05	0.156245664466865	2.11450759010889	FTLP10
A_23_P69030	3.831938415625	0.1792538121875	2.75098717794238	0.0268901868993728	0.692893063486319	-3.21289936734513	COL8A1
A_24_P810290	3.82479475853125	0.206661270265625	4.00069399553102	0.0046026592032634	0.50117714330671	-1.70151686624253	PPAPDC1A
A_23_P150343	3.82403315590625	-0.044227988703125	1.51563808117817	0.170994288108162	0.809744952035455	-4.78944589917207	SLN
A_21_P0011169	-3.8164565234375	0.17904116378125	-2.94174906659528	0.0202835715865496	0.681397444282561	-2.96771318319248	XLOC_l2_003881
A_24_P334130	3.81338343625	0.469246155625	3.42797098312784	0.0100728012751031	0.613546055098987	-2.36343377463954	FN1
A_23_P60990	-3.8049428053125	-0.43336913046875	-5.0345220500203	0.00126541896957735	0.401288081858657	-0.662482751324146	C2orf54
A_33_P3368193	3.804769628125	-0.3052374171875	2.23839318316842	0.0581093550316257	0.748897781292776	-3.8821362204512	PNLIPRP3
A_24_P88696	3.803319015625	0.4738599734375	5.25987183701595	0.000974715632029054	0.39183447559578	-0.462391362316178	SCG2
A_24_P200219	-3.795121339375	-0.407760861875	-2.90180028922294	0.0215108634718631	0.681397444282561	-3.0187531230639	UPK1B
A_23_P365218	-3.77267558721875	-0.162903305265625	-3.52145270370259	0.00883560332846731	0.591037708319361	-2.25142114826932	GPR110
A_33_P3806965	3.77191022278125	1.55546667392187	2.83099409976252	0.023880953989342	0.682261106117806	-3.1096333538245	FLJ13744
A_23_P137238	-3.762620639625	-0.3246976433125	-4.2966274252001	0.00312955684567424	0.448740255153667	-1.38336218160428	KDM5D
A_23_P90453	3.7593746271875	0.25916750828125	1.64828296001241	0.140858164862216	0.796555164612113	-4.63171380724456	KRTDAP
A_33_P3352557	-3.7431173146875	0.83725685453125	-4.52047534475824	0.00235792532048676	0.429392794377673	-1.15381257246082	DMRTA2
A_23_P41145	-3.733035638125	-0.4791576959375	-2.98207638112374	0.0191189512584042	0.681397444282561	-2.91637371243556	FAM3D
A_21_P0002361	-3.72643007125	0.479181811875	-4.19020731682347	0.0035898184857405	0.458336272749313	-1.49585100125104	XLOC_001876
A_33_P3356821	3.7232672246875	1.45122817953125	2.05546282776932	0.0766232384321985	0.768909643914002	-4.11988477194856	LCE1C
A_23_P170534	-3.7203256625	-0.14831507375	-5.08568618864083	0.00119186944522121	0.398319741342179	-0.61625242983972	FUT7
A_33_P3236676	-3.7126763118125	0.36508952309375	-2.1607805369471	0.0653478699632145	0.759816274139258	-3.98332356825178	C9orf152
A_33_P3335147	3.6903755684375	0.18511707484375	2.41564093204542	0.0444554163124292	0.724439406786417	-3.65019977930274	MURC
A_32_P170547	3.686573275625	1.5458207425	1.39231829903706	0.204133512241847	0.810206696172788	-4.93034928548413	CT45A5
A_33_P3381821	-3.66884915384375	1.35552017992188	-3.48955806966421	0.00923836821227683	0.594994789657237	-2.2894725264689	CAPN14
A_23_P161218	3.642071441875	1.6042201155	2.72009561591717	0.028155343436308	0.695212446495868	-3.25291691297338	ANKRD1
A_23_P57155	3.63719381765625	0.760544740078125	1.90229668461815	0.0965055032681884	0.786540456325692	-4.3161292674355	CHGB
A_21_P0014344	3.6353082653125	0.46519813140625	3.13230498893185	0.0153638540437342	0.672338234610571	-2.72690234813251	LOC100507263
A_23_P85922	3.634820993125	0.558558669375	7.82276423412157	7.72364029772079e-05	0.195944892533028	1.26121881491505	BMP8A
A_23_P112859	3.6344326840625	0.55261607796875	2.32207010860574	0.0512027910314724	0.734010810188278	-3.77272302121876	CST1
A_19_P00315593	-3.633975293125	-0.2508263265625	-4.89437460199865	0.00149378931623988	0.40630938314134	-0.791562013725818	XLOC_004643
A_33_P3285565	-3.6183730765625	-0.10036819171875	-2.80615283870698	0.0247757936317154	0.684273331191304	-3.14163457420276	CLDN3
A_23_P130411	-3.6167191134375	-0.29824553171875	-1.84265324616247	0.105531255057112	0.788685124795639	-4.39151914930145	SERPINB11
A_33_P3265783	-3.6162746828125	0.63101475078125	-1.12928979193846	0.29396134341652	0.812806216398056	-5.20743886084679	STATH
A_24_P734953	-3.60454190375	-0.2102734421875	-3.90089654602084	0.00525753665701822	0.529764366834878	-1.8125509445689	TRNP1
A_23_P256473	3.572672960625	-0.4203441253125	2.7122085679164	0.0284881518399679	0.697923615659163	-3.26314579979237	SEMA3C
A_21_P0011168	-3.5687641750625	0.7122715365625	-2.83762625082391	0.0236477983857182	0.681397444282561	-3.10109955885388	CYP4F35P
A_23_P116902	-3.5661364980625	-0.63564010509375	-3.33924084544069	0.0114196293984883	0.629297085789277	-2.47108931529764	ART4
A_23_P417383	3.56132119234375	1.52705328039062	1.81260641888742	0.110379796520231	0.788685124795639	-4.42923315913694	ASPRV1
A_24_P158089	3.542367108125	0.4359148009375	7.1092533888605	0.000145700326154614	0.254542672193474	0.870250439531424	SERPINE1
A_24_P52887	-3.529724885	-0.6363398315625	-2.48168601041538	0.0402433306291199	0.719023780783352	-3.56373230435434	ENDOU
A_24_P114142	-3.5291882684375	0.18738958515625	-7.51263825247369	0.000101174740603727	0.244452626832977	1.09841439025103	CNTN2
A_23_P66635	3.5233740821875	-0.04191453796875	2.45405128655274	0.0419538961023766	0.722623469949733	-3.59990453084882	CCL11
A_23_P349463	3.5214743240625	-1.20792435328125	1.68091508612591	0.134238243102821	0.794992855290063	-4.59206777337989	CHP2
A_21_P0003487	3.51659199548437	1.70746088911719	1.77852463754947	0.116136708408058	0.788851744669679	-4.47177596905528	XLOC_004031
A_23_P26511	-3.49351880125	-0.5917310784375	-2.94983918375833	0.020044099475039	0.681397444282561	-2.95739876423653	GDPD3
A_24_P146683	-3.4813786415625	0.46366623859375	-2.11209622823519	0.0703397641480534	0.76408558885159	-4.04657801843136	MSMB
A_33_P3287785	3.4695163334375	0.52042765453125	3.56531761649251	0.00831214020451738	0.586335449949213	-2.19937391336566	NEFL
A_21_P0014210	-3.4673593715625	-0.61598994546875	-2.43934608984482	0.0428941966325111	0.724439406786417	-3.61915792274916	LOC100506689
A_33_P3248203	-3.4638552221875	0.41860504359375	-4.77893868267584	0.00171614181277642	0.409054702262267	-0.900604091296699	FUT5
A_23_P157136	-3.46069272078125	-0.00695029414062506	-3.24050820086249	0.0131471460549145	0.654010768699037	-2.59234449600602	SCIN
A_23_P56746	3.45850390396875	1.30872003973438	3.37307315859546	0.0108846984100699	0.627589446168793	-2.42989063758794	FAP
A_23_P29975	-3.45389299703125	-0.688911493046875	-3.23571839318803	0.0132377275755122	0.654010768699037	-2.59826478364053	C4orf19
A_24_P260443	3.4266828871875	1.05502200328125	1.91832317656603	0.0942101074396425	0.784611890975547	-4.29576162844803	THBS4
A_23_P49338	3.4237604625	0.2216111928125	4.67474968659279	0.00194833287116903	0.422463510898485	-1.00115889245533	TNFRSF12A
A_23_P81103	3.420155616875	-1.0957508709375	1.74771818223162	0.121584777055403	0.79314669359325	-4.50999994951427	SFRP2
A_23_P80974	3.4068666003125	-0.74570603640625	2.79541361531874	0.025173403910436	0.686406879527843	-3.1554868625899	TDO2
A_23_P36018	-3.39258457004687	0.0832510489609375	-3.1986923180984	0.0139606994694057	0.660913296740065	-2.64414443055671	VSIG2
A_23_P124619	-3.3837850775	-0.870204883125	-2.92759282427294	0.0207098546628989	0.681397444282561	-2.98577941468151	S100A14
A_23_P25150	3.37511915753125	-0.789897670109375	2.60309664542505	0.0335338415000397	0.712680337070496	-3.40508696360423	HOXC9
A_23_P360316	-3.3712483685	-0.19511520659375	-2.81609135477167	0.0244136597145631	0.682830939216447	-3.12882453922205	FUT3
A_24_P339858	3.36564599984375	1.46582247742188	3.10667356740664	0.0159448831086858	0.673599482814787	-2.75901931576033	C21orf90
A_24_P935491	3.363149389375	0.4505586221875	4.99602126780319	0.00132406335421846	0.402285332513118	-0.697584591600423	COL3A1
A_33_P3219651	3.3630675103125	0.66872383359375	3.40243597305103	0.0104420922227442	0.619287331335759	-2.39428408312904	BMPER
A_23_P62081	3.3616352496875	0.59599863296875	4.32946227995687	0.00300085638184887	0.448740255153667	-1.3490919449296	SCG5
A_21_P0004689	3.3383328975	0.3021412425	4.17075628444024	0.00368165801161606	0.45883717377715	-1.51664509460782	XLOC_005471
A_33_P3222228	-3.3363472678125	0.08051633546875	-3.13628973885842	0.0152755556055004	0.672338234610571	-2.72191745410156	FUT6
A_21_P0000491	3.33420361875	0.790018734375	2.03097718572341	0.0795082561456097	0.771044490733298	-4.15147137131418	SNAR-G1
A_24_P354689	3.3261711865625	-0.52837301921875	2.09139589308725	0.072575138527421	0.765314081017854	-4.07341025814157	SPOCK1
A_21_P0007284	-3.3245544803125	0.02858115640625	-5.21705987359256	0.0010237147502481	0.396505822235407	-0.49970648432678	XLOC_009302
A_33_P3295203	3.3224938034375	0.07639312421875	4.5386067329087	0.0023052188932135	0.427503354853159	-1.13563762637438	HAS1
A_33_P3270826	3.3217532011875	-0.40350021934375	2.11173082584051	0.070378625964338	0.76408558885159	-4.04705201047791	THEM5
A_23_P215720	-3.301961644375	-1.0673174371875	-2.43993344679845	0.0428562302658955	0.724439406786417	-3.61838884766203	CFTR
A_21_P0003190	-3.3010975978125	0.90543127453125	-3.37931711894598	0.0107889293974833	0.627328350289909	-2.42230725212466	XLOC_003327
A_33_P3291244	-3.29753615	-0.00318848437499997	-10.7357566360674	8.76892296278134e-06	0.156245664466865	2.37968075124503	CCDC60
A_23_P110837	3.296559000625	-0.7437615815625	1.90799538726574	0.0956831757424285	0.786262948690342	-4.30889199835397	IRX4
A_21_P0005363	3.2745508103125	1.09983262296875	2.39574266026744	0.0458104764725837	0.727414735129082	-3.67625890739144	XLOC_006019
A_23_P124905	3.2671909115625	0.48339426671875	2.90688067573285	0.0213505581411467	0.681397444282561	-3.01225250241025	NPTX1
A_23_P36531	-3.261933994375	-0.3848421753125	-1.35957065556895	0.213839464718148	0.810206696172788	-4.96670073967269	TSPAN8
A_23_P133408	3.26150654484375	0.712416048046875	4.05434230845762	0.00428763135999367	0.486644512983266	-1.64260388462927	CSF2
A_23_P166848	-3.249153214375	-0.2874216821875	-1.19435803750264	0.269120370804983	0.810206696172788	-5.14226683661415	LTF
A_23_P50269	-3.2491415211875	-0.05698880753125	-2.61602125601616	0.0328908230384557	0.712680337070496	-3.38823610961493	CXCL17
A_23_P502464	3.2350332778125	0.86153123953125	3.35576384801706	0.0111549600356367	0.629120987909211	-2.45094586815218	NOS2
A_23_P139434	-3.2331081509375	1.45616658859375	-1.97104712097223	0.08702628681937	0.776842459105819	-4.22846077277396	PRB2
A_23_P314835	-3.23160820928125	0.893805185015625	-2.72945747737869	0.0277655321456191	0.694960356203014	-3.24078145151739	C20orf85
A_23_P115261	3.22270738959375	0.131529054171875	2.39987366988955	0.0455257461796933	0.727414735129082	-3.67084880293492	AGT
A_33_P3364089	3.2210162490625	1.41918062859375	2.86353438030785	0.0227595297979909	0.681397444282561	-3.06780423728165	SLCO1B3
A_21_P0004379	-3.212450273125	0.6448645309375	-6.34133595469488	0.000305533195843356	0.281862705889019	0.37868081529622	XLOC_004797
A_33_P3300965	3.2094269515625	0.12019845921875	7.95493661576001	6.90218899260356e-05	0.184321140681954	1.32747962783973	HOXC6
A_23_P38696	3.20525585571875	0.892548464328125	2.54607389701484	0.0365290722375431	0.715082535601848	-3.47952832094305	DSC1
A_23_P148793	-3.2026343315625	0.86822185421875	-1.96136038136487	0.0883049278680594	0.779415666037069	-4.24085791301055	FMO9P
A_21_P0005627	3.1969309765625	0.97193751265625	2.46372246116467	0.0413469724564104	0.721694708651467	-3.58724391005902	XLOC_007123
A_24_P331675	3.18794230928125	0.841107497390625	3.59084596918152	0.00802289844499462	0.578665888998544	-2.16923732345758	C6orf10
A_33_P3411848	-3.18401980875	-0.93274027375	-2.30291013203444	0.0527074839180877	0.739962910112379	-3.79779587120526	CNFN
A_23_P41789	-3.1806227915625	0.19915210078125	-4.17120240856929	0.00367952317230117	0.45883717377715	-1.51616735739414	SLC27A6
A_21_P0009162	3.17904113	0.738372675	2.87512748052154	0.022373417116622	0.681397444282561	-3.05292751034462	XLOC_012139
A_23_P103310	3.178097699375	-0.9197422434375	1.41708888952892	0.197051539579577	0.810206696172788	-4.9025424472734	S100A7
A_33_P3397865	3.175849080625	-0.5265487053125	1.85491698315937	0.103611509321965	0.788685124795639	-4.37607307003641	TNNT1
A_23_P106906	-3.1739610609375	-0.40416479265625	-2.70527767401662	0.0287839811959178	0.699390030814732	-3.2721384555826	PPL
A_33_P3249534	3.1706601039375	1.36137321334375	2.23528889449144	0.0583828567027065	0.749566742469287	-3.88618999601995	NEFM
A_33_P3346529	-3.1676592325	0.438485523125	-3.63750791436528	0.00752177597941548	0.566580110755173	-2.11444791475743	OR2W5
A_33_P3266739	3.1587196698125	-0.25794122540625	2.86037181131227	0.0228660653758755	0.681397444282561	-3.07186495306157	FLJ41200
A_33_P3708413	3.15580274625	-0.131696675625	2.40779730182124	0.0449846304647833	0.724439406786417	-3.66047181244734	MFAP5
A_23_P217498	3.15553601375	1.7187295684375	1.30405692847963	0.231213532026785	0.810206696172788	-5.02720333028936	GDPD2
A_23_P77908	3.149448336875	0.51690379	1.87006935064892	0.101285873658827	0.788685124795639	-4.35694818450906	SLC47A2
A_33_P3390212	-3.1409357065625	0.84435436921875	-3.31528097930794	0.0118153808222212	0.633402215390496	-2.50037594322278	TTLL9
A_23_P19778	-3.14024611440625	0.00618903204687503	-3.99517034013512	0.00463649388663459	0.501310176665844	-1.7076134698118	SLC13A4
A_23_P19333	3.13829073	1.0007345203125	3.05015052161059	0.0173097944300595	0.68128933189892	-2.83015618794691	TREM1
A_33_P3268507	-3.1282320771875	0.30844812515625	-4.62872910916699	0.00206169296421323	0.42447292917856	-1.04622454067398	CEACAM1
A_21_P0000160	3.1245522909375	0.41584076390625	2.14559592714868	0.0668658655601805	0.761798958360951	-4.00307334364596	TM4SF19
A_21_P0014928	3.1232835771875	0.16376486640625	5.11528477440222	0.00115148133572581	0.398319741342179	-0.589724250927115	LOC100653149
A_23_P137665	3.1196767556875	0.34542769371875	2.37621420993676	0.0471811487999384	0.729743130547732	-3.70183358974665	CHI3L1
A_21_P0014753	3.116505691625	-0.02328598946875	3.45480074804962	0.00969977992705304	0.60398883219422	-2.33113532748604	DNAPTP3
A_23_P2271	3.1158833340625	0.39368796546875	2.03367733313276	0.0791849478694121	0.771044490733298	-4.14799165487417	PTHLH
A_33_P3369495	-3.1152402178125	0.23063612015625	-3.79393587559786	0.00607314473293859	0.53940601523894	-1.93361833907543	CLDN10
A_33_P3406677	-3.1108095265625	0.01246681046875	-2.51384677225164	0.0383420723272867	0.716408679094243	-3.52165783224401	ADH7
A_32_P780817	3.1072231125	1.356411399375	1.35029119194854	0.216662157379437	0.810206696172788	-4.97691396012875	CT45A1
A_23_P60742	3.1017567284375	-0.74552813296875	1.41397964334226	0.197928389905554	0.810206696172788	-4.90604712740099	MYLPF
A_24_P102293	-3.09392751840625	0.375245987390625	-3.94437400405506	0.00496059638581733	0.520582366196767	-1.76394824368179	SLITRK5
A_21_P0011276	3.0923745421875	0.50458404828125	5.09778098071647	0.00117518001464843	0.398319741342179	-0.605393195465218	LOC100653147
A_23_P362694	-3.0842657365625	-2.07243383953125	-0.824377467582385	0.435423609516679	0.855560550675544	-5.47691840738187	C4orf7
A_23_P40174	3.0808741684375	-1.03112416671875	1.54407220859962	0.164076936628353	0.807297108472897	-4.75613214155009	MMP9
A_21_P0013718	3.06520512203125	1.46022616057813	1.12515774063393	0.295600076576269	0.81324188669766	-5.21149500883948	XLOC_l2_015132
A_32_P74409	3.05964249	0.4839991221875	5.6376141720812	0.000639100239904071	0.325214983733303	-0.146936920883828	C11orf96
A_23_P144959	3.05554880875	0.4037603425	2.90367844666045	0.0214514541349547	0.681397444282561	-3.01634959728735	VCAN
A_33_P3248799	3.0496006003125	0.77098114765625	1.75841835816313	0.119665598007333	0.791870684512865	-4.49674911715922	TRDN
A_23_P33196	3.04712402321875	0.830872945359375	4.12219208828413	0.0039223130121403	0.46658979616203	-1.56887753484653	COL5A2
A_33_P3270776	3.046983527875	0.178781110125	2.79557564672531	0.0251673556940689	0.686406879527843	-3.15527778415391	HTRA3
A_24_P63019	-3.046675692625	-0.9917906131875	-3.48272756724909	0.00932715474931738	0.594994789657237	-2.2976440201235	IL1R2
A_23_P153301	-3.04496428846875	0.051159238359375	-2.89117488523114	0.0218502236808111	0.681397444282561	-3.03235784664002	CEACAM5
A_23_P99515	3.0435346265625	-0.62803698765625	2.09120812229752	0.0725957335136793	0.765314081017854	-4.07365346156711	C13orf33
A_23_P153390	3.04238221025	1.3178867551875	2.42157252975647	0.0440594162607271	0.724439406786417	-3.64243195097668	CLEC4G
A_23_P18684	-3.036034735375	-0.24640931384375	-2.28803389367618	0.0539064430565185	0.741288560514227	-3.81725615007979	CLGN
A_21_P0005774	-3.0297378625	0.22700625625	-2.05962337870765	0.0761433632148112	0.767673752872671	-4.11451077459899	XLOC_006944
A_33_P3228977	-3.0275008363125	1.4756295153125	-3.12909809000608	0.0154353081340153	0.672338234610571	-2.73091575303178	UTY
A_33_P3275220	3.0269975621875	1.17934703171875	2.37272240508039	0.047430583314411	0.729743130547732	-3.70640632347915	NRK
A_33_P3214844	3.024762079375	0.9782209765625	1.91483664188453	0.0947049259686163	0.785061359110063	-4.30019630887985	NEB
A_23_P56404	3.022300519375	-0.085680508125	7.29485969298512	0.000122950589587697	0.254542672193474	0.977629142510304	EN1
A_24_P394940	-3.020645325	0.483032776875	-5.59043271314087	0.000673004459922285	0.325214983733303	-0.185010835982736	CYP2E1
A_23_P350396	3.0201035625	1.2812208478125	1.46128329322418	0.184956029242775	0.810206696172788	-4.85229655194909	CDSN
A_23_P138655	3.0165268166875	0.93208660184375	1.91997063452602	0.093977167539858	0.784611890975547	-4.29366544023991	CYP26A1
A_33_P3214825	-3.0157975593125	1.44875627971875	-3.1648710712688	0.0146577512665723	0.667060099113746	-2.68622748033275	LOC100652774
A_24_P385732	-3.011105093125	0.0296938128125	-9.43004447057008	2.16372138915502e-05	0.156245664466865	1.95721938258617	OSTalpha
A_24_P62800	-3.00702587125	-0.10856201625	-8.62145777260826	4.00321968913311e-05	0.156245664466865	1.63546188350672	KLHDC8A
A_33_P3261019	-3.005584430125	0.7553478036875	-3.29210301844074	0.0122121431042845	0.636974045286812	-2.52879235114687	SLC9A2
A_21_P0014436	-3.00109239	0.961749070625	-2.28309504858314	0.0543105349202151	0.742623819960144	-3.82371535745046	LOC100506003
A_23_P351667	3.00029267125	0.324361384375	5.52631136357811	0.00072231856113162	0.342520761432311	-0.2373534667669	ADAM23
A_23_P124946	2.99539121375	-0.47349512	1.5033110612666	0.174074516876917	0.810206696172788	-4.80379740197679	CMYA5
A_33_P3243702	2.993875099375	-0.1804368528125	1.97587169093499	0.0863961973129826	0.776842459105819	-4.22228112565105	KLHL30
A_23_P46429	2.99118540375	0.0627905671875	6.12027390243867	0.000382764968913275	0.306137130631623	0.221824770637826	CYR61
A_33_P3240752	-2.9893024663125	0.205051667625	-3.56428971845641	0.00832401854225893	0.586335449949213	-2.2005897407227	CLDN18
A_23_P150583	-2.9890226815	0.746014293625	-2.7462592881142	0.02707992351282	0.692893063486319	-3.21901904379222	SCGB1A1
A_33_P3316273	2.98836419	-0.5170730475	3.60029217946767	0.00791862694516129	0.578094536800978	-2.15811483163233	CCL3
A_23_P92672	-2.987988463125	-0.44314557125	-2.5377295323506	0.036989895199992	0.715298238236722	-3.49043314004305	OCLN
A_33_P3297080	2.98336149784375	1.04206307310937	1.64061019910762	0.142458219942527	0.796881669360869	-4.64099078746276	FLG2
A_23_P13083	-2.97914833778125	0.370652286109375	-2.72349350431979	0.0280132089302162	0.694960356203014	-3.24851156783859	BARX2
A_21_P0003929	2.9756683976875	0.28540634675	3.02503887110314	0.0179552346794278	0.68128933189892	-2.86189350760549	XLOC_004525
A_33_P3422802	2.9714376858125	0.48440238846875	4.18656596031026	0.0036068198750286	0.458336272749313	-1.49973829355599	ULBP1
A_21_P0012480	-2.9702741284375	0.13685391171875	-5.35672425614849	0.000873150611724525	0.372292343599081	-0.379164993374275	LOC100505902
A_23_P207456	2.9701878065625	-0.06840720984375	4.26895778214916	0.00324269237192331	0.45138291208858	-1.41240146568204	CCL8
A_23_P47148	2.968491635625	0.7835691740625	3.02587911119028	0.0179332330083639	0.68128933189892	-2.86083028177656	NOX4
A_21_P0004566	2.9683094414375	0.52674708634375	4.62194205577576	0.00207901475470005	0.42447292917856	-1.05290460929472	XLOC_004924
A_24_P6370	-2.9670464869375	0.64738349034375	-2.25602922028208	0.0565797469682906	0.747471879089741	-3.85909750948244	C1orf110
A_23_P145096	2.96646531840625	-1.21024605995313	1.97505858928816	0.0865020759271294	0.776842459105819	-4.22332283946936	PLA2G7
A_23_P212119	2.961789744375	-0.8437650346875	2.05986177799704	0.0761159562107645	0.767673752872671	-4.11420278643694	GALNTL2
A_23_P252928	2.95712547653125	0.970258710953125	1.6430315416942	0.141951466108081	0.796881669360869	-4.63806508030108	MAGEA12
A_24_P825874	2.95688461265625	1.31718756789062	1.68740879712142	0.132956040704852	0.794992855290063	-4.58414238136268	POTEE
A_33_P3560679	2.9565350040625	0.07099438921875	3.40266807573711	0.0104386711117011	0.619287331335759	-2.39400318477334	LOC100287221
A_33_P3411477	-2.9538591936875	-0.97161953409375	-2.86977023795711	0.0225509837345983	0.681397444282561	-3.0598004235198	NCCRP1
A_21_P0011751	2.9506273821875	0.81140411828125	2.13763891332202	0.0676752640602064	0.761798958360951	-4.01341535730431	CD177
A_21_P0007347	-2.9439926815625	-0.59207723140625	-3.85317742267387	0.00560575245045393	0.531440429758399	-1.86630156892232	XLOC_009428
A_23_P156025	2.9423150975	-0.775638739375	1.50797430406635	0.172903429452516	0.810206696172788	-4.7983748966982	IRX2
A_33_P3356935	-2.940249353875	0.2597341965	-2.86002776142078	0.0228776865777753	0.681397444282561	-3.07230677171673	C11orf92
A_24_P390060	-2.93885845125	0.116194843125	-5.24080640218082	0.000996208978337287	0.39183447559578	-0.478968817538468	IQCD
A_32_P91546	-2.933704602375	0.756341132125	-3.43090181422458	0.0100313167267524	0.613227686022516	-2.35989974234108	TDRG1
A_23_P214144	2.92887881675	0.71931023153125	2.85775859018634	0.0229544886728271	0.681397444282561	-3.07522107330069	COL10A1
A_24_P124558	2.928457588125	0.126261335625	12.9688411942247	2.30013985393603e-06	0.11670679604886	2.90077726534687	HOXC8
A_33_P3424057	2.9283877878125	0.50056843671875	3.86772573424048	0.00549701851307696	0.531440429758399	-1.84986951532931	PEG3
A_23_P122216	2.9253827834375	0.4547680114375	3.76582275037859	0.00630952551270552	0.53940601523894	-1.96578955073148	LOX
A_23_P96291	2.92016148528125	1.83295505835938	1.60632447842576	0.149816037966501	0.799428060901265	-4.68222669251077	MAGEA1
A_33_P3254844	-2.916181687	0.3250819893125	-2.79756687650875	0.025093151699653	0.686261328337749	-3.15270857918716	CEACAM7
A_23_P118894	-2.9107324759375	0.31610238296875	-2.55322298358943	0.0361389480292744	0.715082535601848	-3.47018767295512	PRR15L
A_33_P3292650	-2.908885626875	-0.6003789475	-2.33446819079423	0.0502523116263391	0.73366540523991	-3.75649445003684	TMPRSS11F
A_33_P3242883	2.9060669225	-0.3666016640625	2.76370949729385	0.0263864541230415	0.692893063486319	-3.1964410237349	DLX6
A_33_P3629678	2.9053704108125	0.79521477571875	3.77298228264156	0.00624839881463193	0.53940601523894	-1.95758281146286	COL5A1
A_21_P0011046	-2.90506609646875	1.51483014764062	-1.064262598427	0.320616015055316	0.818630718960742	-5.27007767234203	XLOC_l2_002963
A_32_P189781	2.90262355375	1.2051021771875	2.65744964472374	0.030914114484848	0.707243281611479	-3.3342862039665	C14orf34
A_33_P3309832	-2.9013109859375	1.20336096734375	-2.76712118596212	0.0262530458496461	0.692893063486319	-3.19202976516688	C10orf81
A_24_P272088	2.896036025625	0.12808419625	3.07582364124236	0.0166751564928225	0.676930651131107	-2.79779310156921	SPTB
A_23_P119634	-2.8955462775	0.025116511875	-1.97270743950458	0.0868089450093496	0.776842459105819	-4.22633450192546	UPK1A
A_32_P219942	2.8952944084375	0.45530921515625	3.45466512742225	0.00970162790433965	0.60398883219422	-2.33129829008254	ZIC5
A_23_P49448	-2.8948020353125	-0.46043532703125	-2.92913936697231	0.0206628302087485	0.681397444282561	-2.98380461687187	FA2H
A_33_P3402329	2.8943342346875	0.70686461921875	4.40691164167367	0.00271958904572895	0.438783634382963	-1.26907328066884	MGC16121
A_21_P0014441	-2.892971611125	-0.78060811084375	-3.31062708424674	0.0118939312307661	0.633402215390496	-2.50607495154812	LOC100507233
A_33_P3402313	-2.89274972184375	1.40394704985937	-2.39137082246961	0.0461137760317799	0.727414735129082	-3.68198440151874	SLC9A4
A_21_P0005092	2.8904837984375	0.60420563203125	2.62039083966428	0.0326763163968333	0.712680337070496	-3.38254116537837	XLOC_005935
A_21_P0009426	2.88898086746875	1.35472439289062	3.1689138117768	0.0145725237355378	0.667060099113746	-2.68118855372062	XLOC_012848
A_24_P257416	2.888431135	0.0774191628125	5.91328850125139	0.000475193597037007	0.313127895065723	0.0682197578088104	CXCL2
A_24_P124624	2.88692857875	1.2643331259375	2.60283491049495	0.0335469962180326	0.712680337070496	-3.40542829910652	OLR1
A_21_P0013141	-2.8866661293125	-0.35586882846875	-2.94139699679369	0.0202940609884075	0.681397444282561	-2.96816222088313	XLOC_l2_013015
A_23_P139146	-2.8857521003125	0.73230960609375	-2.53273708464987	0.0372684542016957	0.715298238236722	-3.49695873452112	MS4A8B
A_33_P3255587	-2.8834215334375	0.44497822578125	-4.87036523050588	0.00153728767651565	0.40630938314134	-0.814037803319811	LOC144817
A_21_P0000804	2.8816400009375	0.41756967609375	4.69154760642055	0.00190867369772261	0.419703160704748	-0.984809019613573	LOC100506783
A_23_P135257	-2.88021844375	-0.862133485	-2.3833133738884	0.0466781189762181	0.729743130547732	-3.69253659014701	PRSS3
A_21_P0000128	-2.8793740446875	-0.17783983921875	-2.72344971799429	0.0280150357797767	0.694960356203014	-3.24856833097563	LOC100129480
A_23_P127584	2.8741661125	0.503344423125	3.52040328483183	0.00884855167931205	0.591037708319361	-2.25267037789518	NNMT
A_33_P3246829	-2.87387042421875	0.037662006796875	-3.48346406747579	0.00931753751898909	0.594994789657237	-2.29676254771513	IL1RN
A_33_P3258801	-2.87257528778125	-0.461427634234375	-1.90647543979947	0.0959018405260271	0.786262948690342	-4.31082286081145	SLURP1
A_33_P3679936	-2.8722340156875	-0.2536608344375	-3.02102934280491	0.0180606163144609	0.68128933189892	-2.86696831542823	LOC283483
A_33_P3334423	2.8655824384375	0.67779395515625	1.271913145045	0.241819269920885	0.810206696172788	-5.06155861040723	SPRR2G
A_23_P148609	2.865567798125	1.2761715096875	2.83328677126833	0.0238000841111582	0.681397444282561	-3.10668282108985	PLAC1
A_33_P3238166	2.864257286875	0.3778356040625	4.74891121339905	0.00177977789579639	0.409054702262267	-0.929375347151595	PXDN
A_33_P3236416	2.86382652378125	-0.137643210609375	2.53920852092495	0.0369077842246333	0.715298238236722	-3.48850013723007	GPR179
A_21_P0012221	-2.857723944375	0.381894856875	-2.39140345668601	0.0461115044718116	0.727414735129082	-3.68194166282009	C21orf81
A_32_P159612	-2.85248909515625	-0.154310675859375	-5.61112178704234	0.000657898103677003	0.325214983733303	-0.168269653914233	ACCN1
A_23_P18751	-2.8512197340625	-0.22329118190625	-2.67420147252823	0.0301500546236229	0.707243281611479	-3.31250123393789	TMPRSS11E
A_23_P123096	2.84950789840625	1.35305510507812	2.64537160395105	0.0314773996020278	0.710007227545571	-3.35000421525767	GNGT1
A_23_P133036	-2.84658307234375	0.049125551796875	-2.0692111162227	0.0750487612898414	0.767648058765264	-4.10211945179815	SLC34A2
A_24_P106502	-2.8428629753125	-0.12720107421875	-5.82178429645461	0.000523754429594869	0.320784096562419	-0.00183273115526816	PRICKLE4
A_21_P0012000	-2.83482687196875	1.36376596745313	-2.43680190258797	0.043059047336004	0.724439406786417	-3.62248928308375	XLOC_l2_007274
A_21_P0002703	-2.83298635882813	1.52163373983594	-1.03280934769197	0.334180165788839	0.82262974877053	-5.29943278232586	XLOC_002696
A_33_P3417339	-2.83021287	0.1033943603125	-5.34317008341139	0.000886632908696088	0.372943393618985	-0.390713471518158	SHROOM3
A_32_P134007	-2.8236684296875	-0.69132933109375	-2.53321669258001	0.037241600785174	0.715298238236722	-3.49633180362739	XKR4
A_21_P0014132	2.823383649375	0.428224664375	2.77048661494265	0.0261221337824991	0.692893063486319	-3.18767928774608	LOC100505787
A_23_P68219	2.8210659159375	0.50310632921875	2.22005855540404	0.0597435157538969	0.752124003141761	-3.90607172490039	TTN
A_24_P788878	2.8206105728125	-0.03455194609375	6.41533916772687	0.000283690094304705	0.275616706143461	0.429583888045967	C2CD4B
A_23_P407840	2.817088379375	0.481140515625	5.55486306707335	0.000699882493044705	0.335012620892408	-0.213960947865337	FNDC1
A_33_P3272493	2.8148551868125	1.00212474040625	3.04004200267558	0.0175666214099193	0.68128933189892	-2.84292218599364	CD209
A_24_P335092	2.814162814375	0.0549032475	1.67943528814977	0.134532046985415	0.794992855290063	-4.59387218743854	SAA1
A_33_P3311498	-2.8113231659375	0.65698321234375	-5.06741430189155	0.00121758033219491	0.398572957904759	-0.632707876966292	LOC283392
A_23_P419760	-2.8088506335	0.799628469875	-1.98731930703761	0.0849188928132431	0.775922870961848	-4.2076048785911	CRISP3
A_23_P91512	2.807718578125	0.4375260028125	4.56195107060983	0.00223924981342624	0.42721553846804	-1.1123291976575	CLDN14
A_33_P3341490	2.8039061440625	1.01584765328125	2.32254166900544	0.0511663095650924	0.734010810188278	-3.77210582569873	KRT42P
A_23_P125505	2.7991670385	-0.2300045895	4.42062747581266	0.002672848224815	0.438490253646045	-1.25502188477443	PPEF1
A_33_P3418005	-2.7987732990625	0.0318688007812501	-2.68180924587428	0.0298095369465079	0.706448433035435	-3.30261381236976	CCDC160
A_23_P65240	2.7966084653125	0.56844239359375	5.0022141745941	0.00131443157571086	0.402285332513118	-0.691920165308908	COL4A1
A_24_P209171	-2.79046141221875	0.723273974203125	-3.34849739132777	0.0112705411077875	0.629120987909211	-2.45979916228442	SH3BGRL2
A_33_P3420466	2.7892429021875	0.71968719578125	2.96116963892567	0.0197136892174089	0.681397444282561	-2.94296576870476	MATN3
A_23_P144126	-2.788475450625	-0.7712501259375	-2.75116765328175	0.0268829716136654	0.692893063486319	-3.21266580018993	FETUB
A_21_P0012479	-2.7872222046875	0.69078454140625	-3.1441044518645	0.0151039441477786	0.67224475624047	-2.7121477142437	XLOC_l2_010494
A_33_P3340782	-2.78488397440625	-0.309872227671875	-2.73281543254226	0.0276270814783168	0.694289493377075	-3.23643030228297	SPINK5
A_21_P0005252	2.77328798078125	1.17047548251562	2.29266447113624	0.0535303230131944	0.739962910112379	-3.81119939559338	XLOC_006200
A_23_P76488	-2.7711115003125	0.53265745140625	-3.90486421832622	0.00522965618889215	0.529477489725534	-1.80810088590293	EMP1
A_23_P216225	2.76964155390625	-0.766260965859375	2.79707727511161	0.0251113757381377	0.686261328337749	-3.15334025931454	EGR3
A_24_P410463	-2.7691079925	0.5043272096875	-3.0986478348924	0.0161315555502366	0.674248946908772	-2.76909420192618	TRPM6
A_21_P0013198	2.76836261540625	3.15067085414062	0.92308934004411	0.384997009299493	0.838099382779046	-5.39670372555809	PSPHP1
A_33_P3212860	-2.7603459703125	0.25398422265625	-1.39213977816257	0.204185356309154	0.810206696172788	-4.9305487323322	AMTN
A_23_P76743	-2.7590274695625	-0.47162711734375	-2.55012171188157	0.0363076557243153	0.715082535601848	-3.47423939650393	ASPG
A_33_P3395848	-2.7515033496875	-0.02729627078125	-2.29204416283145	0.0535805540462539	0.739962910112379	-3.81201079215667	VSIG10L
A_33_P3258542	-2.7485915989375	0.891324625375	-2.570591794771	0.0352088653273242	0.713378908271464	-3.44750314762222	SPINK8
A_33_P3220698	-2.74491556084375	-0.506386797765625	-3.49422465107732	0.00917823018819188	0.594994789657237	-2.28389432649533	EPS8L1
A_21_P0004252	2.74166741203125	-0.151785070234375	2.32377856547456	0.0510707438298484	0.734010810188278	-3.77048690763777	XLOC_004384
A_23_P52480	-2.738365208125	-0.35887413625	-2.1243048315668	0.0690534858056138	0.76234743167486	-4.03073437591722	CYP2C18
A_21_P0014188	2.736289920125	-0.038745948625	2.37942799200425	0.0469527502356523	0.729743130547732	-3.69762488077845	LOC401317
A_23_P301021	-2.7356144421875	0.51169432578125	-5.97084937690944	0.00044721821702194	0.30664060964157	0.11160572322237	ASTN1
A_21_P0011460	2.7329234173125	0.55550244303125	4.23207714047731	0.00340047798307192	0.455006883649503	-1.45133525610006	XLOC_l2_005428
A_23_P81058	-2.73246851625	-0.2307167446875	-4.91051789136561	0.00146530411758355	0.40630938314134	-0.776509762050832	BMP3
A_33_P3210146	2.7293271174375	1.26184097821875	1.52854431520835	0.167822322533558	0.808149724853421	-4.77436063210934	PRR9
A_24_P380349	-2.7293156614375	0.84728279696875	-3.3779297102911	0.0108101312987431	0.627328350289909	-2.42399173702469	HTR1E
A_23_P207058	2.7280075765625	-0.01557396078125	5.43069997810601	0.000803448782075092	0.370601706851892	-0.31669756315239	SOCS3
A_23_P87007	-2.72668308223437	1.23874424153906	-2.85186721939495	0.0231551478363285	0.681397444282561	-3.08278978878979	HTR3B
A_23_P130515	-2.7258008683125	0.19150635878125	-2.96395876491551	0.0196332353872277	0.681397444282561	-2.93941520282383	CEACAM3
A_24_P125335	2.725092588125	-0.373341049375	1.88781928843721	0.0986254241725679	0.787975653755795	-4.3344895983903	CCL13
A_33_P3242973	2.72051940790625	1.15512701698438	2.73605838049003	0.0274940529257573	0.69404017482587	-3.23222901596148	IGF2BP2
A_33_P3243405	2.71993864140625	0.224591910859375	3.41977373025603	0.0101898063541428	0.614820671204134	-2.37332565658705	GPR182
A_23_P5211	-2.7180175728125	0.64538133859375	-2.04666657897684	0.0776476110667978	0.770236977110118	-4.13124004172417	MUC16
A_33_P3311820	-2.7158932325	0.51060988278125	-3.17374986482768	0.0144712610300032	0.66569112729042	-2.67516389131413	FLJ44674
A_33_P3421053	2.7149148784375	0.43507915609375	4.5579313999566	0.00225046010741404	0.42721553846804	-1.11633530964562	SELE
A_23_P143029	2.7128077065625	0.99406268359375	2.61445740941588	0.0329679460131064	0.712680337070496	-3.39027454800117	HOXD11
A_23_P372478	-2.7115633994375	2.14558539809375	-1.06269742723549	0.32128055598089	0.818630718960742	-5.27155328199931	SERPINA9
A_23_P125383	-2.711128960625	0.633117501875	-3.92786566986417	0.00507114865118277	0.521018398102473	-1.78236093402998	TMEFF2
A_23_P162547	2.7077107271875	0.27012343828125	1.53063022795105	0.16731471180798	0.808149724853421	-4.77191691405164	MYL2
A_21_P0014532	2.7059875646875	-0.53782592015625	2.35946933484107	0.0483895320841046	0.731564114322738	-3.72376117409338	LOC100287415
A_24_P277934	2.7052793843125	0.635952674875	4.16910339327849	0.00368957935515239	0.45883717377715	-1.51841544328988	COL1A2
A_33_P3282359	-2.7036143234375	0.30459762453125	-3.48735427662108	0.00926691498389525	0.594994789657237	-2.29210811420949	ANKRD20A9P
A_21_P0001385	-2.7022922534375	0.15514405078125	-2.26576649377736	0.0557525978394042	0.744625180777449	-3.84637156089329	XLOC_000456
A_23_P1029	2.701106675	-0.0222687712499999	2.58922340725538	0.0342384841315798	0.712991989771147	-3.42318419400859	MFAP2
A_23_P29067	-2.70082992940625	-0.085959203671875	-3.59926701323708	0.00792987243764127	0.578094536800978	-2.15932116158451	TMPRSS2
A_24_P39195	-2.6946887478125	0.22270846171875	-1.61907622918985	0.147039360799739	0.79883007574658	-4.66693233999324	OXGR1
A_33_P3267118	2.6944562821875	0.44228265203125	4.04982775732519	0.00431321768140624	0.487412810549825	-1.64754046342469	EIF4G3
A_21_P0006149	-2.69292517009375	0.309265454640625	-3.36821986904771	0.0109597640239579	0.628507486687151	-2.43578937487445	XLOC_007377
A_24_P183150	2.692207271875	0.4351834196875	4.3399718092612	0.00296089215474565	0.448740255153667	-1.33816653936797	CXCL3
A_23_P27013	2.69195702221875	0.513051380734375	3.20953736793603	0.013744696525649	0.659395648901819	-2.63068524248178	HOXB9
A_32_P111639	-2.688813934	0.5197189545	-1.98600384445785	0.0850873899194128	0.776103254781163	-4.2092922888166	CHST9
A_23_P61498	-2.6887307596875	1.9844097769375	-1.07374072931944	0.316615027233498	0.818630718960742	-5.26110910436529	KRT76
A_21_P0005807	2.6865880090625	0.26913544734375	2.26720857689296	0.0556311346627043	0.744084822088673	-3.84448653530333	XLOC_007020
A_23_P89302	2.682227149375	0.3154514234375	1.94559486925233	0.0904251596364544	0.782233864330167	-4.26100441919564	CACNG1
A_33_P3282162	-2.67414966625	0.6953232915625	-3.34770413973594	0.0112832357554816	0.629120987909211	-2.46076615266917	PLAC4
A_23_P90980	2.6708343678125	0.99624129640625	1.39035935449126	0.204703042060339	0.810206696172788	-4.93253709721633	NEU2
A_21_P0006332	-2.6683059790625	0.16960093640625	-1.25769130264584	0.246642569243792	0.810206696172788	-5.07659386579081	XLOC_007892
A_33_P3254096	2.6675512353125	0.48529886578125	2.0803679333545	0.0737945393160966	0.765935135948131	-4.08768782619379	PI15
A_23_P415974	-2.66748535203125	1.27008268648438	-1.78086592885381	0.115732263359365	0.788851744669679	-4.46886180792419	ALDOB
A_23_P108743	2.6663927540625	1.12597432375	1.4506019533363	0.187817067515632	0.810206696172788	-4.86451301827009	XIRP2
A_23_P121795	-2.6614266946875	0.28595395734375	-3.75494129440828	0.00640366822747269	0.541555527174203	-1.97828054561566	SORBS2
A_21_P0000492	2.6590589809375	0.37199910765625	1.79271955535034	0.113705078753697	0.788851744669679	-4.45408860757014	SNAR-F
A_33_P3568387	-2.65781986221875	1.38147194717188	-1.18484683804615	0.272639408166706	0.810206696172788	-5.15194250549424	ASB4
A_23_P84219	-2.655855540625	0.3749172559375	-2.19244298918209	0.0622920685280383	0.75646212623531	-3.9420884801265	LIPH
A_23_P153562	2.64935814059375	0.054031441328125	3.87255202271959	0.00546145252052103	0.531440429758399	-1.84442699777174	C5AR1
A_24_P179467	2.6490363234375	1.2840251225	2.174466487794	0.0640091003594669	0.758886680435994	-3.9655083521317	SLC1A6
A_21_P0010942	-2.646309245	0.3574121225	-1.5456308072947	0.163705231659593	0.807297108472897	-4.75429778378591	FAM25A
A_33_P3225948	2.642048836625	1.058091980875	2.79262928350082	0.0252775727703559	0.686536140768357	-3.1590800145238	AJAP1
A_32_P122226	2.6414383884375	-0.17161480690625	2.5264919173951	0.0376199415304571	0.715298238236722	-3.5051229836951	AMDHD1
A_23_P429998	2.64039594571875	0.0550324698906249	3.03214754197743	0.0177699878253108	0.68128933189892	-2.85290111437204	FOSB
A_23_P381368	2.6401219159375	0.08898138546875	2.38043996421559	0.0468810633189354	0.729743130547732	-3.69629960989076	HOXD10
A_24_P827037	2.638827179375	0.012810041875	2.08466476647843	0.0733170360328173	0.765935135948131	-4.08212630981004	LRRC15
A_33_P3304501	2.6385152103125	1.10814430953125	2.6836534255434	0.0297275940456931	0.706436466922761	-3.30021762182683	CDX2
A_23_P150979	2.6368982421875	0.36268597734375	1.88779908110605	0.0986284143021005	0.787975653755795	-4.33451519920863	MUCL1
A_33_P3231953	2.6323461771875	0.66076347578125	3.02669436406229	0.0179119127686907	0.68128933189892	-2.85979875901916	COL12A1
A_24_P280983	2.63046277725	1.21214480546875	3.12852815011697	0.0154480439217062	0.672338234610571	-2.73162917636884	HOXA11-AS1
A_23_P28598	2.63025362875	0.60192285875	3.01058061703994	0.0183383097284982	0.68128933189892	-2.88020253880234	DLX2
A_21_P0012181	-2.62887962784375	0.883720573046875	-2.21240724415041	0.060439006434163	0.752543496309938	-3.9160551263638	C21orf15
A_21_P0011637	2.628041699375	0.86847505125	2.16343791641518	0.0650857602027827	0.759816274139258	-3.97986547298989	KRT16P3
A_23_P43164	2.62782120428125	0.756825608390625	3.13818262631132	0.0152337992023508	0.672338234610571	-2.71955023755354	SULF1
A_32_P191786	-2.6238392625	0.0783759137500001	-6.45940640240606	0.000271512543676814	0.275616706143461	0.45952140570262	ANKRD24
A_21_P0003517	-2.622517665	-0.6557682453125	-2.44300007392062	0.0426585609053011	0.724439406786417	-3.61437352571224	XLOC_004100
A_23_P69537	-2.61592894978125	-0.635586288546875	-2.65731759684041	0.0309202161624074	0.707243281611479	-3.33445799796545	NMU
A_23_P101048	-2.6145117865625	0.95057337296875	-1.77241173632927	0.117199014047376	0.788851744669679	-4.47937859791513	KRTAP3-2
A_23_P258887	-2.61157253334375	0.105748317296875	-2.24320942635605	0.0576875623812303	0.748314041380111	-3.87584595783785	ALDH1L1
A_23_P57417	2.610850025375	0.82426621425	2.85350142955667	0.0230993038647723	0.681397444282561	-3.08068995094436	MMP11
A_21_P0006606	-2.609185569625	1.226618421125	-2.44090765296732	0.0427933337018052	0.724439406786417	-3.61711324780166	XLOC_008323
A_32_P46238	2.60783120625	0.938659530625	2.18018934635069	0.0634574199703008	0.758772641376157	-3.95805491873516	LOC339240
A_33_P3367196	2.606827670625	-0.2084922765625	2.92324690933532	0.0208425990567591	0.681397444282561	-2.99133019010529	CNTNAP2
A_23_P107981	-2.600581706875	-0.5743004309375	-2.15576902936837	0.0658450397245056	0.759816274139258	-3.98984370433017	SULT2B1
A_23_P171409	-2.5986645741875	1.0650655193125	-1.42058297658042	0.196070267613093	0.810206696172788	-4.8985991386777	TTTY6
A_21_P0008538	2.59781522665625	1.20297220864062	3.27697828959895	0.0124786785244335	0.639551181465889	-2.54738024214119	XLOC_011047
A_23_P321501	2.592902180625	0.749990934375	2.57955577590362	0.0347385154678118	0.713378908271464	-3.43580088462656	DHRS2
A_23_P111888	2.59105220584375	0.630918822921875	3.71941354609557	0.00672174180219655	0.5481641306311	-2.01921351385864	CTHRC1
A_24_P45620	2.59021031	-0.2091111940625	2.72313947846459	0.0280279831102065	0.694960356203014	-3.24897051939865	UTS2
A_33_P3375859	2.5887795750625	-0.40662363121875	1.37411445922441	0.209480052710068	0.810206696172788	-4.95061516766886	CXCR2P1
A_23_P164196	2.5858962178125	0.20683084703125	2.54329998815439	0.0366816057811499	0.715082535601848	-3.48315310891623	DLX4
A_33_P3356776	2.58553814	0.1094576	2.85814867861825	0.0229412666307272	0.681397444282561	-3.07472004492554	GOLGA7B
A_33_P3326777	2.583854939375	1.0185165290625	2.76078378011365	0.0265014208521226	0.692893063486319	-3.20022471047953	CAGE1
A_32_P118397	-2.5833727325	0.4865683390625	-2.63638812006698	0.0319032323190134	0.710007227545571	-3.36170083126226	HEPACAM2
A_23_P351844	2.58157988375	-0.53338288875	3.53738050140846	0.00864155100535628	0.587237328013119	-2.23248388407288	CD1B
A_33_P3266536	-2.5813714109375	0.66737609265625	-2.60412014221479	0.0334824518685843	0.712680337070496	-3.40375222810888	C21orf88
A_23_P69012	2.580048419375	0.0532380215625	5.11136533870402	0.00115674176608683	0.398319741342179	-0.593228031700779	CCR8
A_33_P3400578	-2.5798260865625	-0.06248406890625	-3.80379081338402	0.00599256039344968	0.53940601523894	-1.92237518943637	HLF
A_32_P200238	-2.574350147	0.00590702849999999	-2.19271050411768	0.0622668668105393	0.75646212623531	-3.94173980142514	UCA1
A_33_P3571901	2.5719368303125	-0.14684246953125	2.45733164819686	0.0417470218051516	0.721694708651467	-3.59561000650764	DKFZP586K1520
A_33_P3260426	-2.57161764571875	-0.747349242765625	-1.48193251624872	0.179535522002609	0.810206696172788	-4.8285524237618	SPRR2A
A_19_P00322242	-2.5701901721875	0.29836608171875	-3.90359911343739	0.00523852854495	0.529477489725534	-1.80951948187578	GALNT9
A_32_P60635	-2.56623611440625	1.21557473745312	-2.83256786299165	0.0238254115038792	0.681397444282561	-3.10760795901521	LOC643037
A_33_P3346966	-2.5620399525	0.558902246875	-1.91443574165604	0.0947619838478535	0.785256948955779	-4.30070610007488	SPAG16
A_23_P19030	2.5617968209375	0.54096778171875	2.35228538477637	0.0489175227878439	0.73259332607214	-3.73316779370122	ARSI
A_23_P303286	-2.5594488878125	0.66688962453125	-1.24194087084337	0.252079280551569	0.810206696172788	-5.09312408746229	RPTN
A_33_P3409854	2.5560162290625	0.63385734546875	2.19536147681375	0.0620176767413801	0.75646212623531	-3.93828428343382	LHX1
A_21_P0013001	2.5555073053125	-0.19591849015625	2.20899269868685	0.0607519900998961	0.754103615352765	-3.92050935531334	XLOC_l2_012159
A_21_P0012183	-2.55546034778125	0.507798120171875	-2.55306418969476	0.0361475667550268	0.715082535601848	-3.47039512335829	ANKRD20A5P
A_23_P64919	-2.5533214508125	0.06487836509375	-2.1893613487214	0.0625831150212161	0.75646212623531	-3.9461047598265	RERGL
A_23_P421032	2.5489832478125	0.48131994025	2.85620386303429	0.0230072653052394	0.681397444282561	-3.07721811213928	SEC14L4
A_23_P77493	2.54874703875	-0.0971203325	2.96635961844733	0.0195642577023665	0.681397444282561	-2.93635963758485	TUBB3
A_21_P0006615	-2.54782669125	-0.1247637859375	-1.56230704952458	0.159775988726143	0.80701830974772	-4.73461843386321	LOC100507228
A_23_P12767	-2.5475336259375	-0.31016676609375	-1.97043383417409	0.0871067023984965	0.776842459105819	-4.22924607082299	CYP2C9
A_23_P368779	2.544546501875	0.5941016296875	4.18102589355221	0.00363285466129822	0.458525902138334	-1.50565738885553	ZNF114
A_32_P300427	2.542172803125	0.5212995765625	1.98742393875463	0.0849055045753591	0.775922870961848	-4.20747065183557	APCDD1L
A_32_P34844	2.542104848125	0.4164781053125	2.41422074516594	0.0445507655845403	0.724439406786417	-3.65205963910662	ADAMTS18
A_33_P3363245	2.5419018078125	0.44885059890625	2.83953844395567	0.0235810168611096	0.681397444282561	-3.09863987332782	NXPH4
A_23_P102611	2.541055110625	-0.1708011446875	2.2097485206604	0.0606825706810297	0.754103615352765	-3.91952345300072	WISP2
A_33_P3223062	2.54079122703125	1.35096205007812	1.66544848093939	0.137338855511119	0.794992855290063	-4.61089678684017	LOC100507199
A_23_P51376	2.53978408696875	-0.502144306046875	2.07130883235571	0.074811347181555	0.767648058765264	-4.09940700721702	NKAIN1
A_23_P131676	2.5350178009375	-0.17036454890625	2.66559435554554	0.0305401593880715	0.707243281611479	-3.32369210714019	CXCR7
A_23_P125278	2.5339240403125	0.14340359921875	5.82964687642748	0.000519372439856169	0.320784096562419	0.00423921460453158	CXCL11
A_24_P331704	-2.532951595	-0.717638993125	-2.04579246481909	0.0777501393831723	0.770407590885622	-4.13236796885481	KRT80
A_23_P25194	2.522804012375	-0.73791383815625	2.07634870432868	0.0742439703425844	0.766696114807815	-4.09288830789102	HRK
A_23_P55649	2.522575256875	0.28810210875	5.70306925010433	0.000595157726023838	0.325214983733303	-0.0947292001390716	FPR2
A_33_P3209591	-2.51757591717187	0.258754587054688	-2.11802571431815	0.0697121051957759	0.763165633590033	-4.03888472418909	AQP3
A_21_P0003414	-2.51387469365625	0.080092192453125	-2.04411977575927	0.0779467069128707	0.770407590885622	-4.13452610183573	XLOC_003729
A_23_P109072	2.51385594278125	0.002442694828125	4.71582524614454	0.00185291194808907	0.415995129796865	-0.961272750591896	SALL4
A_23_P209625	2.51273296	0.579238555	3.50366942279806	0.00905779525861202	0.59301093371189	-2.27261582974564	CYP1B1
A_23_P98910	-2.51049770715625	-0.070970271421875	-2.03366119670794	0.079186876161717	0.771044490733298	-4.14801245273137	LRMP
A_23_P310274	-2.5057557909375	-0.82256451734375	-2.31985602317945	0.0513744313992001	0.734010810188278	-3.77562083235915	PRSS2
A_23_P135381	-2.50187963625	0.00971395875	-4.29745928381635	0.00312622289370132	0.448740255153667	-1.38249141288605	SP5
A_21_P0001821	2.501526895375	-0.08157563371875	3.31314772863931	0.0118513179264457	0.633402215390496	-2.50298783218833	XLOC_001339
A_23_P430948	-2.50091109375	-0.0972864128125	-2.99831903288741	0.0186699248049927	0.681397444282561	-2.89575007961042	ATP13A4
A_32_P83098	-2.49983543125	0.1356565015625	-1.89534655219494	0.0975176595342037	0.787639052388723	-4.32494813182351	SCNN1B
A_33_P3385376	2.498856811875	0.4266174421875	2.70467669134982	0.0288097823742995	0.699390030814732	-3.27291838142197	SYPL2
A_21_P0013990	-2.49742642625	-0.544483279375	-3.01475627809429	0.0182267986666068	0.68128933189892	-2.87491207440511	LOC100509247
A_23_P897	-2.4973806496875	-0.03194324046875	-2.47667463341034	0.0405481577825339	0.719023780783352	-3.57029077964943	C1orf116
A_19_P00809747	2.49696110625	1.797360813125	1.27351212467346	0.241282035252887	0.810206696172788	-5.05986176977194	LOC100507537
A_33_P3302125	2.492779138125	0.56983033375	2.28270131102603	0.0543428810865267	0.742623819960144	-3.82423026745779	LCE2A
A_33_P3346766	-2.4921627190625	1.02970439203125	-2.26260304244944	0.0560199819121352	0.745084193824137	-3.85050639507162	UGT2A2
A_23_P259251	2.49188446028125	0.215695005671875	2.323395206423	0.0511003438263929	0.734010810188278	-3.77098867251638	KCND2
A_24_P911906	2.49029460390625	0.126378447890625	4.75553628578353	0.00176551793938221	0.409054702262267	-0.923012930975688	PCDH17
A_23_P169437	-2.490284969375	-0.4961706934375	-1.98861420723826	0.0847533478344361	0.775922870961848	-4.20594360907288	LCN2
A_19_P00810259	-2.48918705290625	0.937814356234375	-3.36327091564625	0.0110368783507411	0.628507486687151	-2.44180828452201	LOC100506421
A_33_P3398356	2.4879953890625	0.55593485390625	2.44058595642606	0.0428140926208485	0.724439406786417	-3.61753446752324	WDR72
A_21_P0008347	2.487589545625	0.0822846328124999	2.04530520403195	0.0778073499031431	0.770407590885622	-4.13299667500872	XLOC_010855
A_23_P127824	2.486086886875	0.3267234340625	1.50515654933463	0.173610201922983	0.810206696172788	-4.80165239778438	TNNT3
A_33_P3279629	2.4851080459375	-0.31287428890625	1.60729900918155	0.149602138699751	0.799428060901265	-4.68105965102073	UCN2
A_23_P13548	2.484034048625	-0.5551411615	1.98605494965011	0.0850808377831165	0.776103254781163	-4.20922673812455	CHRDL2
A_23_P66767	-2.47671248125	-0.0187094659375001	-2.88331770405575	0.0221047728165389	0.681397444282561	-3.04242585922473	GGT6
A_21_P0000409	2.47654329234375	-0.058033929140625	2.45201660141155	0.0420827376204805	0.723108207733728	-3.60256834711125	SNORD114-12
A_23_P24104	2.4715113534375	0.84413919015625	4.06576565144937	0.00422362254585838	0.482911455133023	-1.63012993240665	PLAU
A_24_P302584	2.467961572625	1.147645462125	3.04608804430996	0.0174125307331643	0.68128933189892	-2.83528509827637	SOX11
A_33_P3330911	-2.46787782903125	0.379888950796875	-3.47035851066797	0.00949026817006448	0.598262350464816	-2.31246146801422	BCAS1
A_24_P211565	2.4626415878125	0.30989661890625	5.92201675533686	0.000470829237125982	0.313127895065723	0.0748321998830468	C1QTNF6
A_21_P0003548	2.46225434825	1.1516532560625	1.96375461075147	0.0879871995612318	0.778440597869586	-4.23779506130823	XLOC_004201
A_21_P0004529	-2.4610241853125	0.73200850734375	-1.36048411678262	0.213563344552935	0.810206696172788	-4.96569324452124	XLOC_004565
A_23_P30126	-2.4600005428125	0.31308025515625	-1.35847065036095	0.2141723869225	0.810206696172788	-4.96791348055446	FGFBP1
A_32_P184464	-2.4588136093125	0.17797293403125	-2.11256812764234	0.0702896074435393	0.76408558885159	-4.04596586271364	ROPN1
A_23_P34452	2.4587309	0.16471246875	0.793632530759017	0.452041099521343	0.861935864284609	-5.50039937071195	LOR
A_32_P204376	-2.4553689371875	0.26478526328125	-3.23652313828947	0.0132224625828275	0.654010768699037	-2.59726986467507	ANKRD20A2
A_21_P0010596	-2.45238294375	-0.5242208375	-2.15615564027658	0.0658065521730837	0.759816274139258	-3.98934077802956	XLOC_l2_000735
A_23_P251031	2.451710432125	1.1147549563125	2.48907892944099	0.0397979115780338	0.718982956911802	-3.55405810910669	IL13
A_21_P0011289	2.45140939675	0.348675476625	2.52008347618849	0.0379841521701936	0.715834753223122	-3.5135020468551	XLOC_l2_004562
A_21_P0002434	-2.4504006934375	-0.56277670484375	-3.83381366913913	0.00575409946414563	0.536396830146363	-1.88823346953975	XLOC_002073
A_23_P214300	-2.449892188125	0.00264603468750003	-1.39193092771639	0.204246023073208	0.810206696172788	-4.93078204638116	GSTA2
A_23_P89431	2.4492837759375	0.40662183796875	6.02736633407215	0.000421519623384172	0.306137130631623	0.15369987510085	CCL2
A_19_P00801041	-2.4491535825	-0.051306725	-4.51091254641269	0.00238625385903918	0.429392794377673	-1.16342352672632	GNASAS
A_19_P00317144	-2.44678830615625	0.863622911609375	-1.44469604266827	0.189415904981559	0.810206696172788	-4.87124812974816	XLOC_005595
A_21_P0012630	2.4449831996875	0.41635773390625	4.48493930657121	0.00246509361745723	0.429392794377673	-1.18961539856678	LOC100506013
A_21_P0009482	2.4446785595	1.1129350961875	2.96067418692487	0.0197280169773042	0.681397444282561	-2.9435965755494	XLOC_012682
A_21_P0013102	-2.4419236624375	0.80275351984375	-1.20731012093377	0.264389059807069	0.810206696172788	-5.12901084104208	XLOC_l2_013145
A_33_P3237135	2.4416156109375	0.30899237421875	2.72819319520939	0.0278178457887794	0.694960356203014	-3.24241990255687	MMP2
A_33_P3262729	2.4368093598125	-0.99549969571875	1.5756768884178	0.156688302116093	0.804512776546977	-4.71877253295632	MYH8
A_23_P87860	2.436292888375	1.15681664709375	2.80749180731333	0.0247266804056629	0.684273331191304	-3.13990820671475	MYF5
A_21_P0014553	2.43201231125	0.282232256875	2.96548599174954	0.0195893279104477	0.681397444282561	-2.93747142374466	LOC100506303
A_21_P0006588	-2.430672404	1.142357119375	-2.82014779609789	0.0242674436411587	0.682830939216447	-3.12359872526558	XLOC_008276
A_21_P0003122	2.430078728125	0.0225977234375	1.92614695224284	0.0931088331206801	0.783888024924741	-4.28580280304022	XLOC_003146
A_21_P0001940	2.42959232603125	1.01900836292187	3.04727888259663	0.0173823490959508	0.68128933189892	-2.83378143595901	LOC100506798
A_21_P0006730	2.4288641740625	0.31583136203125	2.17998288645987	0.063477239936043	0.758772641376157	-3.95832385018199	XLOC_008711
A_21_P0013711	-2.41887787125	1.15131926796875	-1.9384669804368	0.0913999239679917	0.782570463111809	-4.27010035731502	XLOC_l2_015038
A_33_P3578477	-2.4176861928125	-0.19867923640625	-4.30052355042816	0.00311397520040328	0.448740255153667	-1.37928495695254	LOC641467
A_33_P3243230	2.4151265205	0.461708055375	2.67064569993252	0.0303105860212271	0.707243281611479	-3.31712381550913	IL8
A_21_P0000509	2.413314881875	0.3870856075	1.89144379904718	0.0980905084792184	0.787975653755795	-4.32989648460511	SNAR-G2
A_21_P0014182	-2.41225481996875	1.17501352457813	-2.39049658231463	0.0461746713045796	0.727595232087908	-3.68312933065847	LOC100505904
A_23_P58266	-2.40212930375	-0.65587008984375	-1.65431393087802	0.139612227232573	0.796060529871396	-4.62440968204214	S100P
A_23_P302060	2.3994038415625	0.56090967484375	3.0024759446565	0.0185567995050854	0.68128933189892	-2.89047710184002	IFNE
A_21_P0005617	2.3991120115625	0.32202462171875	4.21640668011893	0.00347003678282707	0.45680154750154	-1.46795678393933	FLJ45248
A_23_P111583	2.399056788125	0.10687184709375	4.21737869920384	0.00346567734418075	0.45680154750154	-1.46692440649809	CD36
A_19_P00322911	2.39823598065625	0.471649268109375	2.46919324651428	0.0410076239388463	0.721694708651467	-3.58008278531025	TWIST2
A_23_P83498	2.39726850215625	0.817704303609375	2.65170423386277	0.0311807534114698	0.707506086360328	-3.34176198525715	IGF2BP1
A_21_P0008321	-2.3972432284375	0.59524033171875	-3.58219792887523	0.00811965328916011	0.58272006823012	-2.17943371517443	XLOC_010803
A_23_P215913	-2.39609776875	-0.5713938490625	-2.20453086587018	0.0611634131802894	0.755826635601766	-3.92632874333621	CLU
A_23_P130359	2.39493314515625	0.286879219546875	2.98382028525195	0.0190702016200717	0.681397444282561	-2.91415791946076	ARHGAP28
A_24_P567298	2.39398376125	0.0612383103125	2.06692393070694	0.0753084654388939	0.767648058765264	-4.10507635055736	CSAG2
A_33_P3376140	2.39380931890625	0.028470665546875	2.15113198407607	0.0663084108671621	0.760757575195603	-3.99587495806281	KCNJ15
A_33_P3323501	-2.3922617865625	-0.10693293828125	-5.00320037131026	0.00131290488806975	0.402285332513118	-0.691018773477749	PHGR1
A_21_P0007924	-2.3909239509375	-0.24727009578125	-4.86635213597901	0.00154469328950601	0.40630938314134	-0.817804971598188	XLOC_010308
A_33_P3268622	-2.3907080925	-1.0793871765625	-1.08306654718872	0.312717174068525	0.818601697108957	-5.25223008033605	LY6D
A_33_P3216059	2.39041970271875	0.609929971015625	2.7890331516385	0.0254127779608681	0.687884772691155	-3.16372181257865	ASPN
A_23_P78037	2.3869404251875	1.13206831653125	2.95855552173745	0.0197894092184177	0.681397444282561	-2.94629437115728	CCL7
A_21_P0011752	2.3808908521875	0.40957322015625	2.22658554856693	0.0591565568509432	0.751993601225064	-3.89755283111224	XLOC_l2_007062
A_21_P0011288	2.378930856875	0.4478015659375	2.74103035063563	0.0272913886821384	0.692893063486319	-3.22578937327549	RERE
A_23_P97141	2.371507837625	-0.974930548375	1.93746523546575	0.0915377313784756	0.782570463111809	-4.27137804311543	RGS1
A_21_P0012345	2.37007613425	1.11881728471875	3.01761392244704	0.0181508968457887	0.68128933189892	-2.87129275161515	XLOC_l2_009469
A_21_P0014176	2.37001788925	1.0898722719375	2.55868762085596	0.0358436309739315	0.714375727512283	-3.46304922310588	LOC100506534
A_21_P0001694	-2.36903024671875	0.992604134078125	-2.2907246011139	0.0536875668410449	0.740465103361218	-3.81373681018274	XLOC_000303
A_21_P0001445	-2.36823684190625	0.648267724296875	-3.78656650348061	0.0061341689496662	0.53940601523894	-1.94203745643293	LOC339529
A_21_P0003723	-2.36817052859375	0.759960949140625	-1.54153923757853	0.164682657377712	0.807297108472897	-4.75911145228303	XLOC_003884
A_33_P3212989	2.3646723715625	0.28487186546875	2.67213673442097	0.0302431633362777	0.707243281611479	-3.31518533605201	DLX6-AS1
A_23_P212608	2.36440678271875	-0.457440603859375	2.05243730856979	0.0769740680829226	0.769270679625647	-4.12379147704408	CLSTN2
A_24_P12397	2.36437512453125	0.392786815859375	2.15247348058321	0.0661740253448428	0.760617928515755	-3.99413028686249	TREM2
A_32_P62863	2.3637508651875	0.68989420859375	3.53985336542785	0.00861183563002821	0.587237328013119	-2.22954770029528	SCHIP1
A_23_P164897	2.3630449846875	0.35677868421875	2.31644264392846	0.051640182045281	0.73455484658323	-3.78008807231855	KCNA7
A_33_P3227375	2.36263395875	0.3652592971875	2.86597466271875	0.0226776801895756	0.681397444282561	-3.064671626645	THBS2
A_21_P0005842	-2.3612285728125	0.00387786921875004	-4.60086627294944	0.00213382891360379	0.42721553846804	-1.07370372026633	XLOC_007095
A_33_P3373273	2.359830176875	0.7486334928125	1.78929648450946	0.114286991150769	0.788851744669679	-4.45835805940644	SLC15A1
A_32_P188825	2.3597379221875	0.22029012703125	2.73344920093959	0.0276010313024254	0.694289493377075	-3.23560918101924	TDRD12
A_23_P358917	-2.3594314896875	0.05339647921875	-2.37064454093797	0.0475796480652367	0.729743130547732	-3.70912737589941	CYP3A7
A_21_P0003478	2.353751604375	0.698454778125	2.40155848194236	0.0454101370393351	0.727414735129082	-3.66864232117323	XLOC_003986
A_21_P0000511	2.350008658125	0.4374345740625	1.85592231392771	0.103455631658082	0.788685124795639	-4.37480554615561	SNAR-H
A_23_P102681	2.34963927934375	0.550845392609375	3.54950645701886	0.00849688324579825	0.587237328013119	-2.21809608963968	MGC4294
A_32_P99347	2.34917464265625	0.401987326015625	3.94897102154219	0.00493027807801308	0.52051681061425	-1.75883002944764	LINC00256B
A_24_P97342	2.3465356165625	-0.0457691235937499	1.78372743165254	0.115239771753335	0.788851744669679	-4.46529843872602	PROK2
A_33_P3251562	-2.34482970875	-0.56244635375	-2.58783184958729	0.0343099997232301	0.713378908271464	-3.42499996466751	RSPO1
A_21_P0005382	-2.3435196065625	0.58252334984375	-2.36216382539691	0.048192989453274	0.731431128951375	-3.72023287744842	XLOC_006100
A_24_P179504	2.3413305825	0.569220066875	2.64250931713644	0.0316124360351966	0.710007227545571	-3.35373042578086	WDR66
A_23_P19663	2.3403628715625	-0.37692245453125	2.73222508648225	0.0276513698027777	0.694555867536206	-3.2371951931657	CTGF
A_23_P134566	-2.3386550184375	-0.38015486453125	-1.78812020434682	0.114487608718054	0.788851744669679	-4.45982457382534	OR2A7
A_33_P3380457	2.33770121415625	1.11422835920313	1.61416333509119	0.148103458449675	0.799053884506015	-4.67283085549157	GPR88
A_23_P94275	-2.3367258140625	-0.11824221078125	-5.0470432318188	0.00124696814919451	0.399669326003535	-0.651125119803117	DKK4
A_33_P3388771	-2.335073721875	1.8250202546875	-0.706285481852983	0.501582439025557	0.880920435227335	-5.56300817600917	LOC100509175
A_32_P54037	2.33341271434375	0.966247301078125	2.52651297133901	0.0376187508905912	0.715298238236722	-3.50509545782575	CCDC38
A_23_P205031	2.33298199553125	0.394382484640625	4.62704066958428	0.00206598733296499	0.42447292917856	-1.04788555141997	COL4A2
A_24_P271696	-2.32380063375	0.386861935625	-1.5810655787811	0.155459356013979	0.803607304106097	-4.71236898114798	XAGE1A
A_23_P152906	-2.321834605625	-0.47067371875	-2.2405566289752	0.0579195055477895	0.748314041380111	-3.87931078350322	ALOX12
A_23_P80040	2.32154191453125	0.011617566640625	4.83880680888032	0.0015965957964194	0.40630938314134	-0.843742894404222	PROCR
A_33_P3334773	2.320104115625	0.799531105	1.96001787402877	0.0884835750057191	0.779574251122623	-4.24257495838203	MYOD1
A_21_P0014040	-2.3170472696875	0.19629402203125	-4.33012015247045	0.00299833751418574	0.448740255153667	-1.34840741993391	LOC100653103
A_33_P3326075	-2.3168900029375	1.057178579875	-1.98945931186144	0.084645476482701	0.775922870961848	-4.20485927122309	CYP2C19
A_23_P110764	2.3112358278125	0.19722475796875	1.15575498672835	0.283640065449222	0.810206696172788	-5.18122307805353	MYOT
A_33_P3221498	2.3092040609375	0.04870308796875	3.39782845054012	0.0105102539031068	0.621538196724635	-2.39986208060903	STK31
A_21_P0010207	-2.30743409	-0.1652531521875	-5.78591794673703	0.000544270894337486	0.320784096562419	-0.0296573042816179	XLOC_014086
A_24_P50972	2.3051392060625	0.22030416009375	3.18165380921646	0.0143073613305851	0.66569112729042	-2.66532451402816	GOLGA6L6
A_33_P3235048	-2.3039924225	0.4222257103125	-3.66007564774066	0.00729158180193762	0.558863397354249	-2.0880877551896	TRIM77P
A_23_P416395	2.3034412253125	0.40210731921875	2.97929683881625	0.0191969224466908	0.681397444282561	-2.91990613150508	STC2
A_24_P234415	2.3027680521875	0.19192512890625	5.45730648633702	0.000779903312144165	0.363041414264979	-0.294460960082628	STAC
A_23_P209799	-2.3027345140625	0.51908742421875	-1.73140798974492	0.124566211805535	0.793262473685405	-4.53014377659818	MYO7B
A_23_P106602	2.300559142875	0.2517028189375	3.79803234469602	0.00603950645941867	0.53940601523894	-1.92894265382075	CRISPLD2
A_24_P237175	2.300137256875	0.4605235203125	2.13991420813801	0.0674428296584661	0.761798958360951	-4.01045859932536	CST2
A_23_P8702	-2.2991734340625	0.87616731328125	-0.80245206121124	0.447230120323523	0.859806345676539	-5.49373878737741	PIP
A_21_P0012601	2.2981788528125	0.94306556109375	1.21149644329795	0.262874743892905	0.810206696172788	-5.12470676596419	XLOC_l2_010751
A_23_P144071	2.295751480625	-0.209822134375	1.99844590276545	0.0835066714755395	0.774737218376751	-4.1933226714097	COL7A1
A_21_P0000508	2.2932414434375	0.31985524078125	1.89946542940112	0.096916591437518	0.786540456325692	-4.31972281144232	SNAR-D
A_33_P3235147	2.2925758959375	0.19289948546875	2.44532782355742	0.0425091388091486	0.724025241368711	-3.61132573934178	DLX5
A_21_P0001862	2.287029740625	0.80035973690625	2.36159685628827	0.0482342782704044	0.731431128951375	-3.72097530044302	XLOC_001488
A_21_P0009342	-2.2820280028125	-0.34999785890625	-2.32039533244573	0.0513325696210312	0.734010810188278	-3.77491499042383	LOC645638
A_23_P163087	2.2802750340625	0.51696493171875	3.7365789697152	0.00656598639976312	0.542241604363566	-1.9994078907081	NID2
A_33_P3415052	2.279701553125	0.2747289890625	2.0676752358083	0.0752230590960893	0.767648058765264	-4.10410511723231	NIPAL4
A_23_P214026	2.2790705446875	-0.25747793859375	2.19071440730214	0.0624551582395182	0.75646212623531	-3.94434140283698	FBN2
A_23_P106362	2.2780758296875	0.41137896984375	2.71158896819342	0.0285144692497181	0.697923615659163	-3.26394956982379	AQP9
A_21_P0009268	2.27783518921875	-0.158466884171875	1.71290851526982	0.128031215986304	0.793262473685405	-4.55290971438145	XLOC_012294
A_23_P253123	-2.277017480625	0.521672053125	-1.81977383498977	0.109204236569461	0.788685124795639	-4.42025397222447	VGLL1
A_33_P3332547	2.27665153334375	0.301819684578125	2.84892047165963	0.0232562004057522	0.681397444282561	-3.08657681165979	IQCJ-SCHIP1
A_33_P3349424	-2.2762320740625	0.42189935984375	-2.37013211900879	0.0476164818503364	0.729743130547732	-3.70979840961272	LOC440925
A_33_P3596355	2.2722710123125	0.82217869415625	2.17884880265686	0.0635862210751378	0.758772641376157	-3.95980103882501	LOC644242
A_23_P45365	2.269716459375	-0.38070138	2.05197876351798	0.0770273772740396	0.76939307187096	-4.12438348324517	COL4A5
A_33_P3409467	2.2690987166875	0.73669376384375	2.75308515112592	0.026806435453851	0.692893063486319	-3.21018438230756	GCGR
A_23_P59807	2.2683566009375	0.75503328296875	2.45815289472891	0.0416953933955027	0.721694708651467	-3.59453488896617	WNT2
A_23_P368886	2.2649692836875	-0.37638399709375	2.96372901472518	0.0196398496013389	0.681397444282561	-2.93970764116856	CHSY3
A_21_P0011259	-2.26471728671875	0.480081772859375	-1.88348929007276	0.0992681465727924	0.788173460207243	-4.33997360763724	XLOC_l2_004317
A_23_P24332	-2.2646100300625	-0.64062630421875	-2.07000946987735	0.0749583182569951	0.767648058765264	-4.10108719887249	MUC15
A_21_P0012507	-2.26338578875	0.3614675125	-2.78268179945087	0.0256534150614228	0.688729429584852	-3.1719227831552	LOC201651
A_21_P0010958	2.2630594871875	0.79491019484375	2.66842344658307	0.0304113622191701	0.707243281611479	-3.32001321794141	XLOC_l2_002171
A_33_P3296687	-2.26284553625	0.5196298909375	-2.62034244932715	0.0326786840028944	0.712680337070496	-3.38260422747565	KRT33A
A_33_P3336686	-2.26139803828125	-0.562311252734375	-2.38114473193383	0.0468312039984127	0.729743130547732	-3.69537664877787	CLIC3
A_23_P357284	2.2601100028125	0.27069164546875	5.32821137832374	0.000901780029429557	0.372943393618985	-0.403495832609923	GPR4
A_23_P68436	2.2596624884375	0.33169901890625	1.65154904473228	0.140182146720688	0.796555164612113	-4.62775956780836	WFDC12
A_21_P0007813	-2.258378469375	0.5903362096875	-3.32457181866062	0.0116602139508135	0.630090208140357	-2.48900883240334	XLOC_010275
A_33_P3257486	-2.257927379375	-0.131891939375	-2.08526651901889	0.0732504077754399	0.765935135948131	-4.08134729358636	LOC651536
A_23_P10206	2.257672256875	-0.4515692365625	2.74907679602643	0.0269666862370959	0.692893063486319	-3.21537190432247	HAS2
A_23_P31273	2.25613207709375	-0.988621764546875	1.70712945448947	0.129132101360022	0.794216183373376	-4.56000330266822	AMPH
A_23_P105691	-2.25544417853125	0.098118393640625	-3.41253718882234	0.0102943060525441	0.615946691981171	-2.38206741720868	GPRC5D
A_33_P3401556	2.2546326475	-0.8742789	1.40586019312692	0.200234491169977	0.810206696172788	-4.91517994313655	CTLA4
A_23_P3038	2.2545315059375	-0.92207690734375	1.31348691126727	0.228178926886295	0.810206696172788	-5.01702858047561	GPX2
A_21_P0010459	2.25221912753125	0.332450449421875	3.82701748137376	0.00580716703312832	0.537730225361212	-1.8959474640459	XLOC_014418
A_33_P3293913	2.25169013278125	-0.0544780970468749	2.48227023967657	0.040207946447428	0.719023780783352	-3.56296774977992	BICC1
A_33_P3361611	2.2511109471875	0.79163948140625	0.984803939124657	0.355740142801623	0.829096057132857	-5.3429958576766	PLA2G4D
A_23_P362148	-2.2505747734375	0.20886239234375	-1.83772220290013	0.106312727781792	0.788685124795639	-4.39772126765639	DNER
A_33_P3242623	2.24444674965625	-0.00674639870312503	3.93987321753114	0.00499047582457862	0.520582366196767	-1.7689631599776	SLC7A11
A_24_P71649	-2.2437306565	-0.61992547175	-2.93095350835854	0.0206078117840752	0.681397444282561	-2.98148846034841	CNTN3
A_33_P3395688	-2.24331353475	0.05926299728125	-3.03092916456073	0.017801594333922	0.68128933189892	-2.85444189703189	MYZAP
A_33_P3290780	2.24196735890625	1.06302737154687	1.80605934974939	0.111464159045407	0.788851744669679	-4.43742553582675	IL24
A_21_P0010651	-2.23797461903125	0.228376835453125	-3.50459614203237	0.00904606974890761	0.593008440555327	-2.27151000323328	XLOC_l2_001089
A_21_P0014860	-2.2359369784375	0.25584816953125	-2.15950979865188	0.0654735798022932	0.759816274139258	-3.98497701825728	LOC100652739
A_23_P214330	-2.2351617159375	0.20254776109375	-4.6320692551986	0.00205322645601678	0.42447292917856	-1.04294024311576	SERPINB1
A_21_P0007105	-2.23493591921875	1.42754222501563	-0.931383478927197	0.380963677816526	0.836211319447766	-5.38964028440459	XLOC_008844
A_32_P133072	2.23412117	0.15491611	2.8440296022313	0.0234249406979888	0.681397444282561	-3.09286422849168	SPON1
A_23_P126582	2.23407276953125	-0.353993371796875	1.26999489997988	0.242465117734825	0.810206696172788	-5.06359255534953	CASQ2
A_23_P432352	2.23244617453125	1.11490779101563	1.42196390438316	0.195683646890771	0.810206696172788	-4.89703926206606	CXorf61
A_21_P0007321	2.23195338125	-0.0375221334375	2.04151219798256	0.0782541134935463	0.770407590885622	-4.13788979130286	XLOC_009382
A_33_P3520693	2.2313895175	0.6023548421875	2.30537850075821	0.0525111595387201	0.739690095456724	-3.79456627125163	LOC646903
A_21_P0011258	2.2310652246875	0.23365151890625	2.10971999455669	0.0705928655663403	0.76408558885159	-4.04966019789068	XLOC_l2_004315
A_23_P101992	2.22965778446875	0.318733889015625	1.66017816472973	0.138410577303219	0.795572622255576	-4.61729731114412	MARCO
A_21_P0009625	2.2296569621875	-0.33165803734375	5.12977292075461	0.00113226402232049	0.398319741342179	-0.576796562523579	XLOC_012776
A_24_P8371	-2.2282060283125	-0.58709420271875	-2.81038467900771	0.0246209163776298	0.683766106231285	-3.13617891560536	SPNS2
A_23_P28186	-2.22650479190625	0.580069609046875	-1.89130720352715	0.0981106167808835	0.787975653755795	-4.3300696264471	SRD5A2
A_24_P365015	2.2260848296875	0.63887779296875	2.26194295440638	0.056075936709834	0.74524991373843	-3.8513691223497	HOXB13
A_21_P0008873	2.2242208778125	-0.28584720421875	1.56759388489892	0.158548424848075	0.805896083665064	-4.72835968012496	LOC729264
A_23_P43898	2.2186262265625	-0.33575341765625	3.93812377417926	0.00500214245557863	0.520582366196767	-1.77091347007598	EPHX4
A_23_P26439	-2.2174460679375	-0.41066794178125	-2.82369020356319	0.0241405033071239	0.682830939216447	-3.11903639784262	DBNDD1
A_33_P3484806	-2.21640209028125	0.782180399234375	-1.69771221843725	0.130945104201242	0.794532633355924	-4.57154358457146	FLJ21408
A_23_P57910	2.21625879621875	1.07592155873438	1.84137221401504	0.1057337423093	0.788685124795639	-4.39313086615664	RTP3
A_23_P106844	2.21594700046875	0.350608578828125	2.77033610441241	0.0261279739711287	0.692893063486319	-3.18787383150687	MT2A
A_23_P101505	-2.2155264803125	-0.38904603328125	-1.49359358776071	0.176537933173964	0.810206696172788	-4.81507101811562	KLK11
A_23_P252758	-2.215488790625	-0.0642910984375	-1.7438769535773	0.122280809830738	0.793262473685405	-4.51475000160212	KEL
A_23_P146233	2.214375724375	0.48208520625	3.82202853898709	0.0058464594038242	0.537730225361212	-1.90161558140832	LPL
A_21_P0000575	2.21373877135937	-0.617856075695312	2.67423435481636	0.0301485742090224	0.707243281611479	-3.31245849017724	LOC100287216
A_33_P3393170	-2.21241451575	0.03827172625	-1.91393718469339	0.0948329870809063	0.785355626379753	-4.30134003506791	CAPN5
A_23_P139786	2.2103119284375	0.16229694796875	4.78428450110988	0.00170507690725734	0.409054702262267	-0.895499596292756	OASL
A_33_P3209070	2.20899256	0.353144318125	1.21624529025329	0.261165732356954	0.810206696172788	-5.11981288963336	KBTBD5
A_19_P00802448	-2.2088368120625	0.13872023603125	-3.53535175512095	0.00866601172311534	0.587237328013119	-2.23489352626153	XLOC_004881
A_23_P43107	2.2081437471875	1.08509540984375	1.42569571853049	0.194642226048524	0.810206696172788	-4.89281988188768	TM7SF4
A_23_P330561	2.20758909625	0.8750804475	3.04177205384489	0.0175223827098482	0.68128933189892	-2.8407363866683	C19orf59
A_33_P3350863	2.20734826125	0.4492949140625	3.56171102545456	0.00835389804914844	0.586335449949213	-2.20364070101084	RETN
A_21_P0013371	-2.2059701978125	0.10164446109375	-6.0383202320799	0.00041673110783317	0.306137130631623	0.161800969305121	LOC100506098
A_23_P163025	2.20536141165625	-0.505537863109375	2.85729737762937	0.0229701317416577	0.681397444282561	-3.07581347304369	RNASE3
A_21_P0000854	-2.2046700770625	0.96836070978125	-3.16273609711636	0.0147029728959414	0.667060099113746	-2.68888947832801	LOC100506497
A_33_P3258046	2.204583020875	0.064243352625	2.01648737455583	0.0812654757749203	0.771644844094666	-4.17012919056911	TAC4
A_33_P3240333	-2.20142518078125	-0.088082413046875	-2.37083304455066	0.0475661053628775	0.729743130547732	-3.70888052359948	PITX1
A_21_P0012043	2.19809887553125	0.281843573078125	2.40003143648498	0.045514907807671	0.727414735129082	-3.67064218682373	XLOC_l2_007770
A_23_P92161	-2.19776588375	-0.683760033125	-1.16428160530941	0.280378643810194	0.810206696172788	-5.17269075397305	ARL14
A_21_P0005710	-2.19488770184375	0.619517773515625	-1.72358164713836	0.12602119217174	0.793262473685405	-4.539785846762	XLOC_006820
A_24_P205994	-2.194656900625	-0.1788191575	-1.09769408549971	0.306680664326309	0.815890846647053	-5.2381954535105	EPGN
A_32_P3476	-2.193993336875	0.8266668664375	-1.38764512697107	0.20549446869821	0.810206696172788	-4.9355656723368	RPRML
A_23_P351148	-2.1912672635	0.504323216375	-2.30257869551519	0.0527339013670953	0.739962910112379	-3.79822950826121	SH2D1B
A_23_P365412	-2.19004219734375	0.143403992046875	-1.94152465697141	0.0909805321410743	0.782570463111809	-4.26619942386755	MFSD4
A_32_P42946	-2.189125539375	0.00147643281249997	-2.54921952072063	0.0363568861886195	0.715082535601848	-3.47541815515287	C1orf210
A_33_P3383004	-2.188744480625	1.52861171921875	-1.30685127973602	0.230310697364076	0.810206696172788	-5.02419276132833	PSAPL1
A_23_P121064	2.18728191425	0.7740326443125	1.58538378603334	0.154480938199714	0.802778039586609	-4.70723060054693	PTX3
A_33_P3402654	-2.18617455209375	1.39562403435938	-1.39660794755141	0.202891241713982	0.810206696172788	-4.92555265813232	FLJ43390
A_23_P200728	2.1858497071875	0.68459816859375	3.26224049062595	0.0127443545468543	0.646635805352842	-2.5655263124195	FCGR3A
A_32_P199884	2.1838357265625	0.46523406734375	1.95925091252835	0.0885857922546599	0.779933110048445	-4.24355576806568	HORMAD1
A_23_P51213	2.1827453721875	-0.48214828234375	1.811129353414	0.110623553589109	0.788685124795639	-4.43108222776026	MYOM3
A_23_P148541	-2.1821908553125	1.02574534421875	-1.05358892573796	0.32516948475059	0.818997896521737	-5.28010992855702	CTAG1A
A_24_P299685	2.18168778903125	0.906085558296875	2.43152716874698	0.0434028829947223	0.724439406786417	-3.62939624194702	PDPN
A_21_P0004971	-2.178778667375	0.0220131224375	-2.90143727834697	0.0215223659872173	0.681397444282561	-3.01921772114537	XLOC_005542
A_23_P74309	2.17852516875	-0.6558923315625	1.49697941015745	0.175676065696683	0.810206696172788	-4.81114701153246	NOS1AP
A_23_P427703	2.17464682825	-0.0374403610000001	2.19175909837331	0.0623565419616181	0.75646212623531	-3.94297984217463	MT1L
A_23_P111995	2.1729728314375	0.24821389053125	3.75490153432277	0.00640401498461779	0.541555527174203	-1.97832622647019	LOXL2
A_21_P0006655	-2.1717982696875	0.59623051671875	-3.6491265354052	0.00740230320197713	0.562253685875925	-2.10086550145589	XLOC_008395
A_23_P92536	-2.1712134371875	0.30370429296875	-2.53177595320947	0.0373223280795974	0.715298238236722	-3.49821512468578	CNGA1
A_21_P0000507	2.1710420771875	0.34044930515625	1.89126734962064	0.0981164844459671	0.787975653755795	-4.33012014268971	SNAR-B2
A_23_P500010	-2.17030824873437	-1.12368766530469	-1.1845877462182	0.272735800645404	0.810206696172788	-5.15220537631445	KLK12
A_33_P3279708	2.169825456625	-0.7409799345625	1.88318308992235	0.0993137498939551	0.788173460207243	-4.34036128517528	RNU2-2
A_23_P216468	-2.16884026	0.00795932750000004	-6.97612609241435	0.000164917599431612	0.254542672193474	0.790616218730952	SLC1A1
A_23_P77731	-2.16827845115625	-0.275831825671875	-2.49257160506981	0.039589236277278	0.718982956911802	-3.54948813701225	CRYM
A_23_P22134	2.16703932265625	0.334063476171875	1.95714709277961	0.0888667704604496	0.780015974239919	-4.2462457293606	BNC1
A_23_P157865	2.16586004	0.2060886540625	5.04331046239549	0.00125243743145435	0.399669326003535	-0.654508035497654	TNC
A_21_P0000406	2.1657481221875	-0.07342827328125	2.17227532693409	0.0642215900665558	0.758886680435994	-3.96836151609042	SNORD114-9
A_32_P70315	2.165672563125	-0.3416295915625	1.16266061434742	0.280996286575238	0.810206696172788	-5.1743160211747	TIMP4
A_33_P3216570	-2.165270613125	0.394437250625	-3.67797940156334	0.00711435428402477	0.55734472660045	-2.06724000276276	MUC5AC
A_24_P350759	-2.1651016459375	-0.15035523828125	-2.11249375295735	0.0702975101432941	0.76408558885159	-4.04606234413547	SLC1A2
A_23_P63390	2.16415855578125	0.177562881015625	2.82923295003619	0.0239432701347894	0.682830939216447	-3.11190019293161	FCGR1B
A_23_P366812	-2.163864019	0.4471838296875	-1.51271384613421	0.171720487660791	0.810127924074466	-4.79285544206495	AQP5
A_33_P3391895	2.1632626839375	1.04569292990625	1.77783894811314	0.116255411363102	0.788851744669679	-4.47262919431988	HRNR
A_23_P60009	2.1603068859375	0.69941531078125	2.66394387832301	0.0306155594478242	0.707243281611479	-3.32583859297417	ANXA13
A_23_P104188	-2.1574497704375	0.21391316834375	-1.69864273529151	0.130764903905744	0.794532633355924	-4.57040434929359	ELF3
A_23_P433798	2.155141136875	0.3733872471875	2.01613741879231	0.0813083834148971	0.771644844094666	-4.1705794844707	PODNL1
A_23_P44421	2.1540396709375	-0.22833400828125	2.27152342502671	0.0552692914221049	0.743929379451745	-3.83884588609991	HTRA4
A_24_P363583	-2.1517655021875	0.72299966546875	-2.16345363484635	0.0650842129374166	0.759816274139258	-3.97984501677286	AGFG2
A_33_P3275801	2.1512313096875	0.49342847859375	1.5231883412351	0.169132121991322	0.809122171858093	-4.7806281916577	DES
A_33_P3394465	-2.1506404504375	-0.70696382509375	-2.80580222294388	0.0247886709728651	0.684273331191304	-3.14208665957959	PROP1
A_23_P51126	2.1491623309375	0.52332292328125	2.19189934262496	0.0623433150847965	0.75646212623531	-3.9427970545829	IL1RL1
A_33_P3352382	2.1486553165625	0.66844578265625	1.26752691639609	0.243298215297403	0.810206696172788	-5.06620666120553	ARG1
A_32_P345659	2.146587925	0.359566825	2.1251864933078	0.0689615031218543	0.762247540501848	-4.02958969469972	XIRP1
A_33_P3257182	2.145935332125	0.4577317673125	1.94515019743928	0.0904856736026045	0.782233864330167	-4.26157210165281	MYBPC2
A_33_P3374678	-2.1422215325	-0.81564983375	-1.69942285061238	0.130614009016993	0.794532633355924	-4.56944907125727	TMPRSS11D
A_23_P118571	2.14148003328125	0.774389575546875	2.17044353243605	0.0643997691009561	0.758886680435994	-3.97074648242512	SOST
A_23_P166823	2.14039811875	-0.0406395340625	1.38712844237396	0.205645430518762	0.810206696172788	-4.93614183246623	TNNC1
A_23_P55020	2.1392455598125	-1.02864399696875	1.39555025885543	0.203196925059202	0.810206696172788	-4.9267360908378	CD300LF
A_33_P3260530	2.1391726571875	0.00861253546875004	1.52562028477188	0.168536245958763	0.808594674324725	-4.77778361017442	KANK4
A_23_P32165	2.138976193875	-0.12111268915625	1.91814166430171	0.0942358062713894	0.784611890975547	-4.29599255266536	LHX2
A_21_P0009673	-2.13826171884375	0.043220245046875	-4.75508549975758	0.00176648423243114	0.409054702262267	-0.923445584633098	XLOC_013318
A_23_P361014	2.138051608125	-0.1404776271875	2.48910056982186	0.0397966151829418	0.718982956911802	-3.55402979294006	TSHZ3
A_23_P389281	2.13518750403125	0.924528195484375	2.51511028826803	0.0382692819541024	0.716246808214386	-3.52000542447082	HOXA13
A_21_P0014117	-2.13505410465625	1.09986234873437	-1.07611809879126	0.315617719939995	0.818630718960742	-5.25885075502278	LOC100507210
A_23_P78201	2.134596863125	0.4782978509375	4.01859191417159	0.00449485430808043	0.498645513511156	-1.68180204848629	KRT35
A_21_P0005898	-2.13324537760937	0.286291160664063	-3.10418243646737	0.0160025793978106	0.673634946554812	-2.76214555827648	XLOC_007202
A_24_P273742	-2.1332131903125	0.08322324609375	-3.92152149265138	0.0051143414540984	0.52317857064415	-1.789450545897	TTC9
A_23_P436284	2.13272677846875	-0.033652772640625	2.87686313449452	0.0223162027482937	0.681397444282561	-3.05070144111646	OSTBETA
A_23_P201636	2.13199016371875	0.889142090015625	1.72934773650077	0.124947686874333	0.793262473685405	-4.53268352833137	LAMC2
A_33_P3303956	2.13128050909375	1.02116920614063	2.5763761117884	0.0349046118363496	0.713378908271464	-3.43995144322728	LOC100133311
A_23_P41476	-2.13008586896875	-0.065389954234375	-1.16535282712437	0.279971091702222	0.810206696172788	-5.17161588673358	SHISA3
A_32_P142440	2.129840784375	0.2291881475	1.30886350703471	0.229662442025674	0.810206696172788	-5.02202249523178	PCSK9
A_23_P74290	2.128660521875	-0.6362766075	3.05443842480697	0.0172020503254812	0.68128933189892	-2.82474497811097	GBP5
A_23_P49975	2.12762799853125	0.915404178234375	2.58494620223236	0.0344587906970567	0.713378908271464	-3.42876559106849	KRT10
A_21_P0008291	-2.125773305	0.097309533125	-4.31767347689783	0.00304638716168269	0.448740255153667	-1.36137237721889	XLOC_010987
A_23_P107051	2.125120205	0.838729890625	1.33828917184902	0.220361107251475	0.810206696172788	-4.99006510713711	TCAP
A_24_P128163	2.12443912290625	0.027271896296875	4.82558606670967	0.00162218567198907	0.40630938314134	-0.856242187291637	ADAMTS4
A_23_P101131	2.12366814625	0.95560890146875	1.92843110533201	0.0927896756945806	0.783672561241242	-4.28289340985899	GRP
A_23_P413923	-2.1220036240625	0.07125413015625	-2.1875160359329	0.0627580453079926	0.757012528477379	-3.9485094515209	DMRTA1
A_23_P393034	2.1200294609375	0.55599316640625	1.93896161175121	0.0913319531454821	0.782570463111809	-4.26946941568175	HAS3
A_21_P0007369	2.118714175	0.6861485046875	2.34284034881485	0.0496205774408598	0.733424248752822	-3.74553404799786	XLOC_009497
A_33_P3247057	-2.11722188084375	-0.101741801359375	-3.54369605585913	0.00856587689641527	0.587237328013119	-2.2249871298625	C17orf109
A_19_P00318487	2.11708053003125	0.985629427609375	2.4740352363974	0.040709651862796	0.719577274301256	-3.57374522112451	XLOC_001851
A_33_P3249746	-2.1169202771875	-0.11022068640625	-2.30123224139967	0.0528413590263921	0.739962910112379	-3.79999111870621	CYP3A5
A_23_P306867	2.11644038275	0.922113083	2.67522835141567	0.0301038583365364	0.707243281611479	-3.31116642588707	NR4A3
A_23_P151851	-2.1161779354375	0.40106212115625	-1.80218831828777	0.112110072660764	0.788851744669679	-4.44226498464587	DUOX2
A_21_P0013246	-2.1155292753125	0.37378980796875	-1.82012132365655	0.109147548437905	0.788685124795639	-4.41981836787872	UPK3B
A_23_P81529	-2.114867659375	0.107783845625	-5.02620154383253	0.0012778461114713	0.402285332513118	-0.670045826977988	ISL1
A_21_P0001177	2.1118952428125	0.51634715078125	2.61301581392299	0.0330392051892341	0.712680337070496	-3.39215375207042	XLOC_001011
A_23_P26024	-2.109100704375	-0.2433149290625	-4.661270976106	0.00198080957065468	0.42447292917856	-1.01431653442156	C15orf48
A_33_P3256490	-2.108947614	0.9914631219375	-2.77049361259046	0.0261218622891367	0.692893063486319	-3.1876702429196	ZYG11A
A_23_P43095	2.1087341325	-0.1910244403125	2.39067515891757	0.0461622259048913	0.727595232087908	-3.68289546189546	ZFHX4
A_21_P0004033	-2.1077844058125	1.26826321678125	-1.16874442465021	0.278683955454074	0.810206696172788	-5.16820845557734	XLOC_004472
A_33_P3329974	-2.10675695259375	0.084796516609375	-2.34191917416606	0.0496896911324847	0.733424248752822	-3.74674005915438	CGN
A_23_P426944	-2.1066765696875	0.48585218015625	-3.51864078479568	0.00887034424049682	0.591037708319361	-2.25476888472019	PAX9
A_21_P0011578	2.10192731795313	0.906602394148437	1.24862008664681	0.249761504066092	0.810206696172788	-5.08612986514257	XLOC_l2_006021
A_23_P352619	-2.1017835303125	-0.75689048296875	-3.01032887501434	0.0183450554133065	0.68128933189892	-2.88052155891468	TIFA
A_21_P0005823	-2.101587755	-0.3737947440625	-3.96419500362279	0.00483129774092586	0.516074139109131	-1.7419083442933	XLOC_007062
A_33_P3282434	2.098362298375	0.3457269885625	2.86622382621318	0.0226693403200448	0.681397444282561	-3.06435180755336	SLC16A1
A_23_P37983	2.09688779375	0.0366664175	2.23962293699594	0.0580013637027043	0.748355475032284	-3.88053020244081	MT1B
A_23_P36825	-2.09649471734375	-0.333712224953125	-1.5650303885415	0.159142567537383	0.806096896834582	-4.73139562447504	GPRC5A
A_21_P0014938	2.09545813875	0.2004393053125	4.94069490239224	0.00141364554428017	0.40630938314134	-0.748501096076495	LOC100505813
A_33_P3237150	2.094499955	0.3944179325	4.09494870578701	0.00406476492377358	0.473785497546731	-1.59837538133408	BMP2
A_33_P3284253	-2.0935617985	0.9071012130625	-2.01110529516423	0.0819278256692209	0.772234060306632	-4.17705266103322	GYG2
A_23_P138541	2.09269613375	-0.4028509515625	1.62911885591497	0.144886168549672	0.798636591324233	-4.65485175646519	AKR1C3
A_32_P169505	-2.092036340625	-0.4634672771875	-2.46711122053442	0.0411364339560586	0.721694708651467	-3.58280804051119	KIAA2022
A_32_P8546	2.0867797784375	0.87351132515625	2.98186043314537	0.019124997045243	0.681397444282561	-2.91664811980798	LINC00473
A_23_P217009	-2.08571976475	0.53588204678125	-2.81245831194474	0.0245453941873646	0.682830939216447	-3.13350620754529	C9orf24
A_33_P3234472	2.0854350590625	-0.39023703109375	6.45690433268334	0.00027218815262768	0.275616706143461	0.457829018460106	LOC284751
A_23_P156180	2.0846585440625	-0.42684930765625	1.69896833501045	0.130701904461892	0.794532633355924	-4.57000566117847	SLC22A4
A_21_P0005502	-2.084145660625	0.35943732125	-2.44409038062265	0.0425885057797333	0.724439406786417	-3.61294594862476	XLOC_006485
A_23_P79015	2.081741496875	-0.7226749925	1.82755309577691	0.107941866671101	0.788685124795639	-4.41049597082325	SCN1B
A_32_P98072	2.0806737471875	0.22386531796875	3.76870037231481	0.00628487972282419	0.53940601523894	-1.96248989945902	TCHH
A_23_P132826	-2.079863271875	0.257614633125	-2.43414933143224	0.0432316081023323	0.724439406786417	-3.62596263623071	SERPINI2
A_23_P16384	2.0792357325	-1.184189424375	1.13670150689026	0.291040427577735	0.811654967539881	-5.20013811820258	NLRP7
A_23_P17826	-2.0791190078125	0.18256237515625	-1.60636844957388	0.149806380686136	0.799428060901265	-4.68217404168901	SLC5A1
A_19_P00802433	2.07803707375	0.2326897084375	2.27677001057855	0.0548324986985803	0.743578903279975	-3.83198627795673	XLOC_005327
A_23_P126089	-2.077981385	-0.3427327890625	-1.3556042962093	0.215042029999609	0.810206696172788	-4.97107101736093	SPRR2C
A_24_P46130	-2.0761128140625	-0.08619846921875	-2.16881035122569	0.0645590441275121	0.759609426142229	-3.97287265761138	ACPP
A_23_P58407	-2.0759921528125	-0.28067877671875	-1.69992863386694	0.13051626446556	0.794532633355924	-4.56882963470152	UGT2B15
A_23_P53884	-2.07573272428125	0.963947461265625	-2.16649044056438	0.0647859666442582	0.759816274139258	-3.97589253215598	MAB21L1
A_21_P0002819	2.07498487659375	1.03732041929688	1.87992030857007	0.0998009414896806	0.788173460207243	-4.34449119614558	XLOC_002962
A_33_P3368945	2.0742831303125	0.42704140171875	1.71107594560289	0.128379353921343	0.793761693405966	-4.55516008146311	LOC389332
A_21_P0007881	-2.0715309488125	-0.49365564596875	-3.42159659582298	0.0101636622975218	0.614653231601857	-2.37112498925641	XLOC_010117
A_21_P0014125	-2.071205778375	0.05606843784375	-2.21980102447215	0.0597667941293459	0.752124003141761	-3.90640780238543	LOC100505473
A_23_P56559	-2.070793375125	-0.219168349	-3.76092204727619	0.00635173862164453	0.53940601523894	-1.97141246937767	DHRS9
A_24_P357465	-2.06898274746875	0.188253893109375	-2.52710758834001	0.0375851401362728	0.715298238236722	-3.50431806335147	TP53INP2
A_23_P131208	2.0688617990625	0.03138475046875	2.58899616546271	0.0342501521583176	0.712991989771147	-3.42348070351746	NR4A2
A_21_P0002200	-2.0683965446875	0.30824042953125	-2.32792419344876	0.0507517546790609	0.734010810188278	-3.76506064914573	XLOC_001430
A_23_P10291	-2.0678505185625	0.70255142321875	-1.64823722034265	0.140867653600296	0.796555164612113	-4.63176916183331	CTSE
A_23_P203540	-2.06667770125	-0.2277224409375	-2.65949950302099	0.0308195539749706	0.707243281611479	-3.3316194848738	EHF
A_33_P3269203	2.0650673550625	0.77874350778125	3.16273399069877	0.0147030175856075	0.667060099113746	-2.68889210503956	SERPINH1
A_24_P684183	-2.064157130625	0.0865538787500001	-1.57423730197556	0.15701811968009	0.804864065834782	-4.72048160723469	SLC44A4
A_21_P0013123	2.06394011290625	0.167388425921875	1.90126820560325	0.0966546395278912	0.786540456325692	-4.31743481752827	XLOC_l2_012388
A_23_P213620	2.0628863634375	0.04433139328125	3.63245520432833	0.00757437797169432	0.567847123534089	-2.12036212037287	PPP2R2B
A_21_P0012150	2.0609545906875	0.987851256875	1.87361398983938	0.10074912155221	0.788685124795639	-4.35246791756432	LOC149773
A_23_P6252	2.0601732985	0.9396172366875	2.7173886678813	0.0282691111212891	0.697453759310681	-3.25642708571264	DSCR8
A_24_P228130	2.0597806765625	-0.18587669140625	4.95943124805036	0.00138258227480975	0.40630938314134	-0.731195312076699	CCL3L3
A_23_P213137	-2.059630736375	0.0626533356875	-3.25296553393849	0.0129146310224145	0.648836398381421	-2.57696312444666	LNX1
A_23_P115091	-2.05957778975	-0.0438283009375	-1.65024712723904	0.140451256720769	0.796555164612113	-4.62933617158746	RAB25
A_23_P167367	2.0590663075	-1.770063543125	0.824849624821819	0.435171774284862	0.855560550675544	-5.47655210362539	PITX2
A_33_P3249888	2.05869825975	1.54577490021875	1.32732509164889	0.223787975725743	0.810206696172788	-5.00202039125312	BEST3
A_33_P3370600	-2.0576362615625	-0.32675991078125	-2.75053202467662	0.0269083925683433	0.692893063486319	-3.21348842838518	C17orf110
A_32_P131031	-2.057541961875	-0.1126290975	-4.05271630635712	0.00429682772259018	0.486644512983266	-1.64438144285919	MACC1
A_33_P3317937	-2.0565189621875	0.65571180921875	-2.29351479119485	0.0534615432544124	0.739962910112379	-3.81008711217191	KRTAP20-1
A_33_P3262969	2.05640950265625	0.404478108671875	2.27105771329705	0.0553082318539592	0.743929379451745	-3.83945472848434	COL4A6
A_23_P819	2.05543442184375	0.133295955953125	3.55488610797893	0.00843353575782267	0.587237328013119	-2.21172111829406	ISG15
A_21_P0013045	-2.05534274640625	-0.034854707421875	-2.57817782391474	0.0348103956031827	0.713378908271464	-3.43759953035057	XLOC_l2_012791
A_21_P0002792	-2.0542913928125	0.31512890390625	-7.97567787489519	6.78239810741597e-05	0.184321140681954	1.33771403220174	XLOC_002906
A_33_P3312499	-2.0533460528125	1.46306226234375	-1.24082279631016	0.252469036921351	0.810206696172788	-5.09429262280011	MS4A15
A_23_P129835	-2.0530104740625	1.60748616296875	-0.919197945597753	0.386900217741392	0.838924422185534	-5.4000008565527	PPP1R1B
A_33_P3377190	-2.0527207125	-0.53965871875	-1.63370992383189	0.143911578311997	0.798128776864652	-4.64931875012202	LOC100131662
A_21_P0012519	-2.05030896125	0.530691183125	-1.78150273926123	0.115622489577902	0.788851744669679	-4.46806896378004	XLOC_l2_010018
A_23_P421526	-2.04649831459375	-0.300577357078125	-2.22602614547396	0.0592066358175467	0.751993601225064	-3.89828303984215	ODF4
A_19_P00322663	-2.0461576231875	-0.49858999909375	-2.61509567217991	0.032936446821402	0.712680337070496	-3.38944257101374	Q21WG5
A_21_P0000747	2.0423681445	0.9279428824375	2.08566601802453	0.0732062068008498	0.765935135948131	-4.0808300902765	LOC100506895
A_33_P3222947	2.0412535209375	0.73605734015625	1.60123298459384	0.150938161208402	0.799951566620864	-4.68831906967518	TMEM114
A_32_P148275	-2.0405227778125	0.89507415953125	-1.34977062654936	0.21682146428721	0.810206696172788	-4.97748574345364	SPIC
A_33_P3344831	2.03931373125	-0.4751569125	1.50095977940545	0.174667712283031	0.810206696172788	-4.80652845366035	TMEM45A
A_33_P3527721	2.03819454078125	-0.205627509609375	2.89421274174529	0.0217526304113046	0.681397444282561	-3.0284669573051	LOC284219
A_23_P153480	2.036457700625	0.8199442775	1.19401047982032	0.269248295852299	0.810206696172788	-5.14262128364705	KLK5
A_23_P121545	-2.03414174109375	-0.398415526328125	-1.93761786401798	0.0915167216540552	0.782570463111809	-4.27118338183804	GPM6A
A_33_P3262949	2.0335063275	0.44812658	3.79843940004965	0.00603617491849913	0.53940601523894	-1.92847821176234	FERMT1
A_23_P81926	-2.031629138125	-0.040513971875	-2.59809176232376	0.0337863087098539	0.712991989771147	-3.41161457270907	PSORS1C2
A_33_P3272748	2.03145522090625	1.00139168451562	1.92913777381692	0.0926911501886	0.783583878704103	-4.28199313196585	RNASE10
A_24_P376760	-2.02800216890625	0.715213865828125	-1.49998311786454	0.17491464654738	0.810206696172788	-4.80766225584416	CA6
A_24_P314477	-2.0265637759375	-0.30179098203125	-1.58281527839302	0.155062225893407	0.802990638865645	-4.71028769338466	TUBB2B
A_33_P3245218	2.025282584	0.93277240175	1.84054245269603	0.105865097782984	0.788685124795639	-4.39417464464308	ODZ2
A_23_P218442	-2.0247714475	0.064502028125	-1.59498822749318	0.152325029084645	0.801172152784265	-4.69578010970421	CEACAM6
A_23_P137007	2.02476858446875	1.01653579307813	1.25315290301343	0.248198845846112	0.810206696172788	-5.08137009967458	MAGEA10
A_23_P158297	2.0243418628125	0.86921284396875	2.00330131235124	0.082897628736072	0.773812316085813	-4.18708495074987	BTNL3
A_24_P453497	-2.02394375125	0.55802807875	-2.26754418839944	0.055602905081571	0.744084822088673	-3.84404782762832	RBM20
A_23_P76245	2.02393905034375	0.720538447859375	3.78682196134222	0.00613204251569174	0.53940601523894	-1.94174544256309	SCN8A
A_24_P280333	-2.02384695840625	0.932800525890625	-2.29442933653544	0.0533876678563115	0.739962910112379	-3.80889079268708	KRT40
A_33_P3807006	2.0232279630625	0.83792285159375	2.2174722827393	0.0599777030031765	0.752124003141761	-3.90944664374314	LOC349160
A_23_P48414	2.022871539375	0.4270494678125	1.88928361727087	0.0984089763635169	0.787975653755795	-4.33263423241388	CCNA1
A_24_P317708	-2.02250361	-0.2166661359375	-2.56284343078173	0.0356207053147392	0.71405518299794	-3.45762131904949	SDR16C5
A_23_P252981	2.020345495	-0.71432504875	1.1513097710371	0.285352661686507	0.810309675894553	-5.18565476238755	ACE2
A_32_P185317	2.0192391778125	0.52501716921875	1.49839701542208	0.175316340533027	0.810206696172788	-4.80950279578386	LOC645249
A_21_P0008324	-2.01894205875	0.71513763	-2.47542386103853	0.0406246057667738	0.719023780783352	-3.5719277716797	XLOC_010807
A_23_P40847	2.01772721289062	-0.607039528820313	1.81650173718528	0.109739416894005	0.788685124795639	-4.42435454698134	CHST2
A_23_P75283	2.01696895	-1.334130139375	1.07554422183668	0.315858232410254	0.818630718960742	-5.25939622320613	RBP4
A_33_P3360311	-2.016938638125	0.92592559584375	-2.13655977435199	0.0677857821742131	0.761798958360951	-4.01481755571637	GYS2
A_23_P253301	2.015791530625	-0.3011687753125	1.80632964699531	0.111419190491211	0.788851744669679	-4.4370874958256	PFN2
A_21_P0008515	2.013137211125	0.425130981625	2.00471992640577	0.0827205054261271	0.773812316085813	-4.18526187027059	XLOC_010856
A_33_P3211198	-2.0096099165625	-0.07210865953125	-1.57235675016098	0.157449923807855	0.805814732707589	-4.7227131533611	C1orf130
A_23_P91943	-2.0089405371875	-0.38715438453125	-2.50404127893675	0.0389118024448651	0.718485282374045	-3.53448293815699	IL12A
A_21_P0010806	-2.00707326534375	-0.465486526703125	-1.82249300458866	0.108761390701528	0.788685124795639	-4.41684459803003	XLOC_l2_001496
A_19_P00319226	-2.005671464375	0.2176370740625	-4.62327055135328	0.00207561167370494	0.42447292917856	-1.05159636926357	ZNF300P1
A_21_P0002273	-2.0054273881875	0.99470939365625	-1.10979650511853	0.301757219947296	0.814701409673901	-5.22648514974721	XLOC_001635
A_23_P146274	-2.00469915625	-0.5624483396875	-2.12797798737138	0.0686710705651923	0.762247540501848	-4.02596499211263	STMN2
A_24_P140666	-2.0037642528125	0.10912274328125	-5.00579504427353	0.00130889751143172	0.402285332513118	-0.688648069193379	N4BP3
A_23_P64837	-2.00254881621875	0.115941955484375	-2.81979734289104	0.0242800397456982	0.682830939216447	-3.12405014444651	SMAGP
A_21_P0008277	-2.0011027190625	-0.25059770109375	-2.42335694026393	0.0439409906951539	0.724439406786417	-3.64009518875933	XLOC_011062
A_21_P0002541	2.0009802784375	0.07140348609375	2.16547936487077	0.0648851135296889	0.759816274139258	-3.9772085487287	XLOC_002486
A_21_P0000400	2.0004444828125	-0.64566921640625	1.47316694001136	0.181818857987133	0.810206696172788	-4.83865204542925	SNORD114-3
A_33_P3335590	-1.9999916575	0.0462415309375	-1.8309409664999	0.107396477481842	0.788685124795639	-4.40624240592129	CCDC64B
A_23_P41114	-1.999698765625	-0.4202496140625	-2.35434535442234	0.0487655298602198	0.731564114322738	-3.73047054469567	CSTA
A_21_P0014514	1.99885809915625	-0.268798757015625	4.19069587473698	0.00358754406929306	0.458336272749313	-1.49532963891525	LOC100131774
A_23_P15727	1.9982072975	-0.5790261746875	2.51870155643584	0.0380631632593335	0.715834753223122	-3.51530908801681	FKBP10
A_24_P277367	1.99649989465625	0.051400314234375	2.51373482799602	0.0383485282015799	0.716408679094243	-3.52180423367169	CXCL5
A_24_P142118	1.9959933653125	0.47710738640625	3.51993231392836	0.00885436940879838	0.591037708319361	-2.25323108361966	THBS1
A_21_P0006410	1.9952915021875	0.02438192609375	1.44438537722344	0.189500342954361	0.810206696172788	-4.87160202376606	XLOC_007911
A_33_P3212909	-1.9945831234375	-0.10501834828125	-3.75361543734163	0.00641524227306168	0.541602292334237	-1.97980399469755	ZFHX2
A_21_P0002247	1.9943019348125	0.88567140884375	2.21250581967357	0.0604299948001317	0.752543496309938	-3.91592652607922	XLOC_001546
A_23_P397910	-1.9936056825	-0.8939661759375	-1.12548166205771	0.29547134514039	0.813225046014681	-5.21117740201905	CBLC
A_21_P0004041	-1.9933516946875	0.86273971765625	-1.66849400910725	0.136723078027977	0.794992855290063	-4.60719452223961	XLOC_004493
A_23_P353005	1.992222987125	-0.35777420825	2.12328410988753	0.0691601283827085	0.763017124159654	-4.03205951728809	RNF217
A_33_P3846177	1.9920087835	0.69045893225	1.92222062222631	0.0936599348987704	0.784452201523393	-4.29080187297925	B4GALNT1
A_21_P0006457	1.9913718775	-0.1474273534375	1.92644540398719	0.0930670710464986	0.783888024924741	-4.28542270498096	XIST
A_23_P25615	1.990524350625	0.667313844375	1.65646465333434	0.13917039566468	0.795985693019029	-4.62180236237122	SOHLH2
A_33_P3400763	1.9893094884375	-1.28772272609375	1.26957490872684	0.242606719115142	0.810206696172788	-5.06403763062944	PLIN4
A_23_P360240	-1.9884302503125	0.25734089015625	-4.40336656034978	0.00273181474867495	0.438783634382963	-1.27271093589481	MYEOV
A_24_P78556	1.9874711625	0.0876418096875	2.92005174553091	0.0209407630390213	0.681397444282561	-2.99541251819676	RASSF8
A_23_P350001	1.9870568828125	0.17349122765625	2.6380571253439	0.0318236709765573	0.710007227545571	-3.35952740013239	GUCY1A2
A_23_P58770	-1.98686265765625	-0.410225404921875	-3.36693632584189	0.0109797087563748	0.628507486687151	-2.43735004017545	HAND1
A_23_P3681	1.9866411056875	0.55810636659375	3.78606806780243	0.00613832022589855	0.53940601523894	-1.9426072527053	NETO2
A_23_P115022	-1.9858647425625	0.1370842483125	-2.09694210716552	0.0719694185664069	0.764569047540725	-4.06622515745319	TMEM125
A_33_P3349646	1.985586029375	0.3098821903125	1.47708846552172	0.180794138146226	0.810206696172788	-4.834137364451	PCDH7
A_23_P30243	1.983922671875	-0.0304067434375	1.73212221164169	0.124434223454974	0.793262473685405	-4.52926307695565	ERAP2
A_21_P0009816	-1.981896886875	0.9245842140625	-1.54284556518393	0.164370015427906	0.807297108472897	-4.75757521483636	XLOC_013679
A_23_P97990	1.9818586171875	0.09189322140625	2.6187365823886	0.0327573551003892	0.712680337070496	-3.38469706038422	HTRA1
A_23_P430718	-1.9806544253125	-0.28387004140625	-3.0081510935363	0.0184035204361484	0.68128933189892	-2.88328167897348	SPATA19
A_23_P216935	-1.9793303521875	-0.30806666140625	-1.74650342344069	0.121804486222264	0.79314669359325	-4.51150250985325	MIR600HG
A_23_P394986	1.97851512790625	0.117034593640625	2.37112457230751	0.0475451687698916	0.729743130547732	-3.70849875694053	CREG2
A_21_P0005758	-1.9776869099375	0.944584741625	-2.00355482576567	0.0828659487042611	0.773812316085813	-4.1867591767786	XLOC_006911
A_32_P232808	-1.97759760984375	0.479430161328125	-1.35913670661063	0.213970747583301	0.810206696172788	-4.96717922802813	LOC284412
A_24_P251599	1.97667108875	0.3777200790625	2.06330541048361	0.0757211493075627	0.767648058765264	-4.10975325521964	CAV3
A_21_P0007826	-1.97614476	1.1664237984375	-1.06303884360935	0.32113550441166	0.818630718960742	-5.2712315333377	XLOC_009678
A_23_P70387	1.975130710625	0.44040888	1.03051918484037	0.335185094118006	0.82262974877053	-5.30154540421825	APOBEC2
A_33_P3411155	1.97493307934375	1.26842225623437	1.52687608227558	0.168229296583188	0.808515423758512	-4.77631390311311	LOC285556
A_24_P225679	1.9745986308125	0.68227641446875	3.31643981221248	0.011795907590727	0.633402215390496	-2.4989574010498	IRS1
A_19_P00320804	-1.9735831290625	0.42049336421875	-3.09878742925021	0.0161282890319759	0.674248946908772	-2.76891889168235	Q93YZ4
A_33_P3381621	1.97225074625	0.41328522	2.94710680663089	0.0201246458051666	0.681397444282561	-2.96088154542249	PLB1
A_24_P270460	1.97021263032812	0.677882236710938	2.19695191401374	0.0618686545532269	0.75646212623531	-3.93621095350552	IFI27
A_23_P13753	1.96978429553125	0.206513623078125	3.67547768953278	0.00713883730549944	0.55734472660045	-2.07014963367103	NFE2
A_23_P163306	-1.9688503046875	-0.21928403765625	-2.7968364161702	0.0251203460965486	0.686261328337749	-3.15365102169751	CGNL1
A_33_P3379922	1.9687440099375	0.08632151221875	2.60158946221564	0.033609664949063	0.712680337070496	-3.4070525697094	PROC
A_33_P3390172	1.968553681875	-0.91786522125	1.12033807811505	0.29752086325766	0.813978776142429	-5.21621337095845	ADAMDEC1
A_33_P3281191	1.9684960025	0.2579106840625	4.70067149134642	0.00188750449077195	0.419703160704748	-0.975950753359128	NID1
A_23_P21976	1.96820232234375	0.052955533828125	1.7747010825775	0.116800093536209	0.788851744669679	-4.4765323506974	CSPG4
A_21_P0014944	-1.96703121396875	-0.473696258640625	-1.84557939002669	0.105070125562291	0.788685124795639	-4.38783641462482	LOC100653206
A_21_P0006346	-1.9666548583125	0.52799330321875	-3.2394075563085	0.0131679022597237	0.654010768699037	-2.59370460862994	XLOC_007326
A_21_P0000391	1.96651434640625	-0.506591369453125	2.19582507673113	0.0619742009771949	0.75646212623531	-3.93767994025946	SNORD93
A_23_P126605	1.9662867440625	0.40012310796875	2.21997145860263	0.0597513874705236	0.752124003141761	-3.90618538649744	TMOD4
A_33_P3587376	1.96553606765625	0.181345673359375	1.94882017835748	0.0899874133079219	0.782207459080866	-4.25688596028828	SNAR-A3
A_23_P324754	1.964861278125	0.5012619559375	2.50467770464414	0.0388745624210122	0.718485282374045	-3.5336504395806	KIAA1199
A_33_P3372044	-1.964558758625	0.015853919	-3.71259582815571	0.00678470533498106	0.550342999230925	-2.02709467157032	TPRG1
A_23_P119593	-1.96419648796875	-0.556217461953125	-3.83285292551811	0.00576156945209342	0.536396830146363	-1.88932344073652	EPHX3
A_24_P11061	1.9634406851875	-0.16965097759375	1.54301204283304	0.16433021138754	0.807297108472897	-4.75737939463817	CSAG1
A_32_P141969	-1.9630461159375	0.16091623265625	-2.92597457940621	0.0207591794746297	0.681397444282561	-2.98784605566283	NTRK3
A_24_P227141	-1.962083060625	-0.2913188571875	-1.47274869728742	0.181928454672026	0.810206696172788	-4.83913319807577	ELF5
A_33_P3278362	1.9618116273125	0.40460306428125	2.4062940208738	0.0450867868227414	0.725319745275546	-3.66244053722109	ANKRD2
A_21_P0006888	1.96088851059375	1.02478730092187	1.08669210211801	0.311212194063896	0.818167242733335	-5.24876371371231	XLOC_008538
A_21_P0008305	-1.96082116	0.7674437584375	-2.62122163913281	0.032635695248134	0.712680337070496	-3.38145849102807	XLOC_010777
A_23_P393620	1.95973456125	-0.049441745625	4.59546363726663	0.00214813390719681	0.42721553846804	-1.07904897408467	TFPI2
A_33_P3409477	1.959084215375	-0.6485283114375	1.96557351740445	0.0877465644282415	0.778180624324182	-4.23546762777699	UBASH3B
A_21_P0000420	1.957998020625	-0.08850200375	1.84972247455774	0.104420522915165	0.788685124795639	-4.3826191568486	SNORD114-23
A_23_P77328	-1.957420684375	-0.2907184448125	-3.1871495797199	0.0141945589820939	0.665635608310962	-2.65848829155566	GCHFR
A_33_P3402086	1.9572120884375	0.20809449578125	1.96148392159305	0.0882885060535893	0.779415666037069	-4.2406998934326	MERTK
A_23_P46936	1.9561806734375	-0.60612936453125	1.72610710655913	0.125549948248084	0.793262473685405	-4.53667618691856	EGR2
A_21_P0002713	1.95575869640625	0.812293860234375	1.84043825628023	0.105881603658456	0.788685124795639	-4.39430570620181	XLOC_003071
A_21_P0001880	1.95472585375	0.913523484	2.81668973618446	0.0243920331681139	0.682830939216447	-3.12805356195458	XLOC_001537
A_21_P0009442	1.9544677771875	0.43174767171875	2.94176476501465	0.0202831040077501	0.681397444282561	-2.96769316140599	LOC100505592
A_23_P414958	1.95337198509375	-0.895462659421875	1.78741801715259	0.114607528132392	0.788851744669679	-4.4606998687072	PLXNC1
A_21_P0009091	-1.95294592125	0.3180168359375	-2.84795356488732	0.0232894587595983	0.681397444282561	-3.08781962309811	XLOC_011618
A_32_P163739	1.951977495875	-0.47979702071875	1.77298253494735	0.117099431085134	0.788851744669679	-4.47866906265918	KIAA1257
A_21_P0001136	-1.951530120625	0.2847377425	-1.5803890381911	0.155613160932298	0.803770304989659	-4.71317346334876	XLOC_000850
A_24_P276576	-1.95112955629688	1.58206029958594	-0.778986542917287	0.460108422871927	0.864921261633985	-5.51132506958154	FCRLA
A_23_P105794	1.9510616831875	-0.57027234940625	2.40772263976333	0.0449896986129433	0.724439406786417	-3.66056959111891	EPSTI1
A_33_P3222917	1.950917048125	0.512872569375	3.15994552403379	0.0147623039232345	0.667060099113746	-2.69236988606163	CD276
A_32_P163089	1.95080842078125	-0.399831107109375	3.17175553664955	0.014512929881593	0.667003214911366	-2.67764798267785	C12orf75
A_23_P362770	1.9478050571875	-0.19697322546875	5.81983002355681	0.000524849945386266	0.320784096562419	-0.0033434792671434	CCDC36
A_21_P0002396	-1.9468459790625	1.04567581078125	-1.06919988316204	0.318526873194029	0.818630718960742	-5.26541283465113	XLOC_001969
A_23_P72077	1.94568727878125	0.270246254203125	2.74059044699045	0.0273092570214527	0.692893063486319	-3.22635905235838	IL12RB2
A_21_P0002354	1.94489923515625	0.477542780234375	2.12164881663729	0.0693313203503359	0.763165633590033	-4.03418232995276	XLOC_001865
A_32_P116556	1.944621485625	-0.2651655253125	4.03759164934392	0.00438340347029046	0.492757261832736	-1.66093984466532	ZNF469
A_23_P51479	1.94446783490625	1.03426573548437	1.64566020566395	0.14140321848271	0.796881669360869	-4.63488689149119	INSL5
A_24_P226069	-1.943594156875	0.978396429875	-1.70562893513737	0.129419394183612	0.794218308945045	-4.56184369014814	FGFBP2
A_33_P3213169	1.942391610625	-0.0970499596875	2.32422459499092	0.0510363266981628	0.734010810188278	-3.76990311172888	ITGAX
A_33_P3305835	-1.941247699375	2.4278178125	-0.760115811025276	0.470645960650841	0.869682536905917	-5.52515134909243	VPREB1
A_33_P3309471	1.9410192271875	0.95772185203125	1.36043947690763	0.213576831010203	0.810206696172788	-4.96574248850999	PTPRQ
A_21_P0006578	-1.9395303184375	0.11803734015625	-2.39580092736544	0.0458064478567481	0.727414735129082	-3.67618259890037	XLOC_008151
A_21_P0008536	-1.9394514375	1.1299521546875	-0.929107096431269	0.382067512391065	0.836859980522533	-5.39158374878014	XLOC_011038
A_33_P3375358	-1.93899695696875	-0.487255812140625	-2.75981485100335	0.0265396098640514	0.692893063486319	-3.20147793724862	GPR31
A_23_P82868	1.9355522840625	-0.0693971967187501	2.27715253003078	0.0548007890014784	0.743459153247597	-3.83148611697096	PLAT
A_33_P3347417	1.9351069096875	0.29708895203125	2.18055530448538	0.0634223034741707	0.758772641376157	-3.95757822030477	SPEN
A_23_P163209	1.9345352671875	-0.16258984921875	2.20859227986572	0.0607887992338289	0.754296172581009	-3.92103165261796	BCL2L10
A_21_P0000433	-1.933688034375	0.227792506875	-1.69472389951864	0.13152538606678	0.794532633355924	-4.57520061121353	SNORD113-5
A_23_P1682	-1.933418034375	-0.5794904653125	-2.18766709702284	0.0627437068412163	0.757012528477379	-3.94831260679033	TMEM45B
A_23_P213562	1.932948835625	-0.3435171625	2.54606230070598	0.0365297085460331	0.715082535601848	-3.47954347373456	F2R
A_23_P151232	-1.93154900996875	-0.220316876546875	-2.09822752723429	0.0718297485733544	0.764569047540725	-4.06455947210593	TMEM132C
A_23_P371215	1.931257131875	-0.9108785559375	1.15957447626525	0.282175283524211	0.810206696172788	-5.17740616432324	ICOS
A_33_P3315263	1.93121494296875	0.288543525890625	2.82850866047018	0.0239689474684796	0.682830939216447	-3.11283253842888	KRT79
A_32_P16007	1.93090343659375	1.23925868482813	1.16890796107866	0.278622015577232	0.810206696172788	-5.16804399109498	POTEB
A_23_P155596	-1.9305236035625	0.21501468228125	-2.7267779360798	0.0278765279612791	0.694960356203014	-3.24425415978514	FMO3
A_23_P38795	1.9279250481875	-0.04453185159375	2.84332675525585	0.0234492945661757	0.681397444282561	-3.09376796149286	FPR1
A_24_P98047	1.92611724975	-0.08333335971875	3.65204234961031	0.00737264179146706	0.560884291282523	-2.09746062324574	SLC16A10
A_23_P253958	1.9257601559375	-0.46478512515625	1.8002601888038	0.112433126555541	0.788851744669679	-4.44467424715383	LRRC17
A_23_P70968	1.92550349221875	-0.138003406703125	2.05255508914198	0.0769603810970753	0.769270679625647	-4.12363941215951	HOXA7
A_24_P12626	1.9249207	-0.00422397906249997	1.8995174705738	0.096909020004253	0.786540456325692	-4.31965677139153	CAV1
A_21_P0003860	-1.92491063903125	0.773341807328125	-2.03107942203762	0.0794959910778887	0.771044490733298	-4.15133963415933	XLOC_003775
A_33_P3308332	-1.92404989625	-0.3911928196875	-1.58930340242858	0.153597735121692	0.802778039586609	-4.70256122643997	PLEKHB1
A_32_P15512	-1.923876815625	0.66738493625	-1.72943149459945	0.124932156833128	0.793262473685405	-4.53258029761068	C1orf194
A_23_P106194	1.9225580653125	-0.10596247734375	2.39953303135958	0.0455491565727373	0.727414735129082	-3.67129491396884	FOS
A_21_P0004970	1.92193601190625	0.114078597828125	2.88582491689257	0.0220232111505643	0.681397444282561	-3.03921246740528	XLOC_005541
A_33_P3302075	-1.92168772421875	0.826113018046875	-1.20782738664035	0.264201555952582	0.810206696172788	-5.12847953960467	UGT1A8
A_33_P3280801	-1.92166313184375	0.226404478609375	-3.0862602353165	0.0164242274437545	0.676272955034367	-2.78466163120998	LMO7
A_33_P3347040	-1.92093758365625	-0.669833871765625	-1.39976905445106	0.201980063405972	0.810206696172788	-4.92201286581286	LOC100131094
A_24_P64344	-1.91942948125	-0.463412066875	-2.58687704231546	0.0343591585610696	0.713378908271464	-3.42624589659674	BLNK
A_24_P80204	-1.9192153496875	-0.09905390234375	-2.22685033874785	0.0591328670565273	0.751993601225064	-3.89720718543625	MALL
A_23_P143178	1.9189344196875	0.62636432078125	1.64161616484373	0.142247481465279	0.796881669360869	-4.63977549187366	LBP
A_21_P0014280	-1.91865242946875	0.231481668265625	-3.69537981378209	0.00694654629790375	0.55331367756568	-2.04703344079757	LOC100508384
A_24_P297537	-1.91797950984375	0.432117300859375	-1.78457873027658	0.1150936400784	0.788851744669679	-4.46423797280084	MAMSTR
A_23_P128323	-1.917604751875	0.0989951709375	-1.58619203885775	0.15429843431162	0.802778039586609	-4.706268153225	SCNN1A
A_23_P54291	-1.916569311125	0.14655420521875	-1.439180214031	0.190920091184607	0.810206696172788	-4.87752565656319	DUOX1
A_23_P104972	-1.9163728553125	0.18094693234375	-4.18895677331648	0.00359564738027255	0.458336272749313	-1.49718572060633	MS4A5
A_33_P3332248	1.91605674875	0.5674436171875	2.57218444417266	0.0351248213162139	0.713378908271464	-3.44542371771842	ADRA1A
A_21_P0008473	1.9152086534375	0.54081389953125	3.47259467331959	0.00946055475376798	0.598262350464816	-2.30978075959266	XLOC_011096
A_33_P3386562	1.91473770046875	0.730281486484375	3.31208433805378	0.0118692754469686	0.633402215390496	-2.50429008192964	AGBL4
A_23_P107465	-1.91459267853125	0.400989987671875	-1.69407030934798	0.131652623216685	0.794652022360254	-4.57600013504649	KRT31
A_21_P0012930	-1.91334960015625	0.673463053671875	-2.08534478979105	0.0732417457426247	0.765935135948131	-4.08124596318699	LOC643201
A_24_P125469	1.91308718915625	-0.285233872546875	3.48472763574443	0.0093010625546953	0.594994789657237	-2.2952504731497	LIPG
A_23_P170636	-1.9127452959375	-0.36188248140625	-1.12382045897578	0.296132014832139	0.813395799924245	-5.21280556380471	KCNH8
A_23_P136125	1.9098118225	1.06876870165625	0.969909104000942	0.362642063025888	0.83138543280323	-5.35619902031761	FGB
A_21_P0000695	1.9083234028125	0.72567846328125	2.55324005838654	0.0361380214002182	0.715082535601848	-3.470165366279	LOC731424
A_23_P167812	1.9081409171875	-0.50624881734375	1.37844210712396	0.208197986658275	0.810206696172788	-4.9458105212986	RBM24
A_33_P3279610	1.907885225	0.4685076734375	1.08629524579111	0.31137664793252	0.818195062772641	-5.24914353948486	COX6A2
A_23_P201459	1.9078340383125	0.64662300959375	2.55253627392037	0.0361762351835022	0.715082535601848	-3.47108480663548	IFI6
A_23_P73097	1.907545985625	-0.1477853725	1.36756912636994	0.211432254401673	0.810206696172788	-4.95786610321908	RGS20
A_24_P140405	1.9069109425	-0.2866029090625	4.29120412352488	0.00315138783741944	0.448740255153667	-1.38904240100199	ADAMTS3
A_21_P0001792	1.90647039	0.579589205625	2.99793365125919	0.0186804491853895	0.681397444282561	-2.89623903692854	XLOC_002174
A_24_P131589	1.906268181375	0.35322891075	1.85129893764715	0.104174359575406	0.788685124795639	-4.38063307045026	CD86
A_21_P0007574	1.90601278290625	0.470831248765625	2.99170699721798	0.0188513605275989	0.681397444282561	-2.90414167510437	XLOC_009790
A_33_P3408918	1.9051868790625	0.09310185421875	1.23212463792991	0.255518573550006	0.810206696172788	-5.10336097327948	SAA2
A_23_P23048	-1.9016747125	-0.527749196875	-1.7726249659706	0.117161804069285	0.788851744669679	-4.47911355021371	S100A9
A_33_P3415596	-1.901239040625	1.0187346309375	-1.74987631808351	0.121195366266656	0.792866475313515	-4.5073296129882	LOC400499
A_21_P0014417	-1.8994782803125	0.84698092703125	-1.02183904543809	0.339015368580218	0.823563033008798	-5.30952170456944	LOC100506240
A_21_P0014571	-1.8980737176875	0.20394059834375	-3.46526117126986	0.0095583740177346	0.600225667432965	-2.31857529284833	LOC100505882
A_23_P216489	-1.898027130625	0.3568666503125	-3.15920832314866	0.0147780200292482	0.667060099113746	-2.69328950844561	GNE
A_32_P219660	1.89794048925	0.8537316700625	2.30075657233757	0.0528793739026868	0.739962910112379	-3.80061344017766	SPANXA1
A_23_P137484	1.8977031565625	0.10981578296875	1.41791292439692	0.196819728007794	0.810206696172788	-4.90161293042605	L1TD1
A_33_P3400708	-1.897221578875	-0.0948549055	-1.54661073516547	0.163471925170663	0.807297108472897	-4.75314404570958	BNIPL
A_23_P502336	1.89719349034375	-0.300206246015625	2.49287696842825	0.0395710451491622	0.718982956911802	-3.5490886005606	EMR2
A_33_P3405068	1.895679601875	0.5352600921875	3.39012714767372	0.0106252467265216	0.624698022777498	-2.40919322368756	NAV1
A_23_P212696	1.8956107490625	-0.05351470296875	2.51090070037312	0.0385123450214472	0.717356047739798	-3.52551085116639	FSTL1
A_33_P3406493	-1.89531036853125	1.41887856957812	-1.38654753887587	0.205815271897817	0.810206696172788	-4.93678946440849	GABBR2
A_33_P3225630	1.894733660875	0.1126717600625	3.51040629950102	0.00897292517564477	0.591044117848355	-2.26458025069444	LOC400706
A_24_P303091	1.8920302861875	0.02644631534375	3.2255364968373	0.0134324898993976	0.654555756582918	-2.61086115492497	CXCL10
A_33_P3391220	-1.8914333175	-0.0440260509375	-2.44827914935822	0.0423204550828529	0.723151771695656	-3.60746159041598	SULT1C2P1
A_33_P3398143	1.890122242	0.8713117068125	1.31454855345265	0.227839445708827	0.810206696172788	-5.01588041071094	ITGB2
A_23_P31873	-1.8900479765625	0.30487930453125	-3.08497025434244	0.0164550255928312	0.676272955034367	-2.78628392123507	RAB11FIP1
A_33_P3279847	-1.8885264515625	-0.09725023475	-1.64200533282857	0.142166032839161	0.796881669360869	-4.63930526149949	RAET1E
A_23_P35414	-1.8869355465625	-0.05616021609375	-2.08187792673476	0.0736263862540933	0.765935135948131	-4.08573361328781	PPP1R3C
A_23_P154894	-1.8869345665625	-0.14032042265625	-2.22911324164861	0.0589308006430944	0.751993601225064	-3.89425314262046	CSTB
A_21_P0001424	-1.8864108753125	0.43785610546875	-1.94653297713249	0.0902976245027742	0.782233864330167	-4.25980669870781	XLOC_000567
A_23_P206661	1.885922011875	-0.7211619225	1.4003674315048	0.201807990147757	0.810206696172788	-4.92134232209789	NQO1
A_23_P116037	-1.88519406534375	0.145577666421875	-2.00428093137531	0.0827752772404935	0.773812316085813	-4.18582605737116	TM7SF2
A_21_P0014616	1.885022881625	0.1312528378125	2.00726946210731	0.0824031096305999	0.773552521655321	-4.18198475752025	LOC100506120
A_33_P3293768	-1.882388997375	0.07642039196875	-3.64010285258966	0.00749491380609497	0.566580110755173	-2.11141229623408	KRTAP10-6
A_24_P237804	1.881729825375	1.28425467678125	1.27775887617577	0.23986012467944	0.810206696172788	-5.05534886850299	POTED
A_23_P201248	-1.88166557625	0.1006518103125	-1.74806295551573	0.121522487396451	0.79314669359325	-4.50957342620914	SLC26A9
A_23_P90925	-1.8816022434375	-0.49898017609375	-1.8607825939797	0.102705211316166	0.788685124795639	-4.36867491366813	IL36B
A_23_P8913	1.8812695225	0.198166540625	1.65898263793255	0.138654770287302	0.795572622255576	-4.61874810214605	CA2
A_23_P11025	-1.8807336046875	-0.15529311328125	-2.29731773704846	0.053155022411909	0.739962910112379	-3.80511230325478	ZNF185
A_21_P0000419	1.8804930128125	-0.20844345703125	2.51722031270583	0.038148040195599	0.715834753223122	-3.51724607579666	SNORD114-22
A_33_P3424491	1.8804796784375	0.34313556390625	2.06133736125589	0.075946535337244	0.767648058765264	-4.11229633960581	OR51E1
A_21_P0005994	-1.8798039003125	0.75222262921875	-1.76377497025997	0.118715643192701	0.790694804404631	-4.4901052410579	XLOC_007808
A_21_P0000627	-1.8778143026875	-0.79713496228125	-1.61123656767818	0.148740752742149	0.799428060901265	-4.67634120738843	LOC100287814
A_33_P3225760	1.877331894125	0.18130043075	2.578791482558	0.034778365546846	0.713378908271464	-3.43679850869006	PCDH18
A_23_P213584	1.87686216721875	0.00710194439062501	2.45835958060691	0.0416824101635716	0.721694708651467	-3.5942643122658	HK3
A_24_P68783	-1.876775001875	-0.09189282625	-1.11595445381174	0.299276638998056	0.814387893800665	-5.22049286838885	IL36RN
A_33_P3214914	-1.8765835146875	0.98743337328125	-1.02714201271152	0.336671305701134	0.823113288461246	-5.30465456091876	MUC22
A_23_P70719	1.875239393125	-0.33783148125	1.6244464384266	0.145884302745643	0.79883007574658	-4.66047620632011	LAMA2
A_23_P20316	1.8744636025	-0.4586857809375	1.00289891173153	0.347491011579455	0.825729716399467	-5.32675460476542	CA3
A_23_P131825	1.87431777457812	0.443340467601562	1.02988605215885	0.335463329914304	0.8227531522998	-5.30212885474951	TNNC2
A_21_P0010513	-1.87333835953125	0.892653675078125	-2.70395229663614	0.0288409137030381	0.699390030814732	-3.27385850038809	XLOC_l2_000038
A_23_P130906	-1.8721923484375	-0.29075597859375	-2.33736569721874	0.0500327609163965	0.73366540523991	-3.75270131619549	TEX101
A_23_P502980	1.871929630625	0.0532163403125	2.79377752776372	0.0252345597620438	0.686536140768357	-3.1575981326616	DGKH
A_21_P0000852	1.871395305625	0.494343383125	2.31812985638499	0.0515086501637961	0.734515607295272	-3.77787997624592	LOC100507412
A_23_P353524	-1.871097272875	-0.080364907625	-1.33529207187413	0.22129331255335	0.810206696172788	-4.99333874541047	IVL
A_33_P3548190	-1.8707580110625	0.84264012353125	-2.110936211876	0.0704632093241315	0.76408558885159	-4.04808272422201	LINC00347
A_24_P274270	1.87009277559375	-0.200268070328125	4.48257510010223	0.00247241029322767	0.429392794377673	-1.19200588511486	STAT1
A_24_P389916	1.869762629375	-0.0496845490625	2.47325166287831	0.0407577219423635	0.720057818117542	-3.5747707896324	LRRC32
A_32_P196263	1.8689727684375	0.18034434234375	4.14755479983339	0.00379456391529103	0.460594251629249	-1.54154299738112	ADAMTS9
A_33_P3248982	-1.868043569375	0.2415862653125	-3.29281562223093	0.012199735625597	0.636974045286812	-2.52791744947634	FAIM2
A_23_P154526	1.86678738375	-0.2227794803125	1.22256236591062	0.258906778431612	0.810206696172788	-5.1132841270336	GRB14
A_23_P168761	1.86664026625	-0.789923639375	1.24089983552523	0.252442165048101	0.810206696172788	-5.09421212760503	PTPRZ1
A_23_P500093	-1.8657696146875	1.56479511390625	-0.860614229254113	0.416392678651681	0.848868723279837	-5.44831240936319	RGS13
A_21_P0010620	1.86424420159375	0.924935292640625	1.56971566953551	0.158058194924386	0.805896083665064	-4.72584517854449	XLOC_l2_000942
A_21_P0010313	-1.8629038396875	-0.38669184546875	-2.29993027891263	0.0529454757767794	0.739962910112379	-3.80169447102944	XLOC_013949
A_21_P0007070	1.862734143125	0.0991410984375	1.9135460902982	0.0948887218007668	0.785355626379753	-4.30183729755707	XLOC_008559
A_21_P0002416	1.8622539871875	0.36567628515625	2.90696240605729	0.0213479894935946	0.681397444282561	-3.01214794701036	XLOC_002030
A_23_P50946	1.86181102028125	0.157339768421875	2.39294579292822	0.0460042770023413	0.727414735129082	-3.67992177366447	RAMP1
A_33_P3379644	-1.86149177846875	0.697630220984375	-1.6431181783849	0.141933365293607	0.796881669360869	-4.63796036484726	ALDH1A1
A_33_P3315715	-1.8613135596875	0.30020007046875	-5.40160056587757	0.000830104656353172	0.372292343599081	-0.341157089817907	PLEKHH2
A_21_P0010817	1.86015970215625	0.059623621984375	2.55098854519555	0.0362604191319252	0.715082535601848	-3.47310686489265	XLOC_l2_001549
A_23_P78479	-1.8590494694375	-0.08025516746875	-3.53932825810804	0.00861813644793522	0.587237328013119	-2.23017110441356	ZIM2
A_23_P91390	1.858855358125	-0.1688256434375	4.71855752140968	0.00184674915288493	0.415995129796865	-0.958630846471578	THBD
A_21_P0002368	1.85844893925	0.1732111915625	3.02488917217355	0.0179591575261217	0.68128933189892	-2.86208294343124	XLOC_001892
A_33_P3252286	1.8582302560625	-0.70772596334375	1.35248495460516	0.215991927305514	0.810206696172788	-4.97450299191205	CRLF1
A_21_P0013869	1.85795892334375	0.511864064578125	3.59620497987535	0.00796356348946133	0.578114586856577	-2.16292540545038	LOC286467
A_21_P0008800	1.8574228744375	1.1127346696875	0.996201803325691	0.350526773395604	0.826247985183232	-5.33279119143355	XLOC_011608
A_33_P3333800	-1.8572550471875	0.25417351640625	-4.54978665329655	0.00227336359381089	0.42721553846804	-1.12446198871279	NOXO1
A_23_P152995	-1.856569381875	0.6048929940625	-1.56022066281118	0.16026282054475	0.807238959307446	-4.73708576690276	SLC6A4
A_23_P134914	1.8563278971875	-0.2431559864375	3.21102754844278	0.0137152945224783	0.659395648901819	-2.62883720783918	LY6H
A_33_P3285271	-1.8561362496875	0.47080535609375	-5.11570774805327	0.00115091522512606	0.398319741342179	-0.589346298851777	FMO6P
A_23_P361049	1.855425713625	0.87674926271875	3.00069512931433	0.0186051736747798	0.68128933189892	-2.89273578007949	MYO1B
A_33_P3325704	-1.854083651875	-0.4862394075	-1.14456726152367	0.28796648296043	0.810850568096939	-5.19235500637039	SPRR2E
A_21_P0014342	-1.853627369375	0.997851175625	-1.30138007691577	0.232081256422174	0.810206696172788	-5.03008375489535	LOC100506397
A_23_P34637	-1.8536259721875	0.31272514265625	-3.17486979243147	0.0144479172231755	0.66569112729042	-2.67376918342364	REN
A_23_P133236	1.85358509375	-0.467295246875	1.79467105557567	0.113374592354656	0.788851744669679	-4.45165340605035	PCDHB14
A_23_P79518	1.85338486834375	-0.330542743984375	1.99070411304066	0.0844868310651036	0.775922870961848	-4.20326191003815	IL1B
A_33_P3519250	-1.85328672596875	0.691063847828125	-2.34088209593224	0.0497676173144347	0.733424248752822	-3.74809779643301	NWD1
A_23_P156327	1.85258870285938	0.723488425757812	2.83406322668391	0.0237727608787781	0.681397444282561	-3.10568368383592	TGFBI
A_21_P0004054	1.8524236165625	0.19633236203125	2.13814355425896	0.067623643553659	0.761798958360951	-4.01275961024705	XLOC_004528
A_23_P383325	-1.85152379121875	0.243870205640625	-2.62238462346667	0.0325789197092399	0.712680337070496	-3.37994298723279	CCDC110
A_21_P0014109	1.8514570771875	-0.43706856453125	1.09287698464555	0.308658195609231	0.817166590783266	-5.24283175916294	LOC100506591
A_21_P0013981	-1.849729163125	0.9970541784375	-1.53123442108354	0.167167941125191	0.808149724853421	-4.77120879089454	CHRM3
A_23_P86315	1.848485696	1.31699552675	1.37577355037315	0.208987730788172	0.810206696172788	-4.94877419094656	HFE2
A_23_P408376	1.84817398209375	-0.115720823296875	3.01225375541251	0.018293542568384	0.68128933189892	-2.87808245286078	HSPA12A
A_21_P0013929	-1.8475806095625	0.87460969303125	-0.844819064287252	0.424614048041203	0.851771589129605	-5.46090368619255	PRSS45
A_23_P121695	1.8475226834375	-1.22200249890625	0.649594737841048	0.535541347808792	0.891146282515751	-5.60027029931331	CXCL13
A_21_P0011963	1.847049664375	0.7795555121875	1.80075126545816	0.112350763640942	0.788851744669679	-4.44406070817356	LOC440905
A_21_P0003311	-1.846294829875	0.42930917784375	-2.86473916489259	0.022719081539429	0.681397444282561	-3.06625756961129	XLOC_003386
A_21_P0012241	-1.84606894178125	0.048674834140625	-3.01324265789532	0.0182671372020458	0.68128933189892	-2.87682954632872	XLOC_l2_009281
A_21_P0008354	-1.8458484296875	-0.10306595359375	-2.78308381877178	0.02563811343216	0.688729429584852	-3.17140358378506	XLOC_010866
A_23_P213375	1.84495349375	-0.3722589884375	1.72156667534597	0.126398374505466	0.793262473685405	-4.5422657538654	PCDHB2
A_23_P74609	1.8440069143125	-0.22305067784375	4.69260635605726	0.00190620387886781	0.419703160704748	-0.983780289476458	G0S2
A_24_P293530	-1.843691095	0.133719290625	-3.95956603256149	0.00486116366811395	0.51708717684787	-1.74704890527619	CYP4X1
A_21_P0006605	1.8433827145	0.05651874653125	3.02237702078775	0.0180251230730493	0.68128933189892	-2.86526235261677	XLOC_008317
A_23_P214244	-1.84336760875	0.1737928203125	-1.62889827741176	0.144933146502671	0.798636591324233	-4.65511742918837	ENPP5
A_23_P169039	1.8403740809375	-0.01372286234375	2.20670789677129	0.0609623236703967	0.754799253468097	-3.92348947501274	SNAI2
A_33_P3331125	-1.84013287271875	-0.051622464078125	-3.42538588092515	0.0101095444317332	0.614653231601857	-2.3665521013016	SLC2A12
A_23_P78980	-1.84002218553125	-0.082588225984375	-2.63636275013364	0.031904443284956	0.710007227545571	-3.36173387005463	B3GNT3
A_21_P0012869	-1.83975664190625	0.831496666859375	-1.07880218974452	0.314494748936966	0.818630718960742	-5.25629682174553	XLOC_l2_011873
A_23_P309381	1.83956064153125	-0.205447873609375	4.68711209043906	0.00191905897403381	0.419703160704748	-0.989121065561538	HIST2H2AA4
A_32_P169179	1.8391115025	-0.000695271875	6.27252334172325	0.000327535663566573	0.286531586788006	0.330632471339653	MSX2P1
A_21_P0012427	-1.838466105625	-0.1358441878125	-1.55852750605737	0.160658893714585	0.807238959307446	-4.73908698067359	XLOC_l2_010064
A_23_P42909	-1.83780488171875	0.137832069734375	-2.42199548849956	0.0440313165176881	0.724439406786417	-3.64187806632589	TMEM139
A_23_P348208	-1.8377794209375	-0.43374237859375	-1.51760742863846	0.170506792724368	0.809631063273003	-4.78714795775069	SPRR1A
A_33_P3318796	1.837354703125	-0.2870820703125	2.05967712157019	0.0761371839468781	0.767673752872671	-4.11444134471849	FSTL3
A_23_P157793	1.8368876429375	0.667802826125	2.82006885072676	0.024270280526746	0.682830939216447	-3.12370041387863	CA9
A_23_P38537	1.8355535125	0.107080521875	0.915802361463242	0.388566611122037	0.839385272552838	-5.40286906259187	KRT16
A_24_P321766	-1.83548593959375	-0.415444162734375	-3.68738574342965	0.00702310493735819	0.555055017782893	-2.05630995105363	SERPINA5
A_33_P3415395	1.83393952039063	0.268203055429688	2.25211117670672	0.056916038266816	0.747471879089741	-3.86421701260325	SPTLC3
A_24_P76675	1.8338829753125	0.41719639703125	1.97972922267259	0.085895606099849	0.776842459105819	-4.21733771335942	MFAP3L
A_19_P00809119	1.83265068203125	0.446052327578125	2.05804820312453	0.0763246938767103	0.767931967505422	-4.11654558591211	LINC00340
A_33_P3403254	-1.8323185475	0.2160551225	-4.14390993840705	0.00381264088145774	0.460594251629249	-1.54546368770159	ZNF878
A_24_P383609	1.8319246494375	0.17902568209375	2.80693328557812	0.0247471545746531	0.684273331191304	-3.14062830343977	NANOS1
A_21_P0013865	1.831760483125	0.299980785	1.57326497629034	0.157241245145692	0.805598219419056	-4.72163555946625	XLOC_l2_015752
A_23_P17192	1.83157955103125	-0.290975197390625	1.9891233282629	0.0846883462322303	0.775922870961848	-4.20529037732704	RAPGEF4
A_23_P104471	1.830940730625	0.4601961640625	1.07373672179687	0.31661671050359	0.818630718960742	-5.26111290828815	DUSP13
A_23_P210164	1.830471848	-0.09913092225	3.73917080082532	0.00654280876887273	0.542241604363566	-1.99642205978395	HOXD8
A_21_P0004200	-1.830027264375	0.6948649046875	-1.50411691412521	0.17387163073249	0.810206696172788	-4.80286091761487	XLOC_004254
A_33_P3246448	1.8296526790625	0.07909582640625	7.21640864194723	0.000132042598784542	0.254542672193474	0.932752088277076	KCNE4
A_21_P0003748	-1.826811108125	-0.2695219290625	-2.2981882058379	0.0530851112224596	0.739962910112379	-3.80397354287827	XLOC_003993
A_24_P333857	1.8264536321875	0.43930479828125	2.53759735280889	0.0369972427051737	0.715298238236722	-3.49060589944651	SGIP1
A_23_P17053	-1.82542157475	1.46704619446875	-0.905845160208513	0.393483651583803	0.840630189377288	-5.41123210815913	IL36G
A_32_P213831	1.8232719478125	-0.10142711203125	6.63256701857728	0.000228997518088644	0.270211745820923	0.574508638596378	FAM40B
A_33_P3280845	1.8222851485625	-0.06810012696875	4.03565937023561	0.00439459985596428	0.492757261832736	-1.66305841640448	THY1
A_23_P94501	-1.8222348265625	-0.21644727859375	-2.49283451576352	0.0395735736306265	0.718982956911802	-3.54914414535103	ANXA1
A_23_P135722	-1.82153451125	0.0147855734375	-1.80206144500115	0.1121313027863	0.788851744669679	-4.44242354224146	BTC
A_23_P17481	1.8206998496875	-0.18597241609375	2.24214021208773	0.0577809352000596	0.748314041380111	-3.87724250094085	SIGLEC1
A_33_P3282641	1.820502691875	0.650304863125	1.67793214224853	0.134831101712254	0.794992855290063	-4.59570444520248	LOC344887
A_23_P66682	1.8204731384375	0.06088578671875	1.83349670503608	0.106986793472932	0.788685124795639	-4.40303203495426	HOXB6
A_21_P0005619	-1.81904299125	0.0401041828125	-8.12189206964892	6.00116592033139e-05	0.179113622136291	1.40862985758417	XLOC_006979
A_32_P44394	1.8180832615625	-1.06203419390625	1.31341889165784	0.228200692370439	0.810206696172788	-5.01710212550107	AIM2
A_23_P304356	1.8174329319375	0.82296131403125	2.19289309805805	0.0622496710695919	0.75646212623531	-3.94150180607378	CLEC5A
A_21_P0014108	1.817199634375	0.329926095625	7.20525701189821	0.000133395013601863	0.254542672193474	0.926312827799169	PVRL3
A_33_P3261298	1.81664817453125	-0.320415871921875	2.04488877664144	0.0778562764944705	0.770407590885622	-4.1335339638451	SLC6A7
A_23_P380754	-1.815654395625	-0.4161102259375	-1.91712815042881	0.0943794262028431	0.784778385137014	-4.29728186715238	PRSS1
A_24_P931443	1.8154598008125	-0.08178735965625	2.8348663131125	0.0237445349548819	0.681397444282561	-3.1046503393283	GPR68
A_23_P16225	-1.8152274453125	0.83543181171875	-1.281415716203	0.238641466783592	0.810206696172788	-5.05145561225034	BEST2
A_23_P152234	1.81477955065625	0.074781525953125	1.99338378518138	0.084146301769823	0.775922870961848	-4.1998225601291	CMTM2
A_23_P65618	-1.81470549125	-0.0340626824999999	-1.51803687189104	0.170400655091695	0.809631063273003	-4.78664667245705	TGM1
A_23_P60130	-1.8143547459375	0.09834870609375	-1.7547682366345	0.12031703814055	0.792501839162875	-4.50127246136156	MAL2
A_23_P144778	1.813517444375	0.38137466375	1.17153477700819	0.277628655802581	0.810206696172788	-5.16540019778284	CKMT2
A_33_P3237854	-1.81299851615625	1.01961077623438	-1.00476067469661	0.346650693615661	0.82562124906609	-5.32507116008022	LINC00293
A_23_P29773	1.81255998875	-0.6336251403125	1.76458739529272	0.118572191193105	0.79067346680864	-4.48909698149752	LAMP3
A_23_P99063	1.812399765625	0.253366345625	2.52421397378406	0.0377489919722826	0.715298238236722	-3.50810124888726	LUM
A_23_P213893	1.811993073125	0.329232095	2.06190554596707	0.0758813976089994	0.767648058765264	-4.11156218340716	MEGF10
A_23_P307844	-1.811846581875	0.660601018125	-2.14177870741223	0.0672529514728978	0.761798958360951	-4.00803535804033	PHYHD1
A_23_P259292	1.8108283885625	0.09575426209375	4.77989760916997	0.00171415121097852	0.409054702262267	-0.899688060190309	C1QTNF5
A_23_P33216	-1.8095262830625	-0.586545877375	-1.34801208247316	0.217360380348124	0.810206696172788	-4.9794163895868	ATP5B
A_23_P120125	1.80920472478125	0.053954432390625	2.98201271232859	0.0191207335527197	0.681397444282561	-2.91645461646531	COLEC11
A_24_P235988	1.80920077025	-0.11740418065625	1.86052459091333	0.102744914833043	0.788685124795639	-4.36900046730773	CLEC7A
A_23_P17695	-1.8088761965625	-0.0248023774375	-3.34276709840384	0.0113625882346009	0.629297085789277	-2.46678676065841	SLC37A1
A_21_P0003545	1.80814522015625	0.113947619453125	2.18610239555143	0.062892384223458	0.757734089998299	-3.95035146662341	XLOC_004187
A_23_P204885	-1.8079624365625	0.29309537359375	-2.61693862635323	0.0328456684139512	0.712680337070496	-3.3870404002046	PCDH20
A_23_P81717	-1.807929026875	0.7633642859375	-1.39921810928398	0.202138611285552	0.810206696172788	-4.9226301210973	FRMD1
A_32_P95960	-1.80658988160938	0.893455220351562	-2.36482904817409	0.0479993771281842	0.731363482314395	-3.71674283496342	CLEC2D
A_33_P3324805	-1.8065801471875	0.080583237	-2.26676883899615	0.0556681445170107	0.744084822088673	-3.84506134927089	LOC100130345
A_21_P0000558	1.8043059379375	0.19460590865625	2.40218842551661	0.0453669879571263	0.727414735129082	-3.66781732852458	LOC100302650
A_32_P19294	1.80377675459375	-0.147632619171875	3.89349658768846	0.00530996629437442	0.530912057456965	-1.82085843714263	GLT1D1
A_24_P222872	-1.80367565059375	1.03738053623438	-1.11330991603189	0.300339902060763	0.814701409673901	-5.2230690425613	UGT1A6
A_23_P203267	-1.80288713953125	-0.163329148421875	-1.26624783759916	0.243730941310869	0.810206696172788	-5.06756025687263	TRIM29
A_23_P333029	-1.80275843178125	-0.474997428171875	-1.71429018363348	0.12776932386026	0.793262473685405	-4.55121246386933	C8orf47
A_24_P238131	-1.8001320321875	0.43009103953125	-1.93905624701418	0.091318954232176	0.782570463111809	-4.26934869642081	SUSD5
A_23_P502060	-1.7988556353125	0.63190538453125	-2.39487106904941	0.0458707816842665	0.727414735129082	-3.67740037149639	AQP6
A_33_P3286953	1.7982711978125	0.52113052703125	2.1583943669426	0.0655841239651611	0.759816274139258	-3.98642828847017	ADAMTS6
A_33_P3220113	-1.79769098771875	-0.672175556453125	-2.4764664396891	0.0405608725088863	0.719023780783352	-3.57056325815499	ZNF816-ZNF321P
A_33_P3234882	-1.7969233109375	0.26170793484375	-4.83693957119506	0.00160018292797801	0.40630938314134	-0.845506267452326	PRELP
A_23_P64611	1.7962024604375	0.15217459609375	3.7085506555377	0.00682236384640298	0.550342999230925	-2.03177479004767	P2RY6
A_21_P0004346	-1.7950995123125	0.87061422384375	-2.4412962778503	0.0427682696087882	0.724439406786417	-3.61660439578627	XLOC_004685
A_33_P3249696	-1.7946555028125	0.91556807671875	-1.69442100312824	0.131584337848397	0.794532633355924	-4.57557115276452	LOC284215
A_23_P152605	1.794523956875	0.491714340625	1.95303539494068	0.0894184190213071	0.781139059713369	-4.25150103664156	GSDMA
A_23_P32707	-1.794207957125	0.1487297654375	-3.06457487683137	0.0169501496908809	0.679970359243399	-2.81196252799915	ESPL1
A_21_P0006871	-1.79364549409375	-0.495398559234375	-2.23359076309658	0.0585330151118118	0.750228808348964	-3.88840732429059	XLOC_008481
A_21_P0000554	1.79340473190625	0.184178123109375	2.22763446886258	0.0590627695491909	0.751993601225064	-3.89618359461424	KALRN
A_33_P3269403	-1.793280334375	0.66235007375	-1.87385942328619	0.10071205796653	0.788685124795639	-4.35215761308881	FOXI1
A_23_P72096	-1.792862688125	-0.7832946765625	-1.22369597783162	0.25850314390195	0.810206696172788	-5.11211027053342	IL1A
A_23_P90888	1.79187377685938	0.775036737398437	1.11721838140971	0.298769539712151	0.814387893800665	-5.21926013873467	CHRNA1
A_21_P0004167	1.79187184621875	0.155805403734375	2.03619590667168	0.0788845445246125	0.771044490733298	-4.14474513958922	XLOC_004956
A_33_P3238548	1.7917958804375	-0.05415361509375	4.41382256012334	0.0026959273261543	0.438783634382963	-1.26198879483026	C3orf36
A_33_P3230161	-1.7908831755	0.6044643356875	-2.63789059448479	0.0318316002798564	0.710007227545571	-3.35974425445836	GRIA2
A_21_P0002123	1.79017789125	0.1852041665625	2.81737172392252	0.024367409304327	0.682830939216447	-3.12717490406152	XLOC_002408
A_33_P3260575	1.7894804546875	0.21065268109375	2.51974508374732	0.0380034841644015	0.715834753223122	-3.51394453365762	CERCAM
A_24_P323148	1.78897219125	0.2325266065625	1.53716243744492	0.16573410329046	0.807724706331748	-4.76425418423048	LYPD5
A_21_P0007235	-1.78883287921875	0.023138289609375	-3.5511694875872	0.00847724606742458	0.587237328013119	-2.21612483717386	XLOC_009207
A_32_P125338	1.7886477	0.3087237134375	2.0491702068833	0.0773546858158971	0.770030382930068	-4.12800895600696	FAM43B
A_23_P92467	1.78753556503125	1.23418400242187	1.44542852095261	0.189216952309438	0.810206696172788	-4.87041357390243	QRFPR
A_33_P3277883	-1.786929604375	-0.61087604875	-2.76618453404587	0.0262896020130299	0.692893063486319	-3.19324074293211	LOC100129931
A_23_P134426	1.7862721595	0.7584174080625	2.53786248274855	0.0369825063551639	0.715298238236722	-3.49025937376863	GPNMB
A_33_P3266964	1.785668615625	-0.12079007875	1.02410556523658	0.338011952903654	0.823113288461246	-5.30744370177778	MYH7
A_21_P0014535	1.78532753840625	-0.675984866046875	3.48486129881663	0.0092993216215163	0.594994789657237	-2.29509053831447	LOC100506718
A_23_P403335	-1.7835849378125	0.32162721390625	-1.92686170605181	0.0930088486150559	0.783888024924741	-4.2848924922339	EXPH5
A_24_P870620	-1.783222689375	0.2401666553125	-1.60878646908189	0.149276200130596	0.799428060901265	-4.67927777670048	PTN
A_24_P55295	1.78313632796875	0.516072431015625	2.41966190067007	0.0441865786317748	0.724439406786417	-3.64493402569994	GJA1
A_23_P17438	-1.78246056134375	1.06026222579688	-1.62546904085792	0.145665309007928	0.79883007574658	-4.65924581412111	EDN3
A_24_P927716	1.7821897184375	0.06790692078125	2.25350849783505	0.0567958746373651	0.747471879089741	-3.86239128143814	SLED1
A_21_P0013455	1.782060441875	0.198323834375	1.86995945336239	0.101302558920877	0.788685124795639	-4.35708705193126	XLOC_l2_014048
A_23_P120794	-1.78196012953125	0.510242584140625	-1.44287118166952	0.189912377616658	0.810206696172788	-4.87332635789613	SLC7A4
A_21_P0000718	1.781924061875	-0.2939816990625	1.28314696396403	0.238066368316433	0.810206696172788	-5.04961011170213	M1
A_24_P166126	1.78190372259375	0.892547731296875	1.64609780478402	0.14131214180664	0.796881669360869	-4.6343576128021	MYOZ2
A_21_P0001865	-1.7817159978125	-0.17069059171875	-1.59983110065921	0.151248482366582	0.800319907782905	-4.68999508499988	XLOC_001497
A_32_P47754	1.780944959125	-0.5241913201875	2.21595769007541	0.0601152757107215	0.752124003141761	-3.91142291979826	SLC2A14
A_24_P48898	1.7807031915625	0.27130715015625	5.7761110724398	0.000550034813475443	0.320784096562419	-0.0373015643937737	APOL2
A_33_P3314276	1.780482096875	0.1157189921875	2.25393058026514	0.0567596274554719	0.747471879089741	-3.8618397746031	ASPHD1
A_23_P131683	1.780097744125	0.16092612575	2.29797295384865	0.0531023904324967	0.739962910112379	-3.80425514081924	MAPRE3
A_21_P0006425	-1.77948603121875	0.821991071453125	-3.04179665256867	0.0175217545494442	0.68128933189892	-2.84070531064235	XLOC_008003
A_33_P3410654	1.779113438125	0.8120588390625	1.36938589147801	0.210888797836259	0.810206696172788	-4.9558554049672	CLEC12B
A_23_P394836	-1.77892481625	0.6143030425	-1.93101821045051	0.0924294688782638	0.78354841887813	-4.27959710550045	INF2
A_24_P408736	-1.7785410630625	0.39586835153125	-1.78052346000849	0.115791339292382	0.788851744669679	-4.46928815126325	GALNT5
A_32_P86578	-1.77804245278125	0.881422341765625	-1.8422430333042	0.105596055151994	0.788685124795639	-4.39203529022612	LOC389023
A_23_P103703	1.7776231615625	0.06531972984375	1.3524398818864	0.216005679551136	0.810206696172788	-4.9745525494531	HSPB7
A_23_P4714	-1.777216964625	-0.012470643875	-1.38834839595338	0.205289148403513	0.810206696172788	-4.93478126277869	MIA
A_23_P129169	-1.7759647821875	0.11696905640625	-3.40205020809972	0.0104477809106094	0.619287331335759	-2.39475096812499	CYP11A1
A_23_P52676	1.7757689171875	0.67473021	3.12022322016829	0.0156348908748493	0.672338234610571	-2.74202996418009	CATSPER1
A_23_P149613	-1.77524586264063	0.0758232256015625	-2.15237023658608	0.0661843582726711	0.760617928515755	-3.99426456484294	FMO1
A_33_P3372099	1.7751775459375	0.46872494640625	1.17155170593018	0.277622263426139	0.810206696172788	-5.16538314681776	DDIT4L
A_23_P256724	1.7750874625	-0.0209305446875	4.68911051298045	0.00191437223070129	0.419703160704748	-0.987177814091925	TNFRSF10C
A_19_P00321493	-1.774214460625	0.11232989234375	-1.82789702665542	0.107886379069291	0.788685124795639	-4.41006426485434	LOC100505920
A_33_P3390713	1.77306028459375	0.057599803765625	4.31303665069855	0.00306450164650798	0.448740255153667	-1.36620985478156	TMEM2
A_33_P3214105	1.7722190674375	0.557009184875	3.3779753051628	0.0108094338273612	0.627328350289909	-2.42393637429294	ATF3
A_24_P249253	1.7704453850625	0.78578567840625	1.43253200114424	0.192747215097628	0.810206696172788	-4.88507545892908	LMOD2
A_33_P3372426	1.770409323125	-0.2242876775	2.01587302893727	0.0813408146467191	0.771644844094666	-4.17091966890684	ADAMTS5
A_21_P0014371	1.7696379495625	-0.1267974773125	1.60113630679663	0.150959542962904	0.799951566620864	-4.68843467249243	LOC100506114
A_23_P54968	-1.768468575	0.625074319375	-1.36710073255946	0.211572565582475	0.810206696172788	-4.95838425662605	ST6GALNAC1
A_23_P369237	1.7681823778125	-0.471519675875	1.46418324121892	0.184186028252252	0.810206696172788	-4.84897201423473	ADIPOQ
A_32_P25357	1.76814406375	0.3877936428125	1.72719857345107	0.125346797582721	0.793262473685405	-4.53533173107563	CDH15
A_33_P3279660	-1.76709826221875	0.010430619890625	-1.90022283596879	0.0968064532382877	0.786540456325692	-4.31876161832495	LOC644339
A_23_P321223	1.7664058353125	-0.28124626578125	1.3736783594057	0.209609630443013	0.810206696172788	-4.95109887399623	PMCH
A_21_P0010336	-1.7650133704375	-0.21958192371875	-3.20054932960136	0.0139234590028898	0.660913296740065	-2.64183857811156	XLOC_014388
A_21_P0008497	-1.76486568909375	0.817023087203125	-2.87067192682215	0.0225209942707036	0.681397444282561	-3.0586434220917	XLOC_011148
A_33_P3233916	1.764411420625	-0.2072622725	1.32516978410606	0.22446702871199	0.810206696172788	-5.00436390526871	SOX6
A_23_P342108	1.76319063375	-0.248131634375	6.09003791269923	0.000394924431544481	0.306137130631623	0.199799468646475	CCDC116
A_21_P0002363	-1.7624703396875	0.51382188953125	-1.46079657540032	0.185085545804768	0.810206696172788	-4.85285420630919	XLOC_001878
A_23_P156390	1.7608679528125	0.46232361328125	1.40416472837346	0.200719027072592	0.810206696172788	-4.91708347710586	JAKMIP2
A_23_P211039	1.75984090271875	-0.124889740203125	2.30003245104122	0.0529372976945735	0.739962910112379	-3.80156080137296	ADAMTS1
A_21_P0007557	-1.75965831653125	0.777006944234375	-1.80738811904104	0.111243262103698	0.788851744669679	-4.43576359293134	XLOC_009748
A_23_P63209	1.75814599625	0.4172063146875	2.09478011703236	0.0722049399211952	0.764903014389773	-4.06902636634056	HSD11B1
A_23_P64879	1.7578010346875	-0.07610191046875	6.43220131207914	0.000278959950241725	0.275616706143461	0.441072134793478	KCNJ8
A_21_P0006802	-1.7558428285625	0.94261584815625	-1.03822215825508	0.331814372811871	0.82160563151416	-5.29442611717554	XLOC_008990
A_23_P152305	1.7552320205	0.1066522399375	3.1892006487662	0.0141527021053879	0.665518027919628	-2.65593807103346	CDH11
A_24_P225534	-1.7542449223125	0.11221567775	-1.69988209441887	0.130525255525435	0.794532633355924	-4.56888663478905	RHBDL2
A_23_P12199	-1.7541342984375	0.01988514765625	-1.32641300915979	0.224075119886954	0.810206696172788	-5.00301238662628	FAM46B
A_21_P0001299	-1.7537128684375	0.65651276953125	-1.16895036705212	0.278605956049378	0.810206696172788	-5.16800134200245	XLOC_000202
A_23_P251232	-1.75352175734375	-0.268740913515625	-2.93933095829594	0.0203557303810762	0.681397444282561	-2.97079757632937	TTTY14
A_23_P345361	-1.75296442953125	-0.513318974453125	-1.41315093384023	0.198162679811206	0.810206696172788	-4.90698054480925	C18orf25
A_23_P171388	-1.75279087071875	-0.472919924015625	-2.84054866505719	0.023545815376168	0.681397444282561	-3.09734055333641	TMSB4Y
A_23_P101434	1.75234558846875	0.051308954546875	3.26079056677951	0.0127708151668168	0.646671817995189	-2.56731333278623	NLRP12
A_33_P3391496	1.75227151275	0.7275341014375	3.10759793072124	0.0159235301833584	0.673599482814787	-2.75785950066889	SLIT3
A_21_P0005628	-1.7518414534375	0.86128307671875	-1.08313559009967	0.312688459960069	0.818601697108957	-5.25216414455927	LOC100507056
A_21_P0012153	-1.751542657	-0.36207142975	-3.01768482021924	0.018149017967949	0.68128933189892	-2.8712029696019	XLOC_l2_008689
A_33_P3360997	-1.7506177846875	0.19036848078125	-2.43899667203642	0.0429167990257331	0.724439406786417	-3.6196154463083	TH
A_32_P108254	1.7506124659375	0.02953613359375	2.6745939284038	0.0301323905234401	0.707243281611479	-3.31199108437465	FAM20A
A_23_P157914	-1.7497639409375	0.12228077078125	-1.79555648773884	0.113224946248673	0.788851744669679	-4.45054822875161	MAMDC2
A_21_P0001361	1.7496560453125	0.25012063046875	2.35626962589246	0.0486239811683192	0.731564114322738	-3.72795092737091	XLOC_000332
A_23_P56978	-1.749474700125	0.00617769068750002	-2.1570153131841	0.0657210509446499	0.759816274139258	-3.98822242424262	PTK6
A_33_P3401711	1.7493466628125	-0.30995771546875	1.48983822313938	0.177498326456616	0.810206696172788	-4.81941824868046	USH1G
A_23_P84576	1.7484983259375	0.67346290825	3.36193698734729	0.0110577624428148	0.628990816800425	-2.44343127893003	ANTXR1
A_33_P3393801	-1.74839059765625	-0.650913462421875	-1.46027031892821	0.185225675020276	0.810206696172788	-4.853457056494	PDZK1IP1
A_32_P4199	1.7469408358125	-0.5970032044375	1.47864505578989	0.180388831558115	0.810206696172788	-4.8323436813919	RNF152
A_33_P3298159	-1.74677807475	0.1782034683125	-1.68828865223704	0.13278319491189	0.794992855290063	-4.58306764712407	PTGDS
A_21_P0004119	1.74654739425	0.7222756125	2.01015615458593	0.0820451796522647	0.772622563173025	-4.17827324046279	XLOC_004772
A_23_P1331	1.74585784692188	0.419454726539063	2.76673354075437	0.026268168661478	0.692893063486319	-3.19253093456164	COL13A1
A_33_P3299761	-1.7454051925	0.00962340656250002	-1.26636982903945	0.243689642079265	0.810206696172788	-5.06743119422346	KRT23
A_33_P3397599	1.744823718625	0.0894534875625	1.89821633227725	0.0970984932436158	0.787115201656176	-4.32130776757309	LILRA6
A_23_P80200	-1.744662278875	0.7490535565	-2.34854870040027	0.0491944552913858	0.733424248752822	-3.7380603320827	LOC400891
A_23_P371145	1.7445572475	-0.022370555	1.87002113801725	0.10129319326275	0.788685124795639	-4.35700910680298	ADPRHL1
A_33_P3348239	1.74443528478125	0.061599999578125	2.52605945672201	0.0376444065380524	0.715298238236722	-3.50568838491566	FBN1
A_21_P0002437	1.7425476853125	0.43555435828125	1.43569630506615	0.191875639899127	0.810206696172788	-4.88148428801358	XLOC_002085
A_24_P207828	1.7416621434375	1.30492651890625	0.895737845937414	0.39852138012259	0.842664456827808	-5.41964805781507	LCE2B
A_23_P92107	-1.7409941555625	0.65346021878125	-1.88803728666264	0.0985931719870801	0.787975653755795	-4.33421341010752	SLC15A2
A_21_P0006762	1.7402984089375	0.60082268240625	1.82219639777331	0.108809612766454	0.788685124795639	-4.41721656812514	XLOC_008823
A_33_P3341429	1.739921600625	0.184828670625	2.14400508778473	0.067026915214252	0.761798958360951	-4.00514142180734	NEXN
A_23_P103486	-1.7396656328125	0.35089087546875	-1.49042496822829	0.177347963138307	0.810206696172788	-4.81873938112422	CYP2J2
A_21_P0008040	-1.73782265671875	-0.117316150578125	-3.79721869313273	0.00604617173630256	0.53940601523894	-1.92987110536472	XLOC_010326
A_23_P108280	-1.73724984425	-0.2202093431875	-1.65480112093751	0.139512027592547	0.795985693019029	-4.62381917989446	CYP4F12
A_23_P115200	-1.7360208696875	1.79771215453125	-0.777150769012812	0.461126464446896	0.86513656245765	-5.51268256930827	FCRL4
A_24_P109214	1.7351694171875	-0.94280498015625	0.952169361851591	0.37099423986797	0.833615727233557	-5.37172576558083	APOC1
A_23_P10025	1.735052416875	-0.37776702375	1.58341802628545	0.154925635827047	0.802925019764882	-4.70957048448311	NELL2
A_33_P3291579	1.7348070953125	0.90185667078125	1.30862153907458	0.22974031076472	0.810206696172788	-5.02228357058062	PAX7
A_33_P3237110	1.7339073628125	-0.27729863953125	3.8891127398141	0.00534129311922186	0.531395826619996	-1.82578474156622	GPR137C
A_23_P46482	1.732447463875	0.84655868384375	1.7895471809853	0.114244277480847	0.788851744669679	-4.45804546588177	IL20
A_24_P79403	1.73162772625	0.5177127290625	2.13948629218881	0.067486483121394	0.761798958360951	-4.01101471072892	PF4
A_33_P3239185	1.7287010515625	0.54363621140625	1.29005267912911	0.235784156431616	0.810206696172788	-5.04223385118257	SYT7
A_21_P0011228	1.727103885375	0.1332011823125	2.64468830308621	0.0315095820075443	0.710007227545571	-3.35089371168029	XLOC_l2_003974
A_33_P3229953	1.7270422209375	0.48516679484375	1.17783207162496	0.275259159344368	0.810206696172788	-5.15904637973605	EEF1A2
A_23_P331235	1.7269819454375	-0.093667659125	1.74666908065465	0.121774502301747	0.79314669359325	-4.5112976263881	C5orf38
A_33_P3376965	-1.726771018125	0.1462218084375	-2.04878632913125	0.0773995289854091	0.770030382930068	-4.12850442079433	CHAC1
A_23_P90407	1.72582783925	0.1850654888125	1.95112587395818	0.089675742422909	0.78152825400137	-4.25394078249937	CASP14
A_33_P3251841	1.72564627375	0.1603363	3.00934879549272	0.0183713425339183	0.68128933189892	-2.88176363927491	DSEL
A_33_P3306762	-1.7251053890625	0.27479157359375	-3.68850671099958	0.00701231494870564	0.555055017782893	-2.05500846059718	OLFM1
A_23_P26154	1.72267296490625	-0.737252928640625	0.995029804149122	0.351060124363902	0.826247985183232	-5.33384452037992	PLIN1
A_23_P30200	1.7221577059375	-0.36713708921875	1.88605764795883	0.0988864272406929	0.788173460207243	-4.33672115528048	PCDHB16
A_23_P311670	1.7221520260625	0.85346346415625	1.50865132346416	0.172734002071023	0.810206696172788	-4.79758697718458	C14orf48
A_23_P5370	-1.72182346625	0.557289804375	-2.0176468039738	0.0811234780642866	0.771644844094666	-4.16863722173624	RPRM
A_33_P3238433	-1.7217472215625	0.09174660984375	-1.26222649321556	0.245095671055502	0.810206696172788	-5.07181046353334	ALDH3A1
A_23_P401774	1.719320959625	0.776378128	2.65245441071526	0.0311458039455511	0.707506086360328	-3.34078575711192	ELMOD1
A_32_P33114	-1.7191559859375	0.68790161890625	-2.60711039320528	0.0333327761542794	0.712680337070496	-3.39985297305836	KLB
A_33_P3262510	1.7190131903125	1.27664806953125	1.26243489257985	0.245024787029677	0.810206696172788	-5.07159040600656	LIPK
A_33_P3256391	-1.7185935675625	-0.5428501535625	-2.56012582506763	0.0357663211705344	0.714119269875989	-3.46117070253273	CRB3
A_23_P90542	-1.7181247915625	-0.24073254046875	-1.62995151255105	0.144708959685403	0.798636591324233	-4.65384874111146	ZNF540
A_21_P0012409	1.71737475625	-0.02912379375	2.69598230565728	0.0291857402229273	0.702493013838287	-3.28420445567397	XLOC_l2_009968
A_24_P22800	1.7171712571875	0.74208843109375	1.39835067211613	0.202388459942888	0.810206696172788	-4.92360169579266	PSG11
A_21_P0002266	-1.71716667921875	0.856499918546875	-1.79953247940683	0.11255528308872	0.788851744669679	-4.44558333126936	XLOC_001613
A_19_P00318559	1.7169887559375	0.19488648171875	3.67155856549347	0.00717737437822344	0.55734472660045	-2.07471004880826	XLOC_004323
A_23_P169097	1.7166541318125	0.13821557128125	2.74391542079431	0.027174501327713	0.692893063486319	-3.22205356663769	WISP1
A_23_P16469	1.716181476	0.4305087198125	3.12292516193971	0.0155738407928879	0.672338234610571	-2.73864511118426	PLAUR
A_32_P147622	-1.715943021625	-0.855021759875	-1.32392550779863	0.224859862589496	0.810206696172788	-5.00571583495602	MCF2L-AS1
A_33_P3240578	-1.7145181685	0.797297847625	-2.2839244236951	0.054242463810998	0.742623819960144	-3.8226307257243	C6orf124
A_19_P00318741	-1.71440895625	0.4416252934375	-1.65529596992472	0.139410321273068	0.795985693019029	-4.62321932382809	Q6UXP8
A_23_P145711	1.713577408125	-0.097420246875	5.77892230089401	0.000548375640285761	0.320784096562419	-0.0351086736486028	C7orf10
A_33_P3371999	-1.7132983795	0.4599568655	-1.94022489513437	0.0911585790184594	0.782570463111809	-4.26785782023309	TPPP
A_23_P428184	1.713249218375	-0.20127772675	4.51294568845651	0.00238019990163142	0.429392794377673	-1.16137868999088	HIST1H2AD
A_23_P6909	1.71310989132812	-0.210290000351563	2.07305701310443	0.0746140584136774	0.767644748156138	-4.09714616971865	CCRL1
A_23_P50815	-1.71293748275	-0.00842234862499996	-3.26875050862075	0.0126262652684538	0.645160194819815	-2.55750670099171	TTYH1
A_23_P384532	1.71290101625	0.00632078031249998	1.93042700789813	0.0925116632288655	0.78354841887813	-4.28035046981359	CCDC11
A_21_P0001489	1.71183626071875	0.552378585453125	2.72708576234715	0.0278637533567435	0.694960356203014	-3.24385518604553	XLOC_000780
A_24_P183994	-1.711594296375	0.584630369875	-2.06494126082291	0.0755343091157773	0.767648058765264	-4.10763911013167	RASEF
A_23_P82795	-1.711544705875	0.75458305990625	-2.51604116123214	0.0382157455146726	0.716246808214386	-3.51878807401085	LINC00208
A_33_P3353027	1.710071505	0.4294145984375	4.23778808473686	0.00337550690291481	0.455006883649503	-1.44528937104388	CHN2
A_21_P0006829	1.70981948159375	0.725690519515625	2.16396015980722	0.0650343720517712	0.759816274139258	-3.97918580744782	LOC100507127
A_33_P3332955	-1.7095915011875	0.91080588534375	-1.06022543353361	0.32233233537002	0.818630718960742	-5.27388068448251	CLEC1B
A_23_P326760	-1.709555951	-0.02594666975	-3.32518398678664	0.0116500666127118	0.630090208140357	-2.48826033604542	MYRIP
A_33_P3361758	1.70920884734375	0.446686430859375	1.47017806505444	0.182603368395809	0.810206696172788	-4.84208899696761	C15orf33
A_33_P3421923	-1.70873073825	-0.90456384275	-1.16994345707638	0.278230081908127	0.810206696172788	-5.1670022678418	CADM3
A_24_P418408	1.708590401125	0.4403012381875	2.90326551946752	0.0214645009743489	0.681397444282561	-3.01687799807027	FAM89A
A_24_P164998	-1.7071102455	0.79400649165625	-1.23368735338928	0.254968416888285	0.810206696172788	-5.10173467973922	LOC646627
A_33_P3255131	-1.706163366875	-0.3810449853125	-2.48510237696553	0.0400368666013131	0.719023780783352	-3.55926156993972	KCTD19
A_23_P23074	1.705493086875	0.1390627425625	3.25545753932905	0.0128686446803588	0.648836398381421	-2.57388899061861	IFI44
A_33_P3376321	1.7054903084375	0.35282320796875	2.85824521612555	0.0229379957220678	0.681397444282561	-3.07459605481548	ANK1
A_24_P209047	1.70488603928125	0.438696539828125	3.41386434750194	0.0102750557198888	0.615713250542589	-2.38046356146557	IL5
A_23_P19134	1.704872197625	-0.470608319	1.14453039565949	0.287980828109015	0.810850568096939	-5.19239156882687	GPR98
A_21_P0005927	-1.7006249409375	0.63782926734375	-2.07524338064711	0.0743680406051812	0.76705410263657	-4.0943181911155	XLOC_006726
A_33_P3265374	1.7001703496875	0.46179954296875	2.988688855512	0.0189347945803155	0.681397444282561	-2.90797387675438	HOMER3
A_33_P3313532	-1.70012451184375	0.498788529546875	-1.70390678491568	0.12974986048154	0.794491984405376	-4.56395516926102	ANKRD20A1
A_24_P40001	-1.6997129915625	-0.50809988609375	-2.07970217922484	0.0738687981280724	0.765998150055235	-4.08854936149322	SIGLEC8
A_23_P311901	-1.6992918273125	0.10033181815625	-1.76495891984771	0.118506644889452	0.790340254343572	-4.48863584892053	ATP10B
A_32_P381593	1.69901264090625	1.00455592757813	1.03990027731871	0.331083581083594	0.821464065280231	-5.29287008012621	SLC26A7
A_33_P3666817	1.6987318325	-0.150956555625	1.93960130634568	0.0912441209168458	0.782570463111809	-4.26865337645298	C10orf55
A_24_P111242	-1.696336461875	-0.303883196875	-2.66593160458695	0.0305247762178167	0.707243281611479	-3.32325352831422	SVIP
A_24_P181055	-1.69630939496875	0.179901668453125	-3.36761192316931	0.0109692059559208	0.628507486687151	-2.43652854566803	ST3GAL4
A_23_P109322	-1.6962190921875	0.55959885953125	-1.74490151989818	0.122094790560563	0.793262473685405	-4.51348338190097	PCP4
A_21_P0000176	1.6955129590625	0.03201199953125	1.48797688598169	0.177976085870783	0.810206696172788	-4.82157096234905	CDH13
A_24_P331830	-1.69525416890625	0.148407757578125	-2.17898984305528	0.0635726574802243	0.758772641376157	-3.95961733290912	KAZN
A_33_P3392092	1.6951778344375	-0.7068596970625	1.76781305175529	0.118004248183407	0.790152993885283	-4.48509223778109	ADCYAP1
A_23_P128470	1.694952113125	0.20080732125	2.15815788378359	0.0656075843267608	0.759816274139258	-3.98673596094306	CLEC12A
A_23_P51936	1.6941053003125	-0.55447636234375	0.986596731858402	0.354916210918703	0.828415384386975	-5.34139653835575	TNFRSF9
A_21_P0009810	1.694100525625	0.293515023125	1.72007181746557	0.126678883112235	0.793262473685405	-4.54410485830112	XLOC_013445
A_21_P0006968	1.69356021740625	0.586231448796875	2.77104107344923	0.0261006311070617	0.692893063486319	-3.18696263405587	SFTA1P
A_23_P101093	1.69340568	-0.4538890384375	1.83366827459656	0.106959344585435	0.788685124795639	-4.40281647101939	COPZ2
A_23_P205489	1.69313607078125	-0.083128372890625	1.81518595362199	0.109955330302537	0.788685124795639	-4.42600283668851	SLC7A8
A_33_P3214072	-1.69256963125	-0.06095047	-4.39856052284947	0.00274848503268742	0.438783634382963	-1.27764630786932	LOC729175
A_23_P121596	1.6923432271875	0.30839972984375	1.4762086698492	0.181023582012389	0.810206696172788	-4.83515075278394	PPBP
A_33_P3219475	1.69113941134375	0.389663873796875	3.44819091551669	0.00979028568265229	0.607272989305739	-2.33908131669882	C9orf30-TMEFF1
A_21_P0011392	1.6902464140625	0.31772475234375	2.18895211722615	0.0626218669475165	0.75646212623531	-3.94663806264732	REREP3
A_23_P50081	1.6887814128125	-0.22433776421875	1.79890837148935	0.112660149330973	0.788851744669679	-4.44636289892761	IMPA2
A_23_P252642	1.6883980368125	0.79758888659375	2.20210082846288	0.061388655496143	0.756101380997059	-3.92949765028331	BBS5
A_21_P0011020	1.688008996875	0.332250995	2.1754067602626	0.0639181315636524	0.758886680435994	-3.96428389822083	XLOC_l2_002790
A_24_P269779	1.6871115196875	-0.22789296296875	2.03761373495058	0.0787159254827658	0.771044490733298	-4.14291718188187	CHST3
A_21_P0004314	1.6867434565625	0.56224852078125	2.13642377801226	0.0677997227058623	0.761798958360951	-4.01499425816337	XLOC_004603
A_21_P0011733	-1.68644011153125	0.678634392046875	-2.15158892777685	0.0662626057121212	0.760757575195603	-3.99528069965309	LOC100505851
A_21_P0008663	1.68606301609375	0.367992406328125	1.66985246931528	0.136449241477786	0.794992855290063	-4.60554227175745	XLOC_011331
A_33_P3264238	-1.68557325375	-0.0133026171875	-1.70694590069654	0.129167212809636	0.794216183373376	-4.56022846357042	ZNF280B
A_21_P0000769	-1.68532329484375	1.34777602157813	-1.37236594981159	0.210000008774978	0.810206696172788	-4.95255404131948	LOC100505622
A_21_P0006463	-1.6852132784375	-0.76152507734375	-2.26735486716506	0.0556188278520833	0.744084822088673	-3.8442953068002	XLOC_008236
A_24_P409126	1.6851779720625	0.28553250865625	1.97622709164109	0.0863499582622473	0.776842459105819	-4.22182577032181	FNDC3A
A_23_P64243	-1.68463055990625	0.091119748828125	-3.30239207046347	0.0120342910735871	0.634727541354193	-2.51616756176862	UPK2
A_23_P409502	1.68446878140625	0.841992157609375	1.2524146238405	0.248452796788825	0.810206696172788	-5.08214606616088	NLRP9
A_24_P942969	-1.6823562216875	-0.07377242915625	-1.25413041580479	0.247862942462221	0.810206696172788	-5.08034225525796	FUT2
A_23_P44264	-1.6822070928125	0.25255621578125	-2.42835318317823	0.0436111266831935	0.724439406786417	-3.63355252179871	EMX2
A_23_P383679	-1.6821721115625	0.96234121234375	-1.47544424918493	0.181223149302879	0.810206696172788	-4.83603100394963	HYDIN
A_33_P3258977	1.6812498215625	-0.33988318921875	1.57006672141756	0.157977219770366	0.805896083665064	-4.72542900522361	CLEC4D
A_23_P59261	1.680886794375	0.1997545778125	2.13879935523568	0.0675566190591479	0.761798958360951	-4.0119074096471	TPBG
A_33_P3256425	1.68039498846875	-0.449503285796875	2.0525487452851	0.0769611182398035	0.769270679625647	-4.1236476026665	BICD1
A_21_P0014582	-1.68038093421875	0.835754824453125	-1.49797920649508	0.1754222926963	0.810206696172788	-4.80998747160603	LOC100507330
A_33_P3267562	1.67965143578125	0.498096048984375	2.24161609829894	0.0578267605754509	0.748314041380111	-3.87792704727324	VAX2
A_21_P0011366	1.679565314375	0.66859810875	1.83702904709319	0.106423022748165	0.788685124795639	-4.39859270257707	XLOC_l2_004867
A_23_P154217	1.67929145875	0.393261954375	1.27410635853515	0.241082640494007	0.810206696172788	-5.05923083949012	ITGB6
A_23_P217570	-1.67862632284375	-0.520113671109375	-1.0509233198522	0.326314576985481	0.819372352591004	-5.28260409697398	CAPN6
A_33_P3365760	-1.67763337771875	1.58885529814062	-0.730184545223279	0.487688181323956	0.877465907601472	-5.54649345324451	STAP1
A_33_P3221408	-1.677288135	0.52102869	-1.39143784143036	0.204389317484046	0.810206696172788	-4.93133281494505	NTNG1
A_33_P3274811	-1.6770364153125	-0.27686340015625	-1.10657715028182	0.303060645716572	0.814701409673901	-5.22960883351882	SPRR2F
A_21_P0013727	-1.6765138946875	-0.28270569046875	-2.13910788291981	0.0675251095798473	0.761798958360951	-4.01150647175432	XLOC_l2_015202
A_23_P129903	-1.67579378084375	0.311690561453125	-2.57667207025593	0.034889117409242	0.713378908271464	-3.4395650957839	TRIM16L
A_32_P196142	1.67567813125	0.23594447125	2.39667228258954	0.0457462448328718	0.727414735129082	-3.6750414435922	LOC100130938
A_33_P3243454	1.67469439278125	0.575600544359375	3.51132900792922	0.00896136755652558	0.591044117848355	-2.2634802697894	IGFL3
A_23_P121657	-1.674481918125	0.0984709640625	-2.68264974402993	0.0297721619167309	0.706436466922761	-3.30152170237104	HS3ST1
A_23_P113471	-1.67417387165625	-0.146224914171875	-2.85402405844674	0.0230814743860346	0.681397444282561	-3.08001846821204	FAAH2
A_33_P3369844	-1.673989599	-0.29070435028125	-2.74794084822752	0.0270122813240304	0.692893063486319	-3.21684226090301	CD24
A_33_P3323298	1.673975294625	0.12900082459375	3.62540534240337	0.00764843367869514	0.569240844636	-2.12862155707742	JUN
A_23_P139919	1.67370936340625	-0.931747195140625	1.72625027472493	0.125523283228145	0.793262473685405	-4.53649985145957	CHST11
A_33_P3283611	1.6735452546875	0.00264585609375	2.34017445072389	0.0498208607778116	0.733424248752822	-3.74902423185383	IFIT3
A_21_P0000624	1.6732596305625	0.27277186553125	2.6018910707185	0.033594477489244	0.712680337070496	-3.40665921501337	SLC6A13
A_23_P385199	-1.67314729934375	0.227252524046875	-2.60720195544314	0.0333282039411455	0.712680337070496	-3.39973358426063	EPHA10
A_33_P3275702	-1.67285874371875	-0.052059869703125	-3.31318883439044	0.0118506243530517	0.633402215390496	-2.50293749679792	FMO2
A_23_P51397	1.6724701278125	0.48873016015625	2.55887974942737	0.0358332932900339	0.714375727512283	-3.4627982680436	ENAH
A_23_P91970	1.671615849375	0.34337020625	0.732723467203201	0.486227022327309	0.876530194164227	-5.54471139197855	AADACL2
A_23_P436048	1.67071691296875	-0.521406804921875	1.40361909235926	0.20087518098816	0.810206696172788	-4.91769581303741	LPAR3
A_21_P0010812	1.66993622953125	-0.205079981796875	4.55871400663377	0.00224827271783423	0.42721553846804	-1.11555510231033	LOC645954
A_23_P66137	-1.669473875	0.156237436875	-2.12284623766118	0.0692059262619726	0.763024661583274	-4.03262795250289	SOX8
A_33_P3343196	-1.6681771221875	-0.22440481890625	-1.14273808095531	0.288678953254874	0.810850568096939	-5.19416818131098	CP
A_33_P3291279	-1.66718566253125	0.267971354984375	-2.57754547941697	0.034843432718376	0.713378908271464	-3.43842496115297	ANKRD56
A_33_P3236656	-1.667148305625	-0.2493057425	-1.43803925126649	0.19123256096505	0.810206696172788	-4.87882263431318	SPACA4
A_33_P3332406	-1.666928366875	1.1473204225	-1.03044075053444	0.335219552995227	0.82262974877053	-5.30161769786135	LDLRAD1
A_21_P0003809	1.6667330659375	1.11501780453125	1.24766313533178	0.250092468924449	0.810206696172788	-5.08713337054979	XLOC_004198
A_21_P0011230	1.66642487509375	0.359170747453125	2.49722384430795	0.0393130179390017	0.718982956911802	-3.54340142243949	TPTE2P2
A_23_P127948	1.666194896875	0.0577298446875	1.8041864639046	0.111776221261612	0.788851744669679	-4.43976737201174	ADM
A_33_P3364488	-1.6661291028125	1.81670948578125	-0.506035049824302	0.627519687134985	0.91741880031205	-5.68207192459151	FCAMR
A_23_P25030	1.665696204375	0.52081031853125	2.8582456409767	0.0229379813282294	0.681397444282561	-3.07459550915047	HSD17B6
A_33_P3356816	1.665199787875	0.8074162095	1.11387743901809	0.300111466959962	0.814701409673901	-5.222516543051	LCE1B
A_33_P3343737	-1.66505340803125	0.716504616640625	-2.9181436155171	0.0209996169360892	0.681397444282561	-2.99785099500274	CELA3A
A_33_P3285945	-1.66490503771875	0.148393586046875	-1.35056321369531	0.216578952031344	0.810206696172788	-4.97661512502118	CCL21
A_21_P0014635	-1.66460675834375	-0.486529760203125	-3.05466390899483	0.0171964040901311	0.68128933189892	-2.82446048921475	LOC100506354
A_21_P0002910	-1.6642688084375	-0.45709218796875	-2.52953903302762	0.0374480226451554	0.715298238236722	-3.5011393496577	XLOC_003333
A_23_P109881	1.66383929375	0.474366898125	2.15738076637038	0.0656847372329167	0.759816274139258	-3.98774698705607	ITIH4
A_33_P3232945	1.6624189634375	-0.27863294109375	1.96577369022907	0.0877201214358025	0.778117349918039	-4.235211460948	F2RL1
A_23_P253350	1.66160937165625	-0.264197596328125	4.32854674238075	0.00300436564394724	0.448740255153667	-1.35004471152202	C8orf4
A_23_P18452	1.6615307565625	-0.56546362984375	1.78530522274067	0.114969071619722	0.788851744669679	-4.46333284761889	CXCL9
A_24_P20746	1.66076566640625	0.751385079140625	3.09812942685651	0.0161436924555533	0.674248946908772	-2.76974527009237	PRR16
A_33_P3330264	1.6605339225	0.32990326375	2.00427778412686	0.0827756700393464	0.773812316085813	-4.18583010205585	CXCL1
A_32_P6015	1.6601250434375	0.70468539390625	1.17131196340518	0.277712801738312	0.810206696172788	-5.16562460262064	MNX1
A_23_P101319	-1.6591864615625	-0.16842316703125	-1.9568787906617	0.0889026661745295	0.780015974239919	-4.24658873443163	ZNF285
A_21_P0008643	-1.65863982475	1.3110439933125	-1.03340550923996	0.333918955294351	0.822608461736862	-5.29888228031733	XLOC_011284
A_33_P3220137	-1.6584568171875	0.23732325984375	-1.79871943641902	0.112691913649102	0.788851744669679	-4.44659887904345	LHFPL1
A_21_P0002298	1.658350496875	0.0273798946875	4.37722651426843	0.00282383811801885	0.443049583414914	-1.299607699112	XLOC_001703
A_23_P334328	-1.6580552584375	0.66825908390625	-1.6058996538846	0.1499093707698	0.799428060901265	-4.68273534364995	LAMB4
A_23_P423237	1.6574259159375	0.18284159859375	1.3101155251917	0.229259887767702	0.810206696172788	-5.0206711584776	SGCG
A_21_P0008227	1.65720903625	0.0806167625	1.73952176560106	0.123074524944613	0.793262473685405	-4.52013119519225	XLOC_010743
A_33_P3293009	-1.6568218896875	0.67967547234375	-1.0895029332082	0.310049396021743	0.817800572069022	-5.24607073665959	NKAIN4
A_23_P375372	1.656775341625	0.72559616	1.6617035043151	0.138099599906717	0.795444946025485	-4.61544568761946	FGA
A_21_P0014116	-1.6563079951875	-0.07097584865625	-2.82580647471726	0.0240649985592042	0.682830939216447	-3.11631138389247	LOC100507134
A_33_P3254136	-1.656262578375	-0.705605698	-2.30746529477073	0.052345759335589	0.73838517735014	-3.7918357943343	PKHD1L1
A_21_P0010605	1.6560466225	0.17429551375	1.78073479099079	0.115754881278824	0.788851744669679	-4.46902506611959	XLOC_l2_000804
A_23_P404494	1.65577267625	-0.328681115	1.11083634937066	0.301337183392871	0.814701409673901	-5.22547487549599	IL7R
A_33_P3279019	-1.6551460390625	-0.00380939296875003	-1.21923690924927	0.260093894205906	0.810206696172788	-5.11672368343416	SERPINB13
A_33_P3226775	-1.652865948125	-0.0995877753125	-2.13361002883851	0.0680887901272674	0.762210237281691	-4.0186498678758	MUC20
A_33_P3214869	-1.65244768703125	0.152521546484375	-1.55861189494654	0.160639131801777	0.807238959307446	-4.73898726105213	KPNA7
A_21_P0009772	1.65221417553125	-0.050040378453125	2.72253097343731	0.0280533960911	0.694960356203014	-3.24975939474788	XLOC_013368
A_21_P0006452	1.65166376375	0.7037107721875	1.54022968138321	0.164996615625525	0.80731764782827	-4.76065088534251	XLOC_008177
A_23_P113777	1.65071809625	0.3753356109375	2.00749521818502	0.082375062414472	0.773432326396724	-4.18169453473682	ITGBL1
A_24_P932939	-1.6504168913125	0.64028725496875	-2.84133286813694	0.0235185273955721	0.681397444282561	-3.09633200062901	LOC401052
A_24_P378402	-1.64984434796875	0.155841016484375	-4.29298527524403	0.00314419971454454	0.448740255153667	-1.38717625067406	ZNF597
A_21_P0010216	-1.649364000875	0.9109779701875	-1.1826561655445	0.273455315802813	0.810206696172788	-5.15416395295096	XLOC_014115
A_24_P318656	1.649025710625	0.0575817884375	2.06065959405454	0.0760243078314494	0.767673752872671	-4.1131720416474	ITGB3
A_24_P98109	1.64890010021875	-0.596301332203125	1.44120254126063	0.190367363810762	0.810206696172788	-4.87522549406922	SNX10
A_33_P3347872	1.64863465703125	0.715333407109375	1.44883375656894	0.188294482444072	0.810206696172788	-4.8665309453901	LOC100128727
A_21_P0013022	-1.6484582285625	-0.03565746215625	-1.48304622262028	0.179247267095496	0.810206696172788	-4.82726710293153	XLOC_l2_012518
A_33_P3389332	1.6468145353125	0.05627127921875	1.69026812655011	0.132395099809178	0.794992855290063	-4.58064896193765	LOC100128531
A_21_P0007301	-1.64677591690625	0.162918403734375	-2.88707223731502	0.0219827521837094	0.681397444282561	-3.03761407416447	XLOC_009337
A_19_P00807053	-1.64627300190625	-0.102078512171875	-2.54428974366467	0.0366271055700009	0.715082535601848	-3.48185971849575	LOC100506411
A_19_P00317277	-1.646146391875	1.0936707625	-1.46121572211982	0.184974005193882	0.810206696172788	-4.85237397677859	LOC100506328
A_21_P0004788	1.64565258375	0.78562008196875	1.1518798305	0.285132563959806	0.810303671001994	-5.18508707327878	XLOC_005870
A_33_P3267380	1.6447695878125	0.41680325328125	1.64273436854748	0.142013570135028	0.796881669360869	-4.63842424856933	SGCD
A_33_P3360341	1.64359072040625	-0.907830082390625	1.501955799931	0.17441620770901	0.810206696172788	-4.80537181119798	GATA3
A_33_P3300267	-1.64321040815625	-0.00375255592187503	-1.51763670663559	0.17049955471444	0.809631063273003	-4.7871137839364	VIT
A_21_P0010625	-1.6429492853125	0.68794735609375	-2.56786772130917	0.0353530940844921	0.713378908271464	-3.45106007160653	XLOC_l2_000945
A_23_P141173	1.6428089083125	-0.12899493540625	1.60640718941565	0.149797872821226	0.799428060901265	-4.68212765429877	MPO
A_21_P0007477	1.6420071090625	0.47662571828125	1.71340415652511	0.127937210314504	0.793262473685405	-4.55230092298997	LOC100131138
A_21_P0012055	-1.64162182875	1.1897866740625	-1.32404470422289	0.224822205023065	0.810206696172788	-5.00558635752915	LINC00487
A_33_P3880302	1.64105604315625	0.086599216890625	3.64719743690926	0.00742199770090339	0.562906937737126	-2.10311899615377	EPHB2
A_21_P0006494	-1.64024173592188	-0.0404653023046875	-1.31399124547487	0.228017601646026	0.810206696172788	-5.01648320862227	XLOC_007967
A_33_P3358735	-1.63940056015625	0.544828828046875	-1.97073758446596	0.0870668649111788	0.776842459105819	-4.22885713322177	PCSK5
A_33_P3346483	1.6391589459375	0.31308915453125	1.16476112779381	0.280196146584492	0.810206696172788	-5.1722096802137	SYNPO2L
A_23_P410717	-1.63848252846875	0.504932922046875	-1.78423574219708	0.115152495307325	0.788851744669679	-4.4646652542562	C1orf51
A_32_P106376	1.63838356625	0.4596073390625	2.04603364612486	0.0777218369814175	0.770407590885622	-4.13205676558205	VGLL2
A_24_P377124	-1.6382771413125	0.2232195690625	-2.83842209625781	0.0236199802833995	0.681397444282561	-3.10007580646435	THPO
A_21_P0009595	-1.637777560625	1.678943144375	-0.868166921696699	0.412501967444435	0.846978911873895	-5.44222565383939	LOC645321
A_23_P85765	1.6372830625	-0.2549401075	1.78611540699616	0.114830304076262	0.788851744669679	-4.46232331039597	CACNA1S
A_21_P0008085	-1.6362541775	0.400838954375	-3.07994039465938	0.0165756965866267	0.676930651131107	-2.79261162182438	XLOC_010439
A_21_P0009547	-1.6362046186875	0.62022322784375	-2.49404840462962	0.0395013395398494	0.718982956911802	-3.54755591919885	XLOC_012821
A_23_P211212	1.63605893334375	0.303520494796875	4.38164641797039	0.00280804330872542	0.442476116277699	-1.29505067479643	COL18A1
A_24_P407259	-1.6359739559375	-0.40380716015625	-1.56220225407191	0.159800409114002	0.80701830974772	-4.73474239889292	SOX21
A_19_P00800166	1.6359712940625	0.26217800828125	2.63701418566431	0.0318733637817405	0.710007227545571	-3.36088552969126	LOC375295
A_21_P0001145	-1.63521075515625	0.726042853015625	-1.41755096305733	0.196921522595821	0.810206696172788	-4.90202126033656	XLOC_000883
A_23_P54055	1.6349172140625	0.09934289921875	1.65009184646014	0.140483385744089	0.796555164612113	-4.6295241811923	AJUBA
A_33_P3221859	1.634846654875	-0.62189806765625	1.97397482044725	0.0866433964176535	0.776842459105819	-4.22471117293166	SHOX2
A_23_P119448	1.63479941271875	0.338449623234375	1.89410563701262	0.097699450900197	0.787791096075594	-4.32652180004276	PPP6R1
A_32_P24140	-1.63476726325	-0.4039794738125	-1.78736485599909	0.114616611848108	0.788851744669679	-4.46076613093728	GAS2
A_21_P0014873	1.63467791796875	0.200818168234375	1.32571542495638	0.224294950304564	0.810206696172788	-5.00377082521367	ARL2BPP2
A_21_P0010853	1.63452274346875	0.717204462546875	1.81390432971584	0.110166028231272	0.788685124795639	-4.42760797835553	XLOC_l2_001841
A_21_P0006831	-1.633876754	-0.261488200625	-3.42330380517892	0.0101392420217132	0.614653231601857	-2.36906444540723	XLOC_008375
A_32_P427222	1.6335140055	0.9208627915	0.953733259615395	0.370252152087549	0.833384966591939	-5.37036569939723	HEATR7B1
A_33_P3291445	1.6329973390625	0.34385221453125	3.40597692451959	0.010390029838321	0.619287331335759	-2.38999966450181	PIGK
A_24_P181254	1.63299109409375	0.254188952359375	1.14281546256809	0.288648783796926	0.810850568096939	-5.19409151616092	OLFM4
A_23_P202810	-1.6320588838125	-0.08018924559375	-1.15407299102144	0.284287089740329	0.810206696172788	-5.18290128886007	OVOL1
A_33_P3687198	1.6319866975	-0.804597549375	0.957802947273475	0.368326277281467	0.832869778606562	-5.36681849012881	LOC283454
A_23_P250122	1.629390134375	0.240188465625	2.2026227771476	0.0613402058286187	0.75599015627627	-3.92881702916558	FAM20C
A_23_P412214	-1.629277824125	0.0474407069999999	-1.84453465810511	0.105234542123305	0.788685124795639	-4.38915147217131	RAP1GAP2
A_32_P449380	-1.6290999508125	0.13029959528125	-1.92540860289446	0.0932122277305117	0.783888024924741	-4.28674307671407	WDR38
A_33_P3270863	-1.6284664	-0.5808760271875	-1.23097706799029	0.255923213500663	0.810206696172788	-5.10455441084728	XDH
A_23_P352799	1.6282957083125	0.76134991696875	1.70450907421672	0.129634196212564	0.794449030417706	-4.56321680950126	NPW
A_33_P3843873	1.6281630323125	1.36274204365625	0.822653902199983	0.436343775281269	0.856115269026724	-5.47825411100019	ESRG
A_23_P409093	-1.62778927375	0.629479176875	-2.10718434373033	0.0708639414903736	0.764481066023162	-4.05294858019572	ANO4
A_23_P77993	1.62769949625	0.1926531590625	1.88809849881387	0.0985841176618744	0.787975653755795	-4.33413585710644	C1QL1
A_24_P397255	-1.6271533875	-0.024614178125	-1.44131935636189	0.19033548038069	0.810206696172788	-4.87509257964152	ENPP6
A_21_P0005663	-1.62686182803125	0.776853823359375	-1.46868213862173	0.182997153621955	0.810206696172788	-4.8438078772839	XLOC_006730
A_23_P214080	1.62647607246875	0.144314333109375	4.41879455526703	0.00267904331244751	0.438490253646045	-1.25689756893325	EGR1
A_21_P0007597	1.6259010940625	0.11832235171875	2.41698824379938	0.0443651516285796	0.724439406786417	-3.64843536548981	XLOC_009820
A_23_P90743	1.62539956251563	0.580402434929688	1.79051418621055	0.114079661339847	0.788851744669679	-4.45683957384087	REG1A
A_23_P82990	-1.62534220409375	0.168287562984375	-0.742552071489418	0.480597744594117	0.874122232124847	-5.53776310117586	OGN
A_21_P0010042	1.625127941375	-0.1516710856875	1.4783553902761	0.180464193070997	0.810206696172788	-4.83267753822579	XLOC_013754
A_33_P3609033	1.62499896303125	0.251862274734375	2.24485463051465	0.0575441847106348	0.748266116871578	-3.87369698832135	LOC401022
A_24_P131646	1.6247029228125	-0.06092432203125	1.58785763026567	0.153922967719982	0.802778039586609	-4.70428413473111	MYL3
A_23_P501933	1.624286196625	0.598267802375	1.56131172532579	0.160008066019037	0.807238959307446	-4.73579567579014	CACNG6
A_21_P0014465	1.624042456875	-0.603243345	1.39682264294273	0.202829241967182	0.810206696172788	-4.9253123795682	LOC100507286
A_33_P3287158	1.6238656790625	0.10367388703125	4.14621752863076	0.00380118536088064	0.460594251629249	-1.54298117396812	NLGN4X
A_33_P3348924	-1.62351650875	0.82700729796875	-1.80102906460621	0.112304196892506	0.788851744669679	-4.44371360925342	LOC100128348
A_21_P0009023	-1.62329943090625	0.206356616796875	-2.78404082125759	0.0256017262965772	0.688729429584852	-3.17016769262575	XLOC_011924
A_21_P0011458	-1.6232659078125	-0.26943221890625	-3.66425413788437	0.00724979837119961	0.55734472660045	-2.08321704676012	XLOC_l2_005415
A_33_P3396214	1.6229690065625	-0.76680095078125	1.12577545784321	0.295354625438093	0.813197336987136	-5.21088927989041	KREMEN2
A_33_P3413821	1.62141798828125	0.424505003515625	3.35061679349627	0.0112366983107492	0.629120987909211	-2.45721605819852	KIRREL
A_23_P167005	-1.620573703125	-0.35769220625	-2.61064705546725	0.0331566397561616	0.712680337070496	-3.39524180970797	GPR160
A_23_P158096	1.620423973125	0.3477604590625	4.57900542053138	0.00219236332464243	0.42721553846804	-1.09536647343561	COL27A1
A_23_P359245	1.6197058515625	0.21659030953125	2.41704771016546	0.0443611719102113	0.724439406786417	-3.64835748969539	MET
A_21_P0008263	1.619194479375	0.406637803125	3.82010837393795	0.00586165889431196	0.537730225361212	-1.90379837490011	XLOC_010693
A_21_P0013129	1.6190538465625	-0.04266228671875	1.75959357966931	0.11945656686769	0.791730594835201	-4.49529206297412	XLOC_l2_012473
A_24_P282547	1.61897682546875	0.788786464328125	1.54889783530315	0.16292857932499	0.807297108472897	-4.75044998143315	CFHR4
A_21_P0011355	1.61890830203125	0.371921029828125	2.92280423553388	0.0208561703418167	0.681397444282561	-2.99189570853265	LOC653075
A_33_P3227079	1.618386041875	0.2231299803125	4.3981199853576	0.00275001863918844	0.438783634382963	-1.27809892132759	PPAPDC3
A_24_P306594	1.618384452875	0.20326056821875	2.86749076177231	0.0226269836998996	0.681397444282561	-3.06272570358803	LOC100506310
A_23_P140373	1.61822335460937	-0.0936403074296875	3.80597489890414	0.00597485779575057	0.53940601523894	-1.91988586205748	FLVCR2
A_33_P3405606	-1.617815818375	1.1494865066875	-0.839538843994924	0.427387910592367	0.853144826325678	-5.46507088494163	LOC727677
A_23_P168551	1.6172440753125	0.29245463296875	2.7967770702018	0.0251225568430887	0.686261328337749	-3.15372759219201	SLC29A4
A_33_P3416331	-1.61717026714062	0.767508905445313	-1.30877897546841	0.229689642905006	0.810206696172788	-5.02211370517935	SLC10A5
A_23_P400298	-1.61611799389062	-0.218917874617188	-1.62948035823347	0.144809207694296	0.798636591324233	-4.65441631793978	PRSS22
A_33_P3542801	1.61599469475	-0.47755462434375	1.31751534914694	0.226893063297423	0.810206696172788	-5.01266895015634	LOC729291
A_23_P369899	1.6151285171875	0.16722685734375	2.21834406488852	0.0598986605988442	0.752124003141761	-3.90830906493667	TMEM158
A_33_P3391778	-1.61430321810938	0.786512565507812	-1.67396789715261	0.135622780238694	0.794992855290063	-4.60053361836316	RALYL
A_23_P373742	1.61417391715625	0.734877123296875	1.87452201619322	0.100612063519135	0.788685124795639	-4.35131983248489	TRIML1
A_33_P3250820	1.612634791875	0.568760260625	2.76159963318915	0.0264693094369588	0.692893063486319	-3.19916953539368	FREM2
A_19_P00318938	1.6125886085625	0.97898800096875	1.37876753971157	0.20810185610142	0.810206696172788	-4.94544888391442	XLOC_002569
A_19_P00321941	1.61244172125	0.6046126134375	1.73449241429692	0.123997153900778	0.793262473685405	-4.52633948001299	LOC100216001
A_24_P28722	1.61237537025	0.51873799065625	2.58352072650159	0.0345325365709369	0.713378908271464	-3.43062591232538	RSAD2
A_33_P3418686	-1.61202751253125	0.812315339421875	-1.60328757438204	0.150484417194833	0.799428060901265	-4.68586158183965	HCN4
A_33_P3411338	1.6118616659375	0.21071411046875	3.03432771039701	0.0177135785058705	0.68128933189892	-2.85014450098737	ENPEP
A_33_P3278664	1.61121051375	0.069814673125	1.7643160452561	0.118620085894114	0.790694804404631	-4.48943375773863	PDLIM5
A_21_P0003319	-1.610500150625	0.2691340265625	-2.08962183318735	0.0727699507211891	0.765774707064856	-4.0757079063025	XLOC_003737
A_23_P430658	1.61017398171875	0.554138473984375	2.90814713690326	0.0213107917213763	0.681397444282561	-3.01063243423031	HEYL
A_21_P0000993	1.6098615625	-0.1110968459375	1.51434854707894	0.171314185250588	0.809744952035455	-4.79094983071201	XLOC_000292
A_33_P3380992	1.6093943500625	-0.27045234878125	1.1054840934827	0.303504223484129	0.814701409673901	-5.2306679877595	AKR1B15
A_21_P0006229	-1.60931245740625	0.318912282453125	-1.84256162044077	0.105545725590434	0.788685124795639	-4.39163443820582	XLOC_007573
A_23_P134041	1.6088129115625	-0.07247333921875	1.2840944377053	0.237752131512002	0.810206696172788	-5.04859947839884	TBX18
A_33_P3608210	1.6080576409375	0.59094541328125	1.14635309613812	0.287272282560623	0.810850568096939	-5.19058292583691	MIR31HG
A_24_P132008	1.60777576125	-0.087327865	4.34545796906052	0.00294026122127236	0.448740255153667	-1.3324716736126	MSX2
A_24_P413126	1.60760091628125	0.250360619359375	2.28116191071466	0.0544695314318702	0.742738391647854	-3.82624336675298	PMEPA1
A_33_P3411075	1.60705195915625	0.515830735609375	2.97807685718149	0.0192312506226213	0.681397444282561	-2.92145685256468	FSCN1
A_23_P122863	1.606757283125	-0.16258229125	2.71338379912997	0.0284383032416238	0.697517853928514	-3.26162132049072	GRB10
A_23_P255331	-1.60650059375	0.24474099625	-2.04627947878925	0.0776929991720461	0.770407590885622	-4.13173955356761	C4orf49
A_24_P82106	1.60604828625	0.601270743125	2.34347699550304	0.0495728680733214	0.733424248752822	-3.74470053602349	MMP14
A_21_P0003205	-1.605851128125	0.03898619625	-2.56708602203299	0.0353945939766764	0.713378908271464	-3.45208082531059	XLOC_003384
A_33_P3223990	1.6054186415625	0.06610825765625	2.34016798778452	0.0498213473168687	0.733424248752822	-3.74903269297165	TPM3
A_21_P0012934	-1.60535871890625	0.142445853234375	-2.96786248019194	0.0195212093547206	0.681397444282561	-2.93444729009287	XLOC_l2_012323
A_23_P146325	1.6027884178125	-0.24101607078125	2.20202894756324	0.0613953308048618	0.756101380997059	-3.92959138170444	ASAP1-IT1
A_23_P208788	-1.6024828315625	-0.73476493421875	-1.17174255822965	0.277550205822507	0.810206696172788	-5.16519090745668	C19orf33
A_33_P3220911	1.60241563596875	-0.148467469390625	3.17700351449157	0.0144035522207569	0.66569112729042	-2.67111243806658	BST2
A_23_P47924	1.6022706375	0.645170266375	2.46832847052477	0.0410610755046667	0.721694708651467	-3.58121471849546	PTPRR
A_21_P0001257	-1.60205015028125	0.734980975296875	-1.26156227136929	0.245321712756322	0.810206696172788	-5.07251169512705	XLOC_000032
A_23_P339818	1.60138976884375	0.627882134953125	2.81377123400667	0.024497702181797	0.682830939216447	-3.13181418734378	ARRDC4
A_23_P316511	1.6010065949375	-0.16054092153125	2.35587520472048	0.0486529607121668	0.731564114322738	-3.72846738114684	HOXB3
A_23_P331560	-1.6005694625	-0.250592801875	-2.75667672530409	0.02666368802421	0.692893063486319	-3.20553737143441	SLC26A4
A_23_P338534	-1.60027393440625	0.573468610484375	-2.85795776446549	0.0229477366685316	0.681397444282561	-3.07496525255817	HIF3A
A_21_P0000497	1.60007198057812	-0.554109502648438	1.92618884810471	0.0931029695759424	0.783888024924741	-4.28574944677146	SNORD1B
A_23_P208747	1.60006953659375	-0.271551007828125	3.19640894318423	0.0140066350896817	0.661100146804985	-2.64698038696423	PGLYRP1
A_32_P208350	1.598847628125	0.24577651	2.21627530683492	0.0600863999737978	0.752124003141761	-3.91100849645551	TDRD9
A_32_P221	-1.5982135064375	0.79657096209375	-1.15462075385724	0.284076245474112	0.810206696172788	-5.18235493689543	C16orf78
A_21_P0010049	1.59800391715625	0.626665939046875	1.80361775204298	0.111871145384729	0.788851744669679	-4.44047833126431	XLOC_013774
A_21_P0012452	1.596832112875	0.154454574875	3.23828949834605	0.0131890224936075	0.654010768699037	-2.59508642534716	XLOC_l2_010267
A_33_P3354836	-1.59653429890625	0.712684178078125	-1.70113919210702	0.130282598001423	0.794532633355924	-4.56734677560254	OR4P4
A_23_P149529	-1.59618588571875	-0.037636614140625	-1.55464433982359	0.1615706475687	0.807297108472897	-4.74367295383516	TACSTD2
A_23_P7901	1.59577592829688	0.910850014257812	1.02928351890379	0.335728285852755	0.8227531522998	-5.30268386553349	TTLL2
A_19_P00809728	1.5954404113125	0.43323644653125	3.12907402332178	0.0154358456997232	0.672338234610571	-2.73094587764252	LOC100287765
A_33_P3308232	-1.594586201875	0.1442411859375	-1.22555551951784	0.25784217838597	0.810206696172788	-5.11018323075551	LINC00230A
A_33_P3222391	1.5934177740625	1.1128094968125	1.42990985719151	0.193472123718169	0.810206696172788	-4.88804821342067	FILIP1L
A_23_P138725	1.5928844943125	0.46013553971875	3.08132333242572	0.0165424257839813	0.676930651131107	-2.79087151410912	MARVELD1
A_23_P9711	-1.5928092265625	1.28009237515625	-1.10630611196844	0.303170588155635	0.814701409673901	-5.22987153241172	HS3ST4
A_23_P427014	-1.592441589375	1.5798658390625	-1.00353358514853	0.347204371622773	0.825729716399467	-5.32618097854188	CLDN8
A_21_P0012518	1.5921623214375	0.73179851271875	2.5507935134965	0.0362710415446244	0.715082535601848	-3.47336167434232	XLOC_l2_010014
A_23_P151637	1.5916327088125	-0.21415928315625	1.64877292766335	0.140756557873801	0.796555164612113	-4.63112080497588	RNASE2
A_21_P0002882	1.59147709790625	0.828149400640625	1.68272225998889	0.1338802546134	0.794992855290063	-4.58986334171041	XLOC_003263
A_24_P313431	-1.5904069546875	-0.44770862515625	-2.12965771661029	0.0684968931711091	0.762247540501848	-4.0237835730282	CBLN1
A_24_P247026	-1.59040676465625	0.279761166703125	-2.3756971409152	0.0472180011840279	0.729743130547732	-3.70251072829249	FAM154B
A_23_P207564	1.59013129109375	0.074940260546875	4.25040514074079	0.00332104436368767	0.455006883649503	-1.43195443599913	CCL4
A_21_P0011875	1.5892505573125	0.21039773071875	1.82147037684986	0.108927734832496	0.788685124795639	-4.41812698168094	LOC440934
A_33_P3224844	-1.58919183848438	0.765249691382813	-1.38687572422577	0.205719303712172	0.810206696172788	-4.93642359850309	TSG1
A_24_P129417	1.5890391625	-0.035973121875	1.6943394660686	0.131600211381835	0.794533927332568	-4.57567089505188	BMP1
A_21_P0005576	1.588782422	0.7093405238125	2.33017563755632	0.050579359268005	0.734010810188278	-3.76211356416106	XLOC_006254
A_23_P50241	-1.588507486125	0.65944457759375	-1.27831741774517	0.239673645156921	0.810206696172788	-5.05475464949138	CLPTM1
A_23_P147918	-1.58850362825	-0.086088692875	-1.80738143407514	0.111244372378479	0.788851744669679	-4.43577195503758	S100A16
A_21_P0010778	1.587795984375	0.233295900625	5.01013147717354	0.00130223009559661	0.402285332513118	-0.684688693507378	XLOC_l2_001134
A_33_P3266010	1.5873800796875	-0.26361959796875	1.73064064976951	0.124708163461788	0.793262473685405	-4.5310898314694	RIN1
A_21_P0007532	1.587267015	0.06174825625	6.92325951132173	0.000173321710688156	0.254542672193474	0.758369515388934	XLOC_009683
A_33_P3839897	1.5871695096875	-0.23477249984375	5.32596581560398	0.000904078468537715	0.372943393618985	-0.405418061715068	RNU4ATAC
A_21_P0014672	-1.58712824571875	0.639988666203125	-1.17415438574936	0.27664093263302	0.810206696172788	-5.16275978347718	LOC100505554
A_24_P272313	-1.587052297625	0.600268893375	-1.67029051617673	0.136361049767784	0.794992855290063	-4.60500937794959	C2orf55
A_33_P3379326	1.5869642125	0.7191662665625	1.66210810122124	0.138017222348685	0.795417519848925	-4.61495443120669	MSR1
A_33_P3302185	-1.586306875	-0.379522189375	-1.08161036526593	0.31332327269293	0.818630718960742	-5.253620044439	HS3ST6
A_33_P3308586	-1.58501359340625	0.071557583453125	-3.04101179885819	0.0175418085175164	0.68128933189892	-2.84169686899305	DUXA
A_21_P0004682	1.58497233346875	0.358399652328125	2.48051008409199	0.0403146478084619	0.719023780783352	-3.56527120960581	LOC643623
A_24_P122337	-1.584834753	0.47137176875	-2.36568509976358	0.047937357498761	0.731077121169112	-3.71562184286962	SYTL4
A_23_P344568	1.58470353125	0.1742015078125	2.32680214099162	0.0508378928957645	0.734010810188278	-3.7665293507431	FAM124A
A_21_P0009917	-1.5845890828125	-0.26841447859375	-2.14365423753221	0.0670624856009219	0.761798958360951	-4.00559749708397	XLOC_013814
A_33_P3257030	1.584536908125	0.2138983378125	2.48082594026984	0.0402954791927534	0.719023780783352	-3.56485785351217	LEPREL4
A_21_P0006881	-1.58449051678125	0.511196789734375	-2.12836439524897	0.0686309636240866	0.762247540501848	-4.02546319596405	XLOC_008510
A_24_P227927	1.58418250346875	-0.791883351390625	0.871232950846462	0.410930000067137	0.846840667059689	-5.43974261117433	IL21R
A_23_P24784	1.58387551284375	0.069163904046875	1.15163509867637	0.285227036918848	0.810309675894553	-5.18533081040922	TNNI2
A_23_P34744	1.58383078853125	0.513449060578125	2.59443770742306	0.0339718703961027	0.712991989771147	-3.41638116664188	CTSK
A_23_P368691	1.58354200703125	0.593005753890625	2.73952251818172	0.0273526855375513	0.693230725019887	-3.22774209386935	ABCC9
A_21_P0010913	-1.58198914396875	0.639483102890625	-1.75241272013694	0.120739209179402	0.792501839162875	-4.50418977852763	XLOC_l2_001440
A_21_P0014610	1.5818952496875	0.40091867778125	2.83709525189438	0.0236663780265912	0.681397444282561	-3.10178265470061	LOC100506941
A_23_P161624	1.5815595741875	-0.17780412615625	1.83483291218848	0.106773195947525	0.788685124795639	-4.40135303385449	FOSL1
A_21_P0001923	1.581540379375	0.25664631	1.69149708516131	0.132154685275601	0.794992855290063	-4.57914677880173	XLOC_001699
A_21_P0000425	1.5814073346875	0.17160524609375	2.03041463609038	0.0795757772353729	0.771044490733298	-4.15219622484284	SNORD114-28
A_23_P350886	-1.58129445390625	1.03684982314063	-1.15708665906668	0.283128659497407	0.810206696172788	-5.17989325174991	KIAA0240
A_23_P125233	1.5807594503125	-0.35674052671875	0.972766105353616	0.361310363379735	0.830616035862642	-5.35367820699963	CNN1
A_21_P0001640	-1.580449201375	0.52785093715625	-2.20093613470303	0.0614969055823178	0.75646212623531	-3.93101635215117	XLOC_001249
A_21_P0003404	-1.5803048143125	0.52934238925	-2.27334146301433	0.0551175400291841	0.743929379451745	-3.83646901996173	XLOC_003695
A_21_P0009025	1.58014630703125	0.797197689421875	1.07671241796732	0.315368793741747	0.818630718960742	-5.25828564098921	XLOC_011927
A_33_P3423585	-1.5790869721875	0.49415434046875	-1.02201577152228	0.33893704663146	0.823563033008798	-5.30935979819288	UNC13C
A_21_P0006899	-1.578827876125	0.75292058025	-1.55264306769545	0.162042382586035	0.807297108472897	-4.7460344091375	XLOC_008573
A_24_P375761	1.57829358584375	-0.045550825828125	2.86744279627154	0.0226285857907441	0.681397444282561	-3.06278726402474	STGC3
A_33_P3277753	1.57777915653125	0.640894098109375	2.03233605382137	0.0793453873336175	0.771044490733298	-4.14972029041513	ANKRD23
A_24_P244944	-1.5774333395625	0.76154204709375	-0.962814803362433	0.365964941810083	0.832676914013535	-5.36243434179044	MCTP2
A_21_P0001574	1.5773422846875	-0.0134962567187499	0.82692327450916	0.434066955520415	0.855252350607204	-5.47494132225617	XLOC_000983
A_23_P128613	1.57720837828125	0.412478444359375	3.70210037988402	0.00688287933204297	0.550342999230925	-2.03924363831619	KDELC1
A_23_P205713	-1.5771076650625	-0.23715102840625	-2.17390788637756	0.0640632045947202	0.758886680435994	-3.96623575238681	STXBP6
A_33_P3382565	1.57705026184375	0.089104902859375	3.91589443594122	0.00515298542202807	0.523962579816197	-1.79574508255244	KIF26B
A_23_P31407	-1.5770242928125	1.11006904796875	-0.720383896415757	0.493355391703952	0.878521325747398	-5.55332289050463	AGR2
A_21_P0006076	-1.57693919096875	0.799372119546875	-1.60592046029085	0.149904798409708	0.799428060901265	-4.68271043304424	XLOC_007700
A_21_P0011772	-1.57664285754687	0.172397561773438	-2.84562066169798	0.0233699075241269	0.681397444282561	-3.09081859589105	SIGLEC11
A_24_P313993	-1.57556108984375	-0.162685150265625	-2.69437906461401	0.0292556200194917	0.702867267962632	-3.2862861949008	CAPS
A_33_P3227857	-1.5734827798125	-0.36675350634375	-2.74479098242305	0.0271391312906841	0.692893063486319	-3.22091995577482	COX18
A_23_P336506	-1.573368826875	-0.25754664303125	-2.29704451440943	0.0531769852503575	0.739962910112379	-3.80546973267312	TAS2R9
A_24_P147242	1.57328270609375	-0.526681496171875	1.43682302495816	0.191566144154224	0.810206696172788	-4.88020458214803	RBFOX1
A_33_P3242659	1.5728652928125	-0.57344610171875	1.88313044783242	0.0993215920749116	0.788173460207243	-4.34042793316872	KIF13A
A_33_P3398195	1.57075264984375	0.329939187578125	1.49374451966168	0.176499432108078	0.810206696172788	-4.81489618715338	KLK9
A_33_P3348288	1.57074218	0.28526385125	4.10163291976395	0.0040293008522148	0.472154032195212	-1.59112495939098	RHOBTB1
A_19_P00315554	-1.57039994515625	0.017732101484375	-2.5348095849449	0.0371525565076721	0.715298238236722	-3.49424967507897	XLOC_006756
A_21_P0013859	-1.56980513671875	0.373885078578125	-2.21355790686822	0.060333898146721	0.752124003141761	-3.91455395339785	XLOC_l2_015673
A_21_P0000292	1.5676719846875	0.11084795328125	1.60690182108263	0.149689283276194	0.799428060901265	-4.68153533671405	P2RX6P
A_23_P125618	-1.56701682921875	1.86264968539062	-0.784930930609495	0.456822394883195	0.862974087036262	-5.50691105312626	GABRA3
A_23_P205428	-1.56643639125	0.928638330625	-1.15509070549214	0.283895454415797	0.810206696172788	-5.18188605844664	FOXG1
A_23_P254212	1.5663350691875	0.12247091196875	1.90665515083122	0.0958759615220638	0.786262948690342	-4.31059458606786	RPA4
A_33_P3405193	1.56538911940625	0.812153425546875	1.25396364623911	0.247920222331763	0.810206696172788	-5.08051764650915	C16orf72
A_24_P87036	1.565379939375	0.42027436875	1.28196579231009	0.238458609950506	0.810206696172788	-5.0508693959672	ANO1
A_33_P3407013	1.56502719128125	0.676085090765625	2.36460004447523	0.0480159818742058	0.731396849088961	-3.71704271218786	IL6
A_23_P211631	1.5648702276875	-0.12102114540625	1.71304020549426	0.128006232661774	0.793262473685405	-4.55274796683425	FBLN1
A_33_P3213179	1.5646062428125	1.44259953609375	0.941053702427178	0.376300985311434	0.835066323395254	-5.38134357516928	PPP1R3A
A_23_P103877	1.564573443125	0.534108095625	1.67943244687544	0.134532611678955	0.794992855290063	-4.59387565140184	LRRC38
A_21_P0010070	-1.56448777190625	1.11822600035937	-0.897527967053974	0.397625721681812	0.842337166207005	-5.41816289526547	XLOC_013837
A_23_P385126	1.5642083610625	-0.10232037834375	2.07864701258037	0.0739866434463979	0.766299103713585	-4.08991473157256	DEPDC7
A_32_P150142	1.563727390125	0.26628527909375	1.45157022958492	0.187556090256207	0.810206696172788	-4.86340745654285	DKFZp434L192
A_33_P3345036	1.563385394375	0.0851590678125	1.82578444211255	0.108227641303351	0.788685124795639	-4.41271561565554	POMC
A_23_P7361	-1.56320249121875	0.361774222359375	-2.09292236842461	0.0724079264887061	0.765314081017854	-4.07143301596361	ELOVL6
A_21_P0007561	1.56274816659375	-0.453246736078125	1.24819476120901	0.249908558540995	0.810206696172788	-5.08657594054118	XLOC_009764
A_21_P0006392	-1.56126248778125	0.583993427328125	-2.18982751476319	0.0625390008656343	0.75646212623531	-3.94549724787758	XLOC_007842
A_33_P3243449	1.55977126971875	-0.443765191546875	1.34066664661956	0.219624054522882	0.810206696172788	-4.98746529302565	CD70
A_23_P501007	1.5591684171875	-0.25055478640625	1.76258600537328	0.118925878289243	0.790970317331042	-4.49158052194916	EFEMP1
A_21_P0012196	1.55909311540625	0.713206774109375	1.89204462167485	0.0980021082605135	0.787975653755795	-4.32913487123887	XLOC_l2_009182
A_32_P32254	1.5588909483125	0.49181398584375	2.64221684034407	0.0316262681035482	0.710007227545571	-3.35411120865764	COL6A1
A_23_P151294	1.55862108659375	-0.634635980171875	1.53591971054717	0.166033757471878	0.807939658613754	-4.76571315412041	IFNG
A_21_P0000436	1.55810600125	0.36480282375	1.94645692842075	0.0903079567595579	0.782233864330167	-4.25990379831733	SNORD113-9
A_33_P3301871	-1.5578503484375	0.53740681765625	-1.14002229491132	0.289739412276311	0.810850568096939	-5.19685661632101	GPT
A_23_P139198	1.55765297125	-0.2837026725	2.80126718289515	0.0249558630505849	0.685192389244386	-3.14793517325015	LGALS12
A_24_P48057	1.555774334375	-1.2416687290625	0.801896264549492	0.447532257631472	0.860028755064321	-5.49416032520558	IRX5
A_21_P0003199	1.5555445813125	0.81791700978125	1.76175750372995	0.119072584053502	0.791335396384897	-4.49260833671871	XLOC_003364
A_21_P0000727	1.5552210003125	0.36500509546875	1.44436276529483	0.189506490121765	0.810206696172788	-4.87162778058243	LOC154092
A_32_P795513	1.554640246625	1.063070095125	1.38439793858115	0.206444833329815	0.810206696172788	-4.9391847051308	LMOD3
A_21_P0011141	-1.553409365625	0.2415013378125	-1.93087928181337	0.092448777630622	0.78354841887813	-4.27977414618118	XLOC_l2_003705
A_21_P0013764	1.55278597778125	0.539859108265625	2.15797314110887	0.0656259175711158	0.759816274139258	-3.98697631440487	XLOC_l2_015529
A_23_P67453	1.55263248728125	0.598271794109375	1.40004819721595	0.201899775166109	0.810206696172788	-4.92170007645818	TNNI3
A_33_P3306264	-1.552534364375	-0.0609043096875	-1.38308682881317	0.206829653386495	0.810206696172788	-4.94064464419626	LYPD3
A_23_P62890	1.552229390625	-0.1736643834375	4.91491121805619	0.00145765583766805	0.40630938314134	-0.772421680698889	GBP1
A_23_P396299	-1.552215481875	-0.3112930503125	-1.80023018838238	0.112438160062228	0.788851744669679	-4.44471172721016	MRVI1-AS1
A_24_P81900	1.55216902275	-0.3257814466875	2.47393458029432	0.0407158235946693	0.719577274301256	-3.5738769626565	SLC2A3
A_23_P143559	1.551616808125	0.0584580296875	1.82169106571342	0.108891816262689	0.788685124795639	-4.41785025467598	CLTCL1
A_21_P0001216	-1.5513061709375	0.10524144796875	-1.43672876374998	0.191592019475915	0.810206696172788	-4.88031166204046	XLOC_001171
A_23_P409462	1.5510014184375	0.14493122828125	2.64193305921253	0.0316396949039469	0.710007227545571	-3.35448067535075	DCBLD1
A_32_P539599	-1.5507177103125	-0.31279133671875	-1.59662310002888	0.151960818534217	0.800592629185858	-4.69382802552174	FLJ40852
A_33_P3221293	1.5501382159375	0.42402874109375	2.62704514961507	0.0323524186469112	0.712680337070496	-3.3738705409929	DFNA5
A_33_P3391846	-1.5498051934375	0.34776706484375	-2.98009634731914	0.0191744606000138	0.681397444282561	-2.91888997083753	PCDHA2
A_33_P3423969	1.5492329575	0.08930338375	2.09648019126843	0.0720196745531909	0.764569047540725	-4.06682368263234	GBX2
A_21_P0010059	-1.54905087625	0.02358173	-2.6649796450807	0.0305682192249427	0.707243281611479	-3.32449153242042	XLOC_013803
A_33_P3210099	1.5487836458125	-0.44223049290625	2.07168009367333	0.0747694059730029	0.767648058765264	-4.09892690010859	ALPK3
A_33_P3220663	1.548257005625	0.26517010375	2.09243393631583	0.0724613884991279	0.765314081017854	-4.07206570667987	STAC3
A_32_P112910	1.5475231943125	-0.11755731009375	3.30022358571127	0.0120715439243176	0.635830704714237	-2.51882695315751	UBL4B
A_23_P76823	1.54664250740625	-0.549056876890625	1.53015643292293	0.167429888085375	0.808149724853421	-4.77247211759473	ADSSL1
A_23_P348253	-1.5461392325	0.021705174375	-1.73915959677597	0.123140747340153	0.793262473685405	-4.52057847194017	CDHR3
A_21_P0005963	1.5457137771875	0.15385137046875	1.67000979016293	0.136417562042945	0.794992855290063	-4.60535089369578	LOC100507420
A_24_P238250	1.54560527875	0.0191392512499999	0.951291476926166	0.371411296573466	0.833745959238026	-5.37248848645793	LGALS7
A_21_P0009245	-1.545164414375	1.30450658946875	-1.23477154003227	0.254587313457525	0.810206696172788	-5.10060562766004	XLOC_012197
A_21_P0010978	1.5447360328125	0.07724758765625	1.91208601370854	0.0950970770016364	0.785355626379753	-4.30369350232259	NEAT1
A_33_P3308292	1.54388292228125	0.735086613015625	1.8196052298373	0.109231752382311	0.788685124795639	-4.42046532281619	C10orf71
A_33_P3227400	1.5438690300625	-1.01874168709375	1.19039776708098	0.270581016759261	0.810206696172788	-5.14630166601992	COL4A4
A_23_P143694	-1.5433304220625	0.24112320353125	-1.17450570595917	0.276508688251606	0.810206696172788	-5.16240537931387	SOX10
A_33_P3414507	1.54310250240625	0.732075802859375	1.07016741682835	0.318118743135131	0.818630718960742	-5.26449690288688	OR1I1
A_33_P3415240	-1.5428372896875	0.39734598140625	-2.42413042793509	0.0438897575048857	0.724439406786417	-3.63908228051015	LOC730091
A_23_P217845	1.542712516875	-0.0544318678125	2.26951310548749	0.0554375815901931	0.743929379451745	-3.84147399390986	RGS16
A_21_P0005273	1.54260420165625	0.689510863828125	1.70501894645233	0.129536355466893	0.794218308945045	-4.56259167023646	XLOC_006316
A_23_P135576	-1.54224861765625	-0.330854476328125	-2.1583048165625	0.0655930068475232	0.759816274139258	-3.98654479699264	PTPRT
A_21_P0007496	-1.54197030890625	0.765023257984375	-1.76378661061294	0.1187135866645	0.790694804404631	-4.49009079591392	LOC100507498
A_33_P3216467	-1.541798822875	0.14869384003125	-1.41497588781351	0.197647059743512	0.810206696172788	-4.90492462357877	FAM83E
A_21_P0003430	-1.54122559959375	0.498404115796875	-2.4416763588455	0.0427437710178256	0.724439406786417	-3.61610673260608	XLOC_003773
A_21_P0009431	-1.5403060334375	0.51821971140625	-2.68314243820679	0.0297502754917907	0.706436466922761	-3.30088153758354	FLJ37638
A_33_P3279515	1.539204825625	-0.1096107928125	5.36264912672649	0.000867328484000081	0.372292343599081	-0.374126907782788	LOC729451
A_33_P3336252	-1.5390542275	0.5639220615625	-1.50234882663237	0.174317054806584	0.810206696172788	-4.8049153018446	OR7E37P
A_32_P720220	-1.5390331403125	0.03789402859375	-1.7128794768973	0.128036725554709	0.793262473685405	-4.55294537993566	C12orf36
A_33_P3284453	1.53889133725	0.239809328875	2.35510701571796	0.0487094525265473	0.731564114322738	-3.72947324004709	C6orf174
A_21_P0012003	-1.5388079478125	1.37682363546875	-0.998527611513296	0.349470193872635	0.826157519366162	-5.3306981628935	XLOC_l2_007310
A_21_P0012328	1.5387796684375	0.13841318609375	2.36805477556692	0.0477661012375031	0.729743130547732	-3.71251873978547	LOC100507474
A_23_P87238	1.537968829375	0.3350615721875	1.33228568233131	0.22223184267371	0.810206696172788	-4.99661831634	SAA4
A_23_P107744	1.5372814925	-0.0594726228125	2.21414153229046	0.0602806562686108	0.752124003141761	-3.91379251796175	S1PR5
A_23_P115726	-1.537270340625	0.34692226375	-1.60459563195424	0.150196195956986	0.799428060901265	-4.68429631854083	SLC16A9
A_33_P3353791	1.5365245125	0.0730093328125	2.61661262437193	0.0328617074937359	0.712680337070496	-3.38746530909583	ITGA1
A_23_P140928	1.534797518125	0.5724496240625	1.90893218964825	0.09554864443443	0.786262948690342	-4.30770173447612	TMC7
A_33_P3495783	-1.534784985625	0.3514409525	-1.52320803335753	0.169127289348614	0.809122171858093	-4.78060516685326	LOC157503
A_33_P3405334	1.53455601596875	0.177158898640625	3.11601847984378	0.0157304003764033	0.672971993843444	-2.74729943517631	GM2A
A_23_P357374	-1.53364986571875	-0.718040514328125	-2.81945994759372	0.0242921729621443	0.682830939216447	-3.12448475465903	PTH2
A_21_P0014541	1.53244594625	0.295421375	1.82641389642963	0.108125852809438	0.788685124795639	-4.41192573083326	LOC100507226
A_21_P0001328	1.5322307871875	0.329771730625	1.36430185088214	0.212412692254	0.810206696172788	-4.96147842330247	XLOC_000271
A_33_P3877349	1.53214896290625	0.901394008859375	1.07503671449995	0.31607105076557	0.818630718960742	-5.25987843677723	LOC440173
A_21_P0003522	-1.5315478333125	-0.14517037240625	-4.26336181578449	0.00326611101291732	0.452784717716973	-1.4182922271332	XLOC_004119
A_23_P94795	1.531534085	0.0551952140625	2.17391449911755	0.0640625638407571	0.758886680435994	-3.96622714152789	TEAD4
A_23_P159974	1.5314923855	-0.78794508525	1.50161534499231	0.17450213896979	0.810206696172788	-4.80576721075374	KLHL13
A_33_P3599591	1.53104777503125	-0.021682047015625	3.00423556471387	0.0185091310601703	0.68128933189892	-2.88824568748052	PAPPA
A_33_P3381851	-1.53022214271875	-0.144847607390625	-2.31028328079032	0.0521232379417901	0.737090571329011	-3.78814840550395	KRTAP10-10
A_33_P3270004	-1.530044396875	0.3724937396875	-4.29399867461454	0.00314011796270961	0.448740255153667	-1.38611476147754	PEG3-AS1
A_21_P0006788	1.5297073175	-0.1948240525	2.29363229863357	0.0534520454438518	0.739962910112379	-3.80993340175828	LOC100505869
A_33_P3660204	-1.5292058221875	-0.45936382234375	-2.57307489616335	0.0350779221557879	0.713378908271464	-3.4442611554344	LOC340073
A_23_P112086	-1.5291351503125	0.74066828071875	-1.16261106948946	0.281015182156764	0.810206696172788	-5.17436567319264	DEFA5
A_21_P0005702	1.52901788440625	0.700028175109375	1.33208431033478	0.222294829822915	0.810206696172788	-4.99683783518525	XLOC_006813
A_21_P0013914	1.5290112309375	-0.37038266796875	1.52672602485345	0.168265947771803	0.808515423758512	-4.77648955075816	FAM157B
A_23_P7212	1.52884479803125	0.149788518578125	3.26749421522727	0.012648963037753	0.645384767078924	-2.5590538112505	CFI
A_23_P66599	-1.52879536003125	0.134683871703125	-2.75917095246143	0.0265650198867112	0.692893063486319	-3.20231080822354	VPS25
A_21_P0008500	1.52846931823437	0.717298844351562	1.37871031600698	0.208118756768697	0.810206696172788	-4.9455124772212	XLOC_011151
A_33_P3297092	1.52804548842188	0.703773110335938	2.22943297261155	0.0589023060049045	0.751993601225064	-3.89383573775081	H2BFWT
A_21_P0014763	1.52764108059375	0.447476100046875	3.07043199219141	0.0168063713340406	0.677892453409869	-2.80458258369584	LOC100652839
A_21_P0008650	-1.52624359265625	0.709146169390625	-1.27269639336825	0.24155598226032	0.810206696172788	-5.06072758649402	XLOC_011296
A_24_P397386	-1.526047780625	-0.3826668275	-1.22236921428218	0.258975604820834	0.810206696172788	-5.11348406745386	LIFR
A_32_P70158	1.5260280875	0.44260941	2.85053239145399	0.0232008660226815	0.681397444282561	-3.08450514045672	LILRB3
A_23_P94434	1.5260110675	-0.37892422875	1.2367384156024	0.253897160182979	0.810206696172788	-5.09855578136749	HRCT1
A_21_P0014156	-1.52586505590625	-0.00607318548437498	-2.99489389455327	0.0187636809273207	0.681397444282561	-2.90009639578638	LOC100507603
A_23_P103034	-1.52494526084375	-0.117348493203125	-2.33866031958986	0.0499349780529166	0.733479052031674	-3.75100647553128	CRYBA4
A_21_P0002066	1.5237621475	0.89180411459375	1.40717890234241	0.199858340610913	0.810206696172788	-4.91369855314881	XLOC_002172
A_23_P53039	-1.52216631546875	0.305004905234375	-1.78885812033916	0.114361716153828	0.788851744669679	-4.4589046217198	LDHC
A_32_P167904	-1.5221017321875	-0.08255759515625	-1.60087296138746	0.151017799935476	0.800009621103165	-4.6887495535557	ZNF681
A_33_P3677298	-1.52151373946875	-0.215077295109375	-2.06381824401018	0.0756625265987066	0.767648058765264	-4.10909050939992	LOC152286
A_23_P331928	1.521499254	-0.4389850279375	1.59829322178367	0.151589583474732	0.800592629185858	-4.69183296495542	CD109
A_23_P7560	1.521163116375	0.4288513938125	3.65198536460535	0.00737322025040783	0.560884291282523	-2.09752715172702	IL12B
A_23_P214565	-1.5211493446875	-0.13621289484375	-2.65779157916757	0.0308983201389384	0.707243281611479	-3.33384135315844	MAS1L
A_21_P0004845	-1.52007027396875	2.23218057814063	-0.699557738745543	0.505539274876347	0.882927421960805	-5.56757181246043	XLOC_005183
A_24_P299663	-1.5199862090625	-0.25727172578125	-2.47202256719133	0.040833240403986	0.721140892745508	-3.57637949840491	ZNF238
A_33_P3211634	-1.519910211875	0.5061687721875	-1.48815446479125	0.177930455832401	0.810206696172788	-4.82136564187434	PPIL6
A_33_P3384562	1.5197121561875	0.44601270715625	2.90279530939812	0.0214793678441219	0.681397444282561	-3.01747972308675	PDLIM7
A_23_P65518	1.51947566428125	0.350297844171875	2.52694613001439	0.0375942635298158	0.715298238236722	-3.50452915066741	DACT1
A_23_P101683	1.518718315	0.2618024625	1.56525582324834	0.159090236818119	0.806096896834582	-4.73112873158991	CLC
A_33_P3229301	1.517773980625	0.4040819946875	1.6485511854655	0.140802533194234	0.796555164612113	-4.63138918580065	DKFZp434J0226
A_23_P67339	1.5177672909375	0.30764023328125	2.29025803706903	0.0537254553712592	0.740465103361218	-3.81434707404444	RCN3
A_21_P0011877	1.51635787125	-0.0355692465625	1.57130300977597	0.157692354638571	0.805814732707589	-4.7239630514861	LOC100507800
A_32_P187704	-1.51586594071875	0.732257611640625	-1.66536352045662	0.137356070756524	0.794992855290063	-4.61100003016756	SNTG1
A_23_P125303	-1.5151090609375	0.47014731359375	-2.14362376638569	0.0670655757538315	0.761798958360951	-4.00563710649951	IGSF1
A_21_P0003766	-1.515012801	0.73827315521875	-1.8997399031857	0.0968766648816321	0.786540456325692	-4.31937449987108	XLOC_004060
A_24_P4170	1.5147635540625	0.50090410171875	2.05804097488824	0.0763255269542136	0.767931967505422	-4.11655492270822	CPA6
A_33_P3364741	1.51417222084375	-0.446304154921875	1.62720369990437	0.145294521895768	0.798636591324233	-4.65715794442527	MRC2
A_33_P3287939	-1.5136656384375	0.12515042046875	-2.3879812510511	0.04635033262038	0.729162903876503	-3.68642346984732	C7orf46
A_21_P0010091	-1.5124603240625	-0.29437762703125	-2.06001504819085	0.0760983410002178	0.767673752872671	-4.11400477326647	XLOC_013546
A_33_P3396275	-1.51182860775	-0.358684388	-2.63550998097331	0.0319451755596991	0.710594591286091	-3.36284443749	C15orf62
A_24_P149124	1.5114491593125	0.43981035278125	3.79752125884568	0.00604369224900788	0.53940601523894	-1.9295258357416	C5orf13
A_23_P150018	-1.51100801057812	-0.138212392882813	-3.35163616896732	0.011220459444214	0.629120987909211	-2.45597390962549	DUSP5
A_23_P162579	-1.51050104653125	-0.032979398484375	-2.13171583003622	0.0682840770684052	0.762247540501848	-4.02111042955129	HSPB8
A_23_P4773	1.5100981621875	-0.75995034078125	1.47439477966091	0.181497456148592	0.810206696172788	-4.8372391280631	LILRB5
A_33_P3331916	1.5100624636875	0.664973650125	2.09431540084187	0.0722556642419083	0.764903014389773	-4.06962842197951	LOC440132
A_23_P153745	1.50861762146875	-0.358475519015625	2.04815216278372	0.0774736659512666	0.770030382930068	-4.12932289182283	IFI30
A_19_P00315759	1.5081789084375	0.53068786921875	1.62661707476272	0.145419816368206	0.798707086242302	-4.65786412106601	FLJ43663
A_33_P3246513	1.5081604045625	0.40261860540625	2.10770510758349	0.0708081848405784	0.764481066023162	-4.05227327147509	DIO3
A_32_P84369	-1.507958650625	0.07799698125	-1.40583453706547	0.200241815542557	0.810206696172788	-4.9152087568755	FAM153B
A_19_P00319876	1.50753608995312	1.07922535005469	1.37435338109271	0.209409091963011	0.810206696172788	-4.95035012822859	XLOC_011548
A_23_P422018	1.5071655901875	0.34004915290625	2.60514726650885	0.0334309616743799	0.712680337070496	-3.40241281657021	SPRR4
A_21_P0006297	1.506792009375	0.546434328125	2.64026346280033	0.0317188093656709	0.710007227545571	-3.35665449151258	CDC14B
A_33_P3514487	1.506692326875	0.1212099203125	2.29015696643353	0.0537336666188929	0.740465103361218	-3.81447927312324	VSTM1
A_21_P0007315	1.506499556	0.79576402859375	1.05973342612935	0.322541998277285	0.818630718960742	-5.2743434540404	XLOC_009370
A_23_P120467	1.50632797290625	0.641392912921875	2.93533443841766	0.0204755816060136	0.681397444282561	-2.97589674851425	ZFP64
A_33_P3327642	-1.5062359259375	0.11552636109375	-1.64800531170037	0.140915772413857	0.796555164612113	-4.63204981040737	AIM1L
A_33_P3359017	1.5056283571875	0.91675881046875	1.37236341401298	0.210000763668566	0.810206696172788	-4.952556852208	CYP4F2
A_21_P0008841	1.50552202940625	0.575419776265625	1.4013866075541	0.201515206935025	0.810206696172788	-4.9201998754332	XLOC_011373
A_33_P3718679	1.50429216548438	0.137587906882813	2.44916264369427	0.0422641378787328	0.723108207733728	-3.60630486112651	LOC283731
A_21_P0012536	1.5041995645	0.0715166836875	2.03699183451694	0.078789843032278	0.771044490733298	-4.14371900656853	XLOC_l2_010141
A_23_P350754	-1.5037656113125	0.50772983546875	-1.94236585124298	0.0908654818645651	0.782570463111809	-4.26512598189112	OR7E14P
A_21_P0012211	-1.5036397294375	0.7571415823125	-1.24731140710888	0.250214208516036	0.810206696172788	-5.08750209046588	XLOC_l2_009003
A_21_P0006273	1.50314876409375	0.665530860765625	2.06946529567545	0.075019954414041	0.767648058765264	-4.10179081102462	XLOC_007724
A_33_P3211804	1.50247250103125	0.152464047015625	3.11019390063672	0.015863724372462	0.673599482814787	-2.75460291101919	RUNX1
A_21_P0000084	-1.500988152125	0.7481168189375	-1.64995078779549	0.140512578005314	0.796555164612113	-4.62969496491532	SLC25A21
A_24_P212481	1.49903235659375	0.225263875921875	3.70502168542758	0.00685540075051057	0.550342999230925	-2.03586009477576	MCTP1
A_33_P3406047	-1.498898323	1.646543108	-0.849431256041259	0.42220157799424	0.851062169395325	-5.45724644087909	NLRP4
A_21_P0008989	-1.4988098090625	0.54080428359375	-1.38700037837268	0.205682862574296	0.810206696172788	-4.93628461986806	XLOC_011816
A_19_P00318992	1.49848188875	0.30388707875	1.91854760374661	0.0941783420203678	0.784611890975547	-4.29547609919443	XLOC_010390
A_33_P3226167	-1.49812419365625	0.038810810265625	-1.71996629174416	0.126698707032196	0.793262473685405	-4.54423466338297	FAM129B
A_33_P3262376	1.49776866215625	-0.061342900015625	1.64188684191507	0.142190827111989	0.796881669360869	-4.63944843845675	OTUD7A
A_21_P0011973	-1.4975200515625	0.35943321234375	-2.25705952731118	0.0564916459432439	0.747471879089741	-3.85775115279936	XLOC_l2_008316
A_19_P00809204	-1.49742856496875	1.02253074989063	-1.46767945935648	0.183261523396848	0.810206696172788	-4.84495950696544	LOC100507194
A_32_P126733	-1.49726447515625	1.52327208889063	-1.05526655311354	0.324450434342063	0.818912102068073	-5.27853788483356	NOL4
A_23_P88626	1.497034035375	-0.196795501375	2.14384626000067	0.0670430153903938	0.761798958360951	-4.00534788554248	ANPEP
A_23_P127978	-1.4963704546875	1.06498899953125	-1.17625198432134	0.275852126475278	0.810206696172788	-5.16064274285034	B3GNT6
A_21_P0012543	-1.49439963390625	0.815857825109375	-1.7568237023694	0.119949785766604	0.791870684512865	-4.49872565981644	XLOC_l2_010239
A_24_P343621	-1.49434050934375	0.180398721765625	-2.46328492208124	0.0413742361612894	0.721694708651467	-3.58781666184694	ECHDC3
A_23_P68167	-1.4941888085625	0.75946877553125	-1.77242695718628	0.117196357535885	0.788851744669679	-4.47935967850973	CNGA3
A_23_P2745	1.494127175	-0.5323563415625	1.00878904420926	0.344837832916097	0.82547818403575	-5.32142075711504	GJB6
A_23_P99253	1.49364190596875	-0.261616739546875	2.42285131977379	0.0439745141683458	0.724439406786417	-3.64075731823445	LIN7A
A_33_P3417113	-1.49322132625	0.362109401875	-2.58530025612318	0.0344404991346913	0.713378908271464	-3.42830354694153	NPSR1
A_24_P307869	-1.4926136796875	0.19518521453125	-2.19618199579365	0.0619407503301747	0.75646212623531	-3.93721465586328	LLGL2
A_23_P1575	1.491670923875	0.621743121875	1.48870000863612	0.177790340668942	0.810206696172788	-4.82073479727102	TRIM49
A_21_P0012902	1.4915887846875	0.61654294890625	2.41139602924432	0.0447410315712932	0.724439406786417	-3.65575888119725	XLOC_l2_012010
A_33_P3424467	-1.4914841256875	0.15680062746875	-2.37608464410421	0.0471903804367019	0.729743130547732	-3.70200326553921	CNST
A_23_P52761	1.4914375710625	-0.96995146365625	0.521507502949767	0.617216013155056	0.916333157008022	-5.6741495744172	MMP7
A_24_P382187	1.49097383375	-0.6568433775	1.54796141441489	0.163150845159706	0.807297108472897	-4.75155324787998	IGFBP4
A_23_P126836	1.4908377490625	-0.64488004390625	1.58680277332709	0.154160661618876	0.802778039586609	-4.70554076405134	TNFSF4
A_33_P3356306	-1.49075737596875	0.190574905859375	-1.32162670422829	0.225587188236011	0.810206696172788	-5.00821159894429	LYG2
A_23_P76774	1.48981038	0.139851294375	1.75344622850684	0.120553804801436	0.792501839162875	-4.50290993994225	GSC
A_24_P203328	-1.48864148996875	-0.135485245671875	-1.20914324898254	0.263725069013391	0.810206696172788	-5.127127318321	TPRXL
A_24_P47988	-1.4878552351875	1.00432292040625	-1.21154568225938	0.26285697593681	0.810206696172788	-5.12465608561672	ELL3
A_21_P0005151	-1.48777200053125	-0.288267153890625	-2.12911391390668	0.0685532340789693	0.762247540501848	-4.02448982129824	XLOC_005572
A_23_P114983	1.4874242215625	0.46824571453125	1.06899447436873	0.31861357324019	0.818630718960742	-5.26560721299191	TRIM63
A_33_P3216938	1.48716593596875	0.566375131265625	1.48077677448218	0.179835097486141	0.810206696172788	-4.82988575430843	AMPD3
A_33_P3259960	1.4864657146875	-0.00488402546875004	1.79854941149188	0.112720506031555	0.788851744669679	-4.44681123360897	LOC100128019
A_21_P0001231	1.486439485625	0.2362422815625	2.63715226902206	0.0318667799438939	0.710007227545571	-3.36070571206305	XLOC_001228
A_23_P114947	1.4850535425625	0.248761911375	3.82527998250563	0.00582081890601413	0.537730225361212	-1.89792097749015	RGS2
A_21_P0012255	-1.4841367704375	-0.18381332509375	-2.11495931086077	0.0700360000332995	0.763768326893587	-4.04286366869695	XLOC_l2_009316
A_33_P3383233	-1.48400916090625	0.224225073515625	-3.36636618641093	0.0109885804617702	0.628507486687151	-2.43804335993982	NDRG2
A_24_P388433	1.4839671966875	-0.69692229740625	1.52239883927059	0.169325976873568	0.809122171858093	-4.78155119308458	PPP2R3A
A_23_P152406	-1.48327197	0.060877851875	-1.2891544716471	0.236079933790865	0.810206696172788	-5.04319459662989	CAPNS2
A_33_P3368208	1.48306411778125	0.970227588984375	1.48798522801544	0.177973942094672	0.810206696172788	-4.82156131737691	ABRA
A_21_P0009012	-1.4827086671875	0.26122941765625	-2.12153610285078	0.0693431353438222	0.763165633590033	-4.03432863772543	XLOC_011880
A_21_P0005057	-1.48259383610937	1.00328305796094	-0.941026773630626	0.37631391009741	0.835066323395254	-5.38136677040666	XLOC_005826
A_33_P3351681	-1.482540021875	0.92195060815625	-1.16110536420894	0.281589931498855	0.810206696172788	-5.1758739683367	CCDC67
A_23_P200138	1.48209203296875	-0.390081350703125	2.11015695041224	0.0705462562230028	0.76408558885159	-4.04909346752469	SLAMF8
A_21_P0006753	-1.48154281290625	0.344836013921875	-1.14498838712242	0.287802657090529	0.810850568096939	-5.19193729072716	XLOC_008794
A_21_P0007875	1.48128484628125	0.736751286234375	1.21675185916115	0.260983978927978	0.810206696172788	-5.11929013401177	XLOC_010061
A_33_P3382924	1.4806921478125	0.21584731203125	2.93855070914504	0.0203790712406594	0.681397444282561	-2.97179295667887	SPARC
A_23_P88404	1.48034351821875	0.132746065484375	3.38166917479991	0.0107530874272383	0.627222043676287	-2.41945227805534	TGFB3
A_21_P0004858	1.479963589625	0.259703857375	2.67559251695395	0.0300874931900762	0.707243281611479	-3.31069307535115	XLOC_005209
A_33_P3367731	1.47976886171875	0.347269053203125	3.09721329729226	0.016165164363151	0.674248946908772	-2.77089592472373	SLC24A2
A_33_P3251552	-1.47968899434375	0.079355874046875	-1.11028527456821	0.301559726761246	0.814701409673901	-5.22601036028973	RSPO4
A_19_P00319528	1.4795789034375	0.07017391140625	1.78223217260122	0.115496870959896	0.788851744669679	-4.46716068748296	Q9RWL9
A_21_P0007164	-1.47884144125	0.487451933125	-1.87425677617736	0.1006520804326	0.788685124795639	-4.35165521108408	XLOC_009601
A_23_P61960	-1.4787125765625	-0.07377593546875	-2.01415837003028	0.0815514501824841	0.771838073849186	-4.17312566413066	ATP6V0E2
A_21_P0013637	-1.47851399340625	-0.630540123265625	-1.08146999197027	0.313381748979978	0.818630718960742	-5.25375396526366	XLOC_l2_015178
A_21_P0012004	-1.478493478375	0.249646722	-2.87093048436454	0.0225124025464077	0.681397444282561	-3.05831166957438	FLJ16124
A_23_P96158	1.47846538954687	0.334251689601562	0.709666228752755	0.499601620045281	0.880129344087126	-5.56070069170917	KRT17
A_21_P0014474	-1.4781582906875	0.6958547155	-1.19892591308386	0.267443772131999	0.810206696172788	-5.13760224817697	LOC100506865
A_23_P132515	-1.47769103340625	-0.285941799859375	-2.11799762381001	0.0697150655647491	0.763165633590033	-4.03892117806918	SIDT1
A_24_P290286	1.4775760040625	-0.04208375203125	2.29964620791891	0.0529682201363724	0.739962910112379	-3.80206611360385	P4HA3
A_21_P0009038	-1.4774592221875	-0.01180242796875	-1.4840922046221	0.178976920167149	0.810206696172788	-4.8260595097689	XLOC_011951
A_21_P0005419	-1.4770888375625	0.73742097475	-1.04974057166925	0.32682367858843	0.819705207091022	-5.28370933015921	XLOC_006213
A_33_P3304133	-1.47653316275	-0.292280400875	-3.47071922537841	0.00948546835844802	0.598262350464816	-2.31202898685958	GLB1L2
A_32_P16918	-1.47596053728125	0.799851833921875	-1.67550356244599	0.13531558677272	0.794992855290063	-4.59866342213437	C21orf62
A_23_P58228	-1.475353313125	0.2170030796875	-0.792853476923399	0.452467767132938	0.862045443313316	-5.50098478918932	ODAM
A_21_P0009221	-1.47522732371875	0.112724901421875	-2.40930636308158	0.0448823179352064	0.724439406786417	-3.65849552449153	XLOC_012112
A_23_P32253	1.47498108803125	0.484871976890625	3.30663838615566	0.0119616967633456	0.633402215390496	-2.51096207281741	NFIL3
A_33_P3631491	1.474942599125	0.23873227971875	2.56051743289046	0.0357453002180629	0.714119269875989	-3.46065921614642	CECR9
A_24_P205364	-1.4741340769375	0.15992565159375	-2.22911808540234	0.0589303688615353	0.751993601225064	-3.89424681919786	SHMT1
A_33_P3305749	-1.47390063328125	-0.290021087421875	-1.59159050176854	0.153084532765074	0.801998565613538	-4.69983433023953	RARB
A_21_P0005231	-1.473736103375	0.102653646625	-3.15839218375717	0.0147954396649034	0.667060099113746	-2.69430769244559	XLOC_006083
A_33_P3261743	-1.47347249753125	0.172507534984375	-2.74086388123168	0.027298149033763	0.692893063486319	-3.2260049507949	SLC37A2
A_19_P00801752	-1.4730222625	0.060279530625	-0.916560048117058	0.388194315461954	0.838988919774488	-5.40222976906257	XLOC_014103
A_33_P3337019	-1.47281331359375	0.301448225015625	-2.84258899074918	0.0234748867857068	0.681397444282561	-3.09471664429296	LOC728975
A_32_P377880	1.47235939875	0.4188753278125	3.54532490521799	0.00854647525228226	0.587237328013119	-2.22305475286772	GDNF
A_33_P3401342	-1.47162959884375	1.85449841892187	-0.854663436561949	0.419476624546885	0.849448429457699	-5.45307816165527	TCL6
A_23_P371865	1.47147663665625	-0.548570337796875	1.50974429073195	0.172460798665172	0.810206696172788	-4.79631461815714	CDYL2
A_23_P255298	1.47091924175	0.260143299625	1.47897309686963	0.180303520130744	0.810206696172788	-4.83196555537665	HHATL
A_33_P3303785	1.47060098115625	0.727347758203125	1.77121657955392	0.117407784422519	0.788968541298423	-4.48086399907937	ARPP21
A_33_P3352767	1.4701857325	-0.000173386562500016	6.67983701409534	0.000218720985244833	0.264230573103276	0.60517722503656	MC1R
A_21_P0014674	-1.469323901875	-0.2004119515625	-2.37999316529527	0.0469127003293788	0.729743130547732	-3.69688473486325	LOC100507511
A_24_P326739	-1.4692549571875	-0.40905298078125	-1.57003233779901	0.157985149166162	0.805896083665064	-4.72546976896025	GLS2
A_21_P0012324	1.46912942475	0.80079344465625	1.02518204892589	0.337536190827838	0.823113288461246	-5.30645558047819	XLOC_l2_009363
A_32_P49668	1.4690799690625	-0.48092616453125	2.52772854180082	0.0375500735741199	0.715298238236722	-3.50350624972617	LOC100653060
A_23_P59877	1.469055705	0.05069144	1.46471651327552	0.184044745569051	0.810206696172788	-4.84836030372686	FABP5
A_23_P170679	1.4686382825	-0.366627893125	1.27039880078717	0.242329007692036	0.810206696172788	-5.06316444745051	COL4A3
A_21_P0013831	1.468524475625	0.29913609125	2.13471240334729	0.0679753934420733	0.761798958360951	-4.01721774655959	XLOC_l2_015821
A_23_P113553	1.4684825626875	0.7238264125625	1.45556265756827	0.186483439201343	0.810206696172788	-4.85884500841461	MAGEA11
A_23_P7827	1.46835476428125	-0.180680422546875	1.33312905014558	0.221968213710911	0.810206696172788	-4.99569874111544	FAM26F
A_23_P25566	1.46796509375	-0.6119338978125	1.37920947472439	0.207971373895178	0.810206696172788	-4.94495770814824	GPR183
A_33_P3365652	1.46783054903125	0.745108393484375	1.10296856091166	0.30452704727664	0.814701409673901	-5.23310275769016	UBA5
A_32_P319858	1.467766676375	0.068266505875	2.13296158906339	0.0681555801041172	0.762247540501848	-4.01949222417458	NKPD1
A_33_P3236833	-1.467010601875	0.5418521415625	-2.1533192102874	0.0660894428787129	0.760617928515755	-3.99303030948381	GPR12
A_33_P3289121	-1.46635806	-0.882972351875	-0.6573113321888	0.530837299331152	0.889960420632972	-5.59535878813333	C2orf40
A_23_P7727	1.46618342190625	-0.991823868421875	1.05375807094723	0.325096930261052	0.818997896521737	-5.27995150962207	HAPLN1
A_23_P54447	1.465795235625	-0.2643694434375	2.40911161471582	0.0448955083335124	0.724439406786417	-3.65875056928661	C15orf5
A_21_P0007533	1.46578699496875	-0.00922918564062499	5.18184259892972	0.00106606373607567	0.397727999299586	-0.530645940543365	XLOC_009684
A_23_P129157	-1.4650832053125	-0.13293226296875	-1.77439840598551	0.116852761164506	0.788851744669679	-4.47690872579726	NEIL1
A_33_P3367392	1.46488469778125	-0.229592603453125	3.8972742510144	0.0052831307203226	0.529764366834878	-1.8166162023903	FAM167B
A_33_P3405424	1.464668650625	-0.6690873378125	1.15582123111924	0.283614607526724	0.810206696172788	-5.18115694951207	IL4I1
A_32_P167239	1.46463699071875	0.114016802234375	2.55754146462683	0.0359053648313027	0.714375727512283	-3.46454634453175	AFAP1L1
A_33_P3259135	1.46462226959375	0.288184854796875	2.04828105102416	0.0774585926699185	0.770030382930068	-4.12915654917506	D4S234E
A_23_P16058	-1.46398357765625	-0.191616663984375	-3.42931552183066	0.0100537472319049	0.613546055098987	-2.36181233690481	ZNF296
A_21_P0002679	1.46369455215625	-0.227209347484375	1.92511189365484	0.0932538086918227	0.783888024924741	-4.28712090486709	XLOC_002368
A_24_P353905	1.4635115179375	0.13504311728125	2.54710132878151	0.0364727405097414	0.715082535601848	-3.47818580574617	MXRA8
A_23_P134627	-1.46294891528125	0.011610373328125	-2.61531307620716	0.0329257247042346	0.712680337070496	-3.38915918940404	EMID2
A_23_P34424	1.46279589325	0.3259296916875	2.00161391508859	0.0831087946692195	0.774149952193614	-4.18925309954659	KCNQ4
A_21_P0010304	1.4626718198125	0.57763038103125	1.47855085824277	0.180413335581568	0.810206696172788	-4.83245225324901	ANKRD30A
A_21_P0004905	1.4626324434375	-0.30267062546875	1.73762649597968	0.123421446786233	0.793262473685405	-4.52247148084622	XLOC_005369
A_23_P47579	-1.46250016875	-0.0283216478125	-4.2895344912579	0.00315814218400841	0.448740255153667	-1.3907922608804	NLRP14
A_23_P62115	1.4623736265625	0.59373257984375	1.56907502717656	0.158206066290348	0.805896083665064	-4.72660455573881	TIMP1
A_21_P0007041	-1.4614136538125	0.0258984339375	-1.50152756833627	0.174524300109898	0.810206696172788	-4.80586914631775	XLOC_008338
A_24_P122137	1.46127033675	0.43804933265625	2.34705323070797	0.0493057312895494	0.733424248752822	-3.7400183363622	LIF
A_23_P69179	1.46118944653125	0.161053032046875	2.40929972410881	0.0448827675310804	0.724439406786417	-3.65850421896776	LEPREL1
A_23_P215048	1.461167850375	0.185533337	3.54592020308409	0.00853939627354876	0.587237328013119	-2.22234863867344	KIAA0408
A_23_P49499	1.4604693453125	-0.35243553140625	1.40276624894967	0.201119468546819	0.810206696172788	-4.9186526551462	ST6GALNAC2
A_23_P120629	-1.45961320625	-0.2307175740625	-2.12672152116549	0.0688016453690682	0.762247540501848	-4.02759657296101	ASIP
A_23_P353125	1.4590372988125	0.00740963637499998	2.48181757600106	0.040235359508161	0.719023780783352	-3.56356012971141	FSIP1
A_23_P50349	-1.458569747875	0.3151289414375	-2.08205095155713	0.0736071423548014	0.765935135948131	-4.08550967195116	TRIP10
A_23_P203972	1.458372155625	-0.3670154846875	1.47972262767541	0.180108730799613	0.810206696172788	-4.83110143153758	FZD10
A_21_P0011736	-1.4580167500625	0.67286723525	-1.37746310949929	0.208487410820772	0.810206696172788	-4.94689815137271	XLOC_l2_006994
A_33_P3331853	1.45701650328125	0.783031514765625	1.70761474868158	0.129039314071762	0.794216183373376	-4.55940796120533	PDE1C
A_24_P48723	1.4569154209375	0.11909633734375	1.08194436164116	0.313184172467878	0.818630718960742	-5.25330135177857	PTGIS
A_21_P0002042	1.456834494375	0.8996662653125	0.859683630246033	0.416873881453209	0.849093327086603	-5.44905943822919	XLOC_002069
A_23_P51565	1.4566667198125	0.44257328634375	1.82697891470287	0.108034562197219	0.788685124795639	-4.41121663456905	TNNI1
A_21_P0014737	1.45638883696875	0.716365489234375	2.2481800145402	0.0572554716728076	0.747471879089741	-3.86935298732834	LOC100506861
A_33_P3710082	1.456055233125	0.2597527559375	1.66899581416772	0.136621865184003	0.794992855290063	-4.60658425437016	CALCR
A_33_P3376292	-1.4559782521875	-0.27751675921875	-1.49122768005882	0.177142440633226	0.810206696172788	-4.81781042749852	C1orf98
A_23_P302005	1.4557711725	-0.0598674171875	2.47919521891798	0.0403945442690243	0.719023780783352	-3.56699197712444	STON1
A_21_P0006166	1.4556167728125	0.15652495203125	0.82901948850766	0.432952113606357	0.854928614274964	-5.47330966308545	XLOC_007433
A_21_P0008964	1.4556141501875	0.3728570235	1.49768245520767	0.175497580952468	0.810206696172788	-4.81033167577887	XLOC_011769
A_21_P0008572	-1.4556009425	0.182015905625	-1.63983494023305	0.14262082565385	0.796881669360869	-4.64192716242087	XLOC_011306
A_33_P3365072	1.4553968773125	0.72677656290625	1.28103660880035	0.238767559764428	0.810206696172788	-5.05185953933163	LCE6A
A_24_P140608	1.45462430434375	-0.439565184359375	1.63839703524771	0.142922873427766	0.796881669360869	-4.64366341975175	HBEGF
A_23_P211126	-1.4544943749375	0.86616602596875	-1.06821108995564	0.318944400209378	0.818630718960742	-5.26634828743652	DYRK1A
A_23_P350074	-1.4543692928125	0.15914604271875	-1.9901083188471	0.084562726605886	0.775922870961848	-4.20402647535762	C19orf46
A_33_P3394793	1.4540538345	0.589649232875	1.69622732293821	0.13123314560001	0.794532633355924	-4.57336106319612	SUSD2
A_33_P3423420	-1.4540204765625	-0.58211417734375	-1.20450837190563	0.265406598294735	0.810206696172788	-5.13188608963006	ZNF750
A_23_P156289	1.45382907421875	0.564044599140625	2.94548225392812	0.0201726961327197	0.681397444282561	-2.96295266128866	OSMR
A_23_P72068	-1.45348675125	0.2802432984375	-3.41893352819987	0.0102018809616831	0.614820671204134	-2.37434018075093	GMDS
A_23_P115519	1.4528059121875	0.29108041390625	0.560400537785011	0.591719525574072	0.909068673141219	-5.65326745925381	LCE3D
A_23_P34126	1.45271892375	0.2804107328125	2.50552125075703	0.0388252591034514	0.718485282374045	-3.53254702774661	BGN
A_23_P113656	-1.452484969375	-0.087845517	-2.57618375006052	0.0349146864185942	0.713378908271464	-3.44020255648444	TUBB4A
A_24_P291658	-1.45166720925	-0.6764669274375	-0.8553215321508	0.419134773192369	0.849448429457699	-5.45255242479692	ADH1A
A_21_P0004459	-1.4509451219375	0.53054126209375	-1.08165232331489	0.313305795623887	0.818630718960742	-5.25358001269223	XLOC_005052
A_21_P0008435	-1.4507391439375	0.22770124459375	-2.57211281442201	0.035128596780012	0.713378908271464	-3.44551723810657	XLOC_011016
A_21_P0012091	1.4503853715625	0.62009989265625	1.14848646021606	0.286444782452338	0.810708955544141	-5.18846357242114	XLOC_l2_008261
A_24_P228796	1.45027119059375	0.584483639390625	1.85676017852794	0.103325891904353	0.788685124795639	-4.37374901316322	GAGE7
A_23_P257649	1.4500416034375	0.06445883640625	2.18446657669974	0.0630481949159984	0.758416870991665	-3.95248282392003	RBP1
A_21_P0000422	1.4494700353125	-0.37261734234375	1.35645609581901	0.214783275400866	0.810206696172788	-4.97013307639903	SNORD114-26
A_24_P370172	1.44930301375	0.1762583003125	2.33922703081269	0.0498922351573267	0.733424248752822	-3.75026456289468	LILRA5
A_21_P0006616	1.44922002528125	0.509255383453125	2.52053290444943	0.0379584923983481	0.715834753223122	-3.51291437372284	LOC283033
A_23_P106080	-1.4485650928125	0.29704249484375	-1.25016593080207	0.249227651445677	0.810206696172788	-5.08450781657594	RNASE7
A_32_P232035	1.44838291296875	-0.461725046265625	1.5679105242341	0.158475178297507	0.805896083665064	-4.72798453083673	LOC100270746
A_19_P00321973	1.4480745040625	-0.04608381390625	4.98151109385073	0.00134693680514584	0.40630938314134	-0.710883968656305	Q29HP5
A_23_P213014	1.4466279509375	-0.51274249046875	1.5383934019621	0.165437770629851	0.807724706331748	-4.76280848545644	SLC2A9
A_21_P0003882	-1.44610184775	0.092748962625	-3.35317367659149	0.0111960139444627	0.629120987909211	-2.45410071053944	XLOC_003849
A_21_P0008775	1.446078463125	0.1120537265625	1.90042612859709	0.0967769120511008	0.786540456325692	-4.31850361093171	XLOC_011569
A_23_P134176	1.44587636990625	0.623185223484375	2.74356730683054	0.0271885773797154	0.692893063486319	-3.22250429539122	SOD2
A_21_P0010194	-1.4456815065625	0.62453509484375	-1.70673673258617	0.129207234873182	0.794216183373376	-4.56048503401733	XLOC_014037
A_21_P0014898	1.44532553375	-0.2432607740625	6.81601381314512	0.000191880617213803	0.254542672193474	0.691842340491894	LOC100652951
A_23_P203957	1.4444110359375	0.17696976109375	2.19131649789713	0.0623983033754279	0.75646212623531	-3.94355669810578	TMTC1
A_21_P0007450	1.443634869375	0.1735897075	4.09655990875362	0.00405618552764026	0.473785497546731	-1.59662691912766	XLOC_009284
A_23_P253602	1.4433119421875	-0.64788083078125	1.54942771072895	0.162802932216355	0.807297108472897	-4.74982556130651	BMX
A_21_P0003758	1.4427141603125	0.27108817390625	2.57630059989063	0.034908566272859	0.713378908271464	-3.44005001792918	XLOC_004049
A_23_P346912	1.4425653875	-0.167365440625	1.86413492934041	0.10219066665753	0.788685124795639	-4.36444370034238	SPATA17
A_23_P23616	-1.44179964125	0.3152320965625	-1.72689358872037	0.125403532056187	0.793262473685405	-4.53570743829413	PLEKHN1
A_33_P3346067	-1.441217155625	0.29134095125	-2.09991117275217	0.0716472139297693	0.764569047540725	-4.06237751331336	LOC388813
A_23_P396858	1.441202005	-0.076090973125	4.03149240377159	0.00441885070473343	0.493850365434955	-1.66762952960096	FZD8
A_21_P0012411	1.44111148325	0.888581497625	1.22211387481461	0.259066614378745	0.810206696172788	-5.11374835090976	XLOC_l2_009979
A_23_P501193	-1.4408930278125	-0.24092537421875	-1.23469174808619	0.254615344831099	0.810206696172788	-5.10068874262095	KCNJ16
A_33_P3275412	1.43970072359375	-0.102537772734375	2.71209320746169	0.028493049849775	0.697923615659163	-3.26329544791525	C1orf138
A_33_P3403576	1.43914798521875	0.562974403953125	2.643368388977	0.031571844175766	0.710007227545571	-3.3526120083756	FCGR2A
A_21_P0013384	1.4391174150625	0.45873093559375	3.948338054454	0.00493444068478792	0.52051681061425	-1.75953452495536	INTS4L1
A_23_P44466	1.4388033525	0.339704403125	4.55712979763229	0.0022527030067596	0.42721553846804	-1.11713457493371	CCDC102B
A_33_P3407529	1.43812291284375	-0.742504179078125	1.33687050859806	0.220801936542146	0.810206696172788	-4.99161519032779	PRRT4
A_33_P3382217	1.437314399375	0.773683781875	1.07527388809357	0.315971580091911	0.818630718960742	-5.2596531036537	KIF3A
A_24_P937405	1.4371235196875	-0.36440134046875	2.00208800292034	0.0830494128008227	0.774149952193614	-4.18864397907492	PRSS23
A_21_P0014466	1.437072540625	-0.255791995	1.44770571714052	0.188599619999407	0.810206696172788	-4.86781764637341	LOC100507307
A_24_P19544	-1.43691550278125	0.036299553859375	-3.36551691429499	0.0110018098201911	0.628507486687151	-2.43907621670359	STK39
A_21_P0007829	1.43689283565625	0.657734631890625	3.10652029095218	0.0159484267408585	0.673599482814787	-2.75921164564777	LOC100287314
A_21_P0003098	-1.43681176053125	0.624052256703125	-2.42322028941664	0.0439500483064165	0.724439406786417	-3.64027413811728	XLOC_003026
A_24_P68088	1.4367114081875	0.63563448540625	2.54106595085567	0.0368049276781463	0.715298238236722	-3.48607263473207	TCAM1P
A_24_P91832	1.436666620625	0.6781511484375	1.93755843345873	0.0915249018713675	0.782570463111809	-4.2712591795577	ATP1B4
A_23_P5853	-1.4366109784375	0.55419726359375	-2.22580388840909	0.0592265445280669	0.751993601225064	-3.89857315537985	SAG
A_23_P304450	1.436349719375	0.2454511496875	1.34333298121249	0.218800000010701	0.810206696172788	-4.98454648662525	GATA6
A_33_P3210735	1.4361083584375	0.86212542171875	1.07539355489757	0.315921401251967	0.818630718960742	-5.2595393977312	LRRC55
A_24_P254850	-1.4360205215625	0.11921629296875	-8.12845351426286	5.96855260975527e-05	0.179113622136291	1.41176236401742	SEC14L5
A_33_P3318581	1.4360089175	0.2615630703125	1.72963919584837	0.124893653672242	0.793262473685405	-4.53232430093554	PLOD2
A_23_P58251	1.4347344845	-0.113690291625	2.25412213324351	0.0567431851171383	0.747471879089741	-3.86158948264044	CPZ
[truncated: 30,081 more rows]
