# Supplementary material for: Coagulation factor II receptor-like 1 as a prognostic and immuno-modulatory factor in head and neck squamous cell carcinoma
Source: PeerJ. 2026 Mar 18;14:e20970. doi: 10.7717/peerj.20970 (PMC13005615; doi:10.7717/peerj.20970)
Supplement: Supplemental Information 4 [file peerj-14-20970-s004.zip › GEO+ImmPort/GSE55548_DEmRNA.xlsx]

## Sheet: data
id	logFC	AveExpr	t	P.Value	adj.P.Val	B	anno
A_33_P3275035	-9.31113	-0.673846	-5.26483	0.000969206	0.391834	-0.458087	MUC21
A_33_P3318097	-8.06295	-0.616696	-8.80989	3.45378e-05	0.156246	1.71519	TMPRSS11B
A_23_P2674	-7.06404	-0.410662	-9.48137	2.08407e-05	0.156246	1.97594	KRT4
A_21_P0006276	-6.98956	0.19544	-8.9885	3.01012e-05	0.156246	1.78801	XLOC_007734
A_23_P259314	-6.95601	3.42695	-3.16724	0.0146077	0.66706	-2.68327	RPS4Y1
A_23_P324384	-6.78023	3.35882	-3.2737	0.0125373	0.641259	-2.55142	RPS4Y2
A_23_P115202	-6.74933	-0.439672	-6.4541	0.000272947	0.275617	0.455932	CRNN
A_23_P1691	6.54864	1.78337	3.03626	0.0176637	0.681289	-2.8477	MMP1
A_33_P3358208	-6.52073	-1.22013	-4.14578	0.00380338	0.460594	-1.54346	PADI1
A_23_P161698	6.40489	0.721287	2.61461	0.0329603	0.71268	-3.39007	MMP3
A_23_P17134	-6.18462	-0.802213	-4.96441	0.00137446	0.406309	-0.726609	MAL
A_33_P3217845	-6.17603	-0.833834	-5.19377	0.00105151	0.397382	-0.520146	TMPRSS11A
A_23_P57118	-6.13908	-1.87942	-3.04079	0.0175474	0.681289	-2.84197	TGM3
A_23_P92730	5.96151	-0.290891	2.23795	0.0581484	0.748956	-3.88272	HSPB3
A_33_P3315268	-5.96056	-0.607597	-5.60481	0.000662468	0.325215	-0.173371	KRT78
A_33_P3379396	5.93134	1.68242	3.00067	0.0186058	0.681289	-2.89277	KRT1
A_33_P3381378	-5.86058	0.66391	-2.70275	0.0288928	0.699758	-3.27542	PAX1
A_33_P3221203	5.78889	2.82929	2.59987	0.0336964	0.71268	-3.40929	MMP13
A_33_P3224331	-5.68805	2.82821	-3.1078	0.0159189	0.673599	-2.75761	DDX3Y
A_33_P3335735	-5.66275	-1.39318	-3.4185	0.0102082	0.614821	-2.37487	LOC100128977
A_33_P3403474	-5.55386	-0.486824	-7.00954	0.000159841	0.254543	0.810814	TMPRSS11BNL
A_33_P3365193	-5.51019	0.0598646	-4.28215	0.0031882	0.449351	-1.39854	AMY1C
A_21_P0012777	-5.50754	0.209807	-6.0119	0.000428383	0.306137	0.142233	XLOC_l2_011146
A_21_P0008881	-5.50369	0.380576	-4.96232	0.00137786	0.406309	-0.728535	LOC100507221
A_23_P94186	-5.46902	-0.604965	-2.96308	0.0196585	0.681397	-2.94053	LYPD2
A_24_P228149	-5.38588	-0.521897	-4.32736	0.00300893	0.44874	-1.35128	KRT13
A_21_P0008432	-5.34361	2.08545	-3.15802	0.0148034	0.66706	-2.69477	XLOC_011012
A_23_P45751	-5.29009	0.466803	-4.50004	0.00241892	0.429393	-1.17437	CLCA4
A_33_P3217700	-5.2733	2.59279	-3.07664	0.0166553	0.676931	-2.79676	USP9Y
A_23_P49657	5.25506	0.953698	2.14836	0.066587	0.761108	-3.99948	MYH1
A_21_P0000806	-5.24559	0.00865316	-6.81118	0.000192769	0.254543	0.688806	LOC100128590
A_23_P151975	-5.20442	-0.990484	-4.56962	0.00221803	0.427216	-1.10469	RHCG
A_21_P0006594	-5.15737	2.36476	-2.90514	0.0214053	0.681397	-3.01448	TTTY15
A_33_P3401295	-5.15149	-1.42713	-2.26307	0.0559801	0.745084	-3.84989	CRCT1
A_23_P77529	-5.11974	-0.681632	-4.51746	0.0023668	0.429393	-1.15684	MSLN
A_23_P71379	-5.10535	-0.57629	-3.44725	0.00980324	0.607329	-2.34021	PSCA
A_23_P382811	-5.06271	0.15088	-8.25566	5.37399e-05	0.179114	1.47166	SNX31
A_23_P4387	-5.05831	-1.43346	-2.06292	0.075765	0.767648	-4.11025	KRT24
A_23_P73848	-5.052	2.37969	-3.17724	0.0143987	0.665691	-2.67082	NCRNA00185
A_24_P185945	4.9792	2.23863	2.57018	0.0352308	0.713379	-3.44805	MAGEA4
A_23_P215111	-4.87548	0.531828	-6.8496	0.000185839	0.254543	0.71284	ATP6V0A4
A_24_P191326	4.83309	-0.741387	1.67979	0.134461	0.794993	-4.59344	MYL1
A_23_P66798	-4.73314	-0.713072	-2.65767	0.0309039	0.707243	-3.334	KRT19
A_33_P3242453	-4.73159	0.159282	-3.73545	0.00657615	0.542242	-2.00071	HCG22
A_33_P3846653	-4.72786	-0.310207	-2.76091	0.0264965	0.692893	-3.20006	KRT19P2
A_33_P3304668	4.72426	0.657077	6.2892	0.000322045	0.286532	0.342344	COL1A1
A_23_P348028	-4.70346	-0.487988	-4.44126	0.00260418	0.43849	-1.23395	IL36A
A_23_P103617	-4.68978	-1.14615	-4.10543	0.00400929	0.470897	-1.58701	ANXA9
A_23_P24469	4.61113	-0.0625913	1.7425	0.122531	0.793262	-4.51645	CSRP3
A_21_P0013996	-4.57726	2.20507	-3.03045	0.0178139	0.681289	-2.85504	LOC100509121
A_24_P280274	4.57683	1.46884	2.46591	0.0412107	0.721695	-3.58438	S100A7A
A_23_P64808	4.57235	2.21573	3.28147	0.012399	0.638051	-2.54186	HOXC13
A_23_P86975	4.57144	1.27787	3.71282	0.00678262	0.550343	-2.02683	CARD18
A_23_P62709	-4.57079	-2.04487	-2.80837	0.0246944	0.684273	-3.13877	SPRR3
A_23_P432947	4.54264	-0.430709	4.88651	0.00150789	0.406309	-0.798914	GREM1
A_23_P87982	-4.53881	-1.06825	-2.7587	0.0265836	0.692893	-3.20292	ATP12A
A_33_P3217776	-4.50455	2.0838	-1.80951	0.110891	0.788852	-4.43311	PRB4
A_23_P50250	4.48821	-0.425222	1.52664	0.168288	0.808515	-4.7766	CKM
A_23_P144326	4.48585	0.314866	2.07698	0.0741734	0.766511	-4.09207	ASB5
A_21_P0005094	-4.44114	-0.326491	-4.94903	0.00139973	0.406309	-0.740793	XLOC_005940
A_23_P431388	4.38508	2.0919	2.99723	0.0186996	0.681397	-2.89713	SPOCD1
A_24_P264943	4.38068	0.506425	2.66296	0.0306605	0.707243	-3.32712	COMP
A_33_P3342375	4.37908	2.16444	1.85976	0.102863	0.788685	-4.36996	MAGEA6
A_33_P3525263	-4.37726	-0.812644	-2.97396	0.0193476	0.681397	-2.92669	A2ML1
A_23_P7313	4.37321	0.398333	2.76274	0.0264247	0.692893	-3.1977	SPP1
A_23_P17190	4.37315	-0.124485	1.70141	0.130231	0.794533	-4.56702	KBTBD10
A_21_P0002357	-4.36505	0.492646	-4.21465	0.00347793	0.456802	-1.46982	XLOC_001871
A_21_P0002733	4.34807	1.90029	2.88193	0.0221499	0.681397	-3.0442	XLOC_002603
A_23_P420209	-4.34718	-0.154809	-3.76535	0.00631356	0.539406	-1.96633	GCNT3
A_23_P253542	4.32699	-0.489382	1.71643	0.127364	0.793262	-4.54858	SMPX
A_21_P0009171	-4.30394	0.00279575	-4.24557	0.00334181	0.455007	-1.43706	XLOC_012237
A_24_P349117	4.30288	2.08553	2.78515	0.0255595	0.688729	-3.16873	GPR158
A_23_P106806	-4.29693	-1.13846	-3.58889	0.00804469	0.578978	-2.17154	PRSS27
A_33_P3335177	4.27587	1.58146	3.38865	0.0106475	0.625213	-2.41099	SFRP4
A_33_P3511265	4.26887	0.130729	2.93186	0.0205803	0.681397	-2.98033	POSTN
A_23_P89981	-4.26699	0.883171	-3.22216	0.0134977	0.655369	-2.61504	CYP2F1
A_23_P364792	-4.24979	2.0641	-3.24596	0.0130449	0.652102	-2.58561	TXLNG2P
A_24_P250922	4.24087	0.179927	10.0617	1.37993e-05	0.156246	2.17496	PTGS2
A_23_P166269	-4.23002	-0.96276	-3.11006	0.0158668	0.673599	-2.75477	FAM3B
A_33_P3313835	-4.22586	0.701588	-3.66724	0.0072201	0.557345	-2.07974	PP14571
A_23_P76460	4.21804	0.87859	1.82125	0.108963	0.788685	-4.4184	MYF6
A_33_P3252048	4.21325	1.26279	2.40782	0.0449829	0.724439	-3.66044	PPP1R27
A_23_P148737	4.19538	1.04603	2.4081	0.0449644	0.724439	-3.66008	MYBPH
A_24_P237511	-4.18259	2.04251	-3.03458	0.017707	0.681289	-2.84982	EIF1AY
A_23_P150316	4.17304	-1.0642	1.93427	0.0919789	0.783014	-4.27545	MMP12
A_24_P942743	-4.16361	2.05181	-3.12217	0.0155908	0.672338	-2.73959	ZFY
A_24_P367079	-4.15678	0.252002	-4.16383	0.00371498	0.459145	-1.52407	SFTA2
A_21_P0014892	4.1361	0.651279	4.48372	0.00246886	0.429393	-1.19085	LOC100506027
A_23_P1102	4.13115	-0.755607	1.28049	0.238949	0.810207	-5.05244	ACTA1
A_23_P328545	-4.13031	-0.631523	-4.83218	0.00160937	0.406309	-0.850008	GABRP
A_19_P00322023	-4.12879	-0.205197	-4.86237	0.00155209	0.406309	-0.82155	Q8ZSP1
A_23_P402765	4.11769	-0.669424	1.45602	0.186361	0.810207	-4.85832	NRAP
A_21_P0014683	-4.1111	0.39168	-2.99316	0.0188112	0.681397	-2.90229	LOC100507759
A_23_P148088	4.10804	1.69051	1.80725	0.111265	0.788852	-4.43593	FGG
A_21_P0013181	-4.10725	0.131153	-6.3611	0.000299522	0.281434	0.392353	XLOC_l2_013301
A_23_P81590	-4.09963	0.195881	-3.86988	0.0054811	0.53144	-1.84744	PDE6A
A_33_P3411165	4.09484	1.87737	2.67257	0.0302238	0.707243	-3.31463	MAGEA2B
A_21_P0001430	4.07952	1.99071	2.64244	0.0316158	0.710007	-3.35382	XLOC_000587
A_23_P93141	-4.06246	-0.999883	-1.68026	0.134368	0.794993	-4.59286	GSTA5
A_23_P8820	4.06235	-0.292453	4.80205	0.00166887	0.409055	-0.878575	FABP4
A_23_P13094	4.04433	-0.0539995	2.10557	0.0710369	0.764481	-4.05504	MMP10
A_23_P92909	4.03449	1.1252	1.76551	0.118409	0.79034	-4.48795	SPINK6
A_23_P501754	4.01562	0.956303	4.42916	0.00264422	0.43849	-1.2463	CSF3
A_21_P0011095	-4.014	0.708373	-5.71671	0.000586426	0.325215	-0.0839356	XLOC_l2_003391
A_23_P95930	4.0096	1.89588	3.40502	0.010404	0.619287	-2.39115	HMGA2
A_23_P38271	3.99443	-1.40271	1.24747	0.25016	0.810207	-5.08734	MYH2
A_21_P0005438	-3.98394	1.96201	-3.26448	0.0127037	0.64637	-2.56277	XLOC_006277
A_23_P500000	-3.97677	-0.567169	-3.97554	0.00475892	0.510492	-1.72932	SCEL
A_21_P0006456	3.97616	-1.57918	2.74313	0.0272063	0.692893	-3.22307	XLOC_008185
A_23_P153571	3.97348	1.14232	2.90908	0.0212815	0.681397	-3.00944	IGFL2
A_33_P3280385	3.96746	1.81786	3.15022	0.0149711	0.669447	-2.70451	COL6A3
A_32_P313405	3.96241	0.618958	2.32895	0.0506731	0.734011	-3.76372	LAMA1
A_23_P108157	-3.95101	0.0318638	-3.85901	0.00556186	0.53144	-1.85971	TJP3
A_23_P122924	3.94193	0.0617254	3.86451	0.00552088	0.53144	-1.8535	INHBA
A_23_P165624	3.9253	0.556806	3.67659	0.00712798	0.557345	-2.06886	TNFAIP6
A_23_P160559	-3.92027	-0.239722	-3.52201	0.00882874	0.591038	-2.25076	ECM1
A_24_P174793	3.91903	1.49133	2.54226	0.0367387	0.715083	-3.48451	PCSK1
A_23_P42811	-3.89826	1.16435	-1.72915	0.124984	0.793262	-4.53293	AGR3
A_32_P60065	3.88927	-0.180925	2.13149	0.068307	0.762248	-4.0214	F2RL2
A_33_P3306307	-3.88715	-0.370592	-4.92084	0.00144741	0.406309	-0.766913	KRT26
A_33_P3307049	-3.87665	0.332564	-2.96438	0.019621	0.681397	-2.93888	LOC100129363
A_33_P3246268	3.86678	1.86738	3.13213	0.0153678	0.672338	-2.72712	HOXD13
A_33_P3243887	3.84619	1.87487	2.6551	0.0310231	0.707506	-3.33735	IL11
A_33_P3261710	-3.8362	0.153531	-9.87836	1.5683e-05	0.156246	2.11451	FTLP10
A_23_P69030	3.83194	0.179254	2.75099	0.0268902	0.692893	-3.2129	COL8A1
A_24_P810290	3.82479	0.206661	4.00069	0.00460266	0.501177	-1.70152	PPAPDC1A
A_23_P150343	3.82403	-0.044228	1.51564	0.170994	0.809745	-4.78945	SLN
A_21_P0011169	-3.81646	0.179041	-2.94175	0.0202836	0.681397	-2.96771	XLOC_l2_003881
A_24_P334130	3.81338	0.469246	3.42797	0.0100728	0.613546	-2.36343	FN1
A_23_P60990	-3.80494	-0.433369	-5.03452	0.00126542	0.401288	-0.662483	C2orf54
A_33_P3368193	3.80477	-0.305237	2.23839	0.0581094	0.748898	-3.88214	PNLIPRP3
A_24_P88696	3.80332	0.47386	5.25987	0.000974716	0.391834	-0.462391	SCG2
A_24_P200219	-3.79512	-0.407761	-2.9018	0.0215109	0.681397	-3.01875	UPK1B
A_23_P365218	-3.77268	-0.162903	-3.52145	0.0088356	0.591038	-2.25142	GPR110
A_33_P3806965	3.77191	1.55547	2.83099	0.023881	0.682261	-3.10963	FLJ13744
A_23_P137238	-3.76262	-0.324698	-4.29663	0.00312956	0.44874	-1.38336	KDM5D
A_23_P90453	3.75937	0.259168	1.64828	0.140858	0.796555	-4.63171	KRTDAP
A_33_P3352557	-3.74312	0.837257	-4.52048	0.00235793	0.429393	-1.15381	DMRTA2
A_23_P41145	-3.73304	-0.479158	-2.98208	0.019119	0.681397	-2.91637	FAM3D
A_21_P0002361	-3.72643	0.479182	-4.19021	0.00358982	0.458336	-1.49585	XLOC_001876
A_33_P3356821	3.72327	1.45123	2.05546	0.0766232	0.76891	-4.11988	LCE1C
A_23_P170534	-3.72033	-0.148315	-5.08569	0.00119187	0.39832	-0.616252	FUT7
A_33_P3236676	-3.71268	0.36509	-2.16078	0.0653479	0.759816	-3.98332	C9orf152
A_33_P3335147	3.69038	0.185117	2.41564	0.0444554	0.724439	-3.6502	MURC
A_32_P170547	3.68657	1.54582	1.39232	0.204134	0.810207	-4.93035	CT45A5
A_33_P3381821	-3.66885	1.35552	-3.48956	0.00923837	0.594995	-2.28947	CAPN14
A_23_P161218	3.64207	1.60422	2.7201	0.0281553	0.695212	-3.25292	ANKRD1
A_23_P57155	3.63719	0.760545	1.9023	0.0965055	0.78654	-4.31613	CHGB
A_21_P0014344	3.63531	0.465198	3.1323	0.0153639	0.672338	-2.7269	LOC100507263
A_23_P85922	3.63482	0.558559	7.82276	7.72364e-05	0.195945	1.26122	BMP8A
A_23_P112859	3.63443	0.552616	2.32207	0.0512028	0.734011	-3.77272	CST1
A_19_P00315593	-3.63398	-0.250826	-4.89437	0.00149379	0.406309	-0.791562	XLOC_004643
A_33_P3285565	-3.61837	-0.100368	-2.80615	0.0247758	0.684273	-3.14163	CLDN3
A_23_P130411	-3.61672	-0.298246	-1.84265	0.105531	0.788685	-4.39152	SERPINB11
A_33_P3265783	-3.61627	0.631015	-1.12929	0.293961	0.812806	-5.20744	STATH
A_24_P734953	-3.60454	-0.210273	-3.9009	0.00525754	0.529764	-1.81255	TRNP1
A_23_P256473	3.57267	-0.420344	2.71221	0.0284882	0.697924	-3.26315	SEMA3C
A_21_P0011168	-3.56876	0.712272	-2.83763	0.0236478	0.681397	-3.1011	CYP4F35P
A_23_P116902	-3.56614	-0.63564	-3.33924	0.0114196	0.629297	-2.47109	ART4
A_23_P417383	3.56132	1.52705	1.81261	0.11038	0.788685	-4.42923	ASPRV1
A_24_P158089	3.54237	0.435915	7.10925	0.0001457	0.254543	0.87025	SERPINE1
A_24_P52887	-3.52972	-0.63634	-2.48169	0.0402433	0.719024	-3.56373	ENDOU
A_24_P114142	-3.52919	0.18739	-7.51264	0.000101175	0.244453	1.09841	CNTN2
A_23_P66635	3.52337	-0.0419145	2.45405	0.0419539	0.722623	-3.5999	CCL11
A_23_P349463	3.52147	-1.20792	1.68092	0.134238	0.794993	-4.59207	CHP2
A_21_P0003487	3.51659	1.70746	1.77852	0.116137	0.788852	-4.47178	XLOC_004031
A_23_P26511	-3.49352	-0.591731	-2.94984	0.0200441	0.681397	-2.9574	GDPD3
A_24_P146683	-3.48138	0.463666	-2.1121	0.0703398	0.764086	-4.04658	MSMB
A_33_P3287785	3.46952	0.520428	3.56532	0.00831214	0.586335	-2.19937	NEFL
A_21_P0014210	-3.46736	-0.61599	-2.43935	0.0428942	0.724439	-3.61916	LOC100506689
A_33_P3248203	-3.46386	0.418605	-4.77894	0.00171614	0.409055	-0.900604	FUT5
A_23_P157136	-3.46069	-0.00695029	-3.24051	0.0131471	0.654011	-2.59234	SCIN
A_23_P56746	3.4585	1.30872	3.37307	0.0108847	0.627589	-2.42989	FAP
A_23_P29975	-3.45389	-0.688911	-3.23572	0.0132377	0.654011	-2.59826	C4orf19
A_24_P260443	3.42668	1.05502	1.91832	0.0942101	0.784612	-4.29576	THBS4
A_23_P49338	3.42376	0.221611	4.67475	0.00194833	0.422464	-1.00116	TNFRSF12A
A_23_P81103	3.42016	-1.09575	1.74772	0.121585	0.793147	-4.51	SFRP2
A_23_P80974	3.40687	-0.745706	2.79541	0.0251734	0.686407	-3.15549	TDO2
A_23_P36018	-3.39258	0.083251	-3.19869	0.0139607	0.660913	-2.64414	VSIG2
A_23_P124619	-3.38379	-0.870205	-2.92759	0.0207099	0.681397	-2.98578	S100A14
A_23_P25150	3.37512	-0.789898	2.6031	0.0335338	0.71268	-3.40509	HOXC9
A_23_P360316	-3.37125	-0.195115	-2.81609	0.0244137	0.682831	-3.12882	FUT3
A_24_P339858	3.36565	1.46582	3.10667	0.0159449	0.673599	-2.75902	C21orf90
A_24_P935491	3.36315	0.450559	4.99602	0.00132406	0.402285	-0.697585	COL3A1
A_33_P3219651	3.36307	0.668724	3.40244	0.0104421	0.619287	-2.39428	BMPER
A_23_P62081	3.36164	0.595999	4.32946	0.00300086	0.44874	-1.34909	SCG5
A_21_P0004689	3.33833	0.302141	4.17076	0.00368166	0.458837	-1.51665	XLOC_005471
A_33_P3222228	-3.33635	0.0805163	-3.13629	0.0152756	0.672338	-2.72192	FUT6
A_21_P0000491	3.3342	0.790019	2.03098	0.0795083	0.771044	-4.15147	SNAR-G1
A_24_P354689	3.32617	-0.528373	2.0914	0.0725751	0.765314	-4.07341	SPOCK1
A_21_P0007284	-3.32455	0.0285812	-5.21706	0.00102371	0.396506	-0.499706	XLOC_009302
A_33_P3295203	3.32249	0.0763931	4.53861	0.00230522	0.427503	-1.13564	HAS1
A_33_P3270826	3.32175	-0.4035	2.11173	0.0703786	0.764086	-4.04705	THEM5
A_23_P215720	-3.30196	-1.06732	-2.43993	0.0428562	0.724439	-3.61839	CFTR
A_21_P0003190	-3.3011	0.905431	-3.37932	0.0107889	0.627328	-2.42231	XLOC_003327
A_33_P3291244	-3.29754	-0.00318848	-10.7358	8.76892e-06	0.156246	2.37968	CCDC60
A_23_P110837	3.29656	-0.743762	1.908	0.0956832	0.786263	-4.30889	IRX4
A_21_P0005363	3.27455	1.09983	2.39574	0.0458105	0.727415	-3.67626	XLOC_006019
A_23_P124905	3.26719	0.483394	2.90688	0.0213506	0.681397	-3.01225	NPTX1
A_23_P36531	-3.26193	-0.384842	-1.35957	0.213839	0.810207	-4.9667	TSPAN8
A_23_P133408	3.26151	0.712416	4.05434	0.00428763	0.486645	-1.6426	CSF2
A_23_P166848	-3.24915	-0.287422	-1.19436	0.26912	0.810207	-5.14227	LTF
A_23_P50269	-3.24914	-0.0569888	-2.61602	0.0328908	0.71268	-3.38824	CXCL17
A_23_P502464	3.23503	0.861531	3.35576	0.011155	0.629121	-2.45095	NOS2
A_23_P139434	-3.23311	1.45617	-1.97105	0.0870263	0.776842	-4.22846	PRB2
A_23_P314835	-3.23161	0.893805	-2.72946	0.0277655	0.69496	-3.24078	C20orf85
A_23_P115261	3.22271	0.131529	2.39987	0.0455257	0.727415	-3.67085	AGT
A_33_P3364089	3.22102	1.41918	2.86353	0.0227595	0.681397	-3.0678	SLCO1B3
A_21_P0004379	-3.21245	0.644865	-6.34134	0.000305533	0.281863	0.378681	XLOC_004797
A_33_P3300965	3.20943	0.120198	7.95494	6.90219e-05	0.184321	1.32748	HOXC6
A_23_P38696	3.20526	0.892548	2.54607	0.0365291	0.715083	-3.47953	DSC1
A_23_P148793	-3.20263	0.868222	-1.96136	0.0883049	0.779416	-4.24086	FMO9P
A_21_P0005627	3.19693	0.971938	2.46372	0.041347	0.721695	-3.58724	XLOC_007123
A_24_P331675	3.18794	0.841107	3.59085	0.0080229	0.578666	-2.16924	C6orf10
A_33_P3411848	-3.18402	-0.93274	-2.30291	0.0527075	0.739963	-3.7978	CNFN
A_23_P41789	-3.18062	0.199152	-4.1712	0.00367952	0.458837	-1.51617	SLC27A6
A_21_P0009162	3.17904	0.738373	2.87513	0.0223734	0.681397	-3.05293	XLOC_012139
A_23_P103310	3.1781	-0.919742	1.41709	0.197052	0.810207	-4.90254	S100A7
A_33_P3397865	3.17585	-0.526549	1.85492	0.103612	0.788685	-4.37607	TNNT1
A_23_P106906	-3.17396	-0.404165	-2.70528	0.028784	0.69939	-3.27214	PPL
A_33_P3249534	3.17066	1.36137	2.23529	0.0583829	0.749567	-3.88619	NEFM
A_33_P3346529	-3.16766	0.438486	-3.63751	0.00752178	0.56658	-2.11445	OR2W5
A_33_P3266739	3.15872	-0.257941	2.86037	0.0228661	0.681397	-3.07186	FLJ41200
A_33_P3708413	3.1558	-0.131697	2.4078	0.0449846	0.724439	-3.66047	MFAP5
A_23_P217498	3.15554	1.71873	1.30406	0.231214	0.810207	-5.0272	GDPD2
A_23_P77908	3.14945	0.516904	1.87007	0.101286	0.788685	-4.35695	SLC47A2
A_33_P3390212	-3.14094	0.844354	-3.31528	0.0118154	0.633402	-2.50038	TTLL9
A_23_P19778	-3.14025	0.00618903	-3.99517	0.00463649	0.50131	-1.70761	SLC13A4
A_23_P19333	3.13829	1.00073	3.05015	0.0173098	0.681289	-2.83016	TREM1
A_33_P3268507	-3.12823	0.308448	-4.62873	0.00206169	0.424473	-1.04622	CEACAM1
A_21_P0000160	3.12455	0.415841	2.1456	0.0668659	0.761799	-4.00307	TM4SF19
A_21_P0014928	3.12328	0.163765	5.11528	0.00115148	0.39832	-0.589724	LOC100653149
A_23_P137665	3.11968	0.345428	2.37621	0.0471811	0.729743	-3.70183	CHI3L1
A_21_P0014753	3.11651	-0.023286	3.4548	0.00969978	0.603989	-2.33114	DNAPTP3
A_23_P2271	3.11588	0.393688	2.03368	0.0791849	0.771044	-4.14799	PTHLH
A_33_P3369495	-3.11524	0.230636	-3.79394	0.00607314	0.539406	-1.93362	CLDN10
A_33_P3406677	-3.11081	0.0124668	-2.51385	0.0383421	0.716409	-3.52166	ADH7
A_32_P780817	3.10722	1.35641	1.35029	0.216662	0.810207	-4.97691	CT45A1
A_23_P60742	3.10176	-0.745528	1.41398	0.197928	0.810207	-4.90605	MYLPF
A_24_P102293	-3.09393	0.375246	-3.94437	0.0049606	0.520582	-1.76395	SLITRK5
A_21_P0011276	3.09237	0.504584	5.09778	0.00117518	0.39832	-0.605393	LOC100653147
A_23_P362694	-3.08427	-2.07243	-0.824377	0.435424	0.855561	-5.47692	C4orf7
A_23_P40174	3.08087	-1.03112	1.54407	0.164077	0.807297	-4.75613	MMP9
A_21_P0013718	3.06521	1.46023	1.12516	0.2956	0.813242	-5.2115	XLOC_l2_015132
A_32_P74409	3.05964	0.483999	5.63761	0.0006391	0.325215	-0.146937	C11orf96
A_23_P144959	3.05555	0.40376	2.90368	0.0214515	0.681397	-3.01635	VCAN
A_33_P3248799	3.0496	0.770981	1.75842	0.119666	0.791871	-4.49675	TRDN
A_23_P33196	3.04712	0.830873	4.12219	0.00392231	0.46659	-1.56888	COL5A2
A_33_P3270776	3.04698	0.178781	2.79558	0.0251674	0.686407	-3.15528	HTRA3
A_24_P63019	-3.04668	-0.991791	-3.48273	0.00932715	0.594995	-2.29764	IL1R2
A_23_P153301	-3.04496	0.0511592	-2.89117	0.0218502	0.681397	-3.03236	CEACAM5
A_23_P99515	3.04353	-0.628037	2.09121	0.0725957	0.765314	-4.07365	C13orf33
A_23_P153390	3.04238	1.31789	2.42157	0.0440594	0.724439	-3.64243	CLEC4G
A_23_P18684	-3.03603	-0.246409	-2.28803	0.0539064	0.741289	-3.81726	CLGN
A_21_P0005774	-3.02974	0.227006	-2.05962	0.0761434	0.767674	-4.11451	XLOC_006944
A_33_P3228977	-3.0275	1.47563	-3.1291	0.0154353	0.672338	-2.73092	UTY
A_33_P3275220	3.027	1.17935	2.37272	0.0474306	0.729743	-3.70641	NRK
A_33_P3214844	3.02476	0.978221	1.91484	0.0947049	0.785061	-4.3002	NEB
A_23_P56404	3.0223	-0.0856805	7.29486	0.000122951	0.254543	0.977629	EN1
A_24_P394940	-3.02065	0.483033	-5.59043	0.000673004	0.325215	-0.185011	CYP2E1
A_23_P350396	3.0201	1.28122	1.46128	0.184956	0.810207	-4.8523	CDSN
A_23_P138655	3.01653	0.932087	1.91997	0.0939772	0.784612	-4.29367	CYP26A1
A_33_P3214825	-3.0158	1.44876	-3.16487	0.0146578	0.66706	-2.68623	LOC100652774
A_24_P385732	-3.01111	0.0296938	-9.43004	2.16372e-05	0.156246	1.95722	OSTalpha
A_24_P62800	-3.00703	-0.108562	-8.62146	4.00322e-05	0.156246	1.63546	KLHDC8A
A_33_P3261019	-3.00558	0.755348	-3.2921	0.0122121	0.636974	-2.52879	SLC9A2
A_21_P0014436	-3.00109	0.961749	-2.2831	0.0543105	0.742624	-3.82372	LOC100506003
A_23_P351667	3.00029	0.324361	5.52631	0.000722319	0.342521	-0.237353	ADAM23
A_23_P124946	2.99539	-0.473495	1.50331	0.174075	0.810207	-4.8038	CMYA5
A_33_P3243702	2.99388	-0.180437	1.97587	0.0863962	0.776842	-4.22228	KLHL30
A_23_P46429	2.99119	0.0627906	6.12027	0.000382765	0.306137	0.221825	CYR61
A_33_P3240752	-2.9893	0.205052	-3.56429	0.00832402	0.586335	-2.20059	CLDN18
A_23_P150583	-2.98902	0.746014	-2.74626	0.0270799	0.692893	-3.21902	SCGB1A1
A_33_P3316273	2.98836	-0.517073	3.60029	0.00791863	0.578095	-2.15811	CCL3
A_23_P92672	-2.98799	-0.443146	-2.53773	0.0369899	0.715298	-3.49043	OCLN
A_33_P3297080	2.98336	1.04206	1.64061	0.142458	0.796882	-4.64099	FLG2
A_23_P13083	-2.97915	0.370652	-2.72349	0.0280132	0.69496	-3.24851	BARX2
A_21_P0003929	2.97567	0.285406	3.02504	0.0179552	0.681289	-2.86189	XLOC_004525
A_33_P3422802	2.97144	0.484402	4.18657	0.00360682	0.458336	-1.49974	ULBP1
A_21_P0012480	-2.97027	0.136854	-5.35672	0.000873151	0.372292	-0.379165	LOC100505902
A_23_P207456	2.97019	-0.0684072	4.26896	0.00324269	0.451383	-1.4124	CCL8
A_23_P47148	2.96849	0.783569	3.02588	0.0179332	0.681289	-2.86083	NOX4
A_21_P0004566	2.96831	0.526747	4.62194	0.00207901	0.424473	-1.0529	XLOC_004924
A_24_P6370	-2.96705	0.647383	-2.25603	0.0565797	0.747472	-3.8591	C1orf110
A_23_P145096	2.96647	-1.21025	1.97506	0.0865021	0.776842	-4.22332	PLA2G7
A_23_P212119	2.96179	-0.843765	2.05986	0.076116	0.767674	-4.1142	GALNTL2
A_23_P252928	2.95713	0.970259	1.64303	0.141951	0.796882	-4.63807	MAGEA12
A_24_P825874	2.95688	1.31719	1.68741	0.132956	0.794993	-4.58414	POTEE
A_33_P3560679	2.95654	0.0709944	3.40267	0.0104387	0.619287	-2.394	LOC100287221
A_33_P3411477	-2.95386	-0.97162	-2.86977	0.022551	0.681397	-3.0598	NCCRP1
A_21_P0011751	2.95063	0.811404	2.13764	0.0676753	0.761799	-4.01342	CD177
A_21_P0007347	-2.94399	-0.592077	-3.85318	0.00560575	0.53144	-1.8663	XLOC_009428
A_23_P156025	2.94232	-0.775639	1.50797	0.172903	0.810207	-4.79837	IRX2
A_33_P3356935	-2.94025	0.259734	-2.86003	0.0228777	0.681397	-3.07231	C11orf92
A_24_P390060	-2.93886	0.116195	-5.24081	0.000996209	0.391834	-0.478969	IQCD
A_32_P91546	-2.9337	0.756341	-3.4309	0.0100313	0.613228	-2.3599	TDRG1
A_23_P214144	2.92888	0.71931	2.85776	0.0229545	0.681397	-3.07522	COL10A1
A_24_P124558	2.92846	0.126261	12.9688	2.30014e-06	0.116707	2.90078	HOXC8
A_33_P3424057	2.92839	0.500568	3.86773	0.00549702	0.53144	-1.84987	PEG3
A_23_P122216	2.92538	0.454768	3.76582	0.00630953	0.539406	-1.96579	LOX
A_23_P96291	2.92016	1.83296	1.60632	0.149816	0.799428	-4.68223	MAGEA1
A_33_P3254844	-2.91618	0.325082	-2.79757	0.0250932	0.686261	-3.15271	CEACAM7
A_23_P118894	-2.91073	0.316102	-2.55322	0.0361389	0.715083	-3.47019	PRR15L
A_33_P3292650	-2.90889	-0.600379	-2.33447	0.0502523	0.733665	-3.75649	TMPRSS11F
A_33_P3242883	2.90607	-0.366602	2.76371	0.0263865	0.692893	-3.19644	DLX6
A_33_P3629678	2.90537	0.795215	3.77298	0.0062484	0.539406	-1.95758	COL5A1
A_21_P0011046	-2.90507	1.51483	-1.06426	0.320616	0.818631	-5.27008	XLOC_l2_002963
A_32_P189781	2.90262	1.2051	2.65745	0.0309141	0.707243	-3.33429	C14orf34
A_33_P3309832	-2.90131	1.20336	-2.76712	0.026253	0.692893	-3.19203	C10orf81
A_24_P272088	2.89604	0.128084	3.07582	0.0166752	0.676931	-2.79779	SPTB
A_23_P119634	-2.89555	0.0251165	-1.97271	0.0868089	0.776842	-4.22633	UPK1A
A_32_P219942	2.89529	0.455309	3.45467	0.00970163	0.603989	-2.3313	ZIC5
A_23_P49448	-2.8948	-0.460435	-2.92914	0.0206628	0.681397	-2.9838	FA2H
A_33_P3402329	2.89433	0.706865	4.40691	0.00271959	0.438784	-1.26907	MGC16121
A_21_P0014441	-2.89297	-0.780608	-3.31063	0.0118939	0.633402	-2.50607	LOC100507233
A_33_P3402313	-2.89275	1.40395	-2.39137	0.0461138	0.727415	-3.68198	SLC9A4
A_21_P0005092	2.89048	0.604206	2.62039	0.0326763	0.71268	-3.38254	XLOC_005935
A_21_P0009426	2.88898	1.35472	3.16891	0.0145725	0.66706	-2.68119	XLOC_012848
A_24_P257416	2.88843	0.0774192	5.91329	0.000475194	0.313128	0.0682198	CXCL2
A_24_P124624	2.88693	1.26433	2.60283	0.033547	0.71268	-3.40543	OLR1
A_21_P0013141	-2.88667	-0.355869	-2.9414	0.0202941	0.681397	-2.96816	XLOC_l2_013015
A_23_P139146	-2.88575	0.73231	-2.53274	0.0372685	0.715298	-3.49696	MS4A8B
A_33_P3255587	-2.88342	0.444978	-4.87037	0.00153729	0.406309	-0.814038	LOC144817
A_21_P0000804	2.88164	0.41757	4.69155	0.00190867	0.419703	-0.984809	LOC100506783
A_23_P135257	-2.88022	-0.862133	-2.38331	0.0466781	0.729743	-3.69254	PRSS3
A_21_P0000128	-2.87937	-0.17784	-2.72345	0.028015	0.69496	-3.24857	LOC100129480
A_23_P127584	2.87417	0.503344	3.5204	0.00884855	0.591038	-2.25267	NNMT
A_33_P3246829	-2.87387	0.037662	-3.48346	0.00931754	0.594995	-2.29676	IL1RN
A_33_P3258801	-2.87258	-0.461428	-1.90648	0.0959018	0.786263	-4.31082	SLURP1
A_33_P3679936	-2.87223	-0.253661	-3.02103	0.0180606	0.681289	-2.86697	LOC283483
A_33_P3334423	2.86558	0.677794	1.27191	0.241819	0.810207	-5.06156	SPRR2G
A_23_P148609	2.86557	1.27617	2.83329	0.0238001	0.681397	-3.10668	PLAC1
A_33_P3238166	2.86426	0.377836	4.74891	0.00177978	0.409055	-0.929375	PXDN
A_33_P3236416	2.86383	-0.137643	2.53921	0.0369078	0.715298	-3.4885	GPR179
A_21_P0012221	-2.85772	0.381895	-2.3914	0.0461115	0.727415	-3.68194	C21orf81
A_32_P159612	-2.85249	-0.154311	-5.61112	0.000657898	0.325215	-0.16827	ACCN1
A_23_P18751	-2.85122	-0.223291	-2.6742	0.0301501	0.707243	-3.3125	TMPRSS11E
A_23_P123096	2.84951	1.35306	2.64537	0.0314774	0.710007	-3.35	GNGT1
A_23_P133036	-2.84658	0.0491256	-2.06921	0.0750488	0.767648	-4.10212	SLC34A2
A_24_P106502	-2.84286	-0.127201	-5.82178	0.000523754	0.320784	-0.00183273	PRICKLE4
A_21_P0012000	-2.83483	1.36377	-2.4368	0.043059	0.724439	-3.62249	XLOC_l2_007274
A_21_P0002703	-2.83299	1.52163	-1.03281	0.33418	0.82263	-5.29943	XLOC_002696
A_33_P3417339	-2.83021	0.103394	-5.34317	0.000886633	0.372943	-0.390713	SHROOM3
A_32_P134007	-2.82367	-0.691329	-2.53322	0.0372416	0.715298	-3.49633	XKR4
A_21_P0014132	2.82338	0.428225	2.77049	0.0261221	0.692893	-3.18768	LOC100505787
A_23_P68219	2.82107	0.503106	2.22006	0.0597435	0.752124	-3.90607	TTN
A_24_P788878	2.82061	-0.0345519	6.41534	0.00028369	0.275617	0.429584	C2CD4B
A_23_P407840	2.81709	0.481141	5.55486	0.000699882	0.335013	-0.213961	FNDC1
A_33_P3272493	2.81486	1.00212	3.04004	0.0175666	0.681289	-2.84292	CD209
A_24_P335092	2.81416	0.0549032	1.67944	0.134532	0.794993	-4.59387	SAA1
A_33_P3311498	-2.81132	0.656983	-5.06741	0.00121758	0.398573	-0.632708	LOC283392
A_23_P419760	-2.80885	0.799628	-1.98732	0.0849189	0.775923	-4.2076	CRISP3
A_23_P91512	2.80772	0.437526	4.56195	0.00223925	0.427216	-1.11233	CLDN14
A_33_P3341490	2.80391	1.01585	2.32254	0.0511663	0.734011	-3.77211	KRT42P
A_23_P125505	2.79917	-0.230005	4.42063	0.00267285	0.43849	-1.25502	PPEF1
A_33_P3418005	-2.79877	0.0318688	-2.68181	0.0298095	0.706448	-3.30261	CCDC160
A_23_P65240	2.79661	0.568442	5.00221	0.00131443	0.402285	-0.69192	COL4A1
A_24_P209171	-2.79046	0.723274	-3.3485	0.0112705	0.629121	-2.4598	SH3BGRL2
A_33_P3420466	2.78924	0.719687	2.96117	0.0197137	0.681397	-2.94297	MATN3
A_23_P144126	-2.78848	-0.77125	-2.75117	0.026883	0.692893	-3.21267	FETUB
A_21_P0012479	-2.78722	0.690785	-3.1441	0.0151039	0.672245	-2.71215	XLOC_l2_010494
A_33_P3340782	-2.78488	-0.309872	-2.73282	0.0276271	0.694289	-3.23643	SPINK5
A_21_P0005252	2.77329	1.17048	2.29266	0.0535303	0.739963	-3.8112	XLOC_006200
A_23_P76488	-2.77111	0.532657	-3.90486	0.00522966	0.529477	-1.8081	EMP1
A_23_P216225	2.76964	-0.766261	2.79708	0.0251114	0.686261	-3.15334	EGR3
A_24_P410463	-2.76911	0.504327	-3.09865	0.0161316	0.674249	-2.76909	TRPM6
A_21_P0013198	2.76836	3.15067	0.923089	0.384997	0.838099	-5.3967	PSPHP1
A_33_P3212860	-2.76035	0.253984	-1.39214	0.204185	0.810207	-4.93055	AMTN
A_23_P76743	-2.75903	-0.471627	-2.55012	0.0363077	0.715083	-3.47424	ASPG
A_33_P3395848	-2.7515	-0.0272963	-2.29204	0.0535806	0.739963	-3.81201	VSIG10L
A_33_P3258542	-2.74859	0.891325	-2.57059	0.0352089	0.713379	-3.4475	SPINK8
A_33_P3220698	-2.74492	-0.506387	-3.49422	0.00917823	0.594995	-2.28389	EPS8L1
A_21_P0004252	2.74167	-0.151785	2.32378	0.0510707	0.734011	-3.77049	XLOC_004384
A_23_P52480	-2.73837	-0.358874	-2.1243	0.0690535	0.762347	-4.03073	CYP2C18
A_21_P0014188	2.73629	-0.0387459	2.37943	0.0469528	0.729743	-3.69762	LOC401317
A_23_P301021	-2.73561	0.511694	-5.97085	0.000447218	0.306641	0.111606	ASTN1
A_21_P0011460	2.73292	0.555502	4.23208	0.00340048	0.455007	-1.45134	XLOC_l2_005428
A_23_P81058	-2.73247	-0.230717	-4.91052	0.0014653	0.406309	-0.77651	BMP3
A_33_P3210146	2.72933	1.26184	1.52854	0.167822	0.80815	-4.77436	PRR9
A_24_P380349	-2.72932	0.847283	-3.37793	0.0108101	0.627328	-2.42399	HTR1E
A_23_P207058	2.72801	-0.015574	5.4307	0.000803449	0.370602	-0.316698	SOCS3
A_23_P87007	-2.72668	1.23874	-2.85187	0.0231551	0.681397	-3.08279	HTR3B
A_23_P130515	-2.7258	0.191506	-2.96396	0.0196332	0.681397	-2.93942	CEACAM3
A_24_P125335	2.72509	-0.373341	1.88782	0.0986254	0.787976	-4.33449	CCL13
A_33_P3242973	2.72052	1.15513	2.73606	0.0274941	0.69404	-3.23223	IGF2BP2
A_33_P3243405	2.71994	0.224592	3.41977	0.0101898	0.614821	-2.37333	GPR182
A_23_P5211	-2.71802	0.645381	-2.04667	0.0776476	0.770237	-4.13124	MUC16
A_33_P3311820	-2.71589	0.51061	-3.17375	0.0144713	0.665691	-2.67516	FLJ44674
A_33_P3421053	2.71491	0.435079	4.55793	0.00225046	0.427216	-1.11634	SELE
A_23_P143029	2.71281	0.994063	2.61446	0.0329679	0.71268	-3.39027	HOXD11
A_23_P372478	-2.71156	2.14559	-1.0627	0.321281	0.818631	-5.27155	SERPINA9
A_23_P125383	-2.71113	0.633118	-3.92787	0.00507115	0.521018	-1.78236	TMEFF2
A_23_P162547	2.70771	0.270123	1.53063	0.167315	0.80815	-4.77192	MYL2
A_21_P0014532	2.70599	-0.537826	2.35947	0.0483895	0.731564	-3.72376	LOC100287415
A_24_P277934	2.70528	0.635953	4.1691	0.00368958	0.458837	-1.51842	COL1A2
A_33_P3282359	-2.70361	0.304598	-3.48735	0.00926691	0.594995	-2.29211	ANKRD20A9P
A_21_P0001385	-2.70229	0.155144	-2.26577	0.0557526	0.744625	-3.84637	XLOC_000456
A_23_P1029	2.70111	-0.0222688	2.58922	0.0342385	0.712992	-3.42318	MFAP2
A_23_P29067	-2.70083	-0.0859592	-3.59927	0.00792987	0.578095	-2.15932	TMPRSS2
A_24_P39195	-2.69469	0.222708	-1.61908	0.147039	0.79883	-4.66693	OXGR1
A_33_P3267118	2.69446	0.442283	4.04983	0.00431322	0.487413	-1.64754	EIF4G3
A_21_P0006149	-2.69293	0.309265	-3.36822	0.0109598	0.628507	-2.43579	XLOC_007377
A_24_P183150	2.69221	0.435183	4.33997	0.00296089	0.44874	-1.33817	CXCL3
A_23_P27013	2.69196	0.513051	3.20954	0.0137447	0.659396	-2.63069	HOXB9
A_32_P111639	-2.68881	0.519719	-1.986	0.0850874	0.776103	-4.20929	CHST9
A_23_P61498	-2.68873	1.98441	-1.07374	0.316615	0.818631	-5.26111	KRT76
A_21_P0005807	2.68659	0.269135	2.26721	0.0556311	0.744085	-3.84449	XLOC_007020
A_23_P89302	2.68223	0.315451	1.94559	0.0904252	0.782234	-4.261	CACNG1
A_33_P3282162	-2.67415	0.695323	-3.3477	0.0112832	0.629121	-2.46077	PLAC4
A_23_P90980	2.67083	0.996241	1.39036	0.204703	0.810207	-4.93254	NEU2
A_21_P0006332	-2.66831	0.169601	-1.25769	0.246643	0.810207	-5.07659	XLOC_007892
A_33_P3254096	2.66755	0.485299	2.08037	0.0737945	0.765935	-4.08769	PI15
A_23_P415974	-2.66749	1.27008	-1.78087	0.115732	0.788852	-4.46886	ALDOB
A_23_P108743	2.66639	1.12597	1.4506	0.187817	0.810207	-4.86451	XIRP2
A_23_P121795	-2.66143	0.285954	-3.75494	0.00640367	0.541556	-1.97828	SORBS2
A_21_P0000492	2.65906	0.371999	1.79272	0.113705	0.788852	-4.45409	SNAR-F
A_33_P3568387	-2.65782	1.38147	-1.18485	0.272639	0.810207	-5.15194	ASB4
A_23_P84219	-2.65586	0.374917	-2.19244	0.0622921	0.756462	-3.94209	LIPH
A_23_P153562	2.64936	0.0540314	3.87255	0.00546145	0.53144	-1.84443	C5AR1
A_24_P179467	2.64904	1.28403	2.17447	0.0640091	0.758887	-3.96551	SLC1A6
A_21_P0010942	-2.64631	0.357412	-1.54563	0.163705	0.807297	-4.7543	FAM25A
A_33_P3225948	2.64205	1.05809	2.79263	0.0252776	0.686536	-3.15908	AJAP1
A_32_P122226	2.64144	-0.171615	2.52649	0.0376199	0.715298	-3.50512	AMDHD1
A_23_P429998	2.6404	0.0550325	3.03215	0.01777	0.681289	-2.8529	FOSB
A_23_P381368	2.64012	0.0889814	2.38044	0.0468811	0.729743	-3.6963	HOXD10
A_24_P827037	2.63883	0.01281	2.08466	0.073317	0.765935	-4.08213	LRRC15
A_33_P3304501	2.63852	1.10814	2.68365	0.0297276	0.706436	-3.30022	CDX2
A_23_P150979	2.6369	0.362686	1.8878	0.0986284	0.787976	-4.33452	MUCL1
A_33_P3231953	2.63235	0.660763	3.02669	0.0179119	0.681289	-2.8598	COL12A1
A_24_P280983	2.63046	1.21214	3.12853	0.015448	0.672338	-2.73163	HOXA11-AS1
A_23_P28598	2.63025	0.601923	3.01058	0.0183383	0.681289	-2.8802	DLX2
A_21_P0012181	-2.62888	0.883721	-2.21241	0.060439	0.752543	-3.91606	C21orf15
A_21_P0011637	2.62804	0.868475	2.16344	0.0650858	0.759816	-3.97987	KRT16P3
A_23_P43164	2.62782	0.756826	3.13818	0.0152338	0.672338	-2.71955	SULF1
A_32_P191786	-2.62384	0.0783759	-6.45941	0.000271513	0.275617	0.459521	ANKRD24
A_21_P0003517	-2.62252	-0.655768	-2.443	0.0426586	0.724439	-3.61437	XLOC_004100
A_23_P69537	-2.61593	-0.635586	-2.65732	0.0309202	0.707243	-3.33446	NMU
A_23_P101048	-2.61451	0.950573	-1.77241	0.117199	0.788852	-4.47938	KRTAP3-2
A_23_P258887	-2.61157	0.105748	-2.24321	0.0576876	0.748314	-3.87585	ALDH1L1
A_23_P57417	2.61085	0.824266	2.8535	0.0230993	0.681397	-3.08069	MMP11
A_21_P0006606	-2.60919	1.22662	-2.44091	0.0427933	0.724439	-3.61711	XLOC_008323
A_32_P46238	2.60783	0.93866	2.18019	0.0634574	0.758773	-3.95805	LOC339240
A_33_P3367196	2.60683	-0.208492	2.92325	0.0208426	0.681397	-2.99133	CNTNAP2
A_23_P107981	-2.60058	-0.5743	-2.15577	0.065845	0.759816	-3.98984	SULT2B1
A_23_P171409	-2.59866	1.06507	-1.42058	0.19607	0.810207	-4.8986	TTTY6
A_21_P0008538	2.59782	1.20297	3.27698	0.0124787	0.639551	-2.54738	XLOC_011047
A_23_P321501	2.5929	0.749991	2.57956	0.0347385	0.713379	-3.4358	DHRS2
A_23_P111888	2.59105	0.630919	3.71941	0.00672174	0.548164	-2.01921	CTHRC1
A_24_P45620	2.59021	-0.209111	2.72314	0.028028	0.69496	-3.24897	UTS2
A_33_P3375859	2.58878	-0.406624	1.37411	0.20948	0.810207	-4.95062	CXCR2P1
A_23_P164196	2.5859	0.206831	2.5433	0.0366816	0.715083	-3.48315	DLX4
A_33_P3356776	2.58554	0.109458	2.85815	0.0229413	0.681397	-3.07472	GOLGA7B
A_33_P3326777	2.58385	1.01852	2.76078	0.0265014	0.692893	-3.20022	CAGE1
A_32_P118397	-2.58337	0.486568	-2.63639	0.0319032	0.710007	-3.3617	HEPACAM2
A_23_P351844	2.58158	-0.533383	3.53738	0.00864155	0.587237	-2.23248	CD1B
A_33_P3266536	-2.58137	0.667376	-2.60412	0.0334825	0.71268	-3.40375	C21orf88
A_23_P69012	2.58005	0.053238	5.11137	0.00115674	0.39832	-0.593228	CCR8
A_33_P3400578	-2.57983	-0.0624841	-3.80379	0.00599256	0.539406	-1.92238	HLF
A_32_P200238	-2.57435	0.00590703	-2.19271	0.0622669	0.756462	-3.94174	UCA1
A_33_P3571901	2.57194	-0.146842	2.45733	0.041747	0.721695	-3.59561	DKFZP586K1520
A_33_P3260426	-2.57162	-0.747349	-1.48193	0.179536	0.810207	-4.82855	SPRR2A
A_19_P00322242	-2.57019	0.298366	-3.9036	0.00523853	0.529477	-1.80952	GALNT9
A_32_P60635	-2.56624	1.21557	-2.83257	0.0238254	0.681397	-3.10761	LOC643037
A_33_P3346966	-2.56204	0.558902	-1.91444	0.094762	0.785257	-4.30071	SPAG16
A_23_P19030	2.5618	0.540968	2.35229	0.0489175	0.732593	-3.73317	ARSI
A_23_P303286	-2.55945	0.66689	-1.24194	0.252079	0.810207	-5.09312	RPTN
A_33_P3409854	2.55602	0.633857	2.19536	0.0620177	0.756462	-3.93828	LHX1
A_21_P0013001	2.55551	-0.195918	2.20899	0.060752	0.754104	-3.92051	XLOC_l2_012159
A_21_P0012183	-2.55546	0.507798	-2.55306	0.0361476	0.715083	-3.4704	ANKRD20A5P
A_23_P64919	-2.55332	0.0648784	-2.18936	0.0625831	0.756462	-3.9461	RERGL
A_23_P421032	2.54898	0.48132	2.8562	0.0230073	0.681397	-3.07722	SEC14L4
A_23_P77493	2.54875	-0.0971203	2.96636	0.0195643	0.681397	-2.93636	TUBB3
A_21_P0006615	-2.54783	-0.124764	-1.56231	0.159776	0.807018	-4.73462	LOC100507228
A_23_P12767	-2.54753	-0.310167	-1.97043	0.0871067	0.776842	-4.22925	CYP2C9
A_23_P368779	2.54455	0.594102	4.18103	0.00363285	0.458526	-1.50566	ZNF114
A_32_P300427	2.54217	0.5213	1.98742	0.0849055	0.775923	-4.20747	APCDD1L
A_32_P34844	2.5421	0.416478	2.41422	0.0445508	0.724439	-3.65206	ADAMTS18
A_33_P3363245	2.5419	0.448851	2.83954	0.023581	0.681397	-3.09864	NXPH4
A_23_P102611	2.54106	-0.170801	2.20975	0.0606826	0.754104	-3.91952	WISP2
A_33_P3223062	2.54079	1.35096	1.66545	0.137339	0.794993	-4.6109	LOC100507199
A_23_P51376	2.53978	-0.502144	2.07131	0.0748113	0.767648	-4.09941	NKAIN1
A_23_P131676	2.53502	-0.170365	2.66559	0.0305402	0.707243	-3.32369	CXCR7
A_23_P125278	2.53392	0.143404	5.82965	0.000519372	0.320784	0.00423921	CXCL11
A_24_P331704	-2.53295	-0.717639	-2.04579	0.0777501	0.770408	-4.13237	KRT80
A_23_P25194	2.5228	-0.737914	2.07635	0.074244	0.766696	-4.09289	HRK
A_23_P55649	2.52258	0.288102	5.70307	0.000595158	0.325215	-0.0947292	FPR2
A_33_P3209591	-2.51758	0.258755	-2.11803	0.0697121	0.763166	-4.03888	AQP3
A_21_P0003414	-2.51387	0.0800922	-2.04412	0.0779467	0.770408	-4.13453	XLOC_003729
A_23_P109072	2.51386	0.00244269	4.71583	0.00185291	0.415995	-0.961273	SALL4
A_23_P209625	2.51273	0.579239	3.50367	0.0090578	0.593011	-2.27262	CYP1B1
A_23_P98910	-2.5105	-0.0709703	-2.03366	0.0791869	0.771044	-4.14801	LRMP
A_23_P310274	-2.50576	-0.822565	-2.31986	0.0513744	0.734011	-3.77562	PRSS2
A_23_P135381	-2.50188	0.00971396	-4.29746	0.00312622	0.44874	-1.38249	SP5
A_21_P0001821	2.50153	-0.0815756	3.31315	0.0118513	0.633402	-2.50299	XLOC_001339
A_23_P430948	-2.50091	-0.0972864	-2.99832	0.0186699	0.681397	-2.89575	ATP13A4
A_32_P83098	-2.49984	0.135657	-1.89535	0.0975177	0.787639	-4.32495	SCNN1B
A_33_P3385376	2.49886	0.426617	2.70468	0.0288098	0.69939	-3.27292	SYPL2
A_21_P0013990	-2.49743	-0.544483	-3.01476	0.0182268	0.681289	-2.87491	LOC100509247
A_23_P897	-2.49738	-0.0319432	-2.47667	0.0405482	0.719024	-3.57029	C1orf116
A_19_P00809747	2.49696	1.79736	1.27351	0.241282	0.810207	-5.05986	LOC100507537
A_33_P3302125	2.49278	0.56983	2.2827	0.0543429	0.742624	-3.82423	LCE2A
A_33_P3346766	-2.49216	1.0297	-2.2626	0.05602	0.745084	-3.85051	UGT2A2
A_23_P259251	2.49188	0.215695	2.3234	0.0511003	0.734011	-3.77099	KCND2
A_24_P911906	2.49029	0.126378	4.75554	0.00176552	0.409055	-0.923013	PCDH17
A_23_P169437	-2.49028	-0.496171	-1.98861	0.0847533	0.775923	-4.20594	LCN2
A_19_P00810259	-2.48919	0.937814	-3.36327	0.0110369	0.628507	-2.44181	LOC100506421
A_33_P3398356	2.488	0.555935	2.44059	0.0428141	0.724439	-3.61753	WDR72
A_21_P0008347	2.48759	0.0822846	2.04531	0.0778073	0.770408	-4.133	XLOC_010855
A_23_P127824	2.48609	0.326723	1.50516	0.17361	0.810207	-4.80165	TNNT3
A_33_P3279629	2.48511	-0.312874	1.6073	0.149602	0.799428	-4.68106	UCN2
A_23_P13548	2.48403	-0.555141	1.98605	0.0850808	0.776103	-4.20923	CHRDL2
A_23_P66767	-2.47671	-0.0187095	-2.88332	0.0221048	0.681397	-3.04243	GGT6
A_21_P0000409	2.47654	-0.0580339	2.45202	0.0420827	0.723108	-3.60257	SNORD114-12
A_23_P24104	2.47151	0.844139	4.06577	0.00422362	0.482911	-1.63013	PLAU
A_24_P302584	2.46796	1.14765	3.04609	0.0174125	0.681289	-2.83529	SOX11
A_33_P3330911	-2.46788	0.379889	-3.47036	0.00949027	0.598262	-2.31246	BCAS1
A_24_P211565	2.46264	0.309897	5.92202	0.000470829	0.313128	0.0748322	C1QTNF6
A_21_P0003548	2.46225	1.15165	1.96375	0.0879872	0.778441	-4.2378	XLOC_004201
A_21_P0004529	-2.46102	0.732009	-1.36048	0.213563	0.810207	-4.96569	XLOC_004565
A_23_P30126	-2.46	0.31308	-1.35847	0.214172	0.810207	-4.96791	FGFBP1
A_32_P184464	-2.45881	0.177973	-2.11257	0.0702896	0.764086	-4.04597	ROPN1
A_23_P34452	2.45873	0.164712	0.793633	0.452041	0.861936	-5.5004	LOR
A_32_P204376	-2.45537	0.264785	-3.23652	0.0132225	0.654011	-2.59727	ANKRD20A2
A_21_P0010596	-2.45238	-0.524221	-2.15616	0.0658066	0.759816	-3.98934	XLOC_l2_000735
A_23_P251031	2.45171	1.11475	2.48908	0.0397979	0.718983	-3.55406	IL13
A_21_P0011289	2.45141	0.348675	2.52008	0.0379842	0.715835	-3.5135	XLOC_l2_004562
A_21_P0002434	-2.4504	-0.562777	-3.83381	0.0057541	0.536397	-1.88823	XLOC_002073
A_23_P214300	-2.44989	0.00264603	-1.39193	0.204246	0.810207	-4.93078	GSTA2
A_23_P89431	2.44928	0.406622	6.02737	0.00042152	0.306137	0.1537	CCL2
A_19_P00801041	-2.44915	-0.0513067	-4.51091	0.00238625	0.429393	-1.16342	GNASAS
A_19_P00317144	-2.44679	0.863623	-1.4447	0.189416	0.810207	-4.87125	XLOC_005595
A_21_P0012630	2.44498	0.416358	4.48494	0.00246509	0.429393	-1.18962	LOC100506013
A_21_P0009482	2.44468	1.11294	2.96067	0.019728	0.681397	-2.9436	XLOC_012682
A_21_P0013102	-2.44192	0.802754	-1.20731	0.264389	0.810207	-5.12901	XLOC_l2_013145
A_33_P3237135	2.44162	0.308992	2.72819	0.0278178	0.69496	-3.24242	MMP2
A_33_P3262729	2.43681	-0.9955	1.57568	0.156688	0.804513	-4.71877	MYH8
A_23_P87860	2.43629	1.15682	2.80749	0.0247267	0.684273	-3.13991	MYF5
A_21_P0014553	2.43201	0.282232	2.96549	0.0195893	0.681397	-2.93747	LOC100506303
A_21_P0006588	-2.43067	1.14236	-2.82015	0.0242674	0.682831	-3.1236	XLOC_008276
A_21_P0003122	2.43008	0.0225977	1.92615	0.0931088	0.783888	-4.2858	XLOC_003146
A_21_P0001940	2.42959	1.01901	3.04728	0.0173823	0.681289	-2.83378	LOC100506798
A_21_P0006730	2.42886	0.315831	2.17998	0.0634772	0.758773	-3.95832	XLOC_008711
A_21_P0013711	-2.41888	1.15132	-1.93847	0.0913999	0.78257	-4.2701	XLOC_l2_015038
A_33_P3578477	-2.41769	-0.198679	-4.30052	0.00311398	0.44874	-1.37928	LOC641467
A_33_P3243230	2.41513	0.461708	2.67065	0.0303106	0.707243	-3.31712	IL8
A_21_P0000509	2.41331	0.387086	1.89144	0.0980905	0.787976	-4.3299	SNAR-G2
A_21_P0014182	-2.41225	1.17501	-2.3905	0.0461747	0.727595	-3.68313	LOC100505904
A_23_P58266	-2.40213	-0.65587	-1.65431	0.139612	0.796061	-4.62441	S100P
A_23_P302060	2.3994	0.56091	3.00248	0.0185568	0.681289	-2.89048	IFNE
A_21_P0005617	2.39911	0.322025	4.21641	0.00347004	0.456802	-1.46796	FLJ45248
A_23_P111583	2.39906	0.106872	4.21738	0.00346568	0.456802	-1.46692	CD36
A_19_P00322911	2.39824	0.471649	2.46919	0.0410076	0.721695	-3.58008	TWIST2
A_23_P83498	2.39727	0.817704	2.6517	0.0311808	0.707506	-3.34176	IGF2BP1
A_21_P0008321	-2.39724	0.59524	-3.5822	0.00811965	0.58272	-2.17943	XLOC_010803
A_23_P215913	-2.3961	-0.571394	-2.20453	0.0611634	0.755827	-3.92633	CLU
A_23_P130359	2.39493	0.286879	2.98382	0.0190702	0.681397	-2.91416	ARHGAP28
A_24_P567298	2.39398	0.0612383	2.06692	0.0753085	0.767648	-4.10508	CSAG2
A_33_P3376140	2.39381	0.0284707	2.15113	0.0663084	0.760758	-3.99587	KCNJ15
A_33_P3323501	-2.39226	-0.106933	-5.0032	0.0013129	0.402285	-0.691019	PHGR1
A_21_P0007924	-2.39092	-0.24727	-4.86635	0.00154469	0.406309	-0.817805	XLOC_010308
A_33_P3268622	-2.39071	-1.07939	-1.08307	0.312717	0.818602	-5.25223	LY6D
A_33_P3216059	2.39042	0.60993	2.78903	0.0254128	0.687885	-3.16372	ASPN
A_23_P78037	2.38694	1.13207	2.95856	0.0197894	0.681397	-2.94629	CCL7
A_21_P0011752	2.38089	0.409573	2.22659	0.0591566	0.751994	-3.89755	XLOC_l2_007062
A_21_P0011288	2.37893	0.447802	2.74103	0.0272914	0.692893	-3.22579	RERE
A_23_P97141	2.37151	-0.974931	1.93747	0.0915377	0.78257	-4.27138	RGS1
A_21_P0012345	2.37008	1.11882	3.01761	0.0181509	0.681289	-2.87129	XLOC_l2_009469
A_21_P0014176	2.37002	1.08987	2.55869	0.0358436	0.714376	-3.46305	LOC100506534
A_21_P0001694	-2.36903	0.992604	-2.29072	0.0536876	0.740465	-3.81374	XLOC_000303
A_21_P0001445	-2.36824	0.648268	-3.78657	0.00613417	0.539406	-1.94204	LOC339529
A_21_P0003723	-2.36817	0.759961	-1.54154	0.164683	0.807297	-4.75911	XLOC_003884
A_33_P3212989	2.36467	0.284872	2.67214	0.0302432	0.707243	-3.31519	DLX6-AS1
A_23_P212608	2.36441	-0.457441	2.05244	0.0769741	0.769271	-4.12379	CLSTN2
A_24_P12397	2.36438	0.392787	2.15247	0.066174	0.760618	-3.99413	TREM2
A_32_P62863	2.36375	0.689894	3.53985	0.00861184	0.587237	-2.22955	SCHIP1
A_23_P164897	2.36304	0.356779	2.31644	0.0516402	0.734555	-3.78009	KCNA7
A_33_P3227375	2.36263	0.365259	2.86597	0.0226777	0.681397	-3.06467	THBS2
A_21_P0005842	-2.36123	0.00387787	-4.60087	0.00213383	0.427216	-1.0737	XLOC_007095
A_33_P3373273	2.35983	0.748633	1.7893	0.114287	0.788852	-4.45836	SLC15A1
A_32_P188825	2.35974	0.22029	2.73345	0.027601	0.694289	-3.23561	TDRD12
A_23_P358917	-2.35943	0.0533965	-2.37064	0.0475796	0.729743	-3.70913	CYP3A7
A_21_P0003478	2.35375	0.698455	2.40156	0.0454101	0.727415	-3.66864	XLOC_003986
A_21_P0000511	2.35001	0.437435	1.85592	0.103456	0.788685	-4.37481	SNAR-H
A_23_P102681	2.34964	0.550845	3.54951	0.00849688	0.587237	-2.2181	MGC4294
A_32_P99347	2.34917	0.401987	3.94897	0.00493028	0.520517	-1.75883	LINC00256B
A_24_P97342	2.34654	-0.0457691	1.78373	0.11524	0.788852	-4.4653	PROK2
A_33_P3251562	-2.34483	-0.562446	-2.58783	0.03431	0.713379	-3.425	RSPO1
A_21_P0005382	-2.34352	0.582523	-2.36216	0.048193	0.731431	-3.72023	XLOC_006100
A_24_P179504	2.34133	0.56922	2.64251	0.0316124	0.710007	-3.35373	WDR66
A_23_P19663	2.34036	-0.376922	2.73223	0.0276514	0.694556	-3.2372	CTGF
A_23_P134566	-2.33866	-0.380155	-1.78812	0.114488	0.788852	-4.45982	OR2A7
A_33_P3380457	2.3377	1.11423	1.61416	0.148103	0.799054	-4.67283	GPR88
A_23_P94275	-2.33673	-0.118242	-5.04704	0.00124697	0.399669	-0.651125	DKK4
A_33_P3388771	-2.33507	1.82502	-0.706285	0.501582	0.88092	-5.56301	LOC100509175
A_32_P54037	2.33341	0.966247	2.52651	0.0376188	0.715298	-3.5051	CCDC38
A_23_P205031	2.33298	0.394382	4.62704	0.00206599	0.424473	-1.04789	COL4A2
A_24_P271696	-2.3238	0.386862	-1.58107	0.155459	0.803607	-4.71237	XAGE1A
A_23_P152906	-2.32183	-0.470674	-2.24056	0.0579195	0.748314	-3.87931	ALOX12
A_23_P80040	2.32154	0.0116176	4.83881	0.0015966	0.406309	-0.843743	PROCR
A_33_P3334773	2.3201	0.799531	1.96002	0.0884836	0.779574	-4.24257	MYOD1
A_21_P0014040	-2.31705	0.196294	-4.33012	0.00299834	0.44874	-1.34841	LOC100653103
A_33_P3326075	-2.31689	1.05718	-1.98946	0.0846455	0.775923	-4.20486	CYP2C19
A_23_P110764	2.31124	0.197225	1.15575	0.28364	0.810207	-5.18122	MYOT
A_33_P3221498	2.3092	0.0487031	3.39783	0.0105103	0.621538	-2.39986	STK31
A_21_P0010207	-2.30743	-0.165253	-5.78592	0.000544271	0.320784	-0.0296573	XLOC_014086
A_24_P50972	2.30514	0.220304	3.18165	0.0143074	0.665691	-2.66532	GOLGA6L6
A_33_P3235048	-2.30399	0.422226	-3.66008	0.00729158	0.558863	-2.08809	TRIM77P
A_23_P416395	2.30344	0.402107	2.9793	0.0191969	0.681397	-2.91991	STC2
A_24_P234415	2.30277	0.191925	5.45731	0.000779903	0.363041	-0.294461	STAC
A_23_P209799	-2.30273	0.519087	-1.73141	0.124566	0.793262	-4.53014	MYO7B
A_23_P106602	2.30056	0.251703	3.79803	0.00603951	0.539406	-1.92894	CRISPLD2
A_24_P237175	2.30014	0.460524	2.13991	0.0674428	0.761799	-4.01046	CST2
A_23_P8702	-2.29917	0.876167	-0.802452	0.44723	0.859806	-5.49374	PIP
A_21_P0012601	2.29818	0.943066	1.2115	0.262875	0.810207	-5.12471	XLOC_l2_010751
A_23_P144071	2.29575	-0.209822	1.99845	0.0835067	0.774737	-4.19332	COL7A1
A_21_P0000508	2.29324	0.319855	1.89947	0.0969166	0.78654	-4.31972	SNAR-D
A_33_P3235147	2.29258	0.192899	2.44533	0.0425091	0.724025	-3.61133	DLX5
A_21_P0001862	2.28703	0.80036	2.3616	0.0482343	0.731431	-3.72098	XLOC_001488
A_21_P0009342	-2.28203	-0.349998	-2.3204	0.0513326	0.734011	-3.77491	LOC645638
A_23_P163087	2.28028	0.516965	3.73658	0.00656599	0.542242	-1.99941	NID2
A_33_P3415052	2.2797	0.274729	2.06768	0.0752231	0.767648	-4.10411	NIPAL4
A_23_P214026	2.27907	-0.257478	2.19071	0.0624552	0.756462	-3.94434	FBN2
A_23_P106362	2.27808	0.411379	2.71159	0.0285145	0.697924	-3.26395	AQP9
A_21_P0009268	2.27784	-0.158467	1.71291	0.128031	0.793262	-4.55291	XLOC_012294
A_23_P253123	-2.27702	0.521672	-1.81977	0.109204	0.788685	-4.42025	VGLL1
A_33_P3332547	2.27665	0.30182	2.84892	0.0232562	0.681397	-3.08658	IQCJ-SCHIP1
A_33_P3349424	-2.27623	0.421899	-2.37013	0.0476165	0.729743	-3.7098	LOC440925
A_33_P3596355	2.27227	0.822179	2.17885	0.0635862	0.758773	-3.9598	LOC644242
A_23_P45365	2.26972	-0.380701	2.05198	0.0770274	0.769393	-4.12438	COL4A5
A_33_P3409467	2.2691	0.736694	2.75309	0.0268064	0.692893	-3.21018	GCGR
A_23_P59807	2.26836	0.755033	2.45815	0.0416954	0.721695	-3.59453	WNT2
A_23_P368886	2.26497	-0.376384	2.96373	0.0196398	0.681397	-2.93971	CHSY3
A_21_P0011259	-2.26472	0.480082	-1.88349	0.0992681	0.788173	-4.33997	XLOC_l2_004317
A_23_P24332	-2.26461	-0.640626	-2.07001	0.0749583	0.767648	-4.10109	MUC15
A_21_P0012507	-2.26339	0.361468	-2.78268	0.0256534	0.688729	-3.17192	LOC201651
A_21_P0010958	2.26306	0.79491	2.66842	0.0304114	0.707243	-3.32001	XLOC_l2_002171
A_33_P3296687	-2.26285	0.51963	-2.62034	0.0326787	0.71268	-3.3826	KRT33A
A_33_P3336686	-2.2614	-0.562311	-2.38114	0.0468312	0.729743	-3.69538	CLIC3
A_23_P357284	2.26011	0.270692	5.32821	0.00090178	0.372943	-0.403496	GPR4
A_23_P68436	2.25966	0.331699	1.65155	0.140182	0.796555	-4.62776	WFDC12
A_21_P0007813	-2.25838	0.590336	-3.32457	0.0116602	0.63009	-2.48901	XLOC_010275
A_33_P3257486	-2.25793	-0.131892	-2.08527	0.0732504	0.765935	-4.08135	LOC651536
A_23_P10206	2.25767	-0.451569	2.74908	0.0269667	0.692893	-3.21537	HAS2
A_23_P31273	2.25613	-0.988622	1.70713	0.129132	0.794216	-4.56	AMPH
A_23_P105691	-2.25544	0.0981184	-3.41254	0.0102943	0.615947	-2.38207	GPRC5D
A_33_P3401556	2.25463	-0.874279	1.40586	0.200234	0.810207	-4.91518	CTLA4
A_23_P3038	2.25453	-0.922077	1.31349	0.228179	0.810207	-5.01703	GPX2
A_21_P0010459	2.25222	0.33245	3.82702	0.00580717	0.53773	-1.89595	XLOC_014418
A_33_P3293913	2.25169	-0.0544781	2.48227	0.0402079	0.719024	-3.56297	BICC1
A_33_P3361611	2.25111	0.791639	0.984804	0.35574	0.829096	-5.343	PLA2G4D
A_23_P362148	-2.25057	0.208862	-1.83772	0.106313	0.788685	-4.39772	DNER
A_33_P3242623	2.24445	-0.0067464	3.93987	0.00499048	0.520582	-1.76896	SLC7A11
A_24_P71649	-2.24373	-0.619925	-2.93095	0.0206078	0.681397	-2.98149	CNTN3
A_33_P3395688	-2.24331	0.059263	-3.03093	0.0178016	0.681289	-2.85444	MYZAP
A_33_P3290780	2.24197	1.06303	1.80606	0.111464	0.788852	-4.43743	IL24
A_21_P0010651	-2.23797	0.228377	-3.5046	0.00904607	0.593008	-2.27151	XLOC_l2_001089
A_21_P0014860	-2.23594	0.255848	-2.15951	0.0654736	0.759816	-3.98498	LOC100652739
A_23_P214330	-2.23516	0.202548	-4.63207	0.00205323	0.424473	-1.04294	SERPINB1
A_21_P0007105	-2.23494	1.42754	-0.931383	0.380964	0.836211	-5.38964	XLOC_008844
A_32_P133072	2.23412	0.154916	2.84403	0.0234249	0.681397	-3.09286	SPON1
A_23_P126582	2.23407	-0.353993	1.26999	0.242465	0.810207	-5.06359	CASQ2
A_23_P432352	2.23245	1.11491	1.42196	0.195684	0.810207	-4.89704	CXorf61
A_21_P0007321	2.23195	-0.0375221	2.04151	0.0782541	0.770408	-4.13789	XLOC_009382
A_33_P3520693	2.23139	0.602355	2.30538	0.0525112	0.73969	-3.79457	LOC646903
A_21_P0011258	2.23107	0.233652	2.10972	0.0705929	0.764086	-4.04966	XLOC_l2_004315
A_23_P101992	2.22966	0.318734	1.66018	0.138411	0.795573	-4.6173	MARCO
A_21_P0009625	2.22966	-0.331658	5.12977	0.00113226	0.39832	-0.576797	XLOC_012776
A_24_P8371	-2.22821	-0.587094	-2.81038	0.0246209	0.683766	-3.13618	SPNS2
A_23_P28186	-2.2265	0.58007	-1.89131	0.0981106	0.787976	-4.33007	SRD5A2
A_24_P365015	2.22608	0.638878	2.26194	0.0560759	0.74525	-3.85137	HOXB13
A_21_P0008873	2.22422	-0.285847	1.56759	0.158548	0.805896	-4.72836	LOC729264
A_23_P43898	2.21863	-0.335753	3.93812	0.00500214	0.520582	-1.77091	EPHX4
A_23_P26439	-2.21745	-0.410668	-2.82369	0.0241405	0.682831	-3.11904	DBNDD1
A_33_P3484806	-2.2164	0.78218	-1.69771	0.130945	0.794533	-4.57154	FLJ21408
A_23_P57910	2.21626	1.07592	1.84137	0.105734	0.788685	-4.39313	RTP3
A_23_P106844	2.21595	0.350609	2.77034	0.026128	0.692893	-3.18787	MT2A
A_23_P101505	-2.21553	-0.389046	-1.49359	0.176538	0.810207	-4.81507	KLK11
A_23_P252758	-2.21549	-0.0642911	-1.74388	0.122281	0.793262	-4.51475	KEL
A_23_P146233	2.21438	0.482085	3.82203	0.00584646	0.53773	-1.90162	LPL
A_21_P0000575	2.21374	-0.617856	2.67423	0.0301486	0.707243	-3.31246	LOC100287216
A_33_P3393170	-2.21241	0.0382717	-1.91394	0.094833	0.785356	-4.30134	CAPN5
A_23_P139786	2.21031	0.162297	4.78428	0.00170508	0.409055	-0.8955	OASL
A_33_P3209070	2.20899	0.353144	1.21625	0.261166	0.810207	-5.11981	KBTBD5
A_19_P00802448	-2.20884	0.13872	-3.53535	0.00866601	0.587237	-2.23489	XLOC_004881
A_23_P43107	2.20814	1.0851	1.4257	0.194642	0.810207	-4.89282	TM7SF4
A_23_P330561	2.20759	0.87508	3.04177	0.0175224	0.681289	-2.84074	C19orf59
A_33_P3350863	2.20735	0.449295	3.56171	0.0083539	0.586335	-2.20364	RETN
A_21_P0013371	-2.20597	0.101644	-6.03832	0.000416731	0.306137	0.161801	LOC100506098
A_23_P163025	2.20536	-0.505538	2.8573	0.0229701	0.681397	-3.07581	RNASE3
A_21_P0000854	-2.20467	0.968361	-3.16274	0.014703	0.66706	-2.68889	LOC100506497
A_33_P3258046	2.20458	0.0642434	2.01649	0.0812655	0.771645	-4.17013	TAC4
A_33_P3240333	-2.20143	-0.0880824	-2.37083	0.0475661	0.729743	-3.70888	PITX1
A_21_P0012043	2.1981	0.281844	2.40003	0.0455149	0.727415	-3.67064	XLOC_l2_007770
A_23_P92161	-2.19777	-0.68376	-1.16428	0.280379	0.810207	-5.17269	ARL14
A_21_P0005710	-2.19489	0.619518	-1.72358	0.126021	0.793262	-4.53979	XLOC_006820
A_24_P205994	-2.19466	-0.178819	-1.09769	0.306681	0.815891	-5.2382	EPGN
A_32_P3476	-2.19399	0.826667	-1.38765	0.205494	0.810207	-4.93557	RPRML
A_23_P351148	-2.19127	0.504323	-2.30258	0.0527339	0.739963	-3.79823	SH2D1B
A_23_P365412	-2.19004	0.143404	-1.94152	0.0909805	0.78257	-4.2662	MFSD4
A_32_P42946	-2.18913	0.00147643	-2.54922	0.0363569	0.715083	-3.47542	C1orf210
A_33_P3383004	-2.18874	1.52861	-1.30685	0.230311	0.810207	-5.02419	PSAPL1
A_23_P121064	2.18728	0.774033	1.58538	0.154481	0.802778	-4.70723	PTX3
A_33_P3402654	-2.18617	1.39562	-1.39661	0.202891	0.810207	-4.92555	FLJ43390
A_23_P200728	2.18585	0.684598	3.26224	0.0127444	0.646636	-2.56553	FCGR3A
A_32_P199884	2.18384	0.465234	1.95925	0.0885858	0.779933	-4.24356	HORMAD1
A_23_P51213	2.18275	-0.482148	1.81113	0.110624	0.788685	-4.43108	MYOM3
A_23_P148541	-2.18219	1.02575	-1.05359	0.325169	0.818998	-5.28011	CTAG1A
A_24_P299685	2.18169	0.906086	2.43153	0.0434029	0.724439	-3.6294	PDPN
A_21_P0004971	-2.17878	0.0220131	-2.90144	0.0215224	0.681397	-3.01922	XLOC_005542
A_23_P74309	2.17853	-0.655892	1.49698	0.175676	0.810207	-4.81115	NOS1AP
A_23_P427703	2.17465	-0.0374404	2.19176	0.0623565	0.756462	-3.94298	MT1L
A_23_P111995	2.17297	0.248214	3.7549	0.00640401	0.541556	-1.97833	LOXL2
A_21_P0006655	-2.1718	0.596231	-3.64913	0.0074023	0.562254	-2.10087	XLOC_008395
A_23_P92536	-2.17121	0.303704	-2.53178	0.0373223	0.715298	-3.49822	CNGA1
A_21_P0000507	2.17104	0.340449	1.89127	0.0981165	0.787976	-4.33012	SNAR-B2
A_23_P500010	-2.17031	-1.12369	-1.18459	0.272736	0.810207	-5.15221	KLK12
A_33_P3279708	2.16983	-0.74098	1.88318	0.0993137	0.788173	-4.34036	RNU2-2
A_23_P216468	-2.16884	0.00795933	-6.97613	0.000164918	0.254543	0.790616	SLC1A1
A_23_P77731	-2.16828	-0.275832	-2.49257	0.0395892	0.718983	-3.54949	CRYM
A_23_P22134	2.16704	0.334063	1.95715	0.0888668	0.780016	-4.24625	BNC1
A_23_P157865	2.16586	0.206089	5.04331	0.00125244	0.399669	-0.654508	TNC
A_21_P0000406	2.16575	-0.0734283	2.17228	0.0642216	0.758887	-3.96836	SNORD114-9
A_32_P70315	2.16567	-0.34163	1.16266	0.280996	0.810207	-5.17432	TIMP4
A_33_P3216570	-2.16527	0.394437	-3.67798	0.00711435	0.557345	-2.06724	MUC5AC
A_24_P350759	-2.1651	-0.150355	-2.11249	0.0702975	0.764086	-4.04606	SLC1A2
A_23_P63390	2.16416	0.177563	2.82923	0.0239433	0.682831	-3.1119	FCGR1B
A_23_P366812	-2.16386	0.447184	-1.51271	0.17172	0.810128	-4.79286	AQP5
A_33_P3391895	2.16326	1.04569	1.77784	0.116255	0.788852	-4.47263	HRNR
A_23_P60009	2.16031	0.699415	2.66394	0.0306156	0.707243	-3.32584	ANXA13
A_23_P104188	-2.15745	0.213913	-1.69864	0.130765	0.794533	-4.5704	ELF3
A_23_P433798	2.15514	0.373387	2.01614	0.0813084	0.771645	-4.17058	PODNL1
A_23_P44421	2.15404	-0.228334	2.27152	0.0552693	0.743929	-3.83885	HTRA4
A_24_P363583	-2.15177	0.723	-2.16345	0.0650842	0.759816	-3.97985	AGFG2
A_33_P3275801	2.15123	0.493428	1.52319	0.169132	0.809122	-4.78063	DES
A_33_P3394465	-2.15064	-0.706964	-2.8058	0.0247887	0.684273	-3.14209	PROP1
A_23_P51126	2.14916	0.523323	2.1919	0.0623433	0.756462	-3.9428	IL1RL1
A_33_P3352382	2.14866	0.668446	1.26753	0.243298	0.810207	-5.06621	ARG1
A_32_P345659	2.14659	0.359567	2.12519	0.0689615	0.762248	-4.02959	XIRP1
A_33_P3257182	2.14594	0.457732	1.94515	0.0904857	0.782234	-4.26157	MYBPC2
A_33_P3374678	-2.14222	-0.81565	-1.69942	0.130614	0.794533	-4.56945	TMPRSS11D
A_23_P118571	2.14148	0.77439	2.17044	0.0643998	0.758887	-3.97075	SOST
A_23_P166823	2.1404	-0.0406395	1.38713	0.205645	0.810207	-4.93614	TNNC1
A_23_P55020	2.13925	-1.02864	1.39555	0.203197	0.810207	-4.92674	CD300LF
A_33_P3260530	2.13917	0.00861254	1.52562	0.168536	0.808595	-4.77778	KANK4
A_23_P32165	2.13898	-0.121113	1.91814	0.0942358	0.784612	-4.29599	LHX2
A_21_P0009673	-2.13826	0.0432202	-4.75509	0.00176648	0.409055	-0.923446	XLOC_013318
A_23_P361014	2.13805	-0.140478	2.4891	0.0397966	0.718983	-3.55403	TSHZ3
A_23_P389281	2.13519	0.924528	2.51511	0.0382693	0.716247	-3.52001	HOXA13
A_21_P0014117	-2.13505	1.09986	-1.07612	0.315618	0.818631	-5.25885	LOC100507210
A_23_P78201	2.1346	0.478298	4.01859	0.00449485	0.498646	-1.6818	KRT35
A_21_P0005898	-2.13325	0.286291	-3.10418	0.0160026	0.673635	-2.76215	XLOC_007202
A_24_P273742	-2.13321	0.0832232	-3.92152	0.00511434	0.523179	-1.78945	TTC9
A_23_P436284	2.13273	-0.0336528	2.87686	0.0223162	0.681397	-3.0507	OSTBETA
A_23_P201636	2.13199	0.889142	1.72935	0.124948	0.793262	-4.53268	LAMC2
A_33_P3303956	2.13128	1.02117	2.57638	0.0349046	0.713379	-3.43995	LOC100133311
A_23_P41476	-2.13009	-0.06539	-1.16535	0.279971	0.810207	-5.17162	SHISA3
A_32_P142440	2.12984	0.229188	1.30886	0.229662	0.810207	-5.02202	PCSK9
A_23_P74290	2.12866	-0.636277	3.05444	0.0172021	0.681289	-2.82474	GBP5
A_23_P49975	2.12763	0.915404	2.58495	0.0344588	0.713379	-3.42877	KRT10
A_21_P0008291	-2.12577	0.0973095	-4.31767	0.00304639	0.44874	-1.36137	XLOC_010987
A_23_P107051	2.12512	0.83873	1.33829	0.220361	0.810207	-4.99007	TCAP
A_24_P128163	2.12444	0.0272719	4.82559	0.00162219	0.406309	-0.856242	ADAMTS4
A_23_P101131	2.12367	0.955609	1.92843	0.0927897	0.783673	-4.28289	GRP
A_23_P413923	-2.122	0.0712541	-2.18752	0.062758	0.757013	-3.94851	DMRTA1
A_23_P393034	2.12003	0.555993	1.93896	0.091332	0.78257	-4.26947	HAS3
A_21_P0007369	2.11871	0.686149	2.34284	0.0496206	0.733424	-3.74553	XLOC_009497
A_33_P3247057	-2.11722	-0.101742	-3.5437	0.00856588	0.587237	-2.22499	C17orf109
A_19_P00318487	2.11708	0.985629	2.47404	0.0407097	0.719577	-3.57375	XLOC_001851
A_33_P3249746	-2.11692	-0.110221	-2.30123	0.0528414	0.739963	-3.79999	CYP3A5
A_23_P306867	2.11644	0.922113	2.67523	0.0301039	0.707243	-3.31117	NR4A3
A_23_P151851	-2.11618	0.401062	-1.80219	0.11211	0.788852	-4.44226	DUOX2
A_21_P0013246	-2.11553	0.37379	-1.82012	0.109148	0.788685	-4.41982	UPK3B
A_23_P81529	-2.11487	0.107784	-5.0262	0.00127785	0.402285	-0.670046	ISL1
A_21_P0001177	2.1119	0.516347	2.61302	0.0330392	0.71268	-3.39215	XLOC_001011
A_23_P26024	-2.1091	-0.243315	-4.66127	0.00198081	0.424473	-1.01432	C15orf48
A_33_P3256490	-2.10895	0.991463	-2.77049	0.0261219	0.692893	-3.18767	ZYG11A
A_23_P43095	2.10873	-0.191024	2.39068	0.0461622	0.727595	-3.6829	ZFHX4
A_21_P0004033	-2.10778	1.26826	-1.16874	0.278684	0.810207	-5.16821	XLOC_004472
A_33_P3329974	-2.10676	0.0847965	-2.34192	0.0496897	0.733424	-3.74674	CGN
A_23_P426944	-2.10668	0.485852	-3.51864	0.00887034	0.591038	-2.25477	PAX9
A_21_P0011578	2.10193	0.906602	1.24862	0.249762	0.810207	-5.08613	XLOC_l2_006021
A_23_P352619	-2.10178	-0.75689	-3.01033	0.0183451	0.681289	-2.88052	TIFA
A_21_P0005823	-2.10159	-0.373795	-3.9642	0.0048313	0.516074	-1.74191	XLOC_007062
A_33_P3282434	2.09836	0.345727	2.86622	0.0226693	0.681397	-3.06435	SLC16A1
A_23_P37983	2.09689	0.0366664	2.23962	0.0580014	0.748355	-3.88053	MT1B
A_23_P36825	-2.09649	-0.333712	-1.56503	0.159143	0.806097	-4.7314	GPRC5A
A_21_P0014938	2.09546	0.200439	4.94069	0.00141365	0.406309	-0.748501	LOC100505813
A_33_P3237150	2.0945	0.394418	4.09495	0.00406476	0.473785	-1.59838	BMP2
A_33_P3284253	-2.09356	0.907101	-2.01111	0.0819278	0.772234	-4.17705	GYG2
A_23_P138541	2.0927	-0.402851	1.62912	0.144886	0.798637	-4.65485	AKR1C3
A_32_P169505	-2.09204	-0.463467	-2.46711	0.0411364	0.721695	-3.58281	KIAA2022
A_32_P8546	2.08678	0.873511	2.98186	0.019125	0.681397	-2.91665	LINC00473
A_23_P217009	-2.08572	0.535882	-2.81246	0.0245454	0.682831	-3.13351	C9orf24
A_33_P3234472	2.08544	-0.390237	6.4569	0.000272188	0.275617	0.457829	LOC284751
A_23_P156180	2.08466	-0.426849	1.69897	0.130702	0.794533	-4.57001	SLC22A4
A_21_P0005502	-2.08415	0.359437	-2.44409	0.0425885	0.724439	-3.61295	XLOC_006485
A_23_P79015	2.08174	-0.722675	1.82755	0.107942	0.788685	-4.4105	SCN1B
A_32_P98072	2.08067	0.223865	3.7687	0.00628488	0.539406	-1.96249	TCHH
A_23_P132826	-2.07986	0.257615	-2.43415	0.0432316	0.724439	-3.62596	SERPINI2
A_23_P16384	2.07924	-1.18419	1.1367	0.29104	0.811655	-5.20014	NLRP7
A_23_P17826	-2.07912	0.182562	-1.60637	0.149806	0.799428	-4.68217	SLC5A1
A_19_P00802433	2.07804	0.23269	2.27677	0.0548325	0.743579	-3.83199	XLOC_005327
A_23_P126089	-2.07798	-0.342733	-1.3556	0.215042	0.810207	-4.97107	SPRR2C
A_24_P46130	-2.07611	-0.0861985	-2.16881	0.064559	0.759609	-3.97287	ACPP
A_23_P58407	-2.07599	-0.280679	-1.69993	0.130516	0.794533	-4.56883	UGT2B15
A_23_P53884	-2.07573	0.963947	-2.16649	0.064786	0.759816	-3.97589	MAB21L1
A_21_P0002819	2.07498	1.03732	1.87992	0.0998009	0.788173	-4.34449	XLOC_002962
A_33_P3368945	2.07428	0.427041	1.71108	0.128379	0.793762	-4.55516	LOC389332
A_21_P0007881	-2.07153	-0.493656	-3.4216	0.0101637	0.614653	-2.37112	XLOC_010117
A_21_P0014125	-2.07121	0.0560684	-2.2198	0.0597668	0.752124	-3.90641	LOC100505473
A_23_P56559	-2.07079	-0.219168	-3.76092	0.00635174	0.539406	-1.97141	DHRS9
A_24_P357465	-2.06898	0.188254	-2.52711	0.0375851	0.715298	-3.50432	TP53INP2
A_23_P131208	2.06886	0.0313848	2.589	0.0342502	0.712992	-3.42348	NR4A2
A_21_P0002200	-2.0684	0.30824	-2.32792	0.0507518	0.734011	-3.76506	XLOC_001430
A_23_P10291	-2.06785	0.702551	-1.64824	0.140868	0.796555	-4.63177	CTSE
A_23_P203540	-2.06668	-0.227722	-2.6595	0.0308196	0.707243	-3.33162	EHF
A_33_P3269203	2.06507	0.778744	3.16273	0.014703	0.66706	-2.68889	SERPINH1
A_24_P684183	-2.06416	0.0865539	-1.57424	0.157018	0.804864	-4.72048	SLC44A4
A_21_P0013123	2.06394	0.167388	1.90127	0.0966546	0.78654	-4.31743	XLOC_l2_012388
A_23_P213620	2.06289	0.0443314	3.63246	0.00757438	0.567847	-2.12036	PPP2R2B
A_21_P0012150	2.06095	0.987851	1.87361	0.100749	0.788685	-4.35247	LOC149773
A_23_P6252	2.06017	0.939617	2.71739	0.0282691	0.697454	-3.25643	DSCR8
A_24_P228130	2.05978	-0.185877	4.95943	0.00138258	0.406309	-0.731195	CCL3L3
A_23_P213137	-2.05963	0.0626533	-3.25297	0.0129146	0.648836	-2.57696	LNX1
A_23_P115091	-2.05958	-0.0438283	-1.65025	0.140451	0.796555	-4.62934	RAB25
A_23_P167367	2.05907	-1.77006	0.82485	0.435172	0.855561	-5.47655	PITX2
A_33_P3249888	2.0587	1.54577	1.32733	0.223788	0.810207	-5.00202	BEST3
A_33_P3370600	-2.05764	-0.32676	-2.75053	0.0269084	0.692893	-3.21349	C17orf110
A_32_P131031	-2.05754	-0.112629	-4.05272	0.00429683	0.486645	-1.64438	MACC1
A_33_P3317937	-2.05652	0.655712	-2.29351	0.0534615	0.739963	-3.81009	KRTAP20-1
A_33_P3262969	2.05641	0.404478	2.27106	0.0553082	0.743929	-3.83945	COL4A6
A_23_P819	2.05543	0.133296	3.55489	0.00843354	0.587237	-2.21172	ISG15
A_21_P0013045	-2.05534	-0.0348547	-2.57818	0.0348104	0.713379	-3.4376	XLOC_l2_012791
A_21_P0002792	-2.05429	0.315129	-7.97568	6.7824e-05	0.184321	1.33771	XLOC_002906
A_33_P3312499	-2.05335	1.46306	-1.24082	0.252469	0.810207	-5.09429	MS4A15
A_23_P129835	-2.05301	1.60749	-0.919198	0.3869	0.838924	-5.4	PPP1R1B
A_33_P3377190	-2.05272	-0.539659	-1.63371	0.143912	0.798129	-4.64932	LOC100131662
A_21_P0012519	-2.05031	0.530691	-1.7815	0.115622	0.788852	-4.46807	XLOC_l2_010018
A_23_P421526	-2.0465	-0.300577	-2.22603	0.0592066	0.751994	-3.89828	ODF4
A_19_P00322663	-2.04616	-0.49859	-2.6151	0.0329364	0.71268	-3.38944	Q21WG5
A_21_P0000747	2.04237	0.927943	2.08567	0.0732062	0.765935	-4.08083	LOC100506895
A_33_P3222947	2.04125	0.736057	1.60123	0.150938	0.799952	-4.68832	TMEM114
A_32_P148275	-2.04052	0.895074	-1.34977	0.216821	0.810207	-4.97749	SPIC
A_33_P3344831	2.03931	-0.475157	1.50096	0.174668	0.810207	-4.80653	TMEM45A
A_33_P3527721	2.03819	-0.205628	2.89421	0.0217526	0.681397	-3.02847	LOC284219
A_23_P153480	2.03646	0.819944	1.19401	0.269248	0.810207	-5.14262	KLK5
A_23_P121545	-2.03414	-0.398416	-1.93762	0.0915167	0.78257	-4.27118	GPM6A
A_33_P3262949	2.03351	0.448127	3.79844	0.00603617	0.539406	-1.92848	FERMT1
A_23_P81926	-2.03163	-0.040514	-2.59809	0.0337863	0.712992	-3.41161	PSORS1C2
A_33_P3272748	2.03146	1.00139	1.92914	0.0926912	0.783584	-4.28199	RNASE10
A_24_P376760	-2.028	0.715214	-1.49998	0.174915	0.810207	-4.80766	CA6
A_24_P314477	-2.02656	-0.301791	-1.58282	0.155062	0.802991	-4.71029	TUBB2B
A_33_P3245218	2.02528	0.932772	1.84054	0.105865	0.788685	-4.39417	ODZ2
A_23_P218442	-2.02477	0.064502	-1.59499	0.152325	0.801172	-4.69578	CEACAM6
A_23_P137007	2.02477	1.01654	1.25315	0.248199	0.810207	-5.08137	MAGEA10
A_23_P158297	2.02434	0.869213	2.0033	0.0828976	0.773812	-4.18708	BTNL3
A_24_P453497	-2.02394	0.558028	-2.26754	0.0556029	0.744085	-3.84405	RBM20
A_23_P76245	2.02394	0.720538	3.78682	0.00613204	0.539406	-1.94175	SCN8A
A_24_P280333	-2.02385	0.932801	-2.29443	0.0533877	0.739963	-3.80889	KRT40
A_33_P3807006	2.02323	0.837923	2.21747	0.0599777	0.752124	-3.90945	LOC349160
A_23_P48414	2.02287	0.427049	1.88928	0.098409	0.787976	-4.33263	CCNA1
A_24_P317708	-2.0225	-0.216666	-2.56284	0.0356207	0.714055	-3.45762	SDR16C5
A_23_P252981	2.02035	-0.714325	1.15131	0.285353	0.81031	-5.18565	ACE2
A_32_P185317	2.01924	0.525017	1.4984	0.175316	0.810207	-4.8095	LOC645249
A_21_P0008324	-2.01894	0.715138	-2.47542	0.0406246	0.719024	-3.57193	XLOC_010807
A_23_P40847	2.01773	-0.60704	1.8165	0.109739	0.788685	-4.42435	CHST2
A_23_P75283	2.01697	-1.33413	1.07554	0.315858	0.818631	-5.2594	RBP4
A_33_P3360311	-2.01694	0.925926	-2.13656	0.0677858	0.761799	-4.01482	GYS2
A_23_P253301	2.01579	-0.301169	1.80633	0.111419	0.788852	-4.43709	PFN2
A_21_P0008515	2.01314	0.425131	2.00472	0.0827205	0.773812	-4.18526	XLOC_010856
A_33_P3211198	-2.00961	-0.0721087	-1.57236	0.15745	0.805815	-4.72271	C1orf130
A_23_P91943	-2.00894	-0.387154	-2.50404	0.0389118	0.718485	-3.53448	IL12A
A_21_P0010806	-2.00707	-0.465487	-1.82249	0.108761	0.788685	-4.41684	XLOC_l2_001496
A_19_P00319226	-2.00567	0.217637	-4.62327	0.00207561	0.424473	-1.0516	ZNF300P1
A_21_P0002273	-2.00543	0.994709	-1.1098	0.301757	0.814701	-5.22649	XLOC_001635
A_23_P146274	-2.0047	-0.562448	-2.12798	0.0686711	0.762248	-4.02596	STMN2
A_24_P140666	-2.00376	0.109123	-5.0058	0.0013089	0.402285	-0.688648	N4BP3
A_23_P64837	-2.00255	0.115942	-2.8198	0.02428	0.682831	-3.12405	SMAGP
A_21_P0008277	-2.0011	-0.250598	-2.42336	0.043941	0.724439	-3.6401	XLOC_011062
A_21_P0002541	2.00098	0.0714035	2.16548	0.0648851	0.759816	-3.97721	XLOC_002486
A_21_P0000400	2.00044	-0.645669	1.47317	0.181819	0.810207	-4.83865	SNORD114-3
A_33_P3335590	-1.99999	0.0462415	-1.83094	0.107396	0.788685	-4.40624	CCDC64B
A_23_P41114	-1.9997	-0.42025	-2.35435	0.0487655	0.731564	-3.73047	CSTA
A_21_P0014514	1.99886	-0.268799	4.1907	0.00358754	0.458336	-1.49533	LOC100131774
A_23_P15727	1.99821	-0.579026	2.5187	0.0380632	0.715835	-3.51531	FKBP10
A_24_P277367	1.9965	0.0514003	2.51373	0.0383485	0.716409	-3.5218	CXCL5
A_24_P142118	1.99599	0.477107	3.51993	0.00885437	0.591038	-2.25323	THBS1
A_21_P0006410	1.99529	0.0243819	1.44439	0.1895	0.810207	-4.8716	XLOC_007911
A_33_P3212909	-1.99458	-0.105018	-3.75362	0.00641524	0.541602	-1.9798	ZFHX2
A_21_P0002247	1.9943	0.885671	2.21251	0.06043	0.752543	-3.91593	XLOC_001546
A_23_P397910	-1.99361	-0.893966	-1.12548	0.295471	0.813225	-5.21118	CBLC
A_21_P0004041	-1.99335	0.86274	-1.66849	0.136723	0.794993	-4.60719	XLOC_004493
A_23_P353005	1.99222	-0.357774	2.12328	0.0691601	0.763017	-4.03206	RNF217
A_33_P3846177	1.99201	0.690459	1.92222	0.0936599	0.784452	-4.2908	B4GALNT1
A_21_P0006457	1.99137	-0.147427	1.92645	0.0930671	0.783888	-4.28542	XIST
A_23_P25615	1.99052	0.667314	1.65646	0.13917	0.795986	-4.6218	SOHLH2
A_33_P3400763	1.98931	-1.28772	1.26957	0.242607	0.810207	-5.06404	PLIN4
A_23_P360240	-1.98843	0.257341	-4.40337	0.00273181	0.438784	-1.27271	MYEOV
A_24_P78556	1.98747	0.0876418	2.92005	0.0209408	0.681397	-2.99541	RASSF8
A_23_P350001	1.98706	0.173491	2.63806	0.0318237	0.710007	-3.35953	GUCY1A2
A_23_P58770	-1.98686	-0.410225	-3.36694	0.0109797	0.628507	-2.43735	HAND1
A_23_P3681	1.98664	0.558106	3.78607	0.00613832	0.539406	-1.94261	NETO2
A_23_P115022	-1.98586	0.137084	-2.09694	0.0719694	0.764569	-4.06623	TMEM125
A_33_P3349646	1.98559	0.309882	1.47709	0.180794	0.810207	-4.83414	PCDH7
A_23_P30243	1.98392	-0.0304067	1.73212	0.124434	0.793262	-4.52926	ERAP2
A_21_P0009816	-1.9819	0.924584	-1.54285	0.16437	0.807297	-4.75758	XLOC_013679
A_23_P97990	1.98186	0.0918932	2.61874	0.0327574	0.71268	-3.3847	HTRA1
A_23_P430718	-1.98065	-0.28387	-3.00815	0.0184035	0.681289	-2.88328	SPATA19
A_23_P216935	-1.97933	-0.308067	-1.7465	0.121804	0.793147	-4.5115	MIR600HG
A_23_P394986	1.97852	0.117035	2.37112	0.0475452	0.729743	-3.7085	CREG2
A_21_P0005758	-1.97769	0.944585	-2.00355	0.0828659	0.773812	-4.18676	XLOC_006911
A_32_P232808	-1.9776	0.47943	-1.35914	0.213971	0.810207	-4.96718	LOC284412
A_24_P251599	1.97667	0.37772	2.06331	0.0757211	0.767648	-4.10975	CAV3
A_21_P0007826	-1.97614	1.16642	-1.06304	0.321136	0.818631	-5.27123	XLOC_009678
A_23_P70387	1.97513	0.440409	1.03052	0.335185	0.82263	-5.30155	APOBEC2
A_33_P3411155	1.97493	1.26842	1.52688	0.168229	0.808515	-4.77631	LOC285556
A_24_P225679	1.9746	0.682276	3.31644	0.0117959	0.633402	-2.49896	IRS1
A_19_P00320804	-1.97358	0.420493	-3.09879	0.0161283	0.674249	-2.76892	Q93YZ4
A_33_P3381621	1.97225	0.413285	2.94711	0.0201246	0.681397	-2.96088	PLB1
A_24_P270460	1.97021	0.677882	2.19695	0.0618687	0.756462	-3.93621	IFI27
A_23_P13753	1.96978	0.206514	3.67548	0.00713884	0.557345	-2.07015	NFE2
A_23_P163306	-1.96885	-0.219284	-2.79684	0.0251203	0.686261	-3.15365	CGNL1
A_33_P3379922	1.96874	0.0863215	2.60159	0.0336097	0.71268	-3.40705	PROC
A_33_P3390172	1.96855	-0.917865	1.12034	0.297521	0.813979	-5.21621	ADAMDEC1
A_33_P3281191	1.9685	0.257911	4.70067	0.0018875	0.419703	-0.975951	NID1
A_23_P21976	1.9682	0.0529555	1.7747	0.1168	0.788852	-4.47653	CSPG4
A_21_P0014944	-1.96703	-0.473696	-1.84558	0.10507	0.788685	-4.38784	LOC100653206
A_21_P0006346	-1.96665	0.527993	-3.23941	0.0131679	0.654011	-2.5937	XLOC_007326
A_21_P0000391	1.96651	-0.506591	2.19583	0.0619742	0.756462	-3.93768	SNORD93
A_23_P126605	1.96629	0.400123	2.21997	0.0597514	0.752124	-3.90619	TMOD4
A_33_P3587376	1.96554	0.181346	1.94882	0.0899874	0.782207	-4.25689	SNAR-A3
A_23_P324754	1.96486	0.501262	2.50468	0.0388746	0.718485	-3.53365	KIAA1199
A_33_P3372044	-1.96456	0.0158539	-3.7126	0.00678471	0.550343	-2.02709	TPRG1
A_23_P119593	-1.9642	-0.556217	-3.83285	0.00576157	0.536397	-1.88932	EPHX3
A_24_P11061	1.96344	-0.169651	1.54301	0.16433	0.807297	-4.75738	CSAG1
A_32_P141969	-1.96305	0.160916	-2.92597	0.0207592	0.681397	-2.98785	NTRK3
A_24_P227141	-1.96208	-0.291319	-1.47275	0.181928	0.810207	-4.83913	ELF5
A_33_P3278362	1.96181	0.404603	2.40629	0.0450868	0.72532	-3.66244	ANKRD2
A_21_P0006888	1.96089	1.02479	1.08669	0.311212	0.818167	-5.24876	XLOC_008538
A_21_P0008305	-1.96082	0.767444	-2.62122	0.0326357	0.71268	-3.38146	XLOC_010777
A_23_P393620	1.95973	-0.0494417	4.59546	0.00214813	0.427216	-1.07905	TFPI2
A_33_P3409477	1.95908	-0.648528	1.96557	0.0877466	0.778181	-4.23547	UBASH3B
A_21_P0000420	1.958	-0.088502	1.84972	0.104421	0.788685	-4.38262	SNORD114-23
A_23_P77328	-1.95742	-0.290718	-3.18715	0.0141946	0.665636	-2.65849	GCHFR
A_33_P3402086	1.95721	0.208094	1.96148	0.0882885	0.779416	-4.2407	MERTK
A_23_P46936	1.95618	-0.606129	1.72611	0.12555	0.793262	-4.53668	EGR2
A_21_P0002713	1.95576	0.812294	1.84044	0.105882	0.788685	-4.39431	XLOC_003071
A_21_P0001880	1.95473	0.913523	2.81669	0.024392	0.682831	-3.12805	XLOC_001537
A_21_P0009442	1.95447	0.431748	2.94176	0.0202831	0.681397	-2.96769	LOC100505592
A_23_P414958	1.95337	-0.895463	1.78742	0.114608	0.788852	-4.4607	PLXNC1
A_21_P0009091	-1.95295	0.318017	-2.84795	0.0232895	0.681397	-3.08782	XLOC_011618
A_32_P163739	1.95198	-0.479797	1.77298	0.117099	0.788852	-4.47867	KIAA1257
A_21_P0001136	-1.95153	0.284738	-1.58039	0.155613	0.80377	-4.71317	XLOC_000850
A_24_P276576	-1.95113	1.58206	-0.778987	0.460108	0.864921	-5.51133	FCRLA
A_23_P105794	1.95106	-0.570272	2.40772	0.0449897	0.724439	-3.66057	EPSTI1
A_33_P3222917	1.95092	0.512873	3.15995	0.0147623	0.66706	-2.69237	CD276
A_32_P163089	1.95081	-0.399831	3.17176	0.0145129	0.667003	-2.67765	C12orf75
A_23_P362770	1.94781	-0.196973	5.81983	0.00052485	0.320784	-0.00334348	CCDC36
A_21_P0002396	-1.94685	1.04568	-1.0692	0.318527	0.818631	-5.26541	XLOC_001969
A_23_P72077	1.94569	0.270246	2.74059	0.0273093	0.692893	-3.22636	IL12RB2
A_21_P0002354	1.9449	0.477543	2.12165	0.0693313	0.763166	-4.03418	XLOC_001865
A_32_P116556	1.94462	-0.265166	4.03759	0.0043834	0.492757	-1.66094	ZNF469
A_23_P51479	1.94447	1.03427	1.64566	0.141403	0.796882	-4.63489	INSL5
A_24_P226069	-1.94359	0.978396	-1.70563	0.129419	0.794218	-4.56184	FGFBP2
A_33_P3213169	1.94239	-0.09705	2.32422	0.0510363	0.734011	-3.7699	ITGAX
A_33_P3305835	-1.94125	2.42782	-0.760116	0.470646	0.869683	-5.52515	VPREB1
A_33_P3309471	1.94102	0.957722	1.36044	0.213577	0.810207	-4.96574	PTPRQ
A_21_P0006578	-1.93953	0.118037	-2.3958	0.0458064	0.727415	-3.67618	XLOC_008151
A_21_P0008536	-1.93945	1.12995	-0.929107	0.382068	0.83686	-5.39158	XLOC_011038
A_33_P3375358	-1.939	-0.487256	-2.75981	0.0265396	0.692893	-3.20148	GPR31
A_23_P82868	1.93555	-0.0693972	2.27715	0.0548008	0.743459	-3.83149	PLAT
A_33_P3347417	1.93511	0.297089	2.18056	0.0634223	0.758773	-3.95758	SPEN
A_23_P163209	1.93454	-0.16259	2.20859	0.0607888	0.754296	-3.92103	BCL2L10
A_21_P0000433	-1.93369	0.227793	-1.69472	0.131525	0.794533	-4.5752	SNORD113-5
A_23_P1682	-1.93342	-0.57949	-2.18767	0.0627437	0.757013	-3.94831	TMEM45B
A_23_P213562	1.93295	-0.343517	2.54606	0.0365297	0.715083	-3.47954	F2R
A_23_P151232	-1.93155	-0.220317	-2.09823	0.0718297	0.764569	-4.06456	TMEM132C
A_23_P371215	1.93126	-0.910879	1.15957	0.282175	0.810207	-5.17741	ICOS
A_33_P3315263	1.93121	0.288544	2.82851	0.0239689	0.682831	-3.11283	KRT79
A_32_P16007	1.9309	1.23926	1.16891	0.278622	0.810207	-5.16804	POTEB
A_23_P155596	-1.93052	0.215015	-2.72678	0.0278765	0.69496	-3.24425	FMO3
A_23_P38795	1.92793	-0.0445319	2.84333	0.0234493	0.681397	-3.09377	FPR1
A_24_P98047	1.92612	-0.0833334	3.65204	0.00737264	0.560884	-2.09746	SLC16A10
A_23_P253958	1.92576	-0.464785	1.80026	0.112433	0.788852	-4.44467	LRRC17
A_23_P70968	1.9255	-0.138003	2.05256	0.0769604	0.769271	-4.12364	HOXA7
A_24_P12626	1.92492	-0.00422398	1.89952	0.096909	0.78654	-4.31966	CAV1
A_21_P0003860	-1.92491	0.773342	-2.03108	0.079496	0.771044	-4.15134	XLOC_003775
A_33_P3308332	-1.92405	-0.391193	-1.5893	0.153598	0.802778	-4.70256	PLEKHB1
A_32_P15512	-1.92388	0.667385	-1.72943	0.124932	0.793262	-4.53258	C1orf194
A_23_P106194	1.92256	-0.105962	2.39953	0.0455492	0.727415	-3.67129	FOS
A_21_P0004970	1.92194	0.114079	2.88582	0.0220232	0.681397	-3.03921	XLOC_005541
A_33_P3302075	-1.92169	0.826113	-1.20783	0.264202	0.810207	-5.12848	UGT1A8
A_33_P3280801	-1.92166	0.226404	-3.08626	0.0164242	0.676273	-2.78466	LMO7
A_33_P3347040	-1.92094	-0.669834	-1.39977	0.20198	0.810207	-4.92201	LOC100131094
A_24_P64344	-1.91943	-0.463412	-2.58688	0.0343592	0.713379	-3.42625	BLNK
A_24_P80204	-1.91922	-0.0990539	-2.22685	0.0591329	0.751994	-3.89721	MALL
A_23_P143178	1.91893	0.626364	1.64162	0.142247	0.796882	-4.63978	LBP
A_21_P0014280	-1.91865	0.231482	-3.69538	0.00694655	0.553314	-2.04703	LOC100508384
A_24_P297537	-1.91798	0.432117	-1.78458	0.115094	0.788852	-4.46424	MAMSTR
A_23_P128323	-1.9176	0.0989952	-1.58619	0.154298	0.802778	-4.70627	SCNN1A
A_23_P54291	-1.91657	0.146554	-1.43918	0.19092	0.810207	-4.87753	DUOX1
A_23_P104972	-1.91637	0.180947	-4.18896	0.00359565	0.458336	-1.49719	MS4A5
A_33_P3332248	1.91606	0.567444	2.57218	0.0351248	0.713379	-3.44542	ADRA1A
A_21_P0008473	1.91521	0.540814	3.47259	0.00946055	0.598262	-2.30978	XLOC_011096
A_33_P3386562	1.91474	0.730281	3.31208	0.0118693	0.633402	-2.50429	AGBL4
A_23_P107465	-1.91459	0.40099	-1.69407	0.131653	0.794652	-4.576	KRT31
A_21_P0012930	-1.91335	0.673463	-2.08534	0.0732417	0.765935	-4.08125	LOC643201
A_24_P125469	1.91309	-0.285234	3.48473	0.00930106	0.594995	-2.29525	LIPG
A_23_P170636	-1.91275	-0.361882	-1.12382	0.296132	0.813396	-5.21281	KCNH8
A_23_P136125	1.90981	1.06877	0.969909	0.362642	0.831385	-5.3562	FGB
A_21_P0000695	1.90832	0.725678	2.55324	0.036138	0.715083	-3.47017	LOC731424
A_23_P167812	1.90814	-0.506249	1.37844	0.208198	0.810207	-4.94581	RBM24
A_33_P3279610	1.90789	0.468508	1.0863	0.311377	0.818195	-5.24914	COX6A2
A_23_P201459	1.90783	0.646623	2.55254	0.0361762	0.715083	-3.47108	IFI6
A_23_P73097	1.90755	-0.147785	1.36757	0.211432	0.810207	-4.95787	RGS20
A_24_P140405	1.90691	-0.286603	4.2912	0.00315139	0.44874	-1.38904	ADAMTS3
A_21_P0001792	1.90647	0.579589	2.99793	0.0186804	0.681397	-2.89624	XLOC_002174
A_24_P131589	1.90627	0.353229	1.8513	0.104174	0.788685	-4.38063	CD86
A_21_P0007574	1.90601	0.470831	2.99171	0.0188514	0.681397	-2.90414	XLOC_009790
A_33_P3408918	1.90519	0.0931019	1.23212	0.255519	0.810207	-5.10336	SAA2
A_23_P23048	-1.90167	-0.527749	-1.77262	0.117162	0.788852	-4.47911	S100A9
A_33_P3415596	-1.90124	1.01873	-1.74988	0.121195	0.792866	-4.50733	LOC400499
A_21_P0014417	-1.89948	0.846981	-1.02184	0.339015	0.823563	-5.30952	LOC100506240
A_21_P0014571	-1.89807	0.203941	-3.46526	0.00955837	0.600226	-2.31858	LOC100505882
A_23_P216489	-1.89803	0.356867	-3.15921	0.014778	0.66706	-2.69329	GNE
A_32_P219660	1.89794	0.853732	2.30076	0.0528794	0.739963	-3.80061	SPANXA1
A_23_P137484	1.8977	0.109816	1.41791	0.19682	0.810207	-4.90161	L1TD1
A_33_P3400708	-1.89722	-0.0948549	-1.54661	0.163472	0.807297	-4.75314	BNIPL
A_23_P502336	1.89719	-0.300206	2.49288	0.039571	0.718983	-3.54909	EMR2
A_33_P3405068	1.89568	0.53526	3.39013	0.0106252	0.624698	-2.40919	NAV1
A_23_P212696	1.89561	-0.0535147	2.5109	0.0385123	0.717356	-3.52551	FSTL1
A_33_P3406493	-1.89531	1.41888	-1.38655	0.205815	0.810207	-4.93679	GABBR2
A_33_P3225630	1.89473	0.112672	3.51041	0.00897293	0.591044	-2.26458	LOC400706
A_24_P303091	1.89203	0.0264463	3.22554	0.0134325	0.654556	-2.61086	CXCL10
A_33_P3391220	-1.89143	-0.0440261	-2.44828	0.0423205	0.723152	-3.60746	SULT1C2P1
A_33_P3398143	1.89012	0.871312	1.31455	0.227839	0.810207	-5.01588	ITGB2
A_23_P31873	-1.89005	0.304879	-3.08497	0.016455	0.676273	-2.78628	RAB11FIP1
A_33_P3279847	-1.88853	-0.0972502	-1.64201	0.142166	0.796882	-4.63931	RAET1E
A_23_P35414	-1.88694	-0.0561602	-2.08188	0.0736264	0.765935	-4.08573	PPP1R3C
A_23_P154894	-1.88693	-0.14032	-2.22911	0.0589308	0.751994	-3.89425	CSTB
A_21_P0001424	-1.88641	0.437856	-1.94653	0.0902976	0.782234	-4.25981	XLOC_000567
A_23_P206661	1.88592	-0.721162	1.40037	0.201808	0.810207	-4.92134	NQO1
A_23_P116037	-1.88519	0.145578	-2.00428	0.0827753	0.773812	-4.18583	TM7SF2
A_21_P0014616	1.88502	0.131253	2.00727	0.0824031	0.773553	-4.18198	LOC100506120
A_33_P3293768	-1.88239	0.0764204	-3.6401	0.00749491	0.56658	-2.11141	KRTAP10-6
A_24_P237804	1.88173	1.28425	1.27776	0.23986	0.810207	-5.05535	POTED
A_23_P201248	-1.88167	0.100652	-1.74806	0.121522	0.793147	-4.50957	SLC26A9
A_23_P90925	-1.8816	-0.49898	-1.86078	0.102705	0.788685	-4.36867	IL36B
A_23_P8913	1.88127	0.198167	1.65898	0.138655	0.795573	-4.61875	CA2
A_23_P11025	-1.88073	-0.155293	-2.29732	0.053155	0.739963	-3.80511	ZNF185
A_21_P0000419	1.88049	-0.208443	2.51722	0.038148	0.715835	-3.51725	SNORD114-22
A_33_P3424491	1.88048	0.343136	2.06134	0.0759465	0.767648	-4.1123	OR51E1
A_21_P0005994	-1.8798	0.752223	-1.76377	0.118716	0.790695	-4.49011	XLOC_007808
A_21_P0000627	-1.87781	-0.797135	-1.61124	0.148741	0.799428	-4.67634	LOC100287814
A_33_P3225760	1.87733	0.1813	2.57879	0.0347784	0.713379	-3.4368	PCDH18
A_23_P213584	1.87686	0.00710194	2.45836	0.0416824	0.721695	-3.59426	HK3
A_24_P68783	-1.87678	-0.0918928	-1.11595	0.299277	0.814388	-5.22049	IL36RN
A_33_P3214914	-1.87658	0.987433	-1.02714	0.336671	0.823113	-5.30465	MUC22
A_23_P70719	1.87524	-0.337831	1.62445	0.145884	0.79883	-4.66048	LAMA2
A_23_P20316	1.87446	-0.458686	1.0029	0.347491	0.82573	-5.32675	CA3
A_23_P131825	1.87432	0.44334	1.02989	0.335463	0.822753	-5.30213	TNNC2
A_21_P0010513	-1.87334	0.892654	-2.70395	0.0288409	0.69939	-3.27386	XLOC_l2_000038
A_23_P130906	-1.87219	-0.290756	-2.33737	0.0500328	0.733665	-3.7527	TEX101
A_23_P502980	1.87193	0.0532163	2.79378	0.0252346	0.686536	-3.1576	DGKH
A_21_P0000852	1.8714	0.494343	2.31813	0.0515087	0.734516	-3.77788	LOC100507412
A_23_P353524	-1.8711	-0.0803649	-1.33529	0.221293	0.810207	-4.99334	IVL
A_33_P3548190	-1.87076	0.84264	-2.11094	0.0704632	0.764086	-4.04808	LINC00347
A_24_P274270	1.87009	-0.200268	4.48258	0.00247241	0.429393	-1.19201	STAT1
A_24_P389916	1.86976	-0.0496845	2.47325	0.0407577	0.720058	-3.57477	LRRC32
A_32_P196263	1.86897	0.180344	4.14755	0.00379456	0.460594	-1.54154	ADAMTS9
A_33_P3248982	-1.86804	0.241586	-3.29282	0.0121997	0.636974	-2.52792	FAIM2
A_23_P154526	1.86679	-0.222779	1.22256	0.258907	0.810207	-5.11328	GRB14
A_23_P168761	1.86664	-0.789924	1.2409	0.252442	0.810207	-5.09421	PTPRZ1
A_23_P500093	-1.86577	1.5648	-0.860614	0.416393	0.848869	-5.44831	RGS13
A_21_P0010620	1.86424	0.924935	1.56972	0.158058	0.805896	-4.72585	XLOC_l2_000942
A_21_P0010313	-1.8629	-0.386692	-2.29993	0.0529455	0.739963	-3.80169	XLOC_013949
A_21_P0007070	1.86273	0.0991411	1.91355	0.0948887	0.785356	-4.30184	XLOC_008559
A_21_P0002416	1.86225	0.365676	2.90696	0.021348	0.681397	-3.01215	XLOC_002030
A_23_P50946	1.86181	0.15734	2.39295	0.0460043	0.727415	-3.67992	RAMP1
A_33_P3379644	-1.86149	0.69763	-1.64312	0.141933	0.796882	-4.63796	ALDH1A1
A_33_P3315715	-1.86131	0.3002	-5.4016	0.000830105	0.372292	-0.341157	PLEKHH2
A_21_P0010817	1.86016	0.0596236	2.55099	0.0362604	0.715083	-3.47311	XLOC_l2_001549
A_23_P78479	-1.85905	-0.0802552	-3.53933	0.00861814	0.587237	-2.23017	ZIM2
A_23_P91390	1.85886	-0.168826	4.71856	0.00184675	0.415995	-0.958631	THBD
A_21_P0002368	1.85845	0.173211	3.02489	0.0179592	0.681289	-2.86208	XLOC_001892
A_33_P3252286	1.85823	-0.707726	1.35248	0.215992	0.810207	-4.9745	CRLF1
A_21_P0013869	1.85796	0.511864	3.5962	0.00796356	0.578115	-2.16293	LOC286467
A_21_P0008800	1.85742	1.11273	0.996202	0.350527	0.826248	-5.33279	XLOC_011608
A_33_P3333800	-1.85726	0.254174	-4.54979	0.00227336	0.427216	-1.12446	NOXO1
A_23_P152995	-1.85657	0.604893	-1.56022	0.160263	0.807239	-4.73709	SLC6A4
A_23_P134914	1.85633	-0.243156	3.21103	0.0137153	0.659396	-2.62884	LY6H
A_33_P3285271	-1.85614	0.470805	-5.11571	0.00115092	0.39832	-0.589346	FMO6P
A_23_P361049	1.85543	0.876749	3.0007	0.0186052	0.681289	-2.89274	MYO1B
A_33_P3325704	-1.85408	-0.486239	-1.14457	0.287966	0.810851	-5.19236	SPRR2E
A_21_P0014342	-1.85363	0.997851	-1.30138	0.232081	0.810207	-5.03008	LOC100506397
A_23_P34637	-1.85363	0.312725	-3.17487	0.0144479	0.665691	-2.67377	REN
A_23_P133236	1.85359	-0.467295	1.79467	0.113375	0.788852	-4.45165	PCDHB14
A_23_P79518	1.85338	-0.330543	1.9907	0.0844868	0.775923	-4.20326	IL1B
A_33_P3519250	-1.85329	0.691064	-2.34088	0.0497676	0.733424	-3.7481	NWD1
A_23_P156327	1.85259	0.723488	2.83406	0.0237728	0.681397	-3.10568	TGFBI
A_21_P0004054	1.85242	0.196332	2.13814	0.0676236	0.761799	-4.01276	XLOC_004528
A_23_P383325	-1.85152	0.24387	-2.62238	0.0325789	0.71268	-3.37994	CCDC110
A_21_P0014109	1.85146	-0.437069	1.09288	0.308658	0.817167	-5.24283	LOC100506591
A_21_P0013981	-1.84973	0.997054	-1.53123	0.167168	0.80815	-4.77121	CHRM3
A_23_P86315	1.84849	1.317	1.37577	0.208988	0.810207	-4.94877	HFE2
A_23_P408376	1.84817	-0.115721	3.01225	0.0182935	0.681289	-2.87808	HSPA12A
A_21_P0013929	-1.84758	0.87461	-0.844819	0.424614	0.851772	-5.4609	PRSS45
A_23_P121695	1.84752	-1.222	0.649595	0.535541	0.891146	-5.60027	CXCL13
A_21_P0011963	1.84705	0.779556	1.80075	0.112351	0.788852	-4.44406	LOC440905
A_21_P0003311	-1.84629	0.429309	-2.86474	0.0227191	0.681397	-3.06626	XLOC_003386
A_21_P0012241	-1.84607	0.0486748	-3.01324	0.0182671	0.681289	-2.87683	XLOC_l2_009281
A_21_P0008354	-1.84585	-0.103066	-2.78308	0.0256381	0.688729	-3.1714	XLOC_010866
A_23_P213375	1.84495	-0.372259	1.72157	0.126398	0.793262	-4.54227	PCDHB2
A_23_P74609	1.84401	-0.223051	4.69261	0.0019062	0.419703	-0.98378	G0S2
A_24_P293530	-1.84369	0.133719	-3.95957	0.00486116	0.517087	-1.74705	CYP4X1
A_21_P0006605	1.84338	0.0565187	3.02238	0.0180251	0.681289	-2.86526	XLOC_008317
A_23_P214244	-1.84337	0.173793	-1.6289	0.144933	0.798637	-4.65512	ENPP5
A_23_P169039	1.84037	-0.0137229	2.20671	0.0609623	0.754799	-3.92349	SNAI2
A_33_P3331125	-1.84013	-0.0516225	-3.42539	0.0101095	0.614653	-2.36655	SLC2A12
A_23_P78980	-1.84002	-0.0825882	-2.63636	0.0319044	0.710007	-3.36173	B3GNT3
A_21_P0012869	-1.83976	0.831497	-1.0788	0.314495	0.818631	-5.2563	XLOC_l2_011873
A_23_P309381	1.83956	-0.205448	4.68711	0.00191906	0.419703	-0.989121	HIST2H2AA4
A_32_P169179	1.83911	-0.000695272	6.27252	0.000327536	0.286532	0.330632	MSX2P1
A_21_P0012427	-1.83847	-0.135844	-1.55853	0.160659	0.807239	-4.73909	XLOC_l2_010064
A_23_P42909	-1.8378	0.137832	-2.422	0.0440313	0.724439	-3.64188	TMEM139
A_23_P348208	-1.83778	-0.433742	-1.51761	0.170507	0.809631	-4.78715	SPRR1A
A_33_P3318796	1.83735	-0.287082	2.05968	0.0761372	0.767674	-4.11444	FSTL3
A_23_P157793	1.83689	0.667803	2.82007	0.0242703	0.682831	-3.1237	CA9
A_23_P38537	1.83555	0.107081	0.915802	0.388567	0.839385	-5.40287	KRT16
A_24_P321766	-1.83549	-0.415444	-3.68739	0.0070231	0.555055	-2.05631	SERPINA5
A_33_P3415395	1.83394	0.268203	2.25211	0.056916	0.747472	-3.86422	SPTLC3
A_24_P76675	1.83388	0.417196	1.97973	0.0858956	0.776842	-4.21734	MFAP3L
A_19_P00809119	1.83265	0.446052	2.05805	0.0763247	0.767932	-4.11655	LINC00340
A_33_P3403254	-1.83232	0.216055	-4.14391	0.00381264	0.460594	-1.54546	ZNF878
A_24_P383609	1.83192	0.179026	2.80693	0.0247472	0.684273	-3.14063	NANOS1
A_21_P0013865	1.83176	0.299981	1.57326	0.157241	0.805598	-4.72164	XLOC_l2_015752
A_23_P17192	1.83158	-0.290975	1.98912	0.0846883	0.775923	-4.20529	RAPGEF4
A_23_P104471	1.83094	0.460196	1.07374	0.316617	0.818631	-5.26111	DUSP13
A_23_P210164	1.83047	-0.0991309	3.73917	0.00654281	0.542242	-1.99642	HOXD8
A_21_P0004200	-1.83003	0.694865	-1.50412	0.173872	0.810207	-4.80286	XLOC_004254
A_33_P3246448	1.82965	0.0790958	7.21641	0.000132043	0.254543	0.932752	KCNE4
A_21_P0003748	-1.82681	-0.269522	-2.29819	0.0530851	0.739963	-3.80397	XLOC_003993
A_24_P333857	1.82645	0.439305	2.5376	0.0369972	0.715298	-3.49061	SGIP1
A_23_P17053	-1.82542	1.46705	-0.905845	0.393484	0.84063	-5.41123	IL36G
A_32_P213831	1.82327	-0.101427	6.63257	0.000228998	0.270212	0.574509	FAM40B
A_33_P3280845	1.82229	-0.0681001	4.03566	0.0043946	0.492757	-1.66306	THY1
A_23_P94501	-1.82223	-0.216447	-2.49283	0.0395736	0.718983	-3.54914	ANXA1
A_23_P135722	-1.82153	0.0147856	-1.80206	0.112131	0.788852	-4.44242	BTC
A_23_P17481	1.8207	-0.185972	2.24214	0.0577809	0.748314	-3.87724	SIGLEC1
A_33_P3282641	1.8205	0.650305	1.67793	0.134831	0.794993	-4.5957	LOC344887
A_23_P66682	1.82047	0.0608858	1.8335	0.106987	0.788685	-4.40303	HOXB6
A_21_P0005619	-1.81904	0.0401042	-8.12189	6.00117e-05	0.179114	1.40863	XLOC_006979
A_32_P44394	1.81808	-1.06203	1.31342	0.228201	0.810207	-5.0171	AIM2
A_23_P304356	1.81743	0.822961	2.19289	0.0622497	0.756462	-3.9415	CLEC5A
A_21_P0014108	1.8172	0.329926	7.20526	0.000133395	0.254543	0.926313	PVRL3
A_33_P3261298	1.81665	-0.320416	2.04489	0.0778563	0.770408	-4.13353	SLC6A7
A_23_P380754	-1.81565	-0.41611	-1.91713	0.0943794	0.784778	-4.29728	PRSS1
A_24_P931443	1.81546	-0.0817874	2.83487	0.0237445	0.681397	-3.10465	GPR68
A_23_P16225	-1.81523	0.835432	-1.28142	0.238641	0.810207	-5.05146	BEST2
A_23_P152234	1.81478	0.0747815	1.99338	0.0841463	0.775923	-4.19982	CMTM2
A_23_P65618	-1.81471	-0.0340627	-1.51804	0.170401	0.809631	-4.78665	TGM1
A_23_P60130	-1.81435	0.0983487	-1.75477	0.120317	0.792502	-4.50127	MAL2
A_23_P144778	1.81352	0.381375	1.17153	0.277629	0.810207	-5.1654	CKMT2
A_33_P3237854	-1.813	1.01961	-1.00476	0.346651	0.825621	-5.32507	LINC00293
A_23_P29773	1.81256	-0.633625	1.76459	0.118572	0.790673	-4.4891	LAMP3
A_23_P99063	1.8124	0.253366	2.52421	0.037749	0.715298	-3.5081	LUM
A_23_P213893	1.81199	0.329232	2.06191	0.0758814	0.767648	-4.11156	MEGF10
A_23_P307844	-1.81185	0.660601	-2.14178	0.067253	0.761799	-4.00804	PHYHD1
A_23_P259292	1.81083	0.0957543	4.7799	0.00171415	0.409055	-0.899688	C1QTNF5
A_23_P33216	-1.80953	-0.586546	-1.34801	0.21736	0.810207	-4.97942	ATP5B
A_23_P120125	1.8092	0.0539544	2.98201	0.0191207	0.681397	-2.91645	COLEC11
A_24_P235988	1.8092	-0.117404	1.86052	0.102745	0.788685	-4.369	CLEC7A
A_23_P17695	-1.80888	-0.0248024	-3.34277	0.0113626	0.629297	-2.46679	SLC37A1
A_21_P0003545	1.80815	0.113948	2.1861	0.0628924	0.757734	-3.95035	XLOC_004187
A_23_P204885	-1.80796	0.293095	-2.61694	0.0328457	0.71268	-3.38704	PCDH20
A_23_P81717	-1.80793	0.763364	-1.39922	0.202139	0.810207	-4.92263	FRMD1
A_32_P95960	-1.80659	0.893455	-2.36483	0.0479994	0.731363	-3.71674	CLEC2D
A_33_P3324805	-1.80658	0.0805832	-2.26677	0.0556681	0.744085	-3.84506	LOC100130345
A_21_P0000558	1.80431	0.194606	2.40219	0.045367	0.727415	-3.66782	LOC100302650
A_32_P19294	1.80378	-0.147633	3.8935	0.00530997	0.530912	-1.82086	GLT1D1
A_24_P222872	-1.80368	1.03738	-1.11331	0.30034	0.814701	-5.22307	UGT1A6
A_23_P203267	-1.80289	-0.163329	-1.26625	0.243731	0.810207	-5.06756	TRIM29
A_23_P333029	-1.80276	-0.474997	-1.71429	0.127769	0.793262	-4.55121	C8orf47
A_24_P238131	-1.80013	0.430091	-1.93906	0.091319	0.78257	-4.26935	SUSD5
A_23_P502060	-1.79886	0.631905	-2.39487	0.0458708	0.727415	-3.6774	AQP6
A_33_P3286953	1.79827	0.521131	2.15839	0.0655841	0.759816	-3.98643	ADAMTS6
A_33_P3220113	-1.79769	-0.672176	-2.47647	0.0405609	0.719024	-3.57056	ZNF816-ZNF321P
A_33_P3234882	-1.79692	0.261708	-4.83694	0.00160018	0.406309	-0.845506	PRELP
A_23_P64611	1.7962	0.152175	3.70855	0.00682236	0.550343	-2.03177	P2RY6
A_21_P0004346	-1.7951	0.870614	-2.4413	0.0427683	0.724439	-3.6166	XLOC_004685
A_33_P3249696	-1.79466	0.915568	-1.69442	0.131584	0.794533	-4.57557	LOC284215
A_23_P152605	1.79452	0.491714	1.95304	0.0894184	0.781139	-4.2515	GSDMA
A_23_P32707	-1.79421	0.14873	-3.06457	0.0169501	0.67997	-2.81196	ESPL1
A_21_P0006871	-1.79365	-0.495399	-2.23359	0.058533	0.750229	-3.88841	XLOC_008481
A_21_P0000554	1.7934	0.184178	2.22763	0.0590628	0.751994	-3.89618	KALRN
A_33_P3269403	-1.79328	0.66235	-1.87386	0.100712	0.788685	-4.35216	FOXI1
A_23_P72096	-1.79286	-0.783295	-1.2237	0.258503	0.810207	-5.11211	IL1A
A_23_P90888	1.79187	0.775037	1.11722	0.29877	0.814388	-5.21926	CHRNA1
A_21_P0004167	1.79187	0.155805	2.0362	0.0788845	0.771044	-4.14475	XLOC_004956
A_33_P3238548	1.7918	-0.0541536	4.41382	0.00269593	0.438784	-1.26199	C3orf36
A_33_P3230161	-1.79088	0.604464	-2.63789	0.0318316	0.710007	-3.35974	GRIA2
A_21_P0002123	1.79018	0.185204	2.81737	0.0243674	0.682831	-3.12717	XLOC_002408
A_33_P3260575	1.78948	0.210653	2.51975	0.0380035	0.715835	-3.51394	CERCAM
A_24_P323148	1.78897	0.232527	1.53716	0.165734	0.807725	-4.76425	LYPD5
A_21_P0007235	-1.78883	0.0231383	-3.55117	0.00847725	0.587237	-2.21612	XLOC_009207
A_32_P125338	1.78865	0.308724	2.04917	0.0773547	0.77003	-4.12801	FAM43B
A_23_P92467	1.78754	1.23418	1.44543	0.189217	0.810207	-4.87041	QRFPR
A_33_P3277883	-1.78693	-0.610876	-2.76618	0.0262896	0.692893	-3.19324	LOC100129931
A_23_P134426	1.78627	0.758417	2.53786	0.0369825	0.715298	-3.49026	GPNMB
A_33_P3266964	1.78567	-0.12079	1.02411	0.338012	0.823113	-5.30744	MYH7
A_21_P0014535	1.78533	-0.675985	3.48486	0.00929932	0.594995	-2.29509	LOC100506718
A_23_P403335	-1.78358	0.321627	-1.92686	0.0930088	0.783888	-4.28489	EXPH5
A_24_P870620	-1.78322	0.240167	-1.60879	0.149276	0.799428	-4.67928	PTN
A_24_P55295	1.78314	0.516072	2.41966	0.0441866	0.724439	-3.64493	GJA1
A_23_P17438	-1.78246	1.06026	-1.62547	0.145665	0.79883	-4.65925	EDN3
A_24_P927716	1.78219	0.0679069	2.25351	0.0567959	0.747472	-3.86239	SLED1
A_21_P0013455	1.78206	0.198324	1.86996	0.101303	0.788685	-4.35709	XLOC_l2_014048
A_23_P120794	-1.78196	0.510243	-1.44287	0.189912	0.810207	-4.87333	SLC7A4
A_21_P0000718	1.78192	-0.293982	1.28315	0.238066	0.810207	-5.04961	M1
A_24_P166126	1.7819	0.892548	1.6461	0.141312	0.796882	-4.63436	MYOZ2
A_21_P0001865	-1.78172	-0.170691	-1.59983	0.151248	0.80032	-4.69	XLOC_001497
A_32_P47754	1.78094	-0.524191	2.21596	0.0601153	0.752124	-3.91142	SLC2A14
A_24_P48898	1.7807	0.271307	5.77611	0.000550035	0.320784	-0.0373016	APOL2
A_33_P3314276	1.78048	0.115719	2.25393	0.0567596	0.747472	-3.86184	ASPHD1
A_23_P131683	1.7801	0.160926	2.29797	0.0531024	0.739963	-3.80426	MAPRE3
A_21_P0006425	-1.77949	0.821991	-3.0418	0.0175218	0.681289	-2.84071	XLOC_008003
A_33_P3410654	1.77911	0.812059	1.36939	0.210889	0.810207	-4.95586	CLEC12B
A_23_P394836	-1.77892	0.614303	-1.93102	0.0924295	0.783548	-4.2796	INF2
A_24_P408736	-1.77854	0.395868	-1.78052	0.115791	0.788852	-4.46929	GALNT5
A_32_P86578	-1.77804	0.881422	-1.84224	0.105596	0.788685	-4.39204	LOC389023
A_23_P103703	1.77762	0.0653197	1.35244	0.216006	0.810207	-4.97455	HSPB7
A_23_P4714	-1.77722	-0.0124706	-1.38835	0.205289	0.810207	-4.93478	MIA
A_23_P129169	-1.77596	0.116969	-3.40205	0.0104478	0.619287	-2.39475	CYP11A1
A_23_P52676	1.77577	0.67473	3.12022	0.0156349	0.672338	-2.74203	CATSPER1
A_23_P149613	-1.77525	0.0758232	-2.15237	0.0661844	0.760618	-3.99426	FMO1
A_33_P3372099	1.77518	0.468725	1.17155	0.277622	0.810207	-5.16538	DDIT4L
A_23_P256724	1.77509	-0.0209305	4.68911	0.00191437	0.419703	-0.987178	TNFRSF10C
A_19_P00321493	-1.77421	0.11233	-1.8279	0.107886	0.788685	-4.41006	LOC100505920
A_33_P3390713	1.77306	0.0575998	4.31304	0.0030645	0.44874	-1.36621	TMEM2
A_33_P3214105	1.77222	0.557009	3.37798	0.0108094	0.627328	-2.42394	ATF3
A_24_P249253	1.77045	0.785786	1.43253	0.192747	0.810207	-4.88508	LMOD2
A_33_P3372426	1.77041	-0.224288	2.01587	0.0813408	0.771645	-4.17092	ADAMTS5
A_21_P0014371	1.76964	-0.126797	1.60114	0.15096	0.799952	-4.68843	LOC100506114
A_23_P54968	-1.76847	0.625074	-1.3671	0.211573	0.810207	-4.95838	ST6GALNAC1
A_23_P369237	1.76818	-0.47152	1.46418	0.184186	0.810207	-4.84897	ADIPOQ
A_32_P25357	1.76814	0.387794	1.7272	0.125347	0.793262	-4.53533	CDH15
A_33_P3279660	-1.7671	0.0104306	-1.90022	0.0968065	0.78654	-4.31876	LOC644339
A_23_P321223	1.76641	-0.281246	1.37368	0.20961	0.810207	-4.9511	PMCH
A_21_P0010336	-1.76501	-0.219582	-3.20055	0.0139235	0.660913	-2.64184	XLOC_014388
A_21_P0008497	-1.76487	0.817023	-2.87067	0.022521	0.681397	-3.05864	XLOC_011148
A_33_P3233916	1.76441	-0.207262	1.32517	0.224467	0.810207	-5.00436	SOX6
A_23_P342108	1.76319	-0.248132	6.09004	0.000394924	0.306137	0.199799	CCDC116
A_21_P0002363	-1.76247	0.513822	-1.4608	0.185086	0.810207	-4.85285	XLOC_001878
A_23_P156390	1.76087	0.462324	1.40416	0.200719	0.810207	-4.91708	JAKMIP2
A_23_P211039	1.75984	-0.12489	2.30003	0.0529373	0.739963	-3.80156	ADAMTS1
A_21_P0007557	-1.75966	0.777007	-1.80739	0.111243	0.788852	-4.43576	XLOC_009748
A_23_P63209	1.75815	0.417206	2.09478	0.0722049	0.764903	-4.06903	HSD11B1
A_23_P64879	1.7578	-0.0761019	6.4322	0.00027896	0.275617	0.441072	KCNJ8
A_21_P0006802	-1.75584	0.942616	-1.03822	0.331814	0.821606	-5.29443	XLOC_008990
A_23_P152305	1.75523	0.106652	3.1892	0.0141527	0.665518	-2.65594	CDH11
A_24_P225534	-1.75424	0.112216	-1.69988	0.130525	0.794533	-4.56889	RHBDL2
A_23_P12199	-1.75413	0.0198851	-1.32641	0.224075	0.810207	-5.00301	FAM46B
A_21_P0001299	-1.75371	0.656513	-1.16895	0.278606	0.810207	-5.168	XLOC_000202
A_23_P251232	-1.75352	-0.268741	-2.93933	0.0203557	0.681397	-2.9708	TTTY14
A_23_P345361	-1.75296	-0.513319	-1.41315	0.198163	0.810207	-4.90698	C18orf25
A_23_P171388	-1.75279	-0.47292	-2.84055	0.0235458	0.681397	-3.09734	TMSB4Y
A_23_P101434	1.75235	0.051309	3.26079	0.0127708	0.646672	-2.56731	NLRP12
A_33_P3391496	1.75227	0.727534	3.1076	0.0159235	0.673599	-2.75786	SLIT3
A_21_P0005628	-1.75184	0.861283	-1.08314	0.312688	0.818602	-5.25216	LOC100507056
A_21_P0012153	-1.75154	-0.362071	-3.01768	0.018149	0.681289	-2.8712	XLOC_l2_008689
A_33_P3360997	-1.75062	0.190368	-2.439	0.0429168	0.724439	-3.61962	TH
A_32_P108254	1.75061	0.0295361	2.67459	0.0301324	0.707243	-3.31199	FAM20A
A_23_P157914	-1.74976	0.122281	-1.79556	0.113225	0.788852	-4.45055	MAMDC2
A_21_P0001361	1.74966	0.250121	2.35627	0.048624	0.731564	-3.72795	XLOC_000332
A_23_P56978	-1.74947	0.00617769	-2.15702	0.0657211	0.759816	-3.98822	PTK6
A_33_P3401711	1.74935	-0.309958	1.48984	0.177498	0.810207	-4.81942	USH1G
A_23_P84576	1.7485	0.673463	3.36194	0.0110578	0.628991	-2.44343	ANTXR1
A_33_P3393801	-1.74839	-0.650913	-1.46027	0.185226	0.810207	-4.85346	PDZK1IP1
A_32_P4199	1.74694	-0.597003	1.47865	0.180389	0.810207	-4.83234	RNF152
A_33_P3298159	-1.74678	0.178203	-1.68829	0.132783	0.794993	-4.58307	PTGDS
A_21_P0004119	1.74655	0.722276	2.01016	0.0820452	0.772623	-4.17827	XLOC_004772
A_23_P1331	1.74586	0.419455	2.76673	0.0262682	0.692893	-3.19253	COL13A1
A_33_P3299761	-1.74541	0.00962341	-1.26637	0.24369	0.810207	-5.06743	KRT23
A_33_P3397599	1.74482	0.0894535	1.89822	0.0970985	0.787115	-4.32131	LILRA6
A_23_P80200	-1.74466	0.749054	-2.34855	0.0491945	0.733424	-3.73806	LOC400891
A_23_P371145	1.74456	-0.0223706	1.87002	0.101293	0.788685	-4.35701	ADPRHL1
A_33_P3348239	1.74444	0.0616	2.52606	0.0376444	0.715298	-3.50569	FBN1
A_21_P0002437	1.74255	0.435554	1.4357	0.191876	0.810207	-4.88148	XLOC_002085
A_24_P207828	1.74166	1.30493	0.895738	0.398521	0.842664	-5.41965	LCE2B
A_23_P92107	-1.74099	0.65346	-1.88804	0.0985932	0.787976	-4.33421	SLC15A2
A_21_P0006762	1.7403	0.600823	1.8222	0.10881	0.788685	-4.41722	XLOC_008823
A_33_P3341429	1.73992	0.184829	2.14401	0.0670269	0.761799	-4.00514	NEXN
A_23_P103486	-1.73967	0.350891	-1.49042	0.177348	0.810207	-4.81874	CYP2J2
A_21_P0008040	-1.73782	-0.117316	-3.79722	0.00604617	0.539406	-1.92987	XLOC_010326
A_23_P108280	-1.73725	-0.220209	-1.6548	0.139512	0.795986	-4.62382	CYP4F12
A_23_P115200	-1.73602	1.79771	-0.777151	0.461126	0.865137	-5.51268	FCRL4
A_24_P109214	1.73517	-0.942805	0.952169	0.370994	0.833616	-5.37173	APOC1
A_23_P10025	1.73505	-0.377767	1.58342	0.154926	0.802925	-4.70957	NELL2
A_33_P3291579	1.73481	0.901857	1.30862	0.22974	0.810207	-5.02228	PAX7
A_33_P3237110	1.73391	-0.277299	3.88911	0.00534129	0.531396	-1.82578	GPR137C
A_23_P46482	1.73245	0.846559	1.78955	0.114244	0.788852	-4.45805	IL20
A_24_P79403	1.73163	0.517713	2.13949	0.0674865	0.761799	-4.01101	PF4
A_33_P3239185	1.7287	0.543636	1.29005	0.235784	0.810207	-5.04223	SYT7
A_21_P0011228	1.7271	0.133201	2.64469	0.0315096	0.710007	-3.35089	XLOC_l2_003974
A_33_P3229953	1.72704	0.485167	1.17783	0.275259	0.810207	-5.15905	EEF1A2
A_23_P331235	1.72698	-0.0936677	1.74667	0.121775	0.793147	-4.5113	C5orf38
A_33_P3376965	-1.72677	0.146222	-2.04879	0.0773995	0.77003	-4.1285	CHAC1
A_23_P90407	1.72583	0.185065	1.95113	0.0896757	0.781528	-4.25394	CASP14
A_33_P3251841	1.72565	0.160336	3.00935	0.0183713	0.681289	-2.88176	DSEL
A_33_P3306762	-1.72511	0.274792	-3.68851	0.00701231	0.555055	-2.05501	OLFM1
A_23_P26154	1.72267	-0.737253	0.99503	0.35106	0.826248	-5.33384	PLIN1
A_23_P30200	1.72216	-0.367137	1.88606	0.0988864	0.788173	-4.33672	PCDHB16
A_23_P311670	1.72215	0.853463	1.50865	0.172734	0.810207	-4.79759	C14orf48
A_23_P5370	-1.72182	0.55729	-2.01765	0.0811235	0.771645	-4.16864	RPRM
A_33_P3238433	-1.72175	0.0917466	-1.26223	0.245096	0.810207	-5.07181	ALDH3A1
A_23_P401774	1.71932	0.776378	2.65245	0.0311458	0.707506	-3.34079	ELMOD1
A_32_P33114	-1.71916	0.687902	-2.60711	0.0333328	0.71268	-3.39985	KLB
A_33_P3262510	1.71901	1.27665	1.26243	0.245025	0.810207	-5.07159	LIPK
A_33_P3256391	-1.71859	-0.54285	-2.56013	0.0357663	0.714119	-3.46117	CRB3
A_23_P90542	-1.71812	-0.240733	-1.62995	0.144709	0.798637	-4.65385	ZNF540
A_21_P0012409	1.71737	-0.0291238	2.69598	0.0291857	0.702493	-3.2842	XLOC_l2_009968
A_24_P22800	1.71717	0.742088	1.39835	0.202388	0.810207	-4.9236	PSG11
A_21_P0002266	-1.71717	0.8565	-1.79953	0.112555	0.788852	-4.44558	XLOC_001613
A_19_P00318559	1.71699	0.194886	3.67156	0.00717737	0.557345	-2.07471	XLOC_004323
A_23_P169097	1.71665	0.138216	2.74392	0.0271745	0.692893	-3.22205	WISP1
A_23_P16469	1.71618	0.430509	3.12293	0.0155738	0.672338	-2.73865	PLAUR
A_32_P147622	-1.71594	-0.855022	-1.32393	0.22486	0.810207	-5.00572	MCF2L-AS1
A_33_P3240578	-1.71452	0.797298	-2.28392	0.0542425	0.742624	-3.82263	C6orf124
A_19_P00318741	-1.71441	0.441625	-1.6553	0.13941	0.795986	-4.62322	Q6UXP8
A_23_P145711	1.71358	-0.0974202	5.77892	0.000548376	0.320784	-0.0351087	C7orf10
A_33_P3371999	-1.7133	0.459957	-1.94022	0.0911586	0.78257	-4.26786	TPPP
A_23_P428184	1.71325	-0.201278	4.51295	0.0023802	0.429393	-1.16138	HIST1H2AD
A_23_P6909	1.71311	-0.21029	2.07306	0.0746141	0.767645	-4.09715	CCRL1
A_23_P50815	-1.71294	-0.00842235	-3.26875	0.0126263	0.64516	-2.55751	TTYH1
A_23_P384532	1.7129	0.00632078	1.93043	0.0925117	0.783548	-4.28035	CCDC11
A_21_P0001489	1.71184	0.552379	2.72709	0.0278638	0.69496	-3.24386	XLOC_000780
A_24_P183994	-1.71159	0.58463	-2.06494	0.0755343	0.767648	-4.10764	RASEF
A_23_P82795	-1.71154	0.754583	-2.51604	0.0382157	0.716247	-3.51879	LINC00208
A_33_P3353027	1.71007	0.429415	4.23779	0.00337551	0.455007	-1.44529	CHN2
A_21_P0006829	1.70982	0.725691	2.16396	0.0650344	0.759816	-3.97919	LOC100507127
A_33_P3332955	-1.70959	0.910806	-1.06023	0.322332	0.818631	-5.27388	CLEC1B
A_23_P326760	-1.70956	-0.0259467	-3.32518	0.0116501	0.63009	-2.48826	MYRIP
A_33_P3361758	1.70921	0.446686	1.47018	0.182603	0.810207	-4.84209	C15orf33
A_33_P3421923	-1.70873	-0.904564	-1.16994	0.27823	0.810207	-5.167	CADM3
A_24_P418408	1.70859	0.440301	2.90327	0.0214645	0.681397	-3.01688	FAM89A
A_24_P164998	-1.70711	0.794006	-1.23369	0.254968	0.810207	-5.10173	LOC646627
A_33_P3255131	-1.70616	-0.381045	-2.4851	0.0400369	0.719024	-3.55926	KCTD19
A_23_P23074	1.70549	0.139063	3.25546	0.0128686	0.648836	-2.57389	IFI44
A_33_P3376321	1.70549	0.352823	2.85825	0.022938	0.681397	-3.0746	ANK1
A_24_P209047	1.70489	0.438697	3.41386	0.0102751	0.615713	-2.38046	IL5
A_23_P19134	1.70487	-0.470608	1.14453	0.287981	0.810851	-5.19239	GPR98
A_21_P0005927	-1.70062	0.637829	-2.07524	0.074368	0.767054	-4.09432	XLOC_006726
A_33_P3265374	1.70017	0.4618	2.98869	0.0189348	0.681397	-2.90797	HOMER3
A_33_P3313532	-1.70012	0.498789	-1.70391	0.12975	0.794492	-4.56396	ANKRD20A1
A_24_P40001	-1.69971	-0.5081	-2.0797	0.0738688	0.765998	-4.08855	SIGLEC8
A_23_P311901	-1.69929	0.100332	-1.76496	0.118507	0.79034	-4.48864	ATP10B
A_32_P381593	1.69901	1.00456	1.0399	0.331084	0.821464	-5.29287	SLC26A7
A_33_P3666817	1.69873	-0.150957	1.9396	0.0912441	0.78257	-4.26865	C10orf55
A_24_P111242	-1.69634	-0.303883	-2.66593	0.0305248	0.707243	-3.32325	SVIP
A_24_P181055	-1.69631	0.179902	-3.36761	0.0109692	0.628507	-2.43653	ST3GAL4
A_23_P109322	-1.69622	0.559599	-1.7449	0.122095	0.793262	-4.51348	PCP4
A_21_P0000176	1.69551	0.032012	1.48798	0.177976	0.810207	-4.82157	CDH13
A_24_P331830	-1.69525	0.148408	-2.17899	0.0635727	0.758773	-3.95962	KAZN
A_33_P3392092	1.69518	-0.70686	1.76781	0.118004	0.790153	-4.48509	ADCYAP1
A_23_P128470	1.69495	0.200807	2.15816	0.0656076	0.759816	-3.98674	CLEC12A
A_23_P51936	1.69411	-0.554476	0.986597	0.354916	0.828415	-5.3414	TNFRSF9
A_21_P0009810	1.6941	0.293515	1.72007	0.126679	0.793262	-4.5441	XLOC_013445
A_21_P0006968	1.69356	0.586231	2.77104	0.0261006	0.692893	-3.18696	SFTA1P
A_23_P101093	1.69341	-0.453889	1.83367	0.106959	0.788685	-4.40282	COPZ2
A_23_P205489	1.69314	-0.0831284	1.81519	0.109955	0.788685	-4.426	SLC7A8
A_33_P3214072	-1.69257	-0.0609505	-4.39856	0.00274849	0.438784	-1.27765	LOC729175
A_23_P121596	1.69234	0.3084	1.47621	0.181024	0.810207	-4.83515	PPBP
A_33_P3219475	1.69114	0.389664	3.44819	0.00979029	0.607273	-2.33908	C9orf30-TMEFF1
A_21_P0011392	1.69025	0.317725	2.18895	0.0626219	0.756462	-3.94664	REREP3
A_23_P50081	1.68878	-0.224338	1.79891	0.11266	0.788852	-4.44636	IMPA2
A_23_P252642	1.6884	0.797589	2.2021	0.0613887	0.756101	-3.9295	BBS5
A_21_P0011020	1.68801	0.332251	2.17541	0.0639181	0.758887	-3.96428	XLOC_l2_002790
A_24_P269779	1.68711	-0.227893	2.03761	0.0787159	0.771044	-4.14292	CHST3
A_21_P0004314	1.68674	0.562249	2.13642	0.0677997	0.761799	-4.01499	XLOC_004603
A_21_P0011733	-1.68644	0.678634	-2.15159	0.0662626	0.760758	-3.99528	LOC100505851
A_21_P0008663	1.68606	0.367992	1.66985	0.136449	0.794993	-4.60554	XLOC_011331
A_33_P3264238	-1.68557	-0.0133026	-1.70695	0.129167	0.794216	-4.56023	ZNF280B
A_21_P0000769	-1.68532	1.34778	-1.37237	0.21	0.810207	-4.95255	LOC100505622
A_21_P0006463	-1.68521	-0.761525	-2.26735	0.0556188	0.744085	-3.8443	XLOC_008236
A_24_P409126	1.68518	0.285533	1.97623	0.08635	0.776842	-4.22183	FNDC3A
A_23_P64243	-1.68463	0.0911197	-3.30239	0.0120343	0.634728	-2.51617	UPK2
A_23_P409502	1.68447	0.841992	1.25241	0.248453	0.810207	-5.08215	NLRP9
A_24_P942969	-1.68236	-0.0737724	-1.25413	0.247863	0.810207	-5.08034	FUT2
A_23_P44264	-1.68221	0.252556	-2.42835	0.0436111	0.724439	-3.63355	EMX2
A_23_P383679	-1.68217	0.962341	-1.47544	0.181223	0.810207	-4.83603	HYDIN
A_33_P3258977	1.68125	-0.339883	1.57007	0.157977	0.805896	-4.72543	CLEC4D
A_23_P59261	1.68089	0.199755	2.1388	0.0675566	0.761799	-4.01191	TPBG
A_33_P3256425	1.68039	-0.449503	2.05255	0.0769611	0.769271	-4.12365	BICD1
A_21_P0014582	-1.68038	0.835755	-1.49798	0.175422	0.810207	-4.80999	LOC100507330
A_33_P3267562	1.67965	0.498096	2.24162	0.0578268	0.748314	-3.87793	VAX2
A_21_P0011366	1.67957	0.668598	1.83703	0.106423	0.788685	-4.39859	XLOC_l2_004867
A_23_P154217	1.67929	0.393262	1.27411	0.241083	0.810207	-5.05923	ITGB6
A_23_P217570	-1.67863	-0.520114	-1.05092	0.326315	0.819372	-5.2826	CAPN6
A_33_P3365760	-1.67763	1.58886	-0.730185	0.487688	0.877466	-5.54649	STAP1
A_33_P3221408	-1.67729	0.521029	-1.39144	0.204389	0.810207	-4.93133	NTNG1
A_33_P3274811	-1.67704	-0.276863	-1.10658	0.303061	0.814701	-5.22961	SPRR2F
A_21_P0013727	-1.67651	-0.282706	-2.13911	0.0675251	0.761799	-4.01151	XLOC_l2_015202
A_23_P129903	-1.67579	0.311691	-2.57667	0.0348891	0.713379	-3.43957	TRIM16L
A_32_P196142	1.67568	0.235944	2.39667	0.0457462	0.727415	-3.67504	LOC100130938
A_33_P3243454	1.67469	0.575601	3.51133	0.00896137	0.591044	-2.26348	IGFL3
A_23_P121657	-1.67448	0.098471	-2.68265	0.0297722	0.706436	-3.30152	HS3ST1
A_23_P113471	-1.67417	-0.146225	-2.85402	0.0230815	0.681397	-3.08002	FAAH2
A_33_P3369844	-1.67399	-0.290704	-2.74794	0.0270123	0.692893	-3.21684	CD24
A_33_P3323298	1.67398	0.129001	3.62541	0.00764843	0.569241	-2.12862	JUN
A_23_P139919	1.67371	-0.931747	1.72625	0.125523	0.793262	-4.5365	CHST11
A_33_P3283611	1.67355	0.00264586	2.34017	0.0498209	0.733424	-3.74902	IFIT3
A_21_P0000624	1.67326	0.272772	2.60189	0.0335945	0.71268	-3.40666	SLC6A13
A_23_P385199	-1.67315	0.227253	-2.6072	0.0333282	0.71268	-3.39973	EPHA10
A_33_P3275702	-1.67286	-0.0520599	-3.31319	0.0118506	0.633402	-2.50294	FMO2
A_23_P51397	1.67247	0.48873	2.55888	0.0358333	0.714376	-3.4628	ENAH
A_23_P91970	1.67162	0.34337	0.732723	0.486227	0.87653	-5.54471	AADACL2
A_23_P436048	1.67072	-0.521407	1.40362	0.200875	0.810207	-4.9177	LPAR3
A_21_P0010812	1.66994	-0.20508	4.55871	0.00224827	0.427216	-1.11556	LOC645954
A_23_P66137	-1.66947	0.156237	-2.12285	0.0692059	0.763025	-4.03263	SOX8
A_33_P3343196	-1.66818	-0.224405	-1.14274	0.288679	0.810851	-5.19417	CP
A_33_P3291279	-1.66719	0.267971	-2.57755	0.0348434	0.713379	-3.43842	ANKRD56
A_33_P3236656	-1.66715	-0.249306	-1.43804	0.191233	0.810207	-4.87882	SPACA4
A_33_P3332406	-1.66693	1.14732	-1.03044	0.33522	0.82263	-5.30162	LDLRAD1
A_21_P0003809	1.66673	1.11502	1.24766	0.250092	0.810207	-5.08713	XLOC_004198
A_21_P0011230	1.66642	0.359171	2.49722	0.039313	0.718983	-3.5434	TPTE2P2
A_23_P127948	1.66619	0.0577298	1.80419	0.111776	0.788852	-4.43977	ADM
A_33_P3364488	-1.66613	1.81671	-0.506035	0.62752	0.917419	-5.68207	FCAMR
A_23_P25030	1.6657	0.52081	2.85825	0.022938	0.681397	-3.0746	HSD17B6
A_33_P3356816	1.6652	0.807416	1.11388	0.300111	0.814701	-5.22252	LCE1B
A_33_P3343737	-1.66505	0.716505	-2.91814	0.0209996	0.681397	-2.99785	CELA3A
A_33_P3285945	-1.66491	0.148394	-1.35056	0.216579	0.810207	-4.97662	CCL21
A_21_P0014635	-1.66461	-0.48653	-3.05466	0.0171964	0.681289	-2.82446	LOC100506354
A_21_P0002910	-1.66427	-0.457092	-2.52954	0.037448	0.715298	-3.50114	XLOC_003333
A_23_P109881	1.66384	0.474367	2.15738	0.0656847	0.759816	-3.98775	ITIH4
A_33_P3232945	1.66242	-0.278633	1.96577	0.0877201	0.778117	-4.23521	F2RL1
A_23_P253350	1.66161	-0.264198	4.32855	0.00300437	0.44874	-1.35004	C8orf4
A_23_P18452	1.66153	-0.565464	1.78531	0.114969	0.788852	-4.46333	CXCL9
A_24_P20746	1.66077	0.751385	3.09813	0.0161437	0.674249	-2.76975	PRR16
A_33_P3330264	1.66053	0.329903	2.00428	0.0827757	0.773812	-4.18583	CXCL1
A_32_P6015	1.66013	0.704685	1.17131	0.277713	0.810207	-5.16562	MNX1
A_23_P101319	-1.65919	-0.168423	-1.95688	0.0889027	0.780016	-4.24659	ZNF285
A_21_P0008643	-1.65864	1.31104	-1.03341	0.333919	0.822608	-5.29888	XLOC_011284
A_33_P3220137	-1.65846	0.237323	-1.79872	0.112692	0.788852	-4.4466	LHFPL1
A_21_P0002298	1.65835	0.0273799	4.37723	0.00282384	0.44305	-1.29961	XLOC_001703
A_23_P334328	-1.65806	0.668259	-1.6059	0.149909	0.799428	-4.68274	LAMB4
A_23_P423237	1.65743	0.182842	1.31012	0.22926	0.810207	-5.02067	SGCG
A_21_P0008227	1.65721	0.0806168	1.73952	0.123075	0.793262	-4.52013	XLOC_010743
A_33_P3293009	-1.65682	0.679675	-1.0895	0.310049	0.817801	-5.24607	NKAIN4
A_23_P375372	1.65678	0.725596	1.6617	0.1381	0.795445	-4.61545	FGA
A_21_P0014116	-1.65631	-0.0709758	-2.82581	0.024065	0.682831	-3.11631	LOC100507134
A_33_P3254136	-1.65626	-0.705606	-2.30747	0.0523458	0.738385	-3.79184	PKHD1L1
A_21_P0010605	1.65605	0.174296	1.78073	0.115755	0.788852	-4.46903	XLOC_l2_000804
A_23_P404494	1.65577	-0.328681	1.11084	0.301337	0.814701	-5.22547	IL7R
A_33_P3279019	-1.65515	-0.00380939	-1.21924	0.260094	0.810207	-5.11672	SERPINB13
A_33_P3226775	-1.65287	-0.0995878	-2.13361	0.0680888	0.76221	-4.01865	MUC20
A_33_P3214869	-1.65245	0.152522	-1.55861	0.160639	0.807239	-4.73899	KPNA7
A_21_P0009772	1.65221	-0.0500404	2.72253	0.0280534	0.69496	-3.24976	XLOC_013368
A_21_P0006452	1.65166	0.703711	1.54023	0.164997	0.807318	-4.76065	XLOC_008177
A_23_P113777	1.65072	0.375336	2.0075	0.0823751	0.773432	-4.18169	ITGBL1
A_24_P932939	-1.65042	0.640287	-2.84133	0.0235185	0.681397	-3.09633	LOC401052
A_24_P378402	-1.64984	0.155841	-4.29299	0.0031442	0.44874	-1.38718	ZNF597
A_21_P0010216	-1.64936	0.910978	-1.18266	0.273455	0.810207	-5.15416	XLOC_014115
A_24_P318656	1.64903	0.0575818	2.06066	0.0760243	0.767674	-4.11317	ITGB3
A_24_P98109	1.6489	-0.596301	1.4412	0.190367	0.810207	-4.87523	SNX10
A_33_P3347872	1.64863	0.715333	1.44883	0.188294	0.810207	-4.86653	LOC100128727
A_21_P0013022	-1.64846	-0.0356575	-1.48305	0.179247	0.810207	-4.82727	XLOC_l2_012518
A_33_P3389332	1.64681	0.0562713	1.69027	0.132395	0.794993	-4.58065	LOC100128531
A_21_P0007301	-1.64678	0.162918	-2.88707	0.0219828	0.681397	-3.03761	XLOC_009337
A_19_P00807053	-1.64627	-0.102079	-2.54429	0.0366271	0.715083	-3.48186	LOC100506411
A_19_P00317277	-1.64615	1.09367	-1.46122	0.184974	0.810207	-4.85237	LOC100506328
A_21_P0004788	1.64565	0.78562	1.15188	0.285133	0.810304	-5.18509	XLOC_005870
A_33_P3267380	1.64477	0.416803	1.64273	0.142014	0.796882	-4.63842	SGCD
A_33_P3360341	1.64359	-0.90783	1.50196	0.174416	0.810207	-4.80537	GATA3
A_33_P3300267	-1.64321	-0.00375256	-1.51764	0.1705	0.809631	-4.78711	VIT
A_21_P0010625	-1.64295	0.687947	-2.56787	0.0353531	0.713379	-3.45106	XLOC_l2_000945
A_23_P141173	1.64281	-0.128995	1.60641	0.149798	0.799428	-4.68213	MPO
A_21_P0007477	1.64201	0.476626	1.7134	0.127937	0.793262	-4.5523	LOC100131138
A_21_P0012055	-1.64162	1.18979	-1.32404	0.224822	0.810207	-5.00559	LINC00487
A_33_P3880302	1.64106	0.0865992	3.6472	0.007422	0.562907	-2.10312	EPHB2
A_21_P0006494	-1.64024	-0.0404653	-1.31399	0.228018	0.810207	-5.01648	XLOC_007967
A_33_P3358735	-1.6394	0.544829	-1.97074	0.0870669	0.776842	-4.22886	PCSK5
A_33_P3346483	1.63916	0.313089	1.16476	0.280196	0.810207	-5.17221	SYNPO2L
A_23_P410717	-1.63848	0.504933	-1.78424	0.115152	0.788852	-4.46467	C1orf51
A_32_P106376	1.63838	0.459607	2.04603	0.0777218	0.770408	-4.13206	VGLL2
A_24_P377124	-1.63828	0.22322	-2.83842	0.02362	0.681397	-3.10008	THPO
A_21_P0009595	-1.63778	1.67894	-0.868167	0.412502	0.846979	-5.44223	LOC645321
A_23_P85765	1.63728	-0.25494	1.78612	0.11483	0.788852	-4.46232	CACNA1S
A_21_P0008085	-1.63625	0.400839	-3.07994	0.0165757	0.676931	-2.79261	XLOC_010439
A_21_P0009547	-1.6362	0.620223	-2.49405	0.0395013	0.718983	-3.54756	XLOC_012821
A_23_P211212	1.63606	0.30352	4.38165	0.00280804	0.442476	-1.29505	COL18A1
A_24_P407259	-1.63597	-0.403807	-1.5622	0.1598	0.807018	-4.73474	SOX21
A_19_P00800166	1.63597	0.262178	2.63701	0.0318734	0.710007	-3.36089	LOC375295
A_21_P0001145	-1.63521	0.726043	-1.41755	0.196922	0.810207	-4.90202	XLOC_000883
A_23_P54055	1.63492	0.0993429	1.65009	0.140483	0.796555	-4.62952	AJUBA
A_33_P3221859	1.63485	-0.621898	1.97397	0.0866434	0.776842	-4.22471	SHOX2
A_23_P119448	1.6348	0.33845	1.89411	0.0976995	0.787791	-4.32652	PPP6R1
A_32_P24140	-1.63477	-0.403979	-1.78736	0.114617	0.788852	-4.46077	GAS2
A_21_P0014873	1.63468	0.200818	1.32572	0.224295	0.810207	-5.00377	ARL2BPP2
A_21_P0010853	1.63452	0.717204	1.8139	0.110166	0.788685	-4.42761	XLOC_l2_001841
A_21_P0006831	-1.63388	-0.261488	-3.4233	0.0101392	0.614653	-2.36906	XLOC_008375
A_32_P427222	1.63351	0.920863	0.953733	0.370252	0.833385	-5.37037	HEATR7B1
A_33_P3291445	1.633	0.343852	3.40598	0.01039	0.619287	-2.39	PIGK
A_24_P181254	1.63299	0.254189	1.14282	0.288649	0.810851	-5.19409	OLFM4
A_23_P202810	-1.63206	-0.0801892	-1.15407	0.284287	0.810207	-5.1829	OVOL1
A_33_P3687198	1.63199	-0.804598	0.957803	0.368326	0.83287	-5.36682	LOC283454
A_23_P250122	1.62939	0.240188	2.20262	0.0613402	0.75599	-3.92882	FAM20C
A_23_P412214	-1.62928	0.0474407	-1.84453	0.105235	0.788685	-4.38915	RAP1GAP2
A_32_P449380	-1.6291	0.1303	-1.92541	0.0932122	0.783888	-4.28674	WDR38
A_33_P3270863	-1.62847	-0.580876	-1.23098	0.255923	0.810207	-5.10455	XDH
A_23_P352799	1.6283	0.76135	1.70451	0.129634	0.794449	-4.56322	NPW
A_33_P3843873	1.62816	1.36274	0.822654	0.436344	0.856115	-5.47825	ESRG
A_23_P409093	-1.62779	0.629479	-2.10718	0.0708639	0.764481	-4.05295	ANO4
A_23_P77993	1.6277	0.192653	1.8881	0.0985841	0.787976	-4.33414	C1QL1
A_24_P397255	-1.62715	-0.0246142	-1.44132	0.190335	0.810207	-4.87509	ENPP6
A_21_P0005663	-1.62686	0.776854	-1.46868	0.182997	0.810207	-4.84381	XLOC_006730
A_23_P214080	1.62648	0.144314	4.41879	0.00267904	0.43849	-1.2569	EGR1
A_21_P0007597	1.6259	0.118322	2.41699	0.0443652	0.724439	-3.64844	XLOC_009820
A_23_P90743	1.6254	0.580402	1.79051	0.11408	0.788852	-4.45684	REG1A
A_23_P82990	-1.62534	0.168288	-0.742552	0.480598	0.874122	-5.53776	OGN
A_21_P0010042	1.62513	-0.151671	1.47836	0.180464	0.810207	-4.83268	XLOC_013754
A_33_P3609033	1.625	0.251862	2.24485	0.0575442	0.748266	-3.8737	LOC401022
A_24_P131646	1.6247	-0.0609243	1.58786	0.153923	0.802778	-4.70428	MYL3
A_23_P501933	1.62429	0.598268	1.56131	0.160008	0.807239	-4.7358	CACNG6
A_21_P0014465	1.62404	-0.603243	1.39682	0.202829	0.810207	-4.92531	LOC100507286
A_33_P3287158	1.62387	0.103674	4.14622	0.00380119	0.460594	-1.54298	NLGN4X
A_33_P3348924	-1.62352	0.827007	-1.80103	0.112304	0.788852	-4.44371	LOC100128348
A_21_P0009023	-1.6233	0.206357	-2.78404	0.0256017	0.688729	-3.17017	XLOC_011924
A_21_P0011458	-1.62327	-0.269432	-3.66425	0.0072498	0.557345	-2.08322	XLOC_l2_005415
A_33_P3396214	1.62297	-0.766801	1.12578	0.295355	0.813197	-5.21089	KREMEN2
A_33_P3413821	1.62142	0.424505	3.35062	0.0112367	0.629121	-2.45722	KIRREL
A_23_P167005	-1.62057	-0.357692	-2.61065	0.0331566	0.71268	-3.39524	GPR160
A_23_P158096	1.62042	0.34776	4.57901	0.00219236	0.427216	-1.09537	COL27A1
A_23_P359245	1.61971	0.21659	2.41705	0.0443612	0.724439	-3.64836	MET
A_21_P0008263	1.61919	0.406638	3.82011	0.00586166	0.53773	-1.9038	XLOC_010693
A_21_P0013129	1.61905	-0.0426623	1.75959	0.119457	0.791731	-4.49529	XLOC_l2_012473
A_24_P282547	1.61898	0.788786	1.5489	0.162929	0.807297	-4.75045	CFHR4
A_21_P0011355	1.61891	0.371921	2.9228	0.0208562	0.681397	-2.9919	LOC653075
A_33_P3227079	1.61839	0.22313	4.39812	0.00275002	0.438784	-1.2781	PPAPDC3
A_24_P306594	1.61838	0.203261	2.86749	0.022627	0.681397	-3.06273	LOC100506310
A_23_P140373	1.61822	-0.0936403	3.80597	0.00597486	0.539406	-1.91989	FLVCR2
A_33_P3405606	-1.61782	1.14949	-0.839539	0.427388	0.853145	-5.46507	LOC727677
A_23_P168551	1.61724	0.292455	2.79678	0.0251226	0.686261	-3.15373	SLC29A4
A_33_P3416331	-1.61717	0.767509	-1.30878	0.22969	0.810207	-5.02211	SLC10A5
A_23_P400298	-1.61612	-0.218918	-1.62948	0.144809	0.798637	-4.65442	PRSS22
A_33_P3542801	1.61599	-0.477555	1.31752	0.226893	0.810207	-5.01267	LOC729291
A_23_P369899	1.61513	0.167227	2.21834	0.0598987	0.752124	-3.90831	TMEM158
A_33_P3391778	-1.6143	0.786513	-1.67397	0.135623	0.794993	-4.60053	RALYL
A_23_P373742	1.61417	0.734877	1.87452	0.100612	0.788685	-4.35132	TRIML1
A_33_P3250820	1.61263	0.56876	2.7616	0.0264693	0.692893	-3.19917	FREM2
A_19_P00318938	1.61259	0.978988	1.37877	0.208102	0.810207	-4.94545	XLOC_002569
A_19_P00321941	1.61244	0.604613	1.73449	0.123997	0.793262	-4.52634	LOC100216001
A_24_P28722	1.61238	0.518738	2.58352	0.0345325	0.713379	-3.43063	RSAD2
A_33_P3418686	-1.61203	0.812315	-1.60329	0.150484	0.799428	-4.68586	HCN4
A_33_P3411338	1.61186	0.210714	3.03433	0.0177136	0.681289	-2.85014	ENPEP
A_33_P3278664	1.61121	0.0698147	1.76432	0.11862	0.790695	-4.48943	PDLIM5
A_21_P0003319	-1.6105	0.269134	-2.08962	0.07277	0.765775	-4.07571	XLOC_003737
A_23_P430658	1.61017	0.554138	2.90815	0.0213108	0.681397	-3.01063	HEYL
A_21_P0000993	1.60986	-0.111097	1.51435	0.171314	0.809745	-4.79095	XLOC_000292
A_33_P3380992	1.60939	-0.270452	1.10548	0.303504	0.814701	-5.23067	AKR1B15
A_21_P0006229	-1.60931	0.318912	-1.84256	0.105546	0.788685	-4.39163	XLOC_007573
A_23_P134041	1.60881	-0.0724733	1.28409	0.237752	0.810207	-5.0486	TBX18
A_33_P3608210	1.60806	0.590945	1.14635	0.287272	0.810851	-5.19058	MIR31HG
A_24_P132008	1.60778	-0.0873279	4.34546	0.00294026	0.44874	-1.33247	MSX2
A_24_P413126	1.6076	0.250361	2.28116	0.0544695	0.742738	-3.82624	PMEPA1
A_33_P3411075	1.60705	0.515831	2.97808	0.0192313	0.681397	-2.92146	FSCN1
A_23_P122863	1.60676	-0.162582	2.71338	0.0284383	0.697518	-3.26162	GRB10
A_23_P255331	-1.6065	0.244741	-2.04628	0.077693	0.770408	-4.13174	C4orf49
A_24_P82106	1.60605	0.601271	2.34348	0.0495729	0.733424	-3.7447	MMP14
A_21_P0003205	-1.60585	0.0389862	-2.56709	0.0353946	0.713379	-3.45208	XLOC_003384
A_33_P3223990	1.60542	0.0661083	2.34017	0.0498213	0.733424	-3.74903	TPM3
A_21_P0012934	-1.60536	0.142446	-2.96786	0.0195212	0.681397	-2.93445	XLOC_l2_012323
A_23_P146325	1.60279	-0.241016	2.20203	0.0613953	0.756101	-3.92959	ASAP1-IT1
A_23_P208788	-1.60248	-0.734765	-1.17174	0.27755	0.810207	-5.16519	C19orf33
A_33_P3220911	1.60242	-0.148467	3.177	0.0144036	0.665691	-2.67111	BST2
A_23_P47924	1.60227	0.64517	2.46833	0.0410611	0.721695	-3.58121	PTPRR
A_21_P0001257	-1.60205	0.734981	-1.26156	0.245322	0.810207	-5.07251	XLOC_000032
A_23_P339818	1.60139	0.627882	2.81377	0.0244977	0.682831	-3.13181	ARRDC4
A_23_P316511	1.60101	-0.160541	2.35588	0.048653	0.731564	-3.72847	HOXB3
A_23_P331560	-1.60057	-0.250593	-2.75668	0.0266637	0.692893	-3.20554	SLC26A4
A_23_P338534	-1.60027	0.573469	-2.85796	0.0229477	0.681397	-3.07497	HIF3A
A_21_P0000497	1.60007	-0.55411	1.92619	0.093103	0.783888	-4.28575	SNORD1B
A_23_P208747	1.60007	-0.271551	3.19641	0.0140066	0.6611	-2.64698	PGLYRP1
A_32_P208350	1.59885	0.245777	2.21628	0.0600864	0.752124	-3.91101	TDRD9
A_32_P221	-1.59821	0.796571	-1.15462	0.284076	0.810207	-5.18235	C16orf78
A_21_P0010049	1.598	0.626666	1.80362	0.111871	0.788852	-4.44048	XLOC_013774
A_21_P0012452	1.59683	0.154455	3.23829	0.013189	0.654011	-2.59509	XLOC_l2_010267
A_33_P3354836	-1.59653	0.712684	-1.70114	0.130283	0.794533	-4.56735	OR4P4
A_23_P149529	-1.59619	-0.0376366	-1.55464	0.161571	0.807297	-4.74367	TACSTD2
A_23_P7901	1.59578	0.91085	1.02928	0.335728	0.822753	-5.30268	TTLL2
A_19_P00809728	1.59544	0.433236	3.12907	0.0154358	0.672338	-2.73095	LOC100287765
A_33_P3308232	-1.59459	0.144241	-1.22556	0.257842	0.810207	-5.11018	LINC00230A
A_33_P3222391	1.59342	1.11281	1.42991	0.193472	0.810207	-4.88805	FILIP1L
A_23_P138725	1.59288	0.460136	3.08132	0.0165424	0.676931	-2.79087	MARVELD1
A_23_P9711	-1.59281	1.28009	-1.10631	0.303171	0.814701	-5.22987	HS3ST4
A_23_P427014	-1.59244	1.57987	-1.00353	0.347204	0.82573	-5.32618	CLDN8
A_21_P0012518	1.59216	0.731799	2.55079	0.036271	0.715083	-3.47336	XLOC_l2_010014
A_23_P151637	1.59163	-0.214159	1.64877	0.140757	0.796555	-4.63112	RNASE2
A_21_P0002882	1.59148	0.828149	1.68272	0.13388	0.794993	-4.58986	XLOC_003263
A_24_P313431	-1.59041	-0.447709	-2.12966	0.0684969	0.762248	-4.02378	CBLN1
A_24_P247026	-1.59041	0.279761	-2.3757	0.047218	0.729743	-3.70251	FAM154B
A_23_P207564	1.59013	0.0749403	4.25041	0.00332104	0.455007	-1.43195	CCL4
A_21_P0011875	1.58925	0.210398	1.82147	0.108928	0.788685	-4.41813	LOC440934
A_33_P3224844	-1.58919	0.76525	-1.38688	0.205719	0.810207	-4.93642	TSG1
A_24_P129417	1.58904	-0.0359731	1.69434	0.1316	0.794534	-4.57567	BMP1
A_21_P0005576	1.58878	0.709341	2.33018	0.0505794	0.734011	-3.76211	XLOC_006254
A_23_P50241	-1.58851	0.659445	-1.27832	0.239674	0.810207	-5.05475	CLPTM1
A_23_P147918	-1.5885	-0.0860887	-1.80738	0.111244	0.788852	-4.43577	S100A16
A_21_P0010778	1.5878	0.233296	5.01013	0.00130223	0.402285	-0.684689	XLOC_l2_001134
A_33_P3266010	1.58738	-0.26362	1.73064	0.124708	0.793262	-4.53109	RIN1
A_21_P0007532	1.58727	0.0617483	6.92326	0.000173322	0.254543	0.75837	XLOC_009683
A_33_P3839897	1.58717	-0.234772	5.32597	0.000904078	0.372943	-0.405418	RNU4ATAC
A_21_P0014672	-1.58713	0.639989	-1.17415	0.276641	0.810207	-5.16276	LOC100505554
A_24_P272313	-1.58705	0.600269	-1.67029	0.136361	0.794993	-4.60501	C2orf55
A_33_P3379326	1.58696	0.719166	1.66211	0.138017	0.795418	-4.61495	MSR1
A_33_P3302185	-1.58631	-0.379522	-1.08161	0.313323	0.818631	-5.25362	HS3ST6
A_33_P3308586	-1.58501	0.0715576	-3.04101	0.0175418	0.681289	-2.8417	DUXA
A_21_P0004682	1.58497	0.3584	2.48051	0.0403146	0.719024	-3.56527	LOC643623
A_24_P122337	-1.58483	0.471372	-2.36569	0.0479374	0.731077	-3.71562	SYTL4
A_23_P344568	1.5847	0.174202	2.3268	0.0508379	0.734011	-3.76653	FAM124A
A_21_P0009917	-1.58459	-0.268414	-2.14365	0.0670625	0.761799	-4.0056	XLOC_013814
A_33_P3257030	1.58454	0.213898	2.48083	0.0402955	0.719024	-3.56486	LEPREL4
A_21_P0006881	-1.58449	0.511197	-2.12836	0.068631	0.762248	-4.02546	XLOC_008510
A_24_P227927	1.58418	-0.791883	0.871233	0.41093	0.846841	-5.43974	IL21R
A_23_P24784	1.58388	0.0691639	1.15164	0.285227	0.81031	-5.18533	TNNI2
A_23_P34744	1.58383	0.513449	2.59444	0.0339719	0.712992	-3.41638	CTSK
A_23_P368691	1.58354	0.593006	2.73952	0.0273527	0.693231	-3.22774	ABCC9
A_21_P0010913	-1.58199	0.639483	-1.75241	0.120739	0.792502	-4.50419	XLOC_l2_001440
A_21_P0014610	1.5819	0.400919	2.8371	0.0236664	0.681397	-3.10178	LOC100506941
A_23_P161624	1.58156	-0.177804	1.83483	0.106773	0.788685	-4.40135	FOSL1
A_21_P0001923	1.58154	0.256646	1.6915	0.132155	0.794993	-4.57915	XLOC_001699
A_21_P0000425	1.58141	0.171605	2.03041	0.0795758	0.771044	-4.1522	SNORD114-28
A_23_P350886	-1.58129	1.03685	-1.15709	0.283129	0.810207	-5.17989	KIAA0240
A_23_P125233	1.58076	-0.356741	0.972766	0.36131	0.830616	-5.35368	CNN1
A_21_P0001640	-1.58045	0.527851	-2.20094	0.0614969	0.756462	-3.93102	XLOC_001249
A_21_P0003404	-1.5803	0.529342	-2.27334	0.0551175	0.743929	-3.83647	XLOC_003695
A_21_P0009025	1.58015	0.797198	1.07671	0.315369	0.818631	-5.25829	XLOC_011927
A_33_P3423585	-1.57909	0.494154	-1.02202	0.338937	0.823563	-5.30936	UNC13C
A_21_P0006899	-1.57883	0.752921	-1.55264	0.162042	0.807297	-4.74603	XLOC_008573
A_24_P375761	1.57829	-0.0455508	2.86744	0.0226286	0.681397	-3.06279	STGC3
A_33_P3277753	1.57778	0.640894	2.03234	0.0793454	0.771044	-4.14972	ANKRD23
A_24_P244944	-1.57743	0.761542	-0.962815	0.365965	0.832677	-5.36243	MCTP2
A_21_P0001574	1.57734	-0.0134963	0.826923	0.434067	0.855252	-5.47494	XLOC_000983
A_23_P128613	1.57721	0.412478	3.7021	0.00688288	0.550343	-2.03924	KDELC1
A_23_P205713	-1.57711	-0.237151	-2.17391	0.0640632	0.758887	-3.96624	STXBP6
A_33_P3382565	1.57705	0.0891049	3.91589	0.00515299	0.523963	-1.79575	KIF26B
A_23_P31407	-1.57702	1.11007	-0.720384	0.493355	0.878521	-5.55332	AGR2
A_21_P0006076	-1.57694	0.799372	-1.60592	0.149905	0.799428	-4.68271	XLOC_007700
A_21_P0011772	-1.57664	0.172398	-2.84562	0.0233699	0.681397	-3.09082	SIGLEC11
A_24_P313993	-1.57556	-0.162685	-2.69438	0.0292556	0.702867	-3.28629	CAPS
A_33_P3227857	-1.57348	-0.366754	-2.74479	0.0271391	0.692893	-3.22092	COX18
A_23_P336506	-1.57337	-0.257547	-2.29704	0.053177	0.739963	-3.80547	TAS2R9
A_24_P147242	1.57328	-0.526681	1.43682	0.191566	0.810207	-4.8802	RBFOX1
A_33_P3242659	1.57287	-0.573446	1.88313	0.0993216	0.788173	-4.34043	KIF13A
A_33_P3398195	1.57075	0.329939	1.49374	0.176499	0.810207	-4.8149	KLK9
A_33_P3348288	1.57074	0.285264	4.10163	0.0040293	0.472154	-1.59112	RHOBTB1
A_19_P00315554	-1.5704	0.0177321	-2.53481	0.0371526	0.715298	-3.49425	XLOC_006756
A_21_P0013859	-1.56981	0.373885	-2.21356	0.0603339	0.752124	-3.91455	XLOC_l2_015673
A_21_P0000292	1.56767	0.110848	1.6069	0.149689	0.799428	-4.68154	P2RX6P
A_23_P125618	-1.56702	1.86265	-0.784931	0.456822	0.862974	-5.50691	GABRA3
A_23_P205428	-1.56644	0.928638	-1.15509	0.283895	0.810207	-5.18189	FOXG1
A_23_P254212	1.56634	0.122471	1.90666	0.095876	0.786263	-4.31059	RPA4
A_33_P3405193	1.56539	0.812153	1.25396	0.24792	0.810207	-5.08052	C16orf72
A_24_P87036	1.56538	0.420274	1.28197	0.238459	0.810207	-5.05087	ANO1
A_33_P3407013	1.56503	0.676085	2.3646	0.048016	0.731397	-3.71704	IL6
A_23_P211631	1.56487	-0.121021	1.71304	0.128006	0.793262	-4.55275	FBLN1
A_33_P3213179	1.56461	1.4426	0.941054	0.376301	0.835066	-5.38134	PPP1R3A
A_23_P103877	1.56457	0.534108	1.67943	0.134533	0.794993	-4.59388	LRRC38
A_21_P0010070	-1.56449	1.11823	-0.897528	0.397626	0.842337	-5.41816	XLOC_013837
A_23_P385126	1.56421	-0.10232	2.07865	0.0739866	0.766299	-4.08991	DEPDC7
A_32_P150142	1.56373	0.266285	1.45157	0.187556	0.810207	-4.86341	DKFZp434L192
A_33_P3345036	1.56339	0.0851591	1.82578	0.108228	0.788685	-4.41272	POMC
A_23_P7361	-1.5632	0.361774	-2.09292	0.0724079	0.765314	-4.07143	ELOVL6
A_21_P0007561	1.56275	-0.453247	1.24819	0.249909	0.810207	-5.08658	XLOC_009764
A_21_P0006392	-1.56126	0.583993	-2.18983	0.062539	0.756462	-3.9455	XLOC_007842
A_33_P3243449	1.55977	-0.443765	1.34067	0.219624	0.810207	-4.98747	CD70
A_23_P501007	1.55917	-0.250555	1.76259	0.118926	0.79097	-4.49158	EFEMP1
A_21_P0012196	1.55909	0.713207	1.89204	0.0980021	0.787976	-4.32913	XLOC_l2_009182
A_32_P32254	1.55889	0.491814	2.64222	0.0316263	0.710007	-3.35411	COL6A1
A_23_P151294	1.55862	-0.634636	1.53592	0.166034	0.80794	-4.76571	IFNG
A_21_P0000436	1.55811	0.364803	1.94646	0.090308	0.782234	-4.2599	SNORD113-9
A_33_P3301871	-1.55785	0.537407	-1.14002	0.289739	0.810851	-5.19686	GPT
A_23_P139198	1.55765	-0.283703	2.80127	0.0249559	0.685192	-3.14794	LGALS12
A_24_P48057	1.55577	-1.24167	0.801896	0.447532	0.860029	-5.49416	IRX5
A_21_P0003199	1.55554	0.817917	1.76176	0.119073	0.791335	-4.49261	XLOC_003364
A_21_P0000727	1.55522	0.365005	1.44436	0.189506	0.810207	-4.87163	LOC154092
A_32_P795513	1.55464	1.06307	1.3844	0.206445	0.810207	-4.93918	LMOD3
A_21_P0011141	-1.55341	0.241501	-1.93088	0.0924488	0.783548	-4.27977	XLOC_l2_003705
A_21_P0013764	1.55279	0.539859	2.15797	0.0656259	0.759816	-3.98698	XLOC_l2_015529
A_23_P67453	1.55263	0.598272	1.40005	0.2019	0.810207	-4.9217	TNNI3
A_33_P3306264	-1.55253	-0.0609043	-1.38309	0.20683	0.810207	-4.94064	LYPD3
A_23_P62890	1.55223	-0.173664	4.91491	0.00145766	0.406309	-0.772422	GBP1
A_23_P396299	-1.55222	-0.311293	-1.80023	0.112438	0.788852	-4.44471	MRVI1-AS1
A_24_P81900	1.55217	-0.325781	2.47393	0.0407158	0.719577	-3.57388	SLC2A3
A_23_P143559	1.55162	0.058458	1.82169	0.108892	0.788685	-4.41785	CLTCL1
A_21_P0001216	-1.55131	0.105241	-1.43673	0.191592	0.810207	-4.88031	XLOC_001171
A_23_P409462	1.551	0.144931	2.64193	0.0316397	0.710007	-3.35448	DCBLD1
A_32_P539599	-1.55072	-0.312791	-1.59662	0.151961	0.800593	-4.69383	FLJ40852
A_33_P3221293	1.55014	0.424029	2.62705	0.0323524	0.71268	-3.37387	DFNA5
A_33_P3391846	-1.54981	0.347767	-2.9801	0.0191745	0.681397	-2.91889	PCDHA2
A_33_P3423969	1.54923	0.0893034	2.09648	0.0720197	0.764569	-4.06682	GBX2
A_21_P0010059	-1.54905	0.0235817	-2.66498	0.0305682	0.707243	-3.32449	XLOC_013803
A_33_P3210099	1.54878	-0.44223	2.07168	0.0747694	0.767648	-4.09893	ALPK3
A_33_P3220663	1.54826	0.26517	2.09243	0.0724614	0.765314	-4.07207	STAC3
A_32_P112910	1.54752	-0.117557	3.30022	0.0120715	0.635831	-2.51883	UBL4B
A_23_P76823	1.54664	-0.549057	1.53016	0.16743	0.80815	-4.77247	ADSSL1
A_23_P348253	-1.54614	0.0217052	-1.73916	0.123141	0.793262	-4.52058	CDHR3
A_21_P0005963	1.54571	0.153851	1.67001	0.136418	0.794993	-4.60535	LOC100507420
A_24_P238250	1.54561	0.0191393	0.951291	0.371411	0.833746	-5.37249	LGALS7
A_21_P0009245	-1.54516	1.30451	-1.23477	0.254587	0.810207	-5.10061	XLOC_012197
A_21_P0010978	1.54474	0.0772476	1.91209	0.0950971	0.785356	-4.30369	NEAT1
A_33_P3308292	1.54388	0.735087	1.81961	0.109232	0.788685	-4.42047	C10orf71
A_33_P3227400	1.54387	-1.01874	1.1904	0.270581	0.810207	-5.1463	COL4A4
A_23_P143694	-1.54333	0.241123	-1.17451	0.276509	0.810207	-5.16241	SOX10
A_33_P3414507	1.5431	0.732076	1.07017	0.318119	0.818631	-5.2645	OR1I1
A_33_P3415240	-1.54284	0.397346	-2.42413	0.0438898	0.724439	-3.63908	LOC730091
A_23_P217845	1.54271	-0.0544319	2.26951	0.0554376	0.743929	-3.84147	RGS16
A_21_P0005273	1.5426	0.689511	1.70502	0.129536	0.794218	-4.56259	XLOC_006316
A_23_P135576	-1.54225	-0.330854	-2.1583	0.065593	0.759816	-3.98654	PTPRT
A_21_P0007496	-1.54197	0.765023	-1.76379	0.118714	0.790695	-4.49009	LOC100507498
A_33_P3216467	-1.5418	0.148694	-1.41498	0.197647	0.810207	-4.90492	FAM83E
A_21_P0003430	-1.54123	0.498404	-2.44168	0.0427438	0.724439	-3.61611	XLOC_003773
A_21_P0009431	-1.54031	0.51822	-2.68314	0.0297503	0.706436	-3.30088	FLJ37638
A_33_P3279515	1.5392	-0.109611	5.36265	0.000867328	0.372292	-0.374127	LOC729451
A_33_P3336252	-1.53905	0.563922	-1.50235	0.174317	0.810207	-4.80492	OR7E37P
A_32_P720220	-1.53903	0.037894	-1.71288	0.128037	0.793262	-4.55295	C12orf36
A_33_P3284453	1.53889	0.239809	2.35511	0.0487095	0.731564	-3.72947	C6orf174
A_21_P0012003	-1.53881	1.37682	-0.998528	0.34947	0.826158	-5.3307	XLOC_l2_007310
A_21_P0012328	1.53878	0.138413	2.36805	0.0477661	0.729743	-3.71252	LOC100507474
A_23_P87238	1.53797	0.335062	1.33229	0.222232	0.810207	-4.99662	SAA4
A_23_P107744	1.53728	-0.0594726	2.21414	0.0602807	0.752124	-3.91379	S1PR5
A_23_P115726	-1.53727	0.346922	-1.6046	0.150196	0.799428	-4.6843	SLC16A9
A_33_P3353791	1.53652	0.0730093	2.61661	0.0328617	0.71268	-3.38747	ITGA1
A_23_P140928	1.5348	0.57245	1.90893	0.0955486	0.786263	-4.3077	TMC7
A_33_P3495783	-1.53478	0.351441	-1.52321	0.169127	0.809122	-4.78061	LOC157503
A_33_P3405334	1.53456	0.177159	3.11602	0.0157304	0.672972	-2.7473	GM2A
A_23_P357374	-1.53365	-0.718041	-2.81946	0.0242922	0.682831	-3.12448	PTH2
A_21_P0014541	1.53245	0.295421	1.82641	0.108126	0.788685	-4.41193	LOC100507226
A_21_P0001328	1.53223	0.329772	1.3643	0.212413	0.810207	-4.96148	XLOC_000271
A_33_P3877349	1.53215	0.901394	1.07504	0.316071	0.818631	-5.25988	LOC440173
A_21_P0003522	-1.53155	-0.14517	-4.26336	0.00326611	0.452785	-1.41829	XLOC_004119
A_23_P94795	1.53153	0.0551952	2.17391	0.0640626	0.758887	-3.96623	TEAD4
A_23_P159974	1.53149	-0.787945	1.50162	0.174502	0.810207	-4.80577	KLHL13
A_33_P3599591	1.53105	-0.021682	3.00424	0.0185091	0.681289	-2.88825	PAPPA
A_33_P3381851	-1.53022	-0.144848	-2.31028	0.0521232	0.737091	-3.78815	KRTAP10-10
A_33_P3270004	-1.53004	0.372494	-4.294	0.00314012	0.44874	-1.38611	PEG3-AS1
A_21_P0006788	1.52971	-0.194824	2.29363	0.053452	0.739963	-3.80993	LOC100505869
A_33_P3660204	-1.52921	-0.459364	-2.57307	0.0350779	0.713379	-3.44426	LOC340073
A_23_P112086	-1.52914	0.740668	-1.16261	0.281015	0.810207	-5.17437	DEFA5
A_21_P0005702	1.52902	0.700028	1.33208	0.222295	0.810207	-4.99684	XLOC_006813
A_21_P0013914	1.52901	-0.370383	1.52673	0.168266	0.808515	-4.77649	FAM157B
A_23_P7212	1.52884	0.149789	3.26749	0.012649	0.645385	-2.55905	CFI
A_23_P66599	-1.5288	0.134684	-2.75917	0.026565	0.692893	-3.20231	VPS25
A_21_P0008500	1.52847	0.717299	1.37871	0.208119	0.810207	-4.94551	XLOC_011151
A_33_P3297092	1.52805	0.703773	2.22943	0.0589023	0.751994	-3.89384	H2BFWT
A_21_P0014763	1.52764	0.447476	3.07043	0.0168064	0.677892	-2.80458	LOC100652839
A_21_P0008650	-1.52624	0.709146	-1.2727	0.241556	0.810207	-5.06073	XLOC_011296
A_24_P397386	-1.52605	-0.382667	-1.22237	0.258976	0.810207	-5.11348	LIFR
A_32_P70158	1.52603	0.442609	2.85053	0.0232009	0.681397	-3.08451	LILRB3
A_23_P94434	1.52601	-0.378924	1.23674	0.253897	0.810207	-5.09856	HRCT1
A_21_P0014156	-1.52587	-0.00607319	-2.99489	0.0187637	0.681397	-2.9001	LOC100507603
A_23_P103034	-1.52495	-0.117348	-2.33866	0.049935	0.733479	-3.75101	CRYBA4
A_21_P0002066	1.52376	0.891804	1.40718	0.199858	0.810207	-4.9137	XLOC_002172
A_23_P53039	-1.52217	0.305005	-1.78886	0.114362	0.788852	-4.4589	LDHC
A_32_P167904	-1.5221	-0.0825576	-1.60087	0.151018	0.80001	-4.68875	ZNF681
A_33_P3677298	-1.52151	-0.215077	-2.06382	0.0756625	0.767648	-4.10909	LOC152286
A_23_P331928	1.5215	-0.438985	1.59829	0.15159	0.800593	-4.69183	CD109
A_23_P7560	1.52116	0.428851	3.65199	0.00737322	0.560884	-2.09753	IL12B
A_23_P214565	-1.52115	-0.136213	-2.65779	0.0308983	0.707243	-3.33384	MAS1L
A_21_P0004845	-1.52007	2.23218	-0.699558	0.505539	0.882927	-5.56757	XLOC_005183
A_24_P299663	-1.51999	-0.257272	-2.47202	0.0408332	0.721141	-3.57638	ZNF238
A_33_P3211634	-1.51991	0.506169	-1.48815	0.17793	0.810207	-4.82137	PPIL6
A_33_P3384562	1.51971	0.446013	2.9028	0.0214794	0.681397	-3.01748	PDLIM7
A_23_P65518	1.51948	0.350298	2.52695	0.0375943	0.715298	-3.50453	DACT1
A_23_P101683	1.51872	0.261802	1.56526	0.15909	0.806097	-4.73113	CLC
A_33_P3229301	1.51777	0.404082	1.64855	0.140803	0.796555	-4.63139	DKFZp434J0226
A_23_P67339	1.51777	0.30764	2.29026	0.0537255	0.740465	-3.81435	RCN3
A_21_P0011877	1.51636	-0.0355692	1.5713	0.157692	0.805815	-4.72396	LOC100507800
A_32_P187704	-1.51587	0.732258	-1.66536	0.137356	0.794993	-4.611	SNTG1
A_23_P125303	-1.51511	0.470147	-2.14362	0.0670656	0.761799	-4.00564	IGSF1
A_21_P0003766	-1.51501	0.738273	-1.89974	0.0968767	0.78654	-4.31937	XLOC_004060
A_24_P4170	1.51476	0.500904	2.05804	0.0763255	0.767932	-4.11655	CPA6
A_33_P3364741	1.51417	-0.446304	1.6272	0.145295	0.798637	-4.65716	MRC2
A_33_P3287939	-1.51367	0.12515	-2.38798	0.0463503	0.729163	-3.68642	C7orf46
A_21_P0010091	-1.51246	-0.294378	-2.06002	0.0760983	0.767674	-4.114	XLOC_013546
A_33_P3396275	-1.51183	-0.358684	-2.63551	0.0319452	0.710595	-3.36284	C15orf62
A_24_P149124	1.51145	0.43981	3.79752	0.00604369	0.539406	-1.92953	C5orf13
A_23_P150018	-1.51101	-0.138212	-3.35164	0.0112205	0.629121	-2.45597	DUSP5
A_23_P162579	-1.5105	-0.0329794	-2.13172	0.0682841	0.762248	-4.02111	HSPB8
A_23_P4773	1.5101	-0.75995	1.47439	0.181497	0.810207	-4.83724	LILRB5
A_33_P3331916	1.51006	0.664974	2.09432	0.0722557	0.764903	-4.06963	LOC440132
A_23_P153745	1.50862	-0.358476	2.04815	0.0774737	0.77003	-4.12932	IFI30
A_19_P00315759	1.50818	0.530688	1.62662	0.14542	0.798707	-4.65786	FLJ43663
A_33_P3246513	1.50816	0.402619	2.10771	0.0708082	0.764481	-4.05227	DIO3
A_32_P84369	-1.50796	0.077997	-1.40583	0.200242	0.810207	-4.91521	FAM153B
A_19_P00319876	1.50754	1.07923	1.37435	0.209409	0.810207	-4.95035	XLOC_011548
A_23_P422018	1.50717	0.340049	2.60515	0.033431	0.71268	-3.40241	SPRR4
A_21_P0006297	1.50679	0.546434	2.64026	0.0317188	0.710007	-3.35665	CDC14B
A_33_P3514487	1.50669	0.12121	2.29016	0.0537337	0.740465	-3.81448	VSTM1
A_21_P0007315	1.5065	0.795764	1.05973	0.322542	0.818631	-5.27434	XLOC_009370
A_23_P120467	1.50633	0.641393	2.93533	0.0204756	0.681397	-2.9759	ZFP64
A_33_P3327642	-1.50624	0.115526	-1.64801	0.140916	0.796555	-4.63205	AIM1L
A_33_P3359017	1.50563	0.916759	1.37236	0.210001	0.810207	-4.95256	CYP4F2
A_21_P0008841	1.50552	0.57542	1.40139	0.201515	0.810207	-4.9202	XLOC_011373
A_33_P3718679	1.50429	0.137588	2.44916	0.0422641	0.723108	-3.6063	LOC283731
A_21_P0012536	1.5042	0.0715167	2.03699	0.0787898	0.771044	-4.14372	XLOC_l2_010141
A_23_P350754	-1.50377	0.50773	-1.94237	0.0908655	0.78257	-4.26513	OR7E14P
A_21_P0012211	-1.50364	0.757142	-1.24731	0.250214	0.810207	-5.0875	XLOC_l2_009003
A_21_P0006273	1.50315	0.665531	2.06947	0.07502	0.767648	-4.10179	XLOC_007724
A_33_P3211804	1.50247	0.152464	3.11019	0.0158637	0.673599	-2.7546	RUNX1
A_21_P0000084	-1.50099	0.748117	-1.64995	0.140513	0.796555	-4.62969	SLC25A21
A_24_P212481	1.49903	0.225264	3.70502	0.0068554	0.550343	-2.03586	MCTP1
A_33_P3406047	-1.4989	1.64654	-0.849431	0.422202	0.851062	-5.45725	NLRP4
A_21_P0008989	-1.49881	0.540804	-1.387	0.205683	0.810207	-4.93628	XLOC_011816
A_19_P00318992	1.49848	0.303887	1.91855	0.0941783	0.784612	-4.29548	XLOC_010390
A_33_P3226167	-1.49812	0.0388108	-1.71997	0.126699	0.793262	-4.54423	FAM129B
A_33_P3262376	1.49777	-0.0613429	1.64189	0.142191	0.796882	-4.63945	OTUD7A
A_21_P0011973	-1.49752	0.359433	-2.25706	0.0564916	0.747472	-3.85775	XLOC_l2_008316
A_19_P00809204	-1.49743	1.02253	-1.46768	0.183262	0.810207	-4.84496	LOC100507194
A_32_P126733	-1.49726	1.52327	-1.05527	0.32445	0.818912	-5.27854	NOL4
A_23_P88626	1.49703	-0.196796	2.14385	0.067043	0.761799	-4.00535	ANPEP
A_23_P127978	-1.49637	1.06499	-1.17625	0.275852	0.810207	-5.16064	B3GNT6
A_21_P0012543	-1.4944	0.815858	-1.75682	0.11995	0.791871	-4.49873	XLOC_l2_010239
A_24_P343621	-1.49434	0.180399	-2.46328	0.0413742	0.721695	-3.58782	ECHDC3
A_23_P68167	-1.49419	0.759469	-1.77243	0.117196	0.788852	-4.47936	CNGA3
A_23_P2745	1.49413	-0.532356	1.00879	0.344838	0.825478	-5.32142	GJB6
A_23_P99253	1.49364	-0.261617	2.42285	0.0439745	0.724439	-3.64076	LIN7A
A_33_P3417113	-1.49322	0.362109	-2.5853	0.0344405	0.713379	-3.4283	NPSR1
A_24_P307869	-1.49261	0.195185	-2.19618	0.0619408	0.756462	-3.93721	LLGL2
A_23_P1575	1.49167	0.621743	1.4887	0.17779	0.810207	-4.82073	TRIM49
A_21_P0012902	1.49159	0.616543	2.4114	0.044741	0.724439	-3.65576	XLOC_l2_012010
A_33_P3424467	-1.49148	0.156801	-2.37608	0.0471904	0.729743	-3.702	CNST
A_23_P52761	1.49144	-0.969951	0.521508	0.617216	0.916333	-5.67415	MMP7
A_24_P382187	1.49097	-0.656843	1.54796	0.163151	0.807297	-4.75155	IGFBP4
A_23_P126836	1.49084	-0.64488	1.5868	0.154161	0.802778	-4.70554	TNFSF4
A_33_P3356306	-1.49076	0.190575	-1.32163	0.225587	0.810207	-5.00821	LYG2
A_23_P76774	1.48981	0.139851	1.75345	0.120554	0.792502	-4.50291	GSC
A_24_P203328	-1.48864	-0.135485	-1.20914	0.263725	0.810207	-5.12713	TPRXL
A_24_P47988	-1.48786	1.00432	-1.21155	0.262857	0.810207	-5.12466	ELL3
A_21_P0005151	-1.48777	-0.288267	-2.12911	0.0685532	0.762248	-4.02449	XLOC_005572
A_23_P114983	1.48742	0.468246	1.06899	0.318614	0.818631	-5.26561	TRIM63
A_33_P3216938	1.48717	0.566375	1.48078	0.179835	0.810207	-4.82989	AMPD3
A_33_P3259960	1.48647	-0.00488403	1.79855	0.112721	0.788852	-4.44681	LOC100128019
A_21_P0001231	1.48644	0.236242	2.63715	0.0318668	0.710007	-3.36071	XLOC_001228
A_23_P114947	1.48505	0.248762	3.82528	0.00582082	0.53773	-1.89792	RGS2
A_21_P0012255	-1.48414	-0.183813	-2.11496	0.070036	0.763768	-4.04286	XLOC_l2_009316
A_33_P3383233	-1.48401	0.224225	-3.36637	0.0109886	0.628507	-2.43804	NDRG2
A_24_P388433	1.48397	-0.696922	1.5224	0.169326	0.809122	-4.78155	PPP2R3A
A_23_P152406	-1.48327	0.0608779	-1.28915	0.23608	0.810207	-5.04319	CAPNS2
A_33_P3368208	1.48306	0.970228	1.48799	0.177974	0.810207	-4.82156	ABRA
A_21_P0009012	-1.48271	0.261229	-2.12154	0.0693431	0.763166	-4.03433	XLOC_011880
A_21_P0005057	-1.48259	1.00328	-0.941027	0.376314	0.835066	-5.38137	XLOC_005826
A_33_P3351681	-1.48254	0.921951	-1.16111	0.28159	0.810207	-5.17587	CCDC67
A_23_P200138	1.48209	-0.390081	2.11016	0.0705463	0.764086	-4.04909	SLAMF8
A_21_P0006753	-1.48154	0.344836	-1.14499	0.287803	0.810851	-5.19194	XLOC_008794
A_21_P0007875	1.48128	0.736751	1.21675	0.260984	0.810207	-5.11929	XLOC_010061
A_33_P3382924	1.48069	0.215847	2.93855	0.0203791	0.681397	-2.97179	SPARC
A_23_P88404	1.48034	0.132746	3.38167	0.0107531	0.627222	-2.41945	TGFB3
A_21_P0004858	1.47996	0.259704	2.67559	0.0300875	0.707243	-3.31069	XLOC_005209
A_33_P3367731	1.47977	0.347269	3.09721	0.0161652	0.674249	-2.7709	SLC24A2
A_33_P3251552	-1.47969	0.0793559	-1.11029	0.30156	0.814701	-5.22601	RSPO4
A_19_P00319528	1.47958	0.0701739	1.78223	0.115497	0.788852	-4.46716	Q9RWL9
A_21_P0007164	-1.47884	0.487452	-1.87426	0.100652	0.788685	-4.35166	XLOC_009601
A_23_P61960	-1.47871	-0.0737759	-2.01416	0.0815515	0.771838	-4.17313	ATP6V0E2
A_21_P0013637	-1.47851	-0.63054	-1.08147	0.313382	0.818631	-5.25375	XLOC_l2_015178
A_21_P0012004	-1.47849	0.249647	-2.87093	0.0225124	0.681397	-3.05831	FLJ16124
A_23_P96158	1.47847	0.334252	0.709666	0.499602	0.880129	-5.5607	KRT17
A_21_P0014474	-1.47816	0.695855	-1.19893	0.267444	0.810207	-5.1376	LOC100506865
A_23_P132515	-1.47769	-0.285942	-2.118	0.0697151	0.763166	-4.03892	SIDT1
A_24_P290286	1.47758	-0.0420838	2.29965	0.0529682	0.739963	-3.80207	P4HA3
A_21_P0009038	-1.47746	-0.0118024	-1.48409	0.178977	0.810207	-4.82606	XLOC_011951
A_21_P0005419	-1.47709	0.737421	-1.04974	0.326824	0.819705	-5.28371	XLOC_006213
A_33_P3304133	-1.47653	-0.29228	-3.47072	0.00948547	0.598262	-2.31203	GLB1L2
A_32_P16918	-1.47596	0.799852	-1.6755	0.135316	0.794993	-4.59866	C21orf62
A_23_P58228	-1.47535	0.217003	-0.792853	0.452468	0.862045	-5.50098	ODAM
A_21_P0009221	-1.47523	0.112725	-2.40931	0.0448823	0.724439	-3.6585	XLOC_012112
A_23_P32253	1.47498	0.484872	3.30664	0.0119617	0.633402	-2.51096	NFIL3
A_33_P3631491	1.47494	0.238732	2.56052	0.0357453	0.714119	-3.46066	CECR9
A_24_P205364	-1.47413	0.159926	-2.22912	0.0589304	0.751994	-3.89425	SHMT1
A_33_P3305749	-1.4739	-0.290021	-1.59159	0.153085	0.801999	-4.69983	RARB
A_21_P0005231	-1.47374	0.102654	-3.15839	0.0147954	0.66706	-2.69431	XLOC_006083
A_33_P3261743	-1.47347	0.172508	-2.74086	0.0272981	0.692893	-3.226	SLC37A2
A_19_P00801752	-1.47302	0.0602795	-0.91656	0.388194	0.838989	-5.40223	XLOC_014103
A_33_P3337019	-1.47281	0.301448	-2.84259	0.0234749	0.681397	-3.09472	LOC728975
A_32_P377880	1.47236	0.418875	3.54532	0.00854648	0.587237	-2.22305	GDNF
A_33_P3401342	-1.47163	1.8545	-0.854663	0.419477	0.849448	-5.45308	TCL6
A_23_P371865	1.47148	-0.54857	1.50974	0.172461	0.810207	-4.79631	CDYL2
A_23_P255298	1.47092	0.260143	1.47897	0.180304	0.810207	-4.83197	HHATL
A_33_P3303785	1.4706	0.727348	1.77122	0.117408	0.788969	-4.48086	ARPP21
A_33_P3352767	1.47019	-0.000173387	6.67984	0.000218721	0.264231	0.605177	MC1R
A_21_P0014674	-1.46932	-0.200412	-2.37999	0.0469127	0.729743	-3.69688	LOC100507511
A_24_P326739	-1.46925	-0.409053	-1.57003	0.157985	0.805896	-4.72547	GLS2
A_21_P0012324	1.46913	0.800793	1.02518	0.337536	0.823113	-5.30646	XLOC_l2_009363
A_32_P49668	1.46908	-0.480926	2.52773	0.0375501	0.715298	-3.50351	LOC100653060
A_23_P59877	1.46906	0.0506914	1.46472	0.184045	0.810207	-4.84836	FABP5
A_23_P170679	1.46864	-0.366628	1.2704	0.242329	0.810207	-5.06316	COL4A3
A_21_P0013831	1.46852	0.299136	2.13471	0.0679754	0.761799	-4.01722	XLOC_l2_015821
A_23_P113553	1.46848	0.723826	1.45556	0.186483	0.810207	-4.85885	MAGEA11
A_23_P7827	1.46835	-0.18068	1.33313	0.221968	0.810207	-4.9957	FAM26F
A_23_P25566	1.46797	-0.611934	1.37921	0.207971	0.810207	-4.94496	GPR183
A_33_P3365652	1.46783	0.745108	1.10297	0.304527	0.814701	-5.2331	UBA5
A_32_P319858	1.46777	0.0682665	2.13296	0.0681556	0.762248	-4.01949	NKPD1
A_33_P3236833	-1.46701	0.541852	-2.15332	0.0660894	0.760618	-3.99303	GPR12
A_33_P3289121	-1.46636	-0.882972	-0.657311	0.530837	0.88996	-5.59536	C2orf40
A_23_P7727	1.46618	-0.991824	1.05376	0.325097	0.818998	-5.27995	HAPLN1
A_23_P54447	1.4658	-0.264369	2.40911	0.0448955	0.724439	-3.65875	C15orf5
A_21_P0007533	1.46579	-0.00922919	5.18184	0.00106606	0.397728	-0.530646	XLOC_009684
A_23_P129157	-1.46508	-0.132932	-1.7744	0.116853	0.788852	-4.47691	NEIL1
A_33_P3367392	1.46488	-0.229593	3.89727	0.00528313	0.529764	-1.81662	FAM167B
A_33_P3405424	1.46467	-0.669087	1.15582	0.283615	0.810207	-5.18116	IL4I1
A_32_P167239	1.46464	0.114017	2.55754	0.0359054	0.714376	-3.46455	AFAP1L1
A_33_P3259135	1.46462	0.288185	2.04828	0.0774586	0.77003	-4.12916	D4S234E
A_23_P16058	-1.46398	-0.191617	-3.42932	0.0100537	0.613546	-2.36181	ZNF296
A_21_P0002679	1.46369	-0.227209	1.92511	0.0932538	0.783888	-4.28712	XLOC_002368
A_24_P353905	1.46351	0.135043	2.5471	0.0364727	0.715083	-3.47819	MXRA8
A_23_P134627	-1.46295	0.0116104	-2.61531	0.0329257	0.71268	-3.38916	EMID2
A_23_P34424	1.4628	0.32593	2.00161	0.0831088	0.77415	-4.18925	KCNQ4
A_21_P0010304	1.46267	0.57763	1.47855	0.180413	0.810207	-4.83245	ANKRD30A
A_21_P0004905	1.46263	-0.302671	1.73763	0.123421	0.793262	-4.52247	XLOC_005369
A_23_P47579	-1.4625	-0.0283216	-4.28953	0.00315814	0.44874	-1.39079	NLRP14
A_23_P62115	1.46237	0.593733	1.56908	0.158206	0.805896	-4.7266	TIMP1
A_21_P0007041	-1.46141	0.0258984	-1.50153	0.174524	0.810207	-4.80587	XLOC_008338
A_24_P122137	1.46127	0.438049	2.34705	0.0493057	0.733424	-3.74002	LIF
A_23_P69179	1.46119	0.161053	2.4093	0.0448828	0.724439	-3.6585	LEPREL1
A_23_P215048	1.46117	0.185533	3.54592	0.0085394	0.587237	-2.22235	KIAA0408
A_23_P49499	1.46047	-0.352436	1.40277	0.201119	0.810207	-4.91865	ST6GALNAC2
A_23_P120629	-1.45961	-0.230718	-2.12672	0.0688016	0.762248	-4.0276	ASIP
A_23_P353125	1.45904	0.00740964	2.48182	0.0402354	0.719024	-3.56356	FSIP1
A_23_P50349	-1.45857	0.315129	-2.08205	0.0736071	0.765935	-4.08551	TRIP10
A_23_P203972	1.45837	-0.367015	1.47972	0.180109	0.810207	-4.8311	FZD10
A_21_P0011736	-1.45802	0.672867	-1.37746	0.208487	0.810207	-4.9469	XLOC_l2_006994
A_33_P3331853	1.45702	0.783032	1.70761	0.129039	0.794216	-4.55941	PDE1C
A_24_P48723	1.45692	0.119096	1.08194	0.313184	0.818631	-5.2533	PTGIS
A_21_P0002042	1.45683	0.899666	0.859684	0.416874	0.849093	-5.44906	XLOC_002069
A_23_P51565	1.45667	0.442573	1.82698	0.108035	0.788685	-4.41122	TNNI1
A_21_P0014737	1.45639	0.716365	2.24818	0.0572555	0.747472	-3.86935	LOC100506861
A_33_P3710082	1.45606	0.259753	1.669	0.136622	0.794993	-4.60658	CALCR
A_33_P3376292	-1.45598	-0.277517	-1.49123	0.177142	0.810207	-4.81781	C1orf98
A_23_P302005	1.45577	-0.0598674	2.4792	0.0403945	0.719024	-3.56699	STON1
A_21_P0006166	1.45562	0.156525	0.829019	0.432952	0.854929	-5.47331	XLOC_007433
A_21_P0008964	1.45561	0.372857	1.49768	0.175498	0.810207	-4.81033	XLOC_011769
A_21_P0008572	-1.4556	0.182016	-1.63983	0.142621	0.796882	-4.64193	XLOC_011306
A_33_P3365072	1.4554	0.726777	1.28104	0.238768	0.810207	-5.05186	LCE6A
A_24_P140608	1.45462	-0.439565	1.6384	0.142923	0.796882	-4.64366	HBEGF
A_23_P211126	-1.45449	0.866166	-1.06821	0.318944	0.818631	-5.26635	DYRK1A
A_23_P350074	-1.45437	0.159146	-1.99011	0.0845627	0.775923	-4.20403	C19orf46
A_33_P3394793	1.45405	0.589649	1.69623	0.131233	0.794533	-4.57336	SUSD2
A_33_P3423420	-1.45402	-0.582114	-1.20451	0.265407	0.810207	-5.13189	ZNF750
A_23_P156289	1.45383	0.564045	2.94548	0.0201727	0.681397	-2.96295	OSMR
A_23_P72068	-1.45349	0.280243	-3.41893	0.0102019	0.614821	-2.37434	GMDS
A_23_P115519	1.45281	0.29108	0.560401	0.59172	0.909069	-5.65327	LCE3D
A_23_P34126	1.45272	0.280411	2.50552	0.0388253	0.718485	-3.53255	BGN
A_23_P113656	-1.45248	-0.0878455	-2.57618	0.0349147	0.713379	-3.4402	TUBB4A
A_24_P291658	-1.45167	-0.676467	-0.855322	0.419135	0.849448	-5.45255	ADH1A
A_21_P0004459	-1.45095	0.530541	-1.08165	0.313306	0.818631	-5.25358	XLOC_005052
A_21_P0008435	-1.45074	0.227701	-2.57211	0.0351286	0.713379	-3.44552	XLOC_011016
A_21_P0012091	1.45039	0.6201	1.14849	0.286445	0.810709	-5.18846	XLOC_l2_008261
A_24_P228796	1.45027	0.584484	1.85676	0.103326	0.788685	-4.37375	GAGE7
A_23_P257649	1.45004	0.0644588	2.18447	0.0630482	0.758417	-3.95248	RBP1
A_21_P0000422	1.44947	-0.372617	1.35646	0.214783	0.810207	-4.97013	SNORD114-26
A_24_P370172	1.4493	0.176258	2.33923	0.0498922	0.733424	-3.75026	LILRA5
A_21_P0006616	1.44922	0.509255	2.52053	0.0379585	0.715835	-3.51291	LOC283033
A_23_P106080	-1.44857	0.297042	-1.25017	0.249228	0.810207	-5.08451	RNASE7
A_32_P232035	1.44838	-0.461725	1.56791	0.158475	0.805896	-4.72798	LOC100270746
A_19_P00321973	1.44807	-0.0460838	4.98151	0.00134694	0.406309	-0.710884	Q29HP5
A_23_P213014	1.44663	-0.512742	1.53839	0.165438	0.807725	-4.76281	SLC2A9
A_21_P0003882	-1.4461	0.092749	-3.35317	0.011196	0.629121	-2.4541	XLOC_003849
A_21_P0008775	1.44608	0.112054	1.90043	0.0967769	0.78654	-4.3185	XLOC_011569
A_23_P134176	1.44588	0.623185	2.74357	0.0271886	0.692893	-3.2225	SOD2
A_21_P0010194	-1.44568	0.624535	-1.70674	0.129207	0.794216	-4.56049	XLOC_014037
A_21_P0014898	1.44533	-0.243261	6.81601	0.000191881	0.254543	0.691842	LOC100652951
A_23_P203957	1.44441	0.17697	2.19132	0.0623983	0.756462	-3.94356	TMTC1
A_21_P0007450	1.44363	0.17359	4.09656	0.00405619	0.473785	-1.59663	XLOC_009284
A_23_P253602	1.44331	-0.647881	1.54943	0.162803	0.807297	-4.74983	BMX
A_21_P0003758	1.44271	0.271088	2.5763	0.0349086	0.713379	-3.44005	XLOC_004049
A_23_P346912	1.44257	-0.167365	1.86413	0.102191	0.788685	-4.36444	SPATA17
A_23_P23616	-1.4418	0.315232	-1.72689	0.125404	0.793262	-4.53571	PLEKHN1
A_33_P3346067	-1.44122	0.291341	-2.09991	0.0716472	0.764569	-4.06238	LOC388813
A_23_P396858	1.4412	-0.076091	4.03149	0.00441885	0.49385	-1.66763	FZD8
A_21_P0012411	1.44111	0.888581	1.22211	0.259067	0.810207	-5.11375	XLOC_l2_009979
A_23_P501193	-1.44089	-0.240925	-1.23469	0.254615	0.810207	-5.10069	KCNJ16
A_33_P3275412	1.4397	-0.102538	2.71209	0.028493	0.697924	-3.2633	C1orf138
A_33_P3403576	1.43915	0.562974	2.64337	0.0315718	0.710007	-3.35261	FCGR2A
A_21_P0013384	1.43912	0.458731	3.94834	0.00493444	0.520517	-1.75953	INTS4L1
A_23_P44466	1.4388	0.339704	4.55713	0.0022527	0.427216	-1.11713	CCDC102B
A_33_P3407529	1.43812	-0.742504	1.33687	0.220802	0.810207	-4.99162	PRRT4
A_33_P3382217	1.43731	0.773684	1.07527	0.315972	0.818631	-5.25965	KIF3A
A_24_P937405	1.43712	-0.364401	2.00209	0.0830494	0.77415	-4.18864	PRSS23
A_21_P0014466	1.43707	-0.255792	1.44771	0.1886	0.810207	-4.86782	LOC100507307
A_24_P19544	-1.43692	0.0362996	-3.36552	0.0110018	0.628507	-2.43908	STK39
A_21_P0007829	1.43689	0.657735	3.10652	0.0159484	0.673599	-2.75921	LOC100287314
A_21_P0003098	-1.43681	0.624052	-2.42322	0.04395	0.724439	-3.64027	XLOC_003026
A_24_P68088	1.43671	0.635634	2.54107	0.0368049	0.715298	-3.48607	TCAM1P
A_24_P91832	1.43667	0.678151	1.93756	0.0915249	0.78257	-4.27126	ATP1B4
A_23_P5853	-1.43661	0.554197	-2.2258	0.0592265	0.751994	-3.89857	SAG
A_23_P304450	1.43635	0.245451	1.34333	0.2188	0.810207	-4.98455	GATA6
A_33_P3210735	1.43611	0.862125	1.07539	0.315921	0.818631	-5.25954	LRRC55
A_24_P254850	-1.43602	0.119216	-8.12845	5.96855e-05	0.179114	1.41176	SEC14L5
A_33_P3318581	1.43601	0.261563	1.72964	0.124894	0.793262	-4.53232	PLOD2
A_23_P58251	1.43473	-0.11369	2.25412	0.0567432	0.747472	-3.86159	CPZ
[truncated: 30,081 more rows]
