# Supplementary material for: Coagulation factor II receptor-like 1 as a prognostic and immuno-modulatory factor in head and neck squamous cell carcinoma
Source: PeerJ. 2026 Mar 18;14:e20970. doi: 10.7717/peerj.20970 (PMC13005615; doi:10.7717/peerj.20970)
Supplement: Supplemental Information 4 [file peerj-14-20970-s004.zip › GEO+ImmPort/GSE9844_DEmRNA.csv]

id	logFC	AveExpr	t	P.Value	adj.P.Val	B	anno
204475_at	7.00017804832284	8.80430440580226	13.6555088635545	2.93208214481979e-16	1.60311591268022e-11	25.3349202954356	MMP1
1560712_at	-5.64378281498253	8.66885159458937	-6.93295403142154	2.98420290228318e-08	4.18362291493161e-05	8.84094453366895	TMPRSS11B
213240_s_at	-5.18143301943829	10.5291278103682	-5.9587527256889	6.41569513150892e-07	0.000261774724862127	5.97689728696148	KRT4
204777_s_at	-4.95955520662293	9.48674880540903	-5.47996844321132	2.91571319977554e-06	0.000699195698235647	4.56019427400476	MAL
220090_at	-4.84763482922523	9.34840099577596	-4.65147861566645	3.8971734487242e-05	0.00356914503030143	2.1360868804396	CRNN
207935_s_at	-4.65104687028934	9.28141027779859	-4.67146860760481	3.66374960327565e-05	0.00346566625534769	2.19372329966431	KRT13
211756_at	4.13324983031411	6.99967502895029	8.05277690715594	9.50612920354387e-10	5.04702925519349e-06	12.0350218500471	PTHLH
204631_at	-3.9815528047315	5.38742521869452	-3.54296296055048	0.00106416905037632	0.0298223694665942	-0.929022521464753	MYH2
209612_s_at	-3.83177691589113	4.65923071143081	-8.01735477601602	1.05814611373341e-09	5.04702925519349e-06	11.9362116224156	ADH1B
220026_at	-3.76903896863896	6.22009936125586	-5.4999285449873	2.73763337688953e-06	0.000671211232652176	4.61917631053286	CLCA4
202267_at	3.70738374626495	7.2545155298405	6.85263633266741	3.83634480165144e-08	4.76709436432483e-05	8.60703034240164	LAMC2
222043_at	-3.43479974603051	6.76027942994543	-6.23867024582386	2.64771925822334e-07	0.000164504602776547	6.80442077296524	CLU
204470_at	3.4236942621977	7.63794690866502	7.10940286964315	1.72131055480048e-08	3.03589208334568e-05	9.35289067292044	CXCL1
230418_s_at	-3.41921885413876	5.0853218280937	-6.1107865110334	3.96645299189576e-07	0.000200801682714723	6.42661176557136	GALNT16
205828_at	3.41391327224457	7.55202111324961	7.40891331481241	6.80212685957999e-09	1.69048311839789e-05	10.2151216218848	MMP3
230193_at	3.38465320709958	7.4664708417955	6.85524010630678	3.80520658073077e-08	4.76709436432483e-05	8.61462165274658	WDR66
237732_at	3.36429847368054	6.75901074079067	3.89358130663803	0.000385452232958416	0.0156108154348159	0.00632038282214964	PRR9
213371_at	-3.36077332888671	5.97944076024077	-4.31990047201027	0.000107625555254933	0.00683441025965558	1.1895971696786	LDB3
206884_s_at	-3.29402721000323	7.41152420483745	-5.02413565487479	1.22280636539439e-05	0.00176491438824205	3.21889470649699	SCEL
203914_x_at	-3.28675573206507	6.64100354511724	-7.91371583747161	1.44894550584319e-09	5.04702925519349e-06	11.6461950874562	HPGD
202859_x_at	3.28052167356487	8.61169813349598	7.977681640161	1.19327961009117e-09	5.04702925519349e-06	11.8253531099964	CXCL8
210096_at	-3.28001734307185	5.74368864572421	-6.00429989706362	5.55476159177742e-07	0.000242965272024344	6.11167275468927	CYP4B1
207802_at	-3.20074806945582	5.52614832739154	-3.46744685416729	0.00131803998813797	0.0339123935771499	-1.12507869603367	CRISP3
210511_s_at	3.1988361858887	6.52872692605416	4.9405092684407	1.58808713212134e-05	0.00207724076432378	2.9745329048293	INHBA
204719_at	-3.15604053236938	5.08309911273022	-6.64001831870217	7.47377451524605e-08	7.3656713948959e-05	7.98542287953896	ABCA8
204415_at	3.13677203553933	7.9239800632625	5.86955709476276	8.50757200390617e-07	0.000315278293792882	5.71289074501932	IFI6
227194_at	-3.13147455691301	7.30557812471569	-3.91363335993415	0.000363338128849895	0.015015504304511	0.0609446148026862	FAM3B
205185_at	-3.12404813446208	10.4598169888874	-4.71142014829499	3.23778593198523e-05	0.00324223344013356	2.30908493034016	SPINK5
232170_at	3.0957376433491	7.14002355481223	4.66788241037661	3.70458603251922e-05	0.00346829180356145	2.18337908487091	S100A7A
232165_at	3.04941069963234	9.62833999485206	5.90937501151545	7.50052119277624e-07	0.000288796476207775	5.83075542152212	EPPK1
227174_at	2.95592910472821	6.01928681890828	4.12624204379858	0.000193063798513993	0.0100722931142677	0.646683516526413	WDR72
203413_at	2.94801434953331	7.15294217307713	5.40264876598495	3.72137818747717e-06	0.000797907264314959	4.33185523802536	NELL2
206605_at	-2.92644414559195	6.16397042016429	-5.41598469951545	3.5680904017574e-06	0.00078416075149495	4.37122137657126	ENDOU
204284_at	-2.92307233900737	6.91681780119349	-5.13827111610289	8.55085786579194e-06	0.00136224490620745	3.55342964372264	PPP1R3C
206199_at	-2.91207389573749	6.15972054857548	-4.56729308652704	5.05189606462864e-05	0.00412873568510569	1.89401645147191	CEACAM7
209763_at	-2.87152751325421	5.11086781413125	-5.43042949311208	3.40914292376483e-06	0.000776645372320176	4.41386925782804	CHRDL1
220322_at	2.86798075852307	6.5634577168948	4.8193092936463	2.31667575471917e-05	0.0026224481757613	2.62168804128032	IL36G
219106_s_at	-2.83551655628875	4.50232349959606	-3.12821103845842	0.0033639052276419	0.0593486667703521	-1.97830276299568	KLHL41
213992_at	2.83063695461088	6.39771690441074	7.58216266316248	3.9898225758868e-09	1.21190860742562e-05	10.7095811853067	COL4A6
204580_at	2.82599332702105	6.95222322445725	5.63931957809724	1.76235479382003e-06	0.000525782089468384	5.03139274085308	MMP12
206569_at	2.80342539015946	6.31499149625669	4.9778007945	1.41347525887224e-05	0.00193494411837864	3.0834165061719	IL24
1559607_s_at	-2.76635753728275	9.56343539824504	-4.6100846128391	4.4281309273793e-05	0.00381873909234169	2.0169250059917	GBP6
1555786_s_at	2.75553604557474	6.66472245231115	5.04638169482264	1.14055149670144e-05	0.00169455579027584	3.28401081603228	LINC00520
242625_at	2.74050879775314	6.62679013963189	4.47681375094288	6.66934272107116e-05	0.00500371724033648	1.63511780525176	RSAD2
1553212_at	-2.6810745990164	6.06161888112843	-6.43421819686704	1.42845412962336e-07	0.000114854014025231	7.38089221775882	KRT78
205680_at	2.64513533237518	5.01190914226062	4.32073500845713	0.000107353198505697	0.00682504200964998	1.19195408792758	MMP10
223395_at	-2.62235545842871	5.17041485217104	-5.6261706837309	1.83715790230973e-06	0.000531463536025315	4.99248873289582	ABI3BP
223720_at	-2.62201176188691	6.87666650525071	-3.35247112417857	0.00181899785031495	0.0411565751149461	-1.41948181685039	SPINK7
205388_at	-2.61115099854194	4.96150145517718	-3.08847861413729	0.00374357592097041	0.0633880500089988	-2.07503391894656	TNNC2
201839_s_at	2.60548367590023	6.64866002249897	4.46843185544239	6.84274005815578e-05	0.00505576773891442	1.61120443412931	EPCAM
228568_at	-2.60408242535436	5.97870947808863	-7.47296425002682	5.58275935521927e-09	1.45351127498387e-05	10.3983094035182	MYZAP
205382_s_at	-2.590971086892	7.72086757522689	-6.25760292960512	2.49402287240625e-07	0.000158558954126525	6.8603058843402	CFD
231145_at	-2.56417785287637	5.16141216585858	-5.2356541418832	6.29699922155686e-06	0.0010929791505988	3.83966141518486	PAX9
214235_at	-2.55372116329295	6.15171313578383	-4.83641110083437	2.19667821573438e-05	0.00255691141586804	2.67137399798574	CYP3A5
205916_at	2.52950419272081	10.7559346159633	2.70214547081358	0.010228818250173	0.113119061049395	-2.97570248699087	S100A7
231867_at	2.52744550086899	8.99293351415454	5.2297376126437	6.41526050870333e-06	0.00110998217820682	3.82225275427265	TENM2
214063_s_at	-2.50907646262358	6.84905190316709	-3.31508095275321	0.00201791947965857	0.0438512510136455	-1.51410778661413	TF
209242_at	-2.48721458736421	5.40805271519889	-3.61196666876267	0.000873829580479398	0.0267619654153176	-0.748101875164793	PEG3
211980_at	2.48312911077441	9.05010501488861	6.20253214770408	2.96795452205347e-07	0.000180303237214748	6.69771222250353	COL4A1
208195_at	-2.47817405520031	5.04978275993842	-3.08081022379382	0.00382136797876805	0.0640703140874404	-2.09362044199485	TTN
205483_s_at	2.47590291363738	8.71160173803901	4.89084408299975	1.85419041449934e-05	0.00228843929825624	2.82974589954041	ISG15
230835_at	2.46629811942067	9.82328300052356	2.79754548138798	0.00802956827765469	0.0983239967706092	-2.76038216711996	KRTDAP
204734_at	-2.44442003701332	9.43675716208869	-4.63663434777374	4.07993976239383e-05	0.00364885051914548	2.09332482910372	KRT15
203498_at	-2.44307088158253	6.06837853363968	-5.03745135986916	1.17289086026038e-05	0.00171007487425964	3.25786556613285	RCAN2
225990_at	-2.42676624587315	7.8015102070677	-6.95890173420563	2.75185799803227e-08	3.95941673795827e-05	8.91639950036957	BOC
214612_x_at	2.42590434461476	5.21197364657246	3.05104932478482	0.00413797176180151	0.0672683552530384	-2.16549774937867	MAGEA6
226022_at	-2.41245624966281	8.44979552799031	-6.12201541100318	3.82810280549176e-07	0.000198359917160338	6.45980570231484	SASH1
203256_at	2.40287456658749	7.19254144044278	7.34831516659691	8.20277568964953e-09	1.86869483679828e-05	10.0414058995511	CDH3
219554_at	-2.40198132364662	7.88776112596956	-4.58043257137971	4.85168263045437e-05	0.00400703546556032	1.93172588686862	RHCG
209365_s_at	-2.39614909791668	7.44155916278909	-5.22044246307528	6.60552690454417e-06	0.00113929710885158	3.79490752633185	ECM1
1552316_a_at	-2.37666558927575	5.60412107143734	-5.59994537749365	1.99594311016491e-06	0.000563318866375701	4.91490527523819	GIMAP1
229290_at	-2.36771659350579	8.55895344043766	-4.66206079956263	3.77183514091029e-05	0.00349297765271231	2.1665908793583	DAPL1
212365_at	2.36424287491239	7.24046071947715	7.90741492832356	1.47695414875347e-09	5.04702925519349e-06	11.6285195258878	MYO1B
213071_at	-2.3624600867563	6.74839256936119	-6.83627999096893	4.03790097997267e-08	4.85212923411543e-05	8.5593311246661	DPT
206227_at	-2.3518967352807	4.37980196323229	-5.63045675911704	1.81243307080922e-06	0.000527099883757948	5.0051697150076	CILP
212510_at	-2.34616379677554	6.75558272301558	-6.17284953449376	3.25983497491999e-07	0.000183342666630993	6.61003146588563	GPD1L
209800_at	2.33659800925086	8.02539592618906	3.54622799429073	0.0010543273221566	0.0296529559356545	-0.920499469110482	KRT16
214453_s_at	2.33602821796086	7.15755155204825	4.8218096595686	2.29873536570655e-05	0.00261840325250012	2.62895017072523	IFI44
230748_at	-2.33585435984654	6.43142483174825	-5.71562654873892	1.38451351354599e-06	0.000447815747160833	5.25721727543849	SLC16A6
225681_at	2.33038993317148	7.504042293647	3.34911656620342	0.00183605044789673	0.0413792490679118	-1.42799426668275	CTHRC1
204948_s_at	2.32971485994235	7.8550036160555	5.44844834532769	3.22071688583543e-06	0.000752532887748087	4.46708135047128	FST
205479_s_at	2.32544274739581	8.25938712443357	7.06837338915229	1.95586149896059e-08	3.14519786634324e-05	9.23409646784127	PLAU
205694_at	-2.32240220102637	4.00396555452871	-3.56851034882917	0.0009894613509792	0.0287759571089296	-0.862233128623255	TYRP1
228067_at	-2.3004269223273	7.44656121380977	-5.63463165839262	1.78866883660026e-06	0.000525782089468384	5.01752209571991	KIAA1211L
228303_at	2.27606178060532	6.95319155118114	4.54919202149095	5.34109185856577e-05	0.00429176096519583	1.84211300190547	GALNT6
209392_at	-2.2756078379588	6.36600278796472	-4.7891828630131	2.54402411164552e-05	0.00278189036608438	2.53424826994604	ENPP2
1561685_a_at	-2.27171620051341	5.78447533279871	-6.89963966116186	3.31172329700218e-08	4.31115407770463e-05	8.74398498996104	LOC441178
1553973_a_at	2.26997916793829	5.99121703473659	2.35073394929307	0.0240112243194561	0.186128956415695	-3.72410912474174	SPINK6
235849_at	-2.25842907432361	5.78108334854718	-5.20983655499376	6.82948009302427e-06	0.00115247476569785	3.76371319626926	SCARA5
209888_s_at	-2.25811852944758	5.40628925264213	-2.88545037518829	0.0064006828579451	0.0866874746738043	-2.55773330415084	MYL1
207175_at	-2.25063316993562	3.84968814434634	-3.84355881755913	0.000446466956514956	0.0172757118524099	-0.129449168312073	ADIPOQ
219410_at	2.23083203138359	9.23741146573434	4.22914249154231	0.00014166131242728	0.00817894026372635	0.934138111943995	TMEM45A
201540_at	-2.22465353923814	8.65557264181689	-3.75362843278854	0.00058050564154112	0.0205697640643297	-0.371680631364022	FHL1
217553_at	2.22046072831802	5.63293092106641	3.56689517783681	0.000994031200633523	0.0288474818973662	-0.866462514817657	STEAP1B
228376_at	-2.21733552687028	6.33957807698286	-5.40587693331709	3.68368153813552e-06	0.00079414268597672	4.34138370789509	GGTA1P
226702_at	2.20423753019325	8.86109902308011	4.0445641659917	0.000246449940535409	0.0117205328939865	0.420292597845412	CMPK2
205554_s_at	-2.19960705394954	6.40744756203023	-5.31851050777048	4.85149678282048e-06	0.000927467086016468	4.08368083045328	DNASE1L3
203872_at	-2.18466437708177	4.54670154961953	-2.48800650964215	0.0173339164453918	0.154160152176361	-3.44049948513953	ACTA1
203936_s_at	2.18235969129314	7.25920844389632	3.58523322128618	0.000943319637617555	0.028030435427576	-0.818390248245848	MMP9
212192_at	-2.17096961688298	7.28415318675756	-4.94242555061943	1.57861519689164e-05	0.00206980301894606	2.98012460393575	KCTD12
206004_at	-2.16702018112185	6.11172610827503	-4.03640370098763	0.000252514707690218	0.0118814471970419	0.397764679794564	TGM3
201250_s_at	2.15346024073351	10.0192594036914	5.90070416562042	7.70914236805115e-07	0.000294753397883354	5.80508994936142	SLC2A1
205476_at	2.14988339339837	6.16573572811778	3.34046197990908	0.00188075302357026	0.0420536317977416	-1.44993526303316	CCL20
207761_s_at	-2.14215023719868	9.36771462962564	-4.251061087312	0.000132584675385325	0.00781149474859123	0.99567344767773	METTL7A
204939_s_at	-2.13853898738876	4.67106183686847	-3.31346140442847	0.00202698836932276	0.0439087120018707	-1.51819377489922	PLN
241994_at	2.13643005191097	7.34055175054014	4.00019540788484	0.000281224367602604	0.0127595923280354	0.298013027959342	XDH
1557321_a_at	-2.11980122895124	4.91391907846416	-3.34542246388402	0.00185500567040358	0.0416177410871217	-1.43736315927753	CAPN14
204469_at	2.1140982250387	8.44246059237435	4.8362129950186	2.19803244160237e-05	0.00255691141586804	2.67079824014453	PTPRZ1
203789_s_at	2.10605571964973	6.28735825540166	4.22352205408323	0.000144085041251049	0.00827505213277425	0.918375835138176	SEMA3C
201324_at	-2.10304743577352	11.5369535763917	-5.59933097409405	1.99982280123017e-06	0.000563318866375701	4.91308783213921	EMP1
203296_s_at	-2.10144352838699	4.03406310253576	-3.15130104473863	0.00316031624545313	0.0572834285189723	-1.92176270840393	ATP1A2
204483_at	-2.09690491739055	4.87496783270546	-3.08369260541388	0.00379195024926731	0.0637922707319046	-2.0866373324091	ENO3
221748_s_at	-2.09366060763651	7.01625413194749	-4.51579870172381	5.91798932884236e-05	0.00465562685689865	1.74650118524365	TNS1
201535_at	-2.087282381611	7.12481743674893	-5.99676718586611	5.68871585283402e-07	0.000242992608791953	6.08938554789338	UBL3
229800_at	-2.08052784912506	5.72026138900399	-3.58199561933919	0.000952088031777892	0.0282272481801571	-0.826885951122321	DCLK1
214087_s_at	-2.0752326184877	4.14537456440219	-3.11963246748997	0.00344265926647141	0.0602134982067576	-1.99924822851011	MYBPC1
229764_at	-2.07313236163841	8.55488782421333	-4.11146338633129	0.000201805086500605	0.0103602752154184	0.605600509365013	TPRG1
201506_at	2.07313016610755	9.69778481533745	4.11455611552298	0.000199944408021989	0.0102888796994154	0.614193633775735	TGFBI
212274_at	-2.07025876225379	8.10315271608988	-6.27611119982084	2.35242332955827e-07	0.00015311755421857	6.9149247172107	LPIN1
223122_s_at	-2.064270554432	7.89052639390255	-2.70724039781188	0.0100985107217375	0.112233671041233	-2.96432760275244	SFRP2
206343_s_at	2.06344441570575	5.26819277864494	4.24641113071809	0.000134461395717215	0.00787117431567316	0.982610265123824	NRG1
229400_at	2.05683715948433	6.16605709305036	4.69342159596498	3.42327251012016e-05	0.00335390480205185	2.25708565748677	HOXD10
220161_s_at	2.05515510014369	7.2366375096879	5.33794847932805	4.56332854591122e-06	0.000903985464665566	4.14098372737748	EPB41L4B
221729_at	2.05106684181657	6.95039213683015	4.46380824608714	6.94027773328656e-05	0.00509227861955274	1.59801867576505	COL5A2
204570_at	-2.0505011629416	7.17231743799826	-3.97946811789175	0.00029906429554999	0.0132506810042105	0.241064079959955	COX7A1
220197_at	-2.04545508908602	4.5667573712551	-5.16214526584776	7.93341612553617e-06	0.00129095097221336	3.62353863850357	ATP6V0A4
235514_at	2.041952549157	6.8270509558589	2.76957598367517	0.00862392018331192	0.102188445541898	-2.82401567921101	ASPRV1
200790_at	2.04186848860208	8.70369062006288	4.092716359275	0.000213450897912353	0.0107561546943391	0.553561352184712	ODC1
214624_at	-2.033064520345	4.61831407707703	-4.97465003130185	1.4274615594593e-05	0.00194145424784669	3.07421152850189	UPK1A
211959_at	-2.03243747224375	8.10281313944392	-4.55347833467212	5.27117187141324e-05	0.00426653831514704	1.85439888848262	IGFBP5
225207_at	-2.02517863466205	4.57309289628559	-4.36622468071933	9.34867742817257e-05	0.00627209218437362	1.32063711471262	PDK4
204955_at	-2.02206452461847	6.60883523541789	-4.13331072449296	0.000189014589586702	0.00991782407452296	0.666352003309165	SRPX
238654_at	-2.01053324953295	7.90330868585664	-3.23914209335535	0.00248756707303328	0.0500212319669344	-1.7045351247153	VSIG10L
211597_s_at	-2.0065133970085	10.1358796920757	-4.14892607070501	0.000180361270366723	0.00954622696737714	0.709843119175849	HOPX
217109_at	-2.00086933853957	6.26027288370532	-2.61053648785481	0.0128535320091279	0.129303930561006	-3.17776409768876	MUC4
213790_at	2.00048241087661	6.10913929145717	4.36315772403313	9.43636696027479e-05	0.006291870287232	1.31194838242712	ADAM12
1556427_s_at	-1.99890105641929	4.91206393131722	-4.44878083706119	7.26682220958324e-05	0.00523469702646856	1.5551892930146	LRRN4CL
202037_s_at	-1.99796504918764	7.18026637195731	-3.28457526237604	0.00219541667441328	0.0461493297476149	-1.59089151660634	SFRP1
204271_s_at	-1.98858134173913	5.82055681969543	-5.15136202710228	8.20661467059476e-06	0.00132358895904062	3.59186719851015	EDNRB
210809_s_at	1.98787950416722	7.09319382955852	2.65673801766762	0.0114607612168486	0.120973697149951	-3.07644523995985	POSTN
205959_at	1.98715021856359	4.74236276053858	3.55764284311223	0.00102060294413798	0.0291543709356031	-0.890672491581356	MMP13
202404_s_at	1.98611852133101	11.0740615427383	4.60220706212959	4.53696291897453e-05	0.00388197883560145	1.99427713831152	COL1A2
209921_at	1.97818735107317	6.7900640397472	4.54615052194388	5.39125887773231e-05	0.00430695554059109	1.8333969503586	SLC7A11
225688_s_at	1.97799686751304	7.80192822764364	5.65166638977291	1.69488408912347e-06	0.00051197672692169	5.06792639594394	PHLDB2
219213_at	-1.97548592768881	6.08273461689199	-4.73572679041902	3.00294563942527e-05	0.00310370610275192	2.3793793071113	JAM2
225354_s_at	-1.96955588944782	5.95967725464042	-5.4882117853599	2.84080997069395e-06	0.000687262323662352	4.58455167795808	SH3BGRL2
219728_at	-1.96676416821553	3.84831981784336	-2.52960980780347	0.0156735596009329	0.145616290769925	-3.3522808806121	MYOT
206513_at	1.96409816672652	6.69002662830317	3.99775774498563	0.000283267452919333	0.0128315227741214	0.291309610810096	AIM2
205987_at	-1.96232112742434	5.8059457739898	-8.57734097736904	1.97637308121256e-10	1.67658493214366e-06	13.478809682581	CD1C
205534_at	1.96161315038049	6.32537222574671	4.4321219678255	7.64647604634363e-05	0.00545073113212305	1.5077576019157	PCDH7
218847_at	1.95162019056991	6.61291452229275	6.3395637392365	1.92540717421231e-07	0.000140362183000077	7.10206819077619	IGF2BP2
203153_at	1.94236109422496	7.21155640929899	3.27204360587543	0.00227256000856369	0.0471187783345542	-1.62232327912537	IFIT1
203675_at	-1.93575225257503	8.94279706119316	-5.69964987212722	1.45627131866722e-06	0.000454980767703602	5.2099293005249	NUCB2
209301_at	1.92799564148163	6.49474566769458	3.67320525596533	0.000732744017762217	0.0237013274616979	-0.586182047525964	CA2
225285_at	1.92534481825792	5.90659579217755	4.1309617076787	0.000190350908775279	0.00996880836905019	0.659814592467802	BCAT1
238066_at	-1.92278333893306	6.28966182091773	-5.37480757460076	4.06284601753776e-06	0.000843584663204036	4.2496968207699	RBP7
218804_at	1.90885967829577	4.89608687761675	3.93737488132825	0.000338746075442106	0.0143138975898641	0.125763826194704	ANO1
225671_at	-1.90563309757841	6.47193340901759	-8.54949467883489	2.14651934613729e-10	1.67658493214366e-06	13.4031122804113	SPNS2
221524_s_at	-1.90504475996504	6.07529998415507	-3.47608413395788	0.00128629716953347	0.0333733037048538	-1.10275993266865	RRAGD
225895_at	-1.89791165838745	5.92265791496561	-3.78741886299222	0.000526109491692685	0.0193019916084216	-0.280951001584403	SYNPO2
203691_at	1.89724191708425	8.83402431679165	2.70296760590823	0.0102076866414144	0.113036413602453	-2.97386796008558	PI3
203824_at	-1.89435103021243	4.80292810805009	-3.13053928395072	0.00334282714420724	0.0590911975782511	-1.97261241587841	TSPAN8
207655_s_at	-1.89147199588659	6.72830059560692	-4.30464522203818	0.000112725239673521	0.00705177629193337	1.14653781994325	BLNK
204533_at	1.89080577260314	7.15408230935771	2.14202900916201	0.0386421748670595	0.239732317128841	-4.13220334057488	CXCL10
243313_at	-1.88981506219032	6.11391169352707	-3.704049511447	0.000670277078265741	0.0223051730092388	-0.504159709190397	SYNPO2L
219763_at	1.88462437000268	5.52591867112601	5.07843048577064	1.03160654339765e-05	0.0015711166507038	3.37789750041313	DENND1A
204235_s_at	-1.8747944388515	7.06628382850514	-5.78590091193554	1.10854656662382e-06	0.000386049576625205	5.46524038454898	GULP1
219787_s_at	1.87151075733066	6.15573000228408	5.34944965552038	4.40090984727159e-06	0.000881391010621151	4.17489830990541	ECT2
204179_at	-1.86815915804718	5.54831903178922	-2.32379728811847	0.0255666029359496	0.192382881299621	-3.77837842061913	MB
203476_at	1.86659837377023	7.96142763607556	5.99760987087239	5.67357116322773e-07	0.000242992608791953	6.09187886836168	TPBG
205403_at	-1.85952310489394	8.42578092573677	-3.49341520451408	0.00122480160554105	0.0322727844737141	-1.05789338324852	IL1R2
221185_s_at	1.85951587071652	4.98908169423869	3.86209053410858	0.000422842810107518	0.0166688502057903	-0.0792348115148114	IQCG
209900_s_at	1.85564203372758	7.56022169443287	5.57047752153022	2.19074731823163e-06	0.000595915968280171	4.82774731288129	SLC16A1
208025_s_at	1.8512714533569	4.62093504769733	4.38834724651391	8.73941006750319e-05	0.00601040560302813	1.38336439745248	HMGA2
203961_at	-1.84334461842503	8.24936828051551	-4.39974323519292	8.44094304500873e-05	0.0058580076148317	1.41571351043987	NEBL
221898_at	1.83731633248763	5.44656225897284	5.72160291127183	1.35858817863485e-06	0.000447474751005183	5.27490685569079	PDPN
207065_at	1.83367063906966	4.92751324324499	3.45503023741174	0.00136499122412892	0.0346315058836421	-1.15711470381067	KRT75
203820_s_at	1.83283760361437	5.05813826028058	4.07094127474537	0.000227802080483607	0.0112304945318201	0.493224210747848	IGF2BP3
207324_s_at	1.82776239035089	4.63326155585306	2.46159420716998	0.018469649320707	0.159896086280435	-3.49596730501273	DSC1
218986_s_at	1.8244767572028	5.53904892678475	4.6048857863337	4.49966262975826e-05	0.00386296864856738	2.00197736679792	DDX60
203695_s_at	1.82391750073486	9.18357532923815	4.94609473195498	1.56063472761012e-05	0.00205608924655623	2.9908323102417	DFNA5
201641_at	1.82304627665402	6.13947710465724	5.44302621551281	3.27629894700241e-06	0.000756049456366476	4.45106771892381	BST2
205374_at	-1.8201042764159	5.24511119013836	-2.4899366571684	0.0172534687152899	0.153887993802362	-3.43642953813957	SLN
205666_at	-1.81677206090242	6.20271498979707	-4.69921432996434	3.36245853411807e-05	0.00331845524102718	2.27381641899733	FMO1
219795_at	1.80977417312176	5.52174774212143	3.11412996469897	0.00349408878759486	0.0606859289903905	-2.01266572852569	SLC6A14
217901_at	1.80703217828975	7.93593239523942	4.09920815427943	0.000209345782457846	0.0106177928162178	0.57157205757436	DSG2
209498_at	-1.80145431281698	8.2386847067311	-3.13400843178715	0.00331165199475119	0.058716381570752	-1.96412914717674	CEACAM1
226806_s_at	-1.80047962853479	7.86395339194472	-7.18378227212373	1.36593209196672e-08	2.64279794429641e-05	9.56784258030856	NFIA
204686_at	1.79867744900495	7.97891863827816	5.11892789117964	9.08591283440116e-06	0.00143162041562214	3.49665820507758	IRS1
229450_at	1.79712913046257	8.61576743650888	3.15050552487924	0.00316713203811605	0.0572911875104789	-1.92371462521722	IFIT3
1569144_a_at	-1.79552759570173	8.88262003959178	-2.9967642852789	0.00478011677899352	0.0731999770048057	-2.29553706833363	CYSRT1
223611_s_at	-1.79499792928571	7.21018410187577	-4.27442249904834	0.000123537297345834	0.00742241948613567	1.06137270727124	LNX1
201884_at	-1.79326628451082	8.06853889193089	-2.42952037351795	0.0199396385412964	0.16662077598126	-3.5627546776542	CEACAM5
203510_at	1.78188596204952	8.39241240948789	7.96164343609797	1.25274803031702e-09	5.04702925519349e-06	11.7804809847067	MET
201427_s_at	-1.7799495262348	9.57313639792835	-3.78394398868434	0.000531467322482774	0.0193978477014324	-0.290297395415837	SEPP1
200795_at	-1.77815487440551	8.83169753538036	-3.63758581519203	0.000811880687804124	0.0255093310114035	-0.680515129265036	SPARCL1
217767_at	-1.775091086704	7.91473545205431	-3.51091606649419	0.00116557195727874	0.0313774725574668	-1.01247582704272	C3
1564307_a_at	-1.7699115856726	8.21306361871651	-2.66052363255759	0.0113530450767282	0.120346303544851	-3.06809014900471	A2ML1
202411_at	1.7650595320625	8.20575121427457	4.08330407337704	0.000219542598388014	0.0109821514792907	0.527466329756897	IFI27
213800_at	-1.76269323078136	7.61812777859405	-3.50135982456614	0.00119756440834937	0.0318229049869775	-1.03728962520288	CFH
223484_at	-1.75849719030208	8.66648914315328	-2.40776825921525	0.0209961556803412	0.172186112467775	-3.60768952536828	C15orf48
231929_at	-1.75840049345029	5.55508934884037	-5.58607966725019	2.08535423014487e-06	0.000575842134005914	4.87389171016058	IKZF2
201497_x_at	-1.75675927078684	6.93139685682554	-3.42258630440523	0.00149535899958867	0.0367455071022519	-1.24054971384822	MYH11
228372_at	-1.75569719851523	6.70031380497271	-5.41324043730398	3.59911145050297e-06	0.00078416075149495	4.36312000434962	C10orf128
229625_at	1.74035987000924	6.47379643706793	3.14027886417573	0.00325600045793	0.0581580611033396	-1.94878213142512	GBP5
225102_at	-1.73160991005586	8.83657129248554	-4.74746075770353	2.89567608438099e-05	0.00303297107114043	2.41334215094784	MGLL
225664_at	1.73051732309011	7.98068935041334	4.35086917509604	9.79588288716162e-05	0.00645289032356098	1.2771531473156	COL12A1
201645_at	1.72945885190321	6.93289829086766	3.61307914845303	0.00087104741243717	0.0267338468903104	-0.745171614631714	TNC
37892_at	1.72865314297843	4.56938046825589	3.00244193274606	0.00470880367232921	0.072457561016352	-2.28200174552693	COL11A1
237351_at	-1.72827129197223	4.1723056728425	-6.09181199259189	4.21171537385534e-07	0.000204138017317065	6.37051320376565	LOC284825
227646_at	-1.72535126578041	6.93154889979155	-4.19615424691143	0.000156478805161217	0.00865294555673092	0.841723557092804	EBF1
215704_at	-1.71844070449872	4.64798254581819	-3.238283860772	0.00249342646030482	0.0501022020276244	-1.70667352624514	FLG
209270_at	1.7142691249238	8.33870397863653	4.19197462569315	0.000158461138008597	0.00868993251817457	0.830031884595191	LAMB3
202270_at	1.71327777853968	8.28403312459204	3.9967368193562	0.000284127410847857	0.0128491862598069	0.288502592230692	GBP1
222835_at	-1.709844985366	7.88483039757817	-4.25355069638	0.000131590434599332	0.00778647944991175	1.0026694438737	THSD4
205637_s_at	-1.70884060382612	5.20050491810638	-4.36597716235868	9.35572464354311e-05	0.00627209218437362	1.31993582390104	SH3GL3
230986_at	-1.7074191636314	5.56665026329123	-6.13707978981473	3.65005933981732e-07	0.000193754363499526	6.50433220511293	KLF8
212110_at	1.70713815784933	7.08590510922932	5.70937413773599	1.41216526016434e-06	0.000447815747160833	5.23871098741052	SLC39A14
228108_at	-1.70697579103715	5.42627532021752	-3.99318703994214	0.000287137328362645	0.0129531628945772	0.278744655826533	PPM1L
206192_at	1.70520293898517	6.03433804509652	3.21131238243347	0.00268439696230323	0.0520488926237562	-1.77371717589775	CDSN
218807_at	-1.7007980274383	8.99593196738601	-3.60296824363049	0.000896650313334233	0.0271452690374027	-0.771788141516763	VAV3
222871_at	-1.69529216275093	4.95136168809788	-5.29277974586395	5.26096940571684e-06	0.000981718437739141	4.00785843646776	KLHDC8A
209975_at	-1.69477640714276	5.10281328895603	-3.77339100890338	0.000548064543470392	0.0198315214521798	-0.318659270094485	CYP2E1
220620_at	-1.69459920789262	9.26928638617145	-2.93440615121481	0.00563311297285809	0.0805835823629032	-2.44317146972355	CRCT1
203726_s_at	1.69105936507611	7.10788628085569	4.2584836177863	0.000129641953252649	0.00770453673270497	1.01653525098393	LAMA3
223266_at	-1.69043386651459	6.46512495053503	-6.15967967619644	3.39839337625446e-07	0.000183636063709976	6.5711192456382	STRADB
213680_at	1.6843099387878	13.2229397703381	3.40899043875452	0.00155346421759632	0.0376321028343281	-1.27539487211767	KRT6B
203585_at	-1.68309817242658	9.1565778460049	-3.59838077240286	0.00090850435883977	0.0273416037872229	-0.783852946975363	ZNF185
219863_at	1.68275291896919	6.12511974413187	4.8355367062338	2.20266168609757e-05	0.00255691141586804	2.66883276722438	HERC5
223075_s_at	-1.679367635038	7.88597525581622	-3.93071291275337	0.000345478480468197	0.0144851269610457	0.107559623363108	AIF1L
222450_at	1.67000366735118	8.46539850850018	3.64723690935232	0.00078965987568473	0.0249997994806385	-0.654997098782505	PMEPA1
227609_at	1.66433597610546	6.38557950670237	3.80356717164005	0.000501889522388176	0.018667217439846	-0.237468840244555	EPSTI1
227401_at	-1.66146823532989	4.61305354590232	-4.92164339695066	1.68439492280924e-05	0.00216692452716695	2.91950289297373	IL17D
228885_at	-1.66108181727528	3.87795209089735	-6.80118274188553	4.50711440222915e-08	5.24311659450806e-05	8.4569082960163	MAMDC2
214297_at	1.66079806572118	5.45476974282745	3.78194068321986	0.000534580142501558	0.0194595001939232	-0.295684031738635	CSPG4
204033_at	1.66052938913611	6.38893815441114	6.39273742102275	1.62805099323015e-07	0.000125371391626562	7.25875612894909	TRIP13
205044_at	-1.65094801709238	5.2388417038763	-4.19258245206165	0.00015817133657425	0.00868993251817457	0.831731915997294	GABRP
204439_at	1.64969646625802	5.37578181725231	3.72477262100964	0.000631231410569554	0.0215251039592321	-0.44888022662581	IFI44L
212473_s_at	1.64846715615843	8.32871868052629	4.68459614848017	3.51801672183792e-05	0.00339237326748656	2.23160477293962	MICAL2
209546_s_at	1.64785214513399	7.18071926392623	4.59670674328097	4.61451036362884e-05	0.00391890762461215	1.97846946927288	APOL1
204894_s_at	-1.64617232252219	5.02871995967406	-4.71586609799425	3.19351689296622e-05	0.003209660590495	2.32193653285454	AOC3
204393_s_at	-1.64517759696718	5.58654848556027	-3.70828506629532	0.000662111490168971	0.0221548015452806	-0.492872382948259	ACPP
219230_at	-1.64361520471232	4.57041160845727	-6.46698268692798	1.28831360686929e-07	0.000108366994547044	7.47730073008647	TMEM100
232277_at	1.64229579457516	5.83177025528649	4.89119125827958	1.85218514808626e-05	0.00228843929825624	2.83075707855363	SLC28A3
207206_s_at	-1.64225125837345	5.05106785069232	-3.72704813073268	0.00062708041846313	0.0215075868272632	-0.442801928283364	ALOX12
225575_at	-1.63795028404663	4.25423094942439	-4.66067945282083	3.78796782857526e-05	0.00349843143627284	2.16260810954038	LIFR
205660_at	1.63776365301796	5.22636060937483	3.7254218469051	0.000630044390296984	0.0215251039592321	-0.447146193652038	OASL
209291_at	-1.63566578542695	7.83682561335799	-5.45935212890769	3.11177012389795e-06	0.000736519616987533	4.4992878393315	ID4
227697_at	1.63538996668776	7.77961046876626	4.61939946388451	4.30275742218828e-05	0.00376157832341326	2.04371737030128	SOCS3
205054_at	-1.63458781715125	5.52273680364787	-2.10566998675743	0.0418762766668822	0.250246804196761	-4.2003127399197	NEB
204647_at	1.6345655477994	7.18686749854686	4.76038725424945	2.78188125522287e-05	0.00295913147138736	2.45077768170801	HOMER3
201462_at	1.63091028224416	5.76912017748378	6.42043157433432	1.49190696798717e-07	0.000118217410832896	7.34030858117244	SCRN1
221589_s_at	-1.63076380634409	5.93624662980686	-4.38081819757116	8.94225712843919e-05	0.00611912275966724	1.36200566603457	ALDH6A1
224950_at	1.62803323802771	8.30744607641502	4.93492431482174	1.61601499957525e-05	0.00210216428204076	2.9582382212147	PTGFRN
219983_at	-1.62588656019017	6.59335979057947	-3.05522752918514	0.00409207621116114	0.0667808019324491	-2.15543149054118	HRASLS
223541_at	1.62254290211527	5.50866183371054	4.27660818281119	0.000122722432615096	0.00739393662795487	1.06752540317283	HAS3
219772_s_at	-1.6204803525222	4.44307239667133	-2.14292919895546	0.0385649815931074	0.239512802964408	-4.13050554927401	SMPX
212977_at	1.61623333785526	7.80662550838249	3.23073105982092	0.00254556037308241	0.0507127458928335	-1.72547889835402	ACKR3
205163_at	-1.60672686343096	5.43117117127982	-2.93106592452806	0.00568261150672042	0.0810159807831217	-2.45102588554793	MYLPF
206026_s_at	1.59230753541419	5.30536549696669	4.58154287888052	4.8351268016295e-05	0.00399940329620413	1.93491365056324	TNFAIP6
225242_s_at	-1.59211704841977	6.60294956620662	-3.13377000085213	0.00331378579290878	0.058716381570752	-1.96471236562261	CCDC80
201010_s_at	-1.59041621739878	9.16719880522157	-3.8181291929114	0.000480977587130623	0.0182046909557809	-0.198190897138759	TXNIP
231118_at	-1.58696393443793	7.76786387085926	-3.96582712361562	0.000311400926320994	0.0135880651608941	0.203647014732627	ANKRD35
201579_at	1.58399353684227	8.93395547857922	4.69003183703182	3.45936123420004e-05	0.00335951288596602	2.24729742724939	FAT1
203889_at	1.58391933826395	5.09688835956601	3.16244939124024	0.00306625030457565	0.0564152147249841	-1.89437929095193	SCG5
222853_at	1.58154300783919	6.08042240664672	3.0349655561122	0.00431921406700559	0.0688091576671126	-2.20417115836448	FLRT3
205242_at	1.57969584757992	6.06649975058223	2.63776757527238	0.0120148855050905	0.12432055597738	-3.11819302153269	CXCL13
206023_at	-1.57774845613355	6.96682165694774	-4.6007313791077	4.5576412381912e-05	0.00389357866715787	1.99003563137669	NMU
226197_at	-1.57613972955912	5.07931379135762	-5.32587372988375	4.74026673971727e-06	0.000919966158519201	4.10538516152083	AR
228523_at	1.57599321387079	4.99836798076333	3.93068464662666	0.000345507320662979	0.0144851269610457	0.107482410516104	NANOS1
203845_at	-1.57505969417863	5.3782700052067	-5.7186022227586	1.37154393013314e-06	0.000447815747160833	5.26602500269426	KAT2B
212012_at	1.57330967372557	8.24604727602945	3.76320667105014	0.000564557067493021	0.0201746128530594	-0.345998049067188	PXDN
1553602_at	1.57082987626584	5.63593179129043	2.53110834439185	0.0156165611786123	0.145358441001128	-3.34908408850642	MUCL1
203549_s_at	-1.57037884018311	5.66879934244036	-2.58603323563274	0.0136538466286016	0.133982487811662	-3.2310057185033	LPL
91826_at	-1.56512181318372	9.37907945511359	-3.29882498081914	0.00211072854453292	0.0450640202962144	-1.55507190154472	EPS8L1
202157_s_at	-1.56458095599289	6.79842954389624	-4.41367684759553	8.08958672697134e-05	0.00567048915765587	1.4552992069506	CELF2
218468_s_at	1.56281860052269	5.00781501150078	3.17568101779611	0.00295804974857397	0.055292776069498	-1.86180779111887	GREM1
205752_s_at	-1.56271356960069	4.93932775279789	-7.95095599142888	1.2940322665486e-09	5.04702925519349e-06	11.7505613497882	GSTM5
210163_at	1.56133826976778	4.46717924230973	2.4137164325225	0.0207023210906143	0.170646676561034	-3.59543102495323	CXCL11
213939_s_at	-1.56093838062173	7.69437347071741	-4.51155092992295	5.99563390018681e-05	0.0046763378529631	1.73435231351599	RUFY3
206932_at	-1.5581848489272	5.62368157581534	-3.98905168875156	0.000290682911985383	0.0130271214859023	0.26738122093734	CH25H
202192_s_at	-1.55784000800535	6.74487130960402	-6.09094337068527	4.22329979674861e-07	0.000204138017317065	6.36794488164541	GAS7
227297_at	-1.55699516579858	6.134060474034	-5.73029656941391	1.32173839408512e-06	0.00043797604058548	5.30064000492078	ITGA9
221675_s_at	-1.55556058863385	5.77935217710814	-3.40599806057049	0.00156653989751007	0.0377648011006893	-1.28305458957201	CHPT1
222885_at	-1.55300334368965	6.70585090231387	-4.59610111493302	4.62312833630515e-05	0.00391890762461215	1.97672920768598	EMCN
1553808_a_at	-1.55282742766153	5.74068250067922	-3.97668303677849	0.000301543796366197	0.0133281382912868	0.233420615592497	NKX2-3
1557136_at	-1.55069831827725	5.58603107509031	-3.71274206722597	0.000653622786290678	0.0219918928248879	-0.480988730742654	ATP13A4
227725_at	-1.54622258044714	5.96695380849276	-2.72811973819466	0.00958039262761028	0.108718963660148	-2.91756433139282	ST6GALNAC1
226907_at	1.54490719660919	6.57073095468466	4.31421330492957	0.000109499720930776	0.00691327626084315	1.1735390855164	PPP1R14C
236119_s_at	1.54438249812201	9.0470516145084	2.46777004409116	0.0181981822086205	0.158664584955561	-3.48303537225548	SPRR2G
204041_at	-1.5419789934527	4.97236119173578	-5.52229268943462	2.55095184395742e-06	0.000654367467182483	4.68527780804348	MAOB
225516_at	-1.54167502524846	5.99191206212992	-3.94392428588413	0.000332251824381206	0.014136862644391	0.143672268229786	SLC7A2
203562_at	1.54057094764694	6.35164074542279	4.58283706303472	4.81589939419792e-05	0.00398953483905714	1.93862958160702	FEZ1
217388_s_at	1.53881400003799	6.73106973978541	2.48809728336132	0.0173301253859275	0.154160152176361	-3.44030812804962	KYNU
213506_at	1.53807220381559	8.12419710298904	5.09260483703941	9.86777198554268e-06	0.00151550683513917	3.4194491603934	F2RL1
228794_at	-1.53805937807625	4.1974790179234	-1.91665562190239	0.0628021622591832	0.308536995374323	-4.53938397395005	XIRP2
212179_at	-1.53805588649085	7.27546847079673	-4.42355955384201	7.84912602156234e-05	0.00553743180940543	1.48339808382362	PNISR
224959_at	-1.53667108618602	6.78697210918284	-4.68188640217782	3.54762243274836e-05	0.00339382000407426	2.22378338589266	SLC26A2
228071_at	-1.53618787655396	5.26159889263372	-4.58960046970132	4.71663545996093e-05	0.00393841960789944	1.95805332821685	GIMAP7
203921_at	1.5357374485637	5.16405089825802	4.19245693493346	0.000158231138552113	0.00868993251817457	0.831380849954583	CHST2
218885_s_at	-1.53378765135563	5.51891584689161	-3.26184408076612	0.00233724517756945	0.0478884852757688	-1.64785752226783	GALNT12
238778_at	-1.53283587529932	5.72287488487043	-4.20540707939737	0.000152176191977191	0.00853336259615459	0.86762046121298	MPP7
227676_at	-1.52876571968814	7.08468847798626	-3.08302226233233	0.00379877265613646	0.0638088771042277	-2.08826170425909	FAM3D
225728_at	-1.5282655246862	5.56739104790659	-3.67122419019772	0.000736942675163759	0.0237292937365009	-0.591439609745276	SORBS2
205081_at	-1.52704264329739	8.03020079451807	-3.7474822350658	0.000590968237109006	0.0208056589593914	-0.388145733870426	CRIP1
235956_at	-1.52326108770712	4.61021824812525	-3.89733308817837	0.00038121757960543	0.0154851940304063	0.0165321166236643	KIAA1377
231773_at	-1.52262643195517	3.69783946494149	-4.95566623498351	1.51467938099997e-05	0.00201007512514984	3.0187711582089	ANGPTL1
204069_at	-1.51792104405699	6.53052034581145	-5.41317128215398	3.59989663694984e-06	0.00078416075149495	4.36291585468435	MEIS1
201289_at	1.5175104432192	6.89154899072333	3.53110045779452	0.0011006745697754	0.0303323498500352	-0.959956529134058	CYR61
204963_at	-1.51716740386087	6.81342844904452	-3.13517446461437	0.00330123549693987	0.0586261158136912	-1.96127658502154	SSPN
233520_s_at	-1.5164456977421	4.85449237349869	-2.51445993463576	0.0162605758851775	0.148922111762276	-3.38452508070935	CMYA5
204865_at	-1.51579207858246	3.80402585762589	-2.80553056043624	0.00786701411794006	0.0973142526919396	-2.74213950191106	CA3
214677_x_at	1.51452434076433	9.75946955486006	1.56281157596527	0.126362972787975	0.437093256745661	-5.10229206105434	IGLC1
203423_at	1.51318060835187	5.64120724354958	4.28520725318318	0.000119567324806259	0.00729514282048264	1.09174147757224	RBP1
212657_s_at	-1.50985286590848	10.5981704981061	-3.06851990700437	0.0039492389564688	0.0652409003372284	-2.12335315878191	IL1RN
222453_at	-1.50720374139584	7.03997268317452	-4.31817186027515	0.000108191855885164	0.00685091708547846	1.18471562984729	CYBRD1
201656_at	1.50551901119805	8.42124580368784	6.64470303982192	7.36455548698999e-08	7.3656713948959e-05	7.99915358405275	ITGA6
213929_at	-1.50502824645409	5.33823972569696	-4.62649507242516	4.20960714684512e-05	0.00370032589636265	2.06413536341502	EXPH5
215440_s_at	-1.50094824171394	5.45878285411994	-3.61142541577072	0.000875186278308704	0.0267621978560002	-0.749527378019303	BEX4
206482_at	-1.49935879787961	8.65115446845241	-3.55235228567844	0.0010361025003904	0.0293517638387799	-0.9045024254984	PTK6
239624_at	-1.4973493963884	4.66631065213117	-2.97051618894334	0.00512320214023348	0.0760675410698065	-2.35791033028195	LOC102724689
200629_at	1.49716479697607	9.07090018969954	3.18153842037432	0.00291131640260349	0.0547750255720393	-1.84736450594279	WARS
211712_s_at	-1.49636223430199	4.96553568112991	-3.37912731899954	0.00168876915617106	0.0393578233647282	-1.35168161352929	ANXA9
208796_s_at	-1.49183505621249	8.68273048775936	-4.05546859930135	0.000238567037218234	0.0115186604169813	0.45042179700581	CCNG1
218552_at	-1.4839346625218	7.29045887838067	-5.97334131770193	6.12631495870376e-07	0.000253754750278127	6.02006886798784	ECHDC2
229498_at	-1.4831196835308	7.28045038113583	-5.45575226721535	3.14732654421119e-06	0.000741724477606666	4.48865443333327	MBNL3
39402_at	1.48292724721356	7.18699398691156	3.75926276039297	0.000571071990579232	0.0203940960711427	-0.35657647986931	IL1B
206295_at	-1.47668196451164	4.57000445587238	-4.30946649785886	0.000111088458042812	0.00697331968253816	1.1601411955931	IL18
238029_s_at	-1.47184397141964	5.57498988300956	-3.11357956875829	0.00349927288876261	0.060698840480043	-2.01400708247034	SLC16A14
224329_s_at	-1.47042917647035	9.66664294015163	-1.79804567001991	0.0800946012698503	0.349223938469258	-4.73882850254716	CNFN
226066_at	-1.46913605524469	6.21187149469306	-4.45897641554447	7.04366804434058e-05	0.00514168959044488	1.58424315631578	MITF
229802_at	1.46830255925137	4.55655654714574	3.47726020639161	0.00128203212901438	0.033346863298697	-1.09971882189843	WISP1
202376_at	1.46580315178204	5.69565326138108	2.52332121702142	0.0159148328084821	0.14689084214357	-3.36568170204221	SERPINA3
227985_at	-1.46251341364997	6.95142331429341	-3.32301629086441	0.00197404090847	0.0434063071713717	-1.49407222901278	LOC100506098
209560_s_at	-1.45955571039119	4.4158514462338	-1.78904132693588	0.0815579587029273	0.35239302924629	-4.75353597215457	DLK1
208335_s_at	-1.45936780245128	4.73081234397367	-4.62784183816028	4.1921527320198e-05	0.00369649163201682	2.06801161264601	ACKR1
217892_s_at	1.45673887138865	8.81128969529433	6.10269247477296	4.06927542805932e-07	0.000202261485481039	6.40268273283835	LIMA1
225099_at	1.45356227764045	5.78167979779521	5.71006658445879	1.40907590740827e-06	0.000447815747160833	5.24076051610861	FBXO45
212230_at	-1.45351070397904	7.20443930322548	-3.40471486539136	0.00157217923033511	0.0378492299317006	-1.28633818314012	PPAP2B
204992_s_at	1.45316377867218	8.63443436584395	4.47172026561667	6.7741903476146e-05	0.00504656718115021	1.6205847259814	PFN2
205623_at	-1.45264987969073	5.76513912130512	-4.23231877738166	0.0001403092773572	0.0081351110705248	0.943048920869947	ALDH3A1
204754_at	-1.44994259700948	5.80036689592054	-8.14769051528839	7.13814582834816e-10	4.33642359072151e-06	12.2989850179484	HLF
225914_s_at	-1.44796216388603	6.10743074427352	-5.51093961374727	2.64407770618698e-06	0.000663141965989784	4.65171964818344	CAB39L
204784_s_at	1.44651260662162	6.34567580405418	3.10862119247799	0.00354630417894925	0.0611846579312244	-2.02608482610941	MLF1
207002_s_at	-1.44458754424593	5.17948322100667	-4.06605794470104	0.000231147411167409	0.0113142208644387	0.479708909959426	PLAGL1
210095_s_at	1.44276138349085	8.14520306940165	3.00520505095657	0.00467446122250335	0.0722170577395791	-2.27540899208237	IGFBP3
229930_at	-1.44252086142437	5.36751734144799	-6.05857818533189	4.6784659724409e-07	0.000218845524882851	6.27223508449608	LINC01315
202998_s_at	1.43958050445194	5.06916139788677	5.05827873132108	1.09883840831656e-05	0.00165506859434457	3.31885265907871	LOXL2
209803_s_at	1.43648287841457	7.6756127523212	3.75533573050073	0.000577631277063393	0.0205324606058265	-0.367104853740411	PHLDA2
207317_s_at	-1.43630988560199	4.99549657149536	-2.95332427330986	0.00536031168420044	0.0782033888514666	-2.39858255346187	CASQ2
228653_at	-1.43629979880729	4.79688490053391	-4.96384252574111	1.47648593863613e-05	0.00198105307050144	3.04264480712983	SAMD5
209465_x_at	-1.42761436813619	6.22687206720778	-5.59784672090725	2.00922628149727e-06	0.000563318866375701	4.90869735405654	PTN
213174_at	-1.4270642788706	6.76620564830432	-4.00490617454521	0.000277316691748714	0.0126352417678008	0.310971728917788	TTC9
202660_at	-1.42642435649171	5.20412334566813	-4.76869369716301	2.71110043859044e-05	0.00290645914666534	2.4748448812136	ITPR2
218346_s_at	-1.42635908274998	5.79744618314184	-5.41848872219466	3.54001736196286e-06	0.00078416075149495	4.37861381375874	SESN1
226423_at	-1.42613963332718	6.69415628782708	-5.86475102518451	8.63793061043823e-07	0.000316965675252154	5.69866364651218	PAQR8
202693_s_at	1.42597328057537	6.35409352249203	5.63145541468934	1.80672004352614e-06	0.000527099883757948	5.00812443337445	STK17A
204679_at	1.42255325727352	7.44248192421819	5.43380422152214	3.37303609012561e-06	0.000771634929822668	4.42383429644196	KCNK1
200665_s_at	1.42128984999602	10.3759285884597	3.569812756506	0.00098579113877776	0.028688798960757	-0.858822061099812	SPARC
1559132_at	-1.41933858287444	6.47968991824342	-3.99064494770786	0.000289311859730094	0.0129869671024162	0.271758767607863	TMEM80
209949_at	1.41914987896266	5.95005699124167	5.70579379188316	1.42824720319902e-06	0.000448789746177622	5.22811383162004	NCF2
212865_s_at	-1.41911882379721	6.07416758348038	-4.45520170839948	7.12549006683004e-05	0.00517378711027799	1.5734843817184	COL14A1
1554220_a_at	1.41428883390739	4.91810202990221	3.30327426905002	0.00208492990980097	0.0447384390966907	-1.54387065180075	BC027448
212488_at	1.4092109950966	7.47831668069603	3.37548176514791	0.00170603831253716	0.0396063544277039	-1.36097059425531	COL5A1
218888_s_at	1.40706121680427	6.10689395143543	5.7319090421837	1.31501417165096e-06	0.00043797604058548	5.30541298067093	NETO2
204776_at	-1.40699838544109	5.88076417557157	-2.3047404236398	0.026721102939527	0.196793566057567	-3.8164918531627	THBS4
213338_at	1.40664255912841	5.33753245125992	4.21538215602158	0.000147667323637519	0.00839563983286476	0.895560126400506	TMEM158
226388_at	-1.40546737619403	8.46003551754733	-2.68879186362615	0.0105777668601994	0.115504129176953	-3.00544788283719	TCEA3
211734_s_at	-1.40439258062752	4.54378640091623	-5.75934854434462	1.20568654681477e-06	0.000412005699669358	5.38663776424617	FCER1A
209218_at	1.40309918443782	8.14077082234398	4.66189972586432	3.77371281840176e-05	0.00349297765271231	2.16612644913194	SQLE
211964_at	1.40163530466592	9.82611050204297	3.79367135033809	0.000516600357210146	0.0190716573467014	-0.264124420246492	COL4A2
230563_at	1.39779354400774	6.37146926179429	2.56133595931522	0.0145065672283361	0.138601518696948	-3.28431817794303	RASGEF1A
210944_s_at	-1.39775984697787	7.59633531713325	-3.36315202050276	0.00176570423776066	0.040511909022058	-1.39234851040738	CAPN3
227641_at	-1.39740228433532	6.38703907363402	-4.31078531694691	0.000110644802205953	0.00696145519057591	1.16386310989641	FBXL16
202086_at	1.39611783997416	7.81077905714903	3.10894398106764	0.00354322435907096	0.061178814959986	-2.02529890750983	MX1
209539_at	-1.39572891548395	6.80237789493053	-3.96003181427379	0.000316790656122133	0.0137470186005203	0.187765611163883	ARHGEF6
220230_s_at	1.39234374113066	6.05020003148751	4.37525583666867	9.09507855183879e-05	0.00618428128514856	1.34623308626018	CYB5R2
213110_s_at	1.39127976413878	6.76260963649057	5.57212704307338	2.17935818222757e-06	0.000595782043066462	4.83262560247756	COL4A5
225327_at	-1.38805294966189	6.57712046230862	-4.31256395464646	0.000110049210827428	0.00693195921888208	1.16888326534814	FAM214A
225898_at	1.38787416064167	5.69341301635468	4.96611474011282	1.46604229611461e-05	0.00197428232857306	3.04928055676843	WDR54
232030_at	-1.38453821054906	5.3398804158733	-3.67184552415672	0.000735623331190275	0.0237013274616979	-0.5897907861453	EPG5
226682_at	-1.38198387592815	7.29793979945882	-4.37762857922343	9.02957842199992e-05	0.00615576309504795	1.3529604870634	RORA
228617_at	1.3799489977324	8.5747446658852	3.16377507406282	0.00305524283367663	0.0563200950543727	-1.89111940212157	XAF1
224847_at	1.37959970424895	6.36742973769812	5.80835583802519	1.0325261379839e-06	0.000364215268350128	5.53171498791679	CDK6
222513_s_at	-1.3779300890748	6.43498599108011	-4.450749918974	7.2231897000195e-05	0.00521701316840907	1.56079904258634	SORBS1
213523_at	1.37759809700726	6.61104036454261	4.97590481419409	1.42187520232251e-05	0.0019386789697502	3.07787726850164	CCNE1
213397_x_at	-1.37724808205997	4.80404450928205	-3.06236908099837	0.00401473955943388	0.0658978941495189	-2.13820705226155	RNASE4
232113_at	-1.37445702324187	4.82477777946346	-3.28702257410163	0.00218064532428042	0.0459802480158241	-1.58474562711533	AK021804
242794_at	-1.37364840930234	5.41085089681485	-3.51856500161664	0.00114055776970879	0.0309940338264552	-0.992590734170146	MAML3
228152_s_at	1.37284371780237	6.29713794981826	3.78899927707783	0.000523690024950258	0.0192553813814091	-0.27669893800072	DDX60L
217757_at	-1.36984811362417	7.95548476124458	-2.90190842621086	0.0061323368550899	0.0844547903153754	-2.51935341370621	A2M
206177_s_at	-1.36822038901624	4.4168724654348	-3.09446270950828	0.00368391193458181	0.062786123760368	-2.06051107549605	ARG1
206550_s_at	1.36442890429468	6.03320585113361	5.02397644757266	1.22341573505942e-05	0.00176491438824205	3.21842885513425	NUP155
209576_at	1.36258099747157	7.26216164419781	6.08847635216729	4.2563756697111e-07	0.000204138017317065	6.36065035166324	GNAI1
209457_at	-1.35848078846633	5.69969316280006	-4.16186311961885	0.000173486303319407	0.00929937611175351	0.745917820372182	DUSP5
201438_at	1.35825907216193	8.86560123002468	2.9726665991832	0.00509424684171311	0.0757692998015952	-2.35281282821934	COL6A3
203697_at	-1.35714589805938	4.60569088339818	-3.04244731507521	0.00423399336183666	0.0680456888675639	-2.18619633610937	FRZB
201897_s_at	1.35684151581508	7.76051777205705	5.49114405249559	2.81463080214908e-06	0.000683955284922226	4.59321649628429	CKS1B
218717_s_at	1.35635770194877	6.19493463551911	2.66571067474411	0.0112069692722402	0.119681764840017	-3.05662900704705	LEPREL1
222433_at	1.35534471540382	8.70067047346901	5.03899751476714	1.16722742314409e-05	0.00170636789733698	3.26239171559173	ENAH
204256_at	-1.35351020774175	6.87669982027681	-3.08525161420054	0.00377612818552568	0.0636828527278274	-2.08285875385764	ELOVL6
205569_at	1.35149095446279	6.87861011814425	2.67027111696844	0.0110799748397867	0.118900416950999	-3.0465399783317	LAMP3
208691_at	1.34998477709429	10.7444031450224	5.17755727437408	7.55855164750413e-06	0.00125102492012466	3.66882006540209	TFRC
204493_at	1.34949997795902	6.93316581179485	4.86570988170415	2.00521702810032e-05	0.00242555842945542	2.75657614247025	BID
220513_at	1.34887222100466	4.36448379065161	3.16723476909752	0.00302669228114121	0.0559958778771397	-1.88260828143998	KHDC1L
204249_s_at	-1.34798810057335	7.49466999878915	-4.21400932650266	0.000148280016883535	0.00840125380632876	0.891713595667897	LMO2
211276_at	-1.34725538380513	4.5012554698455	-2.43883565575717	0.0195021239726131	0.164625386475625	-3.54342230507741	TCEAL2
202769_at	-1.34677508170454	9.52337971146151	-5.37385087981807	4.07511822489425e-06	0.000843584663204036	4.24687428398239	CCNG2
209875_s_at	1.34575809337124	4.44187332612286	3.9924994916479	0.000287723889513055	0.0129582402463973	0.276855046485508	SPP1
203700_s_at	-1.34385300166097	6.73240482008781	-3.45813508888519	0.00135310266351371	0.0344594702661623	-1.14910929414526	DIO2
226184_at	1.34374117557362	7.12737958685379	4.31796017352955	0.000108261405795215	0.00685091708547846	1.18411787532771	FMNL2
203571_s_at	-1.3424175129843	5.87279486789094	-5.37160028475819	4.10413388957062e-06	0.000843584663204036	4.24023452435536	ADIRF
38158_at	-1.34167281314435	7.64701641653067	-4.59350366598427	4.66026968639407e-05	0.00392604383826804	1.96926613508995	ESPL1
224901_at	1.33992192323276	5.2817129826433	3.60027020021039	0.000903603902810285	0.027290208176118	-0.778884725353274	SCD5
227249_at	1.33954843216963	8.20668318170429	4.91266252788654	1.73225040474827e-05	0.00218731618659611	2.89331976350186	NDE1
201667_at	1.33851927236249	11.5876881416651	4.66173156803857	3.77567406081934e-05	0.00349297765271231	2.16564159697673	GJA1
235666_at	-1.33740568179498	5.46381550339433	-4.00574831977548	0.000276623707832174	0.0126237627107066	0.313288968898788	ITGA8
236262_at	-1.33711225743704	5.30273773515028	-4.25445007931196	0.000131233058100621	0.00777374588477948	1.00519710628957	MMRN2
214401_at	-1.33043238828598	4.4993193644773	-4.40213636881655	8.3795488605047e-05	0.00584377339219508	1.42250986948015	PAX1
229860_x_at	1.32965920412164	7.34403787201878	4.15137793181344	0.000179038186486975	0.00949458084013131	0.71667710276433	C4orf48
224753_at	1.32845116609953	7.01578817124497	6.54325351571938	1.01323107698403e-07	9.23306818901693e-05	7.70149401958548	CDCA5
212501_at	1.32834958395174	9.45627582264344	4.64380380214201	3.9906364599513e-05	0.00361844638013483	2.1139738861787	CEBPB
226621_at	1.32649898760927	8.61171712368941	5.51922243718133	2.57580878004748e-06	0.000654367467182483	4.67620216345514	OSMR
212538_at	-1.32599620079059	6.52232057919423	-6.19162561497911	3.07202691544433e-07	0.000180605453335396	6.66549837251708	DOCK9
201976_s_at	1.32593168338784	6.74507498878786	5.26535612556432	5.73526268415326e-06	0.00102497584958599	3.92708934337744	MYO10
204779_s_at	1.32535363177943	5.02218923961606	4.84429696911789	2.14343623307994e-05	0.00253153019359216	2.6942965835687	HOXB7
210119_at	1.32308339793345	8.78139284090344	3.30557983275518	0.00207167989702233	0.0445415251158851	-1.53806313081512	KCNJ15
208126_s_at	-1.32184771769553	7.18647011934125	-2.29634650146507	0.0272443092070104	0.198478694989113	-3.8332053427343	CYP2C18
218644_at	1.32183106083049	8.92656608299769	3.66314936603148	0.000754297860180065	0.0240754439610888	-0.612856117791981	PLEK2
219689_at	-1.32057842758071	4.15290288491453	-4.64057195889243	4.03065147596254e-05	0.0036365655024464	2.10466476867258	SEMA3G
215076_s_at	1.31844059676033	10.7585804575636	2.84835630219452	0.00704627088853948	0.0914473887277756	-2.64373254577319	COL3A1
222533_at	-1.31746558263236	8.42918981818406	-5.27803656524847	5.51088990869185e-06	0.0010077187483536	3.96443074893001	CRBN
218820_at	-1.31663076193616	6.80939586128948	-4.02625777897418	0.000260258093144432	0.0121309558761056	0.369779287934417	C14orf132
225105_at	1.31626812895869	6.99991721772554	3.58493330424497	0.000944128624494664	0.0280392354938869	-0.819177404814814	C12orf75
209487_at	-1.3154724157466	7.99031605529029	-3.82443204796866	0.000472190441943079	0.0179659098213207	-0.181170712906719	RBPMS
207547_s_at	-1.31533160534173	6.12922958001388	-6.52127043058156	1.08583112989288e-07	9.42346302014177e-05	7.63691052868079	FAM107A
200761_s_at	-1.31523007967694	9.8074051958376	-4.46878652978904	6.83531388861212e-05	0.00505576773891442	1.61221606194425	ARL6IP5
218542_at	1.31506180764864	5.69108881218412	3.85515470707798	0.00043153901003348	0.0168798184628359	-0.0980400974485027	CEP55
239086_at	-1.31480503951899	5.30019394026132	-6.32809315337961	1.9963855454039e-07	0.000142330227278056	7.068250406908	IDNK
201650_at	-1.31459419339368	7.13954036555293	-1.6017730241345	0.117462715335606	0.422254433769115	-5.04512660022321	KRT19
1552946_at	1.31317508043939	4.31754091701969	4.09724517020728	0.000210578890261079	0.0106605563194671	0.566124915084655	ZNF114
239433_at	1.31220797021148	6.80703928232292	3.90383794040552	0.000373982358594133	0.0152841769185276	0.034246634238273	LRRC8E
212268_at	-1.31128994904795	10.6579640059507	-2.5831968237951	0.0137493857104509	0.134625297943929	-3.23714646907251	SERPINB1
228806_at	-1.31046855674821	5.14330317913772	-4.15410597764403	0.000177577209125768	0.00945378180034214	0.724282528453992	RORC
241233_x_at	-1.31012156884283	6.15602993064872	-4.96344585011412	1.47831669458544e-05	0.00198105307050144	3.04148641312384	ANKRD20A11P
226625_at	-1.30988777856212	5.93695678594112	-3.81571842874905	0.000484380288718594	0.0182770823227668	-0.204697788523472	TGFBR3
206637_at	-1.30495942588906	4.69953781763196	-3.90984530305282	0.000367419067913772	0.0151156038662043	0.0506168735850139	P2RY14
204007_at	1.30445943121859	4.6582233083616	4.89987933247722	1.80269615829311e-05	0.00226060579024486	2.85606620017524	FCGR3B
212915_at	-1.30316679821975	4.89909680512974	-3.46332523520441	0.0013334507815303	0.0341162477679781	-1.13571921913067	PDZRN3
204168_at	-1.30137054667577	10.0157288599301	-6.1858116759248	3.12899157221884e-07	0.000181997461926665	6.64832450919664	MGST2
209742_s_at	-1.2987401255048	4.17772640567038	-2.14979145676032	0.0379809922102832	0.237664840676225	-4.11754488251013	MYL2
209047_at	-1.29703239523439	5.64949463514898	-3.94048137067813	0.000335650507652984	0.014226117446455	0.134256633748656	AQP1
200696_s_at	-1.29356791247742	9.65241718549603	-3.96116005611192	0.000315734309631406	0.0137223953728912	0.190856726192924	GSN
218543_s_at	1.29289555803612	8.67276137276313	4.47798933483873	6.64537125240807e-05	0.00499773965922161	1.63847270747386	PARP12
215536_at	-1.29179426840831	5.65975304543018	-2.68159203724289	0.0107704437337609	0.116730475867849	-3.02144478217241	HLA-DQB2
201432_at	-1.29090094919382	7.26683591973578	-4.10345868944241	0.000206699778132386	0.0105128468552448	0.583370189785915	CAT
203574_at	1.2889527908083	7.49998799107896	4.67696089534056	3.60206741744659e-05	0.00342509627911117	2.20956912116293	NFIL3
226311_at	1.28685047575161	5.65289765061159	3.21714025914188	0.00264199177884816	0.0516634121990425	-1.75925695496929	ADAMTS2
219147_s_at	-1.28487136515741	7.46099915772152	-3.83334365469644	0.000460031361030617	0.0176382992036108	-0.157085825564547	NMRK1
238542_at	1.28453863961799	8.16608562039065	3.61481284211628	0.000866728674380675	0.0266526379481234	-0.740604244237591	ULBP2
225258_at	1.28195628269976	7.64125247328613	5.00963467535986	1.27956207144134e-05	0.00180192926514792	3.17647349775349	FBLIM1
222581_at	1.28030793373873	6.62042061356783	5.01057942001983	1.27578619890074e-05	0.00180192926514792	3.17923665898496	XPR1
1553906_s_at	-1.27876888434922	8.50573501325412	-2.98394404794372	0.00494489670204979	0.0745621145020883	-2.32604323860753	FGD2
209505_at	-1.27855974457271	4.47994327334359	-4.46344312469111	6.94803813477155e-05	0.00509227861955274	1.59697757205921	NR2F1
228462_at	1.27730065611344	6.44084380206907	3.6043096140538	0.000893212447132574	0.0271012156198521	-0.768259047719161	IRX2
212586_at	-1.27553258843599	8.71997139451086	-5.56655429585296	2.21807429070715e-06	0.000600362434873334	4.81614505330034	CAST
200039_s_at	1.27497707433991	8.63383478974742	6.3268130484028	2.0044677641354e-07	0.000142330227278056	7.06447601407517	PSMB2
220431_at	-1.27471062692027	5.10989374501453	-2.98953901252967	0.00487233786648688	0.0739780818800805	-2.31273955032451	TMPRSS11E
222646_s_at	-1.27373263580315	9.74465683222435	-2.59795029172371	0.0132590675044122	0.131410459059046	-3.20515494843334	ERO1L
202994_s_at	-1.2708376549691	7.28111456532761	-3.92188479263389	0.000354600578180252	0.0147772763811016	0.0834550800173677	FBLN1
214039_s_at	1.26814772376485	11.9685963806483	5.98170368357206	5.96636656570711e-07	0.000250931609215412	6.04481394638175	LAPTM4B
228057_at	-1.26798591550784	5.5236992612697	-2.18017173522538	0.0354884981592571	0.229056918643515	-4.05978124432538	DDIT4L
203131_at	-1.26642844144401	7.2019337310577	-2.70889719592772	0.0100564687080045	0.111878528592813	-2.96062558475512	PDGFRA
221667_s_at	-1.26534687152891	8.5431457225706	-3.7448573138026	0.000595491982173057	0.0208842361291289	-0.395174073314833	HSPB8
207302_at	-1.26504690245392	3.93753636178137	-2.32236963360806	0.0256515129068757	0.192664942264237	-3.78124178867135	SGCG
219288_at	-1.2647451394932	7.45920200059726	-2.82200936291006	0.00754119179736491	0.0950443938286802	-2.70438656153873	C3orf14
205542_at	1.26386199690444	6.55206964751528	3.16744665508663	0.00302495197179878	0.0559882359709202	-1.88208685443069	STEAP1
209125_at	1.26270993859029	12.8422670210938	2.48435827304728	0.0174869079846315	0.15495894555263	-3.44818611178524	KRT6A
225655_at	1.2613201917419	5.27071853054056	4.83308899506073	2.21949716062073e-05	0.00256014783242486	2.66171952992597	UHRF1
228827_at	-1.2605304859758	5.21827544340445	-3.77168247603008	0.000550798407691704	0.0198861347254367	-0.323247869949997	RUNX1T1
209351_at	1.26048260244578	13.2243748890816	2.57197957339763	0.014133259467477	0.13669484545981	-3.26138588576876	KRT14
235391_at	1.25963786831595	4.88127835227779	3.35004114327438	0.00183133526473686	0.0413240840278531	-1.42564852731189	FAM92A1
225293_at	1.25937515889168	9.27789805505414	2.8210861576749	0.00755910794510513	0.0951135706893425	-2.70650537198186	COL27A1
213423_x_at	1.25902386386946	6.68429941450566	3.37679396171787	0.00169980302338574	0.0395139159454148	-1.35762767711688	TUSC3
1552487_a_at	1.2585698004366	5.46276040123078	4.64560002673033	3.9685661132635e-05	0.00361635587071136	2.11914846484292	BNC1
205553_s_at	-1.25848154030068	3.96436219235012	-1.78594990859152	0.0820655396335899	0.353314477881658	-4.75857113085215	CSRP3
216265_x_at	-1.25766144448614	4.28729216185874	-2.53794547505231	0.0153589016348165	0.14376783887752	-3.33448178553133	MYH7
209540_at	-1.25742468330622	5.44894470506141	-2.68637392872151	0.0106421157811352	0.115954101302026	-3.01082335817038	IGF1
226810_at	-1.25470549915688	7.01304190850872	-3.78628015988231	0.000527859445289811	0.0193285217954633	-0.284014183375648	OGFRL1
209621_s_at	-1.25422975635074	5.84892578524651	-2.4816159933894	0.0176027165809937	0.15550096312386	-3.4539586657679	PDLIM3
206515_at	-1.25371632936405	5.45818990375251	-2.52343425227673	0.0159104662081662	0.14689084214357	-3.36544103348747	CYP4F3
225093_at	-1.25358430996777	8.09656022072427	-4.7623063746139	2.76536765764209e-05	0.0029472997403817	2.45633737318318	UTRN
219434_at	1.25136935957966	5.80713441460541	3.42933478556243	0.00146729616801815	0.0362686955691557	-1.22322766900748	TREM1
224818_at	-1.25125323215085	7.22026092394757	-4.08391133622622	0.000219144507625988	0.0109821514792907	0.52914927727053	SORT1
210613_s_at	-1.24903764288034	7.04982239555395	-5.21841125020673	6.64784538854689e-06	0.00114299039817233	3.78893269708766	SYNGR1
202284_s_at	1.24863532992074	9.32663425579564	3.91241456872099	0.000364646325139242	0.01503547347435	0.0576212720775642	CDKN1A
220017_x_at	-1.24745458831026	5.09966134737585	-4.86066201204272	2.03698471883979e-05	0.00243227470634574	2.74188961131594	CYP2C9
209946_at	1.24739467239639	5.0482173867921	2.6952912545436	0.0104065761751893	0.114413744697059	-2.99098264505577	VEGFC
209094_at	-1.24363089132854	7.6801659445956	-2.82324635781686	0.00751724813176363	0.0949204484074311	-2.70154688997866	DDAH1
214598_at	-1.24295106206947	4.92251208268285	-2.28216116581536	0.0281494191345124	0.202509143576245	-3.86134665035591	CLDN8
223213_s_at	-1.24227764415048	7.14598101672024	-3.74454602256499	0.000596030672505549	0.0208897288584877	-0.396007426370443	ZHX1
229152_at	1.24210479666524	4.80187566838836	1.47751856162778	0.147753094144465	0.46916155373946	-5.22311335082337	FDCSP
227238_at	-1.23947897018962	6.04211334038318	-2.63178430407375	0.0121947126717969	0.125446080024552	-3.13131817333998	MUC15
1556499_s_at	1.23925855744036	12.3515475395683	3.93735219082276	0.000338768787952156	0.0143138975898641	0.125701802492083	COL1A1
219064_at	-1.2383713580191	6.58566143244206	-3.60479866667948	0.000891962190407919	0.0271012156198521	-0.766972216162735	ITIH5
240155_x_at	-1.23837046885799	4.57278745964391	-5.06919717728708	1.06188939293098e-05	0.00161274451551393	3.35083947908608	ZNF493
201312_s_at	-1.23817521128773	5.41057697413764	-3.179674869776	0.0029261082677692	0.0548640267698095	-1.8519613052897	SH3BGRL
219684_at	1.23732623865733	4.7084459036266	3.36893558066354	0.00173747238740505	0.0401471736856354	-1.37763739421072	RTP4
204818_at	1.23696413063429	4.98287185102201	2.19866469168045	0.0340433036719553	0.223931379723792	-4.02431423801537	HSD17B2
202582_s_at	-1.23648802752843	9.88113240825589	-5.303504849914	5.08627412242868e-06	0.000952369991930781	4.03945826595152	RANBP9
217764_s_at	1.23111962580365	9.98986678296465	4.79107696667821	2.52910253368853e-05	0.0027815023168216	2.53974245006913	RAB31
201811_x_at	-1.23093807035496	7.64222486917139	-4.74338212881651	2.93252607380545e-05	0.00305541376615334	2.40153487765522	SH3BP5
200887_s_at	1.22912174561761	10.3028959112705	3.67982796744255	0.000718874844074898	0.0233261021363769	-0.568596683319674	STAT1
220225_at	1.22770022645644	6.61111724569217	3.68834149682242	0.000701417855955488	0.0230267777166626	-0.545969628357549	IRX4
230003_at	-1.22629244837753	4.15448443442412	-4.53564564746539	5.5681211069634e-05	0.00441213074671339	1.80330471642373	SLC16A7
200911_s_at	-1.22606250972297	9.96348450286582	-6.05785808566469	4.68913315786749e-07	0.000218845524882851	6.2701053383116	TACC1
226534_at	-1.22388620339483	8.33028300218343	-4.09471521632396	0.000212178614469692	0.0107117873925489	0.559105850226953	KITLG
222740_at	1.22267237367368	6.03804642113805	4.03340208547374	0.000254781857677353	0.0119367592703593	0.38948262086402	ATAD2
211748_x_at	-1.22118421270466	5.2583325756512	-5.04140761034638	1.15845346306694e-05	0.00170636789733698	3.26944735798521	PTGDS
200632_s_at	1.21972918019167	12.2257084999381	3.6564048948551	0.000769095382018013	0.0244905591216278	-0.630727738634731	NDRG1
212543_at	-1.21789176678959	9.95896745959891	-3.85510284347896	0.00043160468607306	0.0168798184628359	-0.0981806641427836	AIM1
204334_at	1.21771766683733	5.497228658649	4.14322382759701	0.0001834753829227	0.00968293104372456	0.693954883563888	KLF7
201426_s_at	-1.21743959445186	8.4035013514778	-3.24156588917624	0.00247108977374435	0.0497399956713521	-1.6984942323173	VIM
227475_at	1.21739813591486	7.97495770495047	3.47657940635015	0.00128449940207874	0.0333733037048538	-1.10147931003738	FOXQ1
202087_s_at	1.2171953426311	8.40476345123597	3.85095312675169	0.000436891107554319	0.0170256744871934	-0.109425175826014	CTSL
219681_s_at	-1.2168212782104	8.27819067678378	-2.50220452062468	0.0167500579349345	0.151345744545083	-3.41050905449281	RAB11FIP1
204924_at	1.21618547962541	5.9331095109676	5.86971162200734	8.5034134471814e-07	0.000315278293792882	5.71334818008058	TLR2
202291_s_at	-1.21344016375255	4.16285715825458	-2.78683942492054	0.00825242144591551	0.0998520228438869	-2.78478848042079	MGP
209513_s_at	-1.21260594075385	8.24761952177059	-4.80933059025326	2.38966262114572e-05	0.00268837044878894	2.59271319830555	HSDL2
219295_s_at	-1.21212522222022	4.30512564920003	-2.69770461427908	0.0103436644990508	0.113974175027328	-2.98560547141362	PCOLCE2
211343_s_at	1.21153778933097	4.83382486969039	4.60573601037735	4.48788684645596e-05	0.00386296864856738	2.00442164212127	COL13A1
202112_at	-1.21119452489994	8.31435147984309	-3.30312862289976	0.00208576964132981	0.0447388996232669	-1.54423744940447	VWF
209289_at	-1.21024214235143	8.60931662607316	-3.35247362335159	0.00181898520255453	0.0411565751149461	-1.41947547333998	NFIB
219300_s_at	1.20978519293346	4.18205373805056	3.4917007869239	0.0012307567911274	0.0323517440167743	-1.06233656879899	CNTNAP2
227657_at	-1.20967358111924	4.30829107233765	-3.50332114631047	0.00119093028107062	0.0317276251885645	-1.03219954917892	RNF150
205289_at	1.20648676932998	6.21802200390991	3.66582811892453	0.000748497164102226	0.0239462155923284	-0.605753751124635	BMP2
214761_at	-1.2050842816517	4.36877748120025	-4.18588239220761	0.000161394640322342	0.00880663868225953	0.812997097314512	ZNF423
219109_at	-1.20247295884919	5.39925454695352	-3.94612471992734	0.000330097210335281	0.0140561253700012	0.149691673045111	SPAG16
201744_s_at	1.20181909365805	7.66581950572002	3.03986667409043	0.004263207398812	0.0682468900419219	-2.19239925577147	LUM
203987_at	1.20144926777334	5.95423536979877	3.77296471965244	0.000548745426784182	0.0198382809117977	-0.319804237177987	FZD6
202747_s_at	-1.2014298313655	6.14809632885056	-5.33002871983351	4.67862422499206e-06	0.00091358492679086	4.11763396626975	ITM2A
225645_at	-1.19940041762414	10.1569207452863	-2.97418164210749	0.00507393915973578	0.0756516299035704	-2.34922010532744	EHF
201137_s_at	-1.19895546476684	7.93579313075966	-2.92180774549748	0.00582194722968981	0.082230680646678	-2.47276727875735	HLA-DPB1
1554079_at	1.19708858114557	5.66751256504656	4.59088339786156	4.69803509991389e-05	0.00393841960789944	1.96173856430336	GALNT18
229910_at	-1.19632316585706	5.94459286273048	-4.98395516025522	1.38654629167203e-05	0.00190475925872282	3.10139934530017	SHE
229367_s_at	-1.19534137735963	5.36067040923084	-3.95331761571445	0.00032314846200204	0.0139260654037868	0.169377389150693	GIMAP6
213375_s_at	-1.19512855066746	4.75347522862236	-4.30105162662424	0.000113960583746679	0.00707241193683279	1.13640147620047	N4BP2L1
206717_at	-1.19487006708659	3.86538146554288	-1.98881805171061	0.0539353792663031	0.285747757886155	-4.41295146239209	MYH8
202729_s_at	1.19464148761309	8.50922162941597	3.31889812932374	0.00199669748941315	0.0436830522423656	-1.50447315774985	LTBP1
239587_at	-1.1936136821215	4.90694564210401	-3.70721190969189	0.000664171256184034	0.0221694526446044	-0.495732780271473	TLR3
225291_at	1.19168134074931	6.37716437852132	4.83336865868541	2.21756720204296e-05	0.00256014783242486	2.66253221788502	PNPT1
224657_at	1.19019693659941	6.82597005709572	4.6284922530023	4.18374875638509e-05	0.00369649163201682	2.06988372869669	ERRFI1
206160_at	-1.19003104082876	4.45021525460269	-2.76160632764755	0.0088006133015391	0.103395462625886	-2.84207136869355	APOBEC2
224469_s_at	1.18758142521437	5.94861660910414	4.0578995723685	0.000236843465045512	0.0114656759703584	0.457142700253948	INF2
222608_s_at	1.18748704724997	5.65485288727025	3.27808248662701	0.00223506864001829	0.0466243334196872	-1.60718473428626	ANLN
218677_at	-1.18721254892775	8.32194131529971	-3.04038778960529	0.00425729286663452	0.0681802833870071	-2.19114693555189	S100A14
204748_at	1.18616733991124	3.7808326373957	2.91678309010773	0.00589890221927418	0.0829319822162036	-2.48454909163926	PTGS2
222572_at	1.18376906604293	7.45734274438146	5.2167136568687	6.6834197630323e-06	0.00114319741867307	3.78393942276173	PDP1
204036_at	-1.18316525172972	6.79525425550167	-2.84070758376321	0.00718673576685493	0.0925204802838032	-2.66137783076423	LPAR1
213007_at	1.18263258648728	7.18424114192104	6.41139997932421	1.53500148025984e-07	0.000119894579904581	7.31371700786862	FANCI
235122_at	-1.18171369799857	6.22759710169414	-2.20799038097339	0.0333345427614354	0.22123890816721	-4.00634176348604	HIVEP3
201141_at	1.18079869468395	10.7377267437971	3.1401155054965	0.00325743900264463	0.0581647542356614	-1.94918217762042	GPNMB
204446_s_at	-1.18056604955598	7.0805720517062	-2.77309353138675	0.00854698676130885	0.10174319642381	-2.81603570734317	ALOX5
228098_s_at	-1.17956980643242	7.19464593177572	-3.71605273869296	0.000647385524371304	0.0218897981106995	-0.472157423089778	MYLIP
202088_at	1.1779720539272	10.5331669068178	4.63603144444394	4.08753875114955e-05	0.00364885051914548	2.09158872967943	SLC39A6
218168_s_at	-1.1766732212763	7.86818382430083	-3.13514420164562	0.00330150545204125	0.0586261158136912	-1.96135062748978	ADCK3
223044_at	-1.17598116297912	8.84066090933207	-2.5110675912241	0.0163947420515638	0.149582963232557	-3.39172649717837	SLC40A1
219508_at	-1.17598001728948	5.66377194872623	-2.34512691500877	0.0243277765597331	0.187276220735441	-3.73544368942485	GCNT3
209774_x_at	1.17412739991824	4.54989212484558	3.14726898281703	0.00319500565630851	0.0576334326158587	-1.93165303259263	CXCL2
223687_s_at	1.1739597966359	8.71967040032809	2.68311185763187	0.0107295032818728	0.116465275349692	-3.01807036570987	LY6K
218517_at	-1.17376783884361	6.62560594440227	-5.52629150922367	2.51893534017364e-06	0.000654367467182483	4.69709872091614	JADE1
221916_at	1.1730835948009	5.53434265161387	2.24299878490027	0.0307896038288321	0.212044538271998	-3.93835658479744	NEFL
212441_at	-1.17231475413207	8.32144962581006	-5.52031797482111	2.56691166331739e-06	0.000654367467182483	4.67944053212631	KIAA0232
210072_at	-1.17161732302126	4.44392899890161	-3.07129383241143	0.00392003037542929	0.0649281008108441	-2.11664856506829	CCL19
211719_x_at	1.17143858456376	8.91981536260772	1.91135410405297	0.0635004096252262	0.310630868937532	-4.54852242919436	FN1
226275_at	-1.17054915966428	8.85804946860035	-2.69042894010779	0.0105344034768034	0.115332100539492	-3.00180655294513	MXD1
201818_at	1.16986887625433	5.66122138766626	4.74284454692317	2.93741747709911e-05	0.00305541376615334	2.39997878947091	LPCAT1
228256_s_at	-1.16756428910641	5.78402849512749	-4.3408089913809	0.00010100177365207	0.0065741333028892	1.24868965576456	EPB41L4A
206481_s_at	-1.16669595187205	4.75473889729055	-3.94974943773585	0.000326577558366857	0.0139715399090046	0.159610148922561	LDB2
201266_at	1.16536082146334	7.98492614159233	3.4173585292717	0.00151745061390056	0.0370717660031337	-1.25395646921502	TXNRD1
206008_at	-1.16456883082661	8.81850643888589	-1.65925096100871	0.10527307516293	0.400292467107114	-4.95856646809962	TGM1
218858_at	-1.1615183543343	4.54190160391678	-2.98122422458362	0.00498053474206142	0.0749547858580259	-2.33250497904338	DEPTOR
208131_s_at	-1.15862951305097	5.22290196714233	-3.91279407340015	0.000364238491884648	0.0150299921085231	0.058656043337848	PTGIS
227702_at	-1.15851507345522	4.89295877348168	-2.4686064039576	0.0181616994092094	0.158530589315799	-3.48128229335472	CYP4X1
231192_at	1.15613436411025	5.76640803498019	3.50940803272302	0.00117056544584018	0.0314808980577038	-1.01639379786343	LPAR3
218796_at	1.15463040345479	9.05702262309396	3.50059485638294	0.00120016150129214	0.0318229049869775	-1.03927451221588	FERMT1
227061_at	-1.15421735994784	5.40768665069471	-3.85785315791236	0.000428135243308138	0.0168150628071502	-0.0907253710626801	LINC01279
209200_at	-1.15417298871019	5.79325859618824	-2.57443763712141	0.0140483086914422	0.136326533758193	-3.25608048201399	MEF2C
225618_at	-1.15320545631743	6.98725035616909	-5.7085720867191	1.41575206760924e-06	0.000447815747160833	5.23633705423798	ARHGAP27
229740_at	-1.15263411834462	7.56507675254096	-4.08735991434274	0.000216897112586301	0.0108996779693529	0.538708261661594	SMIM5
204078_at	1.15241151242743	6.32468211436559	5.1365601153116	8.59689732570159e-06	0.0013624213370514	3.54840676632388	LEPREL4
221020_s_at	1.151820818665	5.67235970650515	3.86207926993294	0.000422856794429467	0.0166688502057903	-0.0792653636260434	SLC25A32
221081_s_at	-1.15118744405621	8.17359227147092	-4.38419589551463	8.85069027686665e-05	0.0060699467730409	1.3715863277616	DENND2D
228040_at	-1.15074130354906	6.47639303637154	-4.484276956729	6.51859056826045e-05	0.00493634264985651	1.65642053260549	GLIDR
206632_s_at	1.14907466177964	6.60337124333866	2.37074861436492	0.0229113319172391	0.18094906220581	-3.6834873942056	APOBEC3B
204404_at	1.14806585160546	5.88333376234495	2.60357131162708	0.013076522885775	0.130443147013272	-3.1929333563781	SLC12A2
204994_at	1.14694604182948	7.75548625006182	2.57715116953902	0.0139550730737197	0.135885670253538	-3.25021961292254	MX2
219181_at	1.14655479001439	3.71714235770767	3.40515232950082	0.00157025450253699	0.0378209977648501	-1.28521881880013	LIPG
203290_at	-1.14619233536724	5.29280725297655	-1.59104657930373	0.119860483704905	0.426302832622357	-5.06098715315178	HLA-DQA1
218684_at	1.14518694333206	6.74007162944556	5.38824045849888	3.89436714542593e-06	0.000822102408016073	4.28933238627905	LRRC8D
209828_s_at	-1.14436702424394	4.75617594107422	-4.77286506947904	2.67622927532307e-05	0.00288605198477887	2.48693442786985	IL16
227955_s_at	-1.14198499547436	6.7148165868577	-3.42932619010008	0.00146733158845857	0.0362686955691557	-1.22324974291016	EFNA5
203666_at	-1.14161257358821	6.49318470595355	-3.80527232654533	0.000499396017096011	0.0186308529508871	-0.23287282701101	CXCL12
225465_at	-1.14112707808343	6.90438262188083	-6.72515620466867	5.72044420227539e-08	6.27647106584234e-05	8.23472450686475	MAGI1
219476_at	-1.14040702645921	9.21354597015023	-3.15787016441351	0.00310456259551984	0.0568459343302235	-1.90563377529798	C1orf116
202458_at	1.13771501997166	6.80524651187313	3.4123729017657	0.00153880975551587	0.0374430010604497	-1.26673249536154	PRSS23
229623_at	-1.13699111103472	5.61977802626145	-2.73151353444041	0.00949854092791554	0.10815055956534	-2.90994085313706	TMEM150C
243754_at	1.13486465445567	5.80147193333927	5.55741489467147	2.28305965050929e-06	0.000614249542293778	4.78911839366278	CTA-384D8.35
219090_at	-1.13422559132647	7.90810844348379	-2.76359739561284	0.00875615750550139	0.103102403468312	-2.83756367499783	SLC24A3
212631_at	-1.13389554260653	8.1419530499619	-4.1920485193279	0.000158425879060227	0.00868993251817457	0.830238553487123	STX7
210052_s_at	1.13304080870147	5.85687642561759	4.28276481660841	0.000120455316181861	0.00731766045804807	1.0848616957866	TPX2
202644_s_at	1.13255072044124	7.30828398561566	3.55004325732222	0.00104293790538284	0.029499549910402	-0.910535313322479	TNFAIP3
200755_s_at	1.13194678449511	5.77855422488676	6.71553091957497	5.89586851837322e-08	6.32071786749129e-05	8.20656498301452	CALU
204259_at	1.13079988582753	4.67435740853766	2.29395407962292	0.0273951062205213	0.199179828865509	-3.83796065056986	MMP7
202068_s_at	1.13068403499711	8.46775144189951	3.41808311993258	0.0015143700826134	0.0370395864887953	-1.2520988621767	LDLR
209667_at	-1.13065560380709	10.2287808042475	-3.12952587191202	0.00335198636224853	0.0591831777195582	-1.97508954337106	CES2
1553924_at	-1.13009499858939	3.55214497871624	-5.24082836100024	6.19535274515797e-06	0.00108193791935916	3.85488776555119	FMO9P
230866_at	-1.12985708137497	4.65291851578557	-4.92018201431555	1.69209193329244e-05	0.00217171658339822	2.91524174156516	CYSLTR1
218204_s_at	-1.12936317978675	7.77445266018544	-3.84076830780464	0.000450133393230646	0.0173561659202296	-0.13700179966838	FYCO1
213547_at	-1.1292051577865	5.25592926388086	-2.23212742120335	0.0315606943574726	0.214464344218988	-3.9595554710697	CAND2
225314_at	1.12919911512979	9.09199897181387	4.18214469396659	0.000163220605711875	0.00887086144860513	0.802550090638094	OCIAD2
205239_at	1.12794223907324	6.47015553178672	2.33837002874139	0.0247142376892	0.188722199114108	-3.74907612297767	AREG
212805_at	-1.1275782381712	5.83799180975193	-1.92804288793521	0.0613246625019374	0.30481144748122	-4.51968535775707	PRUNE2
222549_at	1.12741457879823	8.96462938059558	2.68910002310108	0.0105695916508754	0.115459322421358	-3.00476256044659	CLDN1
225794_s_at	-1.12698427554588	9.99596517274124	-5.92480824568686	7.14306875933056e-07	0.000278962346011713	5.87643564994163	SMDT1
203632_s_at	-1.12597991374249	5.75327831154384	-2.44597629000587	0.0191726692246775	0.163281260102685	-3.52856704837982	GPRC5B
217707_x_at	-1.12554135539085	8.67633785322432	-3.14178197960333	0.00324279214971747	0.0580169047073962	-1.94510062090671	SMARCA2
244741_s_at	-1.12487142899196	4.56259361085759	-3.92537208487855	0.000350969528873222	0.0146594797487727	0.0929743126699876	ZNF667-AS1
205016_at	1.12385407230695	7.05335266568028	4.6357623189553	4.09093530860549e-05	0.00364885051914548	2.09081378280943	TGFA
236523_at	-1.12305395110774	3.73387658415933	-1.93863587279715	0.0599771845673589	0.301675468985366	-4.50127536013423	LOC285556
218024_at	-1.12203125897936	8.24751989225924	-4.80727611343351	2.40496935268883e-05	0.00269450203602995	2.58674919103527	MPC1
217272_s_at	-1.12185199938071	9.24867501290859	-1.89800388898877	0.0652883256510003	0.314543108906185	-4.5714429079945	SERPINB13
228993_s_at	-1.12162155166656	7.42244408831649	-7.2776252187138	1.02092217989847e-08	2.14688154561341e-05	9.83827781270704	BBIP1
230250_at	-1.11912035028376	4.91864714286765	-3.54804914667134	0.00104887593558596	0.0296062425287364	-0.915743887410821	PTPRB
240233_at	1.11907897587085	6.84349704007894	4.27122730228053	0.000124738071110603	0.00746176590587772	1.0523800407198	NUP50-AS1
213050_at	-1.1189520855635	6.0306953833549	-3.105686539539	0.00357442090375457	0.0614951110487039	-2.03322789034456	COBL
205951_at	-1.11687984319731	3.97473351473292	-1.34517523731713	0.186518240253961	0.521257656199413	-5.39858827596336	MYH1
204612_at	-1.11685816628107	5.70606760680816	-2.50137241153439	0.0167837750700944	0.151486620240119	-3.41227004653865	PKIA
227337_at	-1.11643532908694	6.30439088262394	-2.78762577937229	0.00823585923780519	0.0997774437906046	-2.78299790815121	ANKRD37
228841_at	-1.11393009445952	6.25416856985867	-5.52062105107052	2.56445572416437e-06	0.000654367467182483	4.6803364207833	LYRM7
220289_s_at	-1.11381883168223	8.27536777189598	-2.64167759849584	0.0118986932335792	0.123454719507171	-3.10960490542487	AIM1L
227357_at	-1.11372284620996	7.9640017070785	-4.54522619954494	5.40659649284609e-05	0.00430695554059109	1.83074841147631	TAB3
202393_s_at	1.11299545282332	7.92871164420289	4.56103583625868	5.15007920753348e-05	0.00419643190271078	1.87606826759053	KLF10
212328_at	-1.1128967115258	7.53968777943168	-2.27910048428772	0.0283482074598438	0.203144547209857	-3.8674013800232	LIMCH1
203484_at	1.11265824824744	8.72107112949888	4.86213694026709	2.02765144983605e-05	0.00243227470634574	2.74618054069572	SEC61G
219666_at	-1.11212144370734	7.36849616282989	-3.2699514171397	0.00228568809358989	0.0473012855855515	-1.62756454658022	MS4A6A
208079_s_at	1.11177179355384	8.62924918274469	4.22060196597725	0.000145360252709453	0.00832430322583082	0.910189304751166	AURKA
221641_s_at	1.11068519660111	7.84292376436095	3.58065285139135	0.000955747617946049	0.0282689531032578	-0.83040840669907	ACOT9
208002_s_at	1.10953214385961	7.4483056419517	4.32314559644096	0.000106570275123788	0.0067989845885567	1.19876291881897	ACOT7
242761_s_at	-1.10953098225863	7.13557771035734	-3.53001241126505	0.00110408252107456	0.0303506108261223	-0.962791329610923	ZNF420
206858_s_at	1.10930557593606	4.67967102461198	4.11382652500681	0.00020038183650274	0.0102968767958528	0.612166265579989	HOXC6
228499_at	1.10905402221775	5.829266127884	3.78701933502933	0.000526722843708552	0.0193019916084216	-0.282025801337435	PFKFB4
203791_at	-1.10876522556812	5.89083833156862	-3.66692525223243	0.000746133826933955	0.0239008888939417	-0.602844163082249	DMXL1
212190_at	1.10841010208195	7.47762887653968	2.5804863904252	0.0138412544552394	0.135065248499057	-3.24301013522953	SERPINE2
221045_s_at	-1.10826167624967	5.93513527179092	-5.63538470875657	1.78441556492408e-06	0.000525782089468384	5.01975019899606	PER3
209863_s_at	1.1076276501187	8.33570785627395	4.19556165288984	0.000156758381404621	0.00865733788211886	0.840065652641353	TP63
203453_at	-1.10594279320468	9.46727969161897	-2.17821078408285	0.0356448903819652	0.22933447653965	-4.06352857874413	SCNN1A
213139_at	1.10508271924417	5.71479502500967	3.797547820385	0.000510788621680472	0.0189081705418956	-0.253686198345947	SNAI2
217525_at	-1.10134209329583	5.05845110436137	-3.56266237042987	0.00100610373879947	0.0290436757755337	-0.877541949757	OLFML1
218656_s_at	-1.10112768003929	7.6098536677203	-2.80204338060822	0.00793762298638567	0.09776305173527	-2.75011041243015	LHFP
236225_at	-1.10042896045601	7.1185116221319	-2.77178991640013	0.00857542386169676	0.101882072933131	-2.81899388021877	GGT6
209656_s_at	-1.09954789939904	4.97796241338273	-2.34423117465778	0.024378693601338	0.187436040612562	-3.73725257025738	TMEM47
228268_at	-1.09925712270076	6.66573877525965	-3.12851284701146	0.00336116581478138	0.0593194773799781	-1.97756526493508	FMO2
223028_s_at	-1.09819105834002	7.40143996229003	-4.59652382588773	4.61711157294337e-05	0.00391890762461215	1.97794385359416	SNX9
210467_x_at	1.09776702873242	3.8654647472675	2.08182937429071	0.0441240363991313	0.257578655789291	-4.24447594592692	MAGEA12
225806_at	1.09743443436134	8.19454561180249	3.72580682123635	0.000629341537061366	0.0215251039592321	-0.44611789354715	AJUBA
238077_at	-1.09694156973441	6.64053437127506	-4.46486806133316	6.91780031627007e-05	0.00508647783636262	1.60104075682434	KCTD6
227782_at	-1.0962496364303	7.24479285005091	-3.8400869696557	0.000451033025070663	0.0173785980590123	-0.138845523944523	ZBTB7C
228033_at	1.09577464318361	5.23690016060959	3.38025898253125	0.00168344248743628	0.0392839172004176	-1.34879704366241	E2F7
225275_at	1.09575141426434	6.78385687102859	2.62439051404892	0.0124203565580347	0.126766911781646	-3.14750948998496	EDIL3
210029_at	1.09565286287276	5.06195733002283	2.38382621756867	0.0222174483990301	0.178245699020779	-3.65680883199883	IDO1
225612_s_at	1.09535902673974	8.40413735093487	3.41517011256558	0.00152679092649265	0.0372002201007065	-1.25956561522323	B3GNT5
219474_at	1.09480855125057	5.80783672212245	4.85996907953791	2.04138421710069e-05	0.00243227470634574	2.73987378648053	C3orf52
202613_at	1.09409334966776	6.26322777860547	4.82822822098083	2.25330783625491e-05	0.00258280096325445	2.64759586465189	CTPS1
227917_at	-1.09385811601268	5.47765134785324	-4.47351480605603	6.73706679072866e-05	0.00503897574258672	1.62570451119176	LOC100506990
226117_at	-1.09334721340708	7.34483936207	-4.24808673623811	0.000133782144458447	0.00783980573233181	0.98731703002818	TIFA
234464_s_at	1.09162474300869	7.41234714503872	6.10536940751664	4.0349768821507e-07	0.000202261485481039	6.41059695158125	EME1
201300_s_at	1.08983625236637	11.3958770784921	6.70700052943091	6.05585611683607e-08	6.3673833305387e-05	8.18160315336902	PRNP
228873_at	1.08892847164344	4.24069827043653	2.19218270559579	0.0345437981306934	0.225729910696266	-4.03677199071639	COL22A1
204455_at	1.08863658533004	7.9320712317977	2.74104516985306	0.00927211077748938	0.106816826118675	-2.88849659012074	DST
229909_at	1.08323490340399	5.58312093656461	4.36989014467577	9.24492383792698e-05	0.00622495333545145	1.33102381946625	B4GALNT3
240734_at	-1.08259639325421	3.2040627709736	-4.47014550880731	6.80693284982267e-05	0.0050497836304485	1.61609244558847	LOC100507221
223642_at	1.08106699900688	3.99400018691966	3.56120350630243	0.00101029720421437	0.0290799704719421	-0.881359092843372	ZIC2
202870_s_at	1.07877194563639	6.5797424258498	3.51416033556819	0.0011548985958356	0.0312594459046096	-1.00404421428131	CDC20
205899_at	1.07763968372129	3.79522940049523	2.95804549797276	0.00529419082165796	0.0776864957525896	-2.38742754192638	CCNA1
213169_at	-1.07726189474877	5.6883953237132	-3.60957578506246	0.000879837872058286	0.0268593722248949	-0.754398014539106	SEMA5A
212914_at	-1.077183939381	5.6965122552241	-4.43022084998569	7.69102192639004e-05	0.00546822657770319	1.5023478833517	CBX7
212070_at	1.07700633488239	10.1029242242299	4.91492162648902	1.72008737070279e-05	0.00218322275001573	2.8999052028789	GPR56
201761_at	1.07573401681455	9.33170810978744	5.32555987075135	4.74495576959149e-06	0.000919966158519201	4.10445994996206	MTHFD2
226609_at	1.07559182116449	4.3280517870863	4.04927006271553	0.000243017352019536	0.0116246489253439	0.433291429121121	DCBLD1
218546_at	-1.07504943650613	5.89044309895021	-3.12759963675895	0.00336946118827229	0.0593531988581741	-1.97979665641113	C1orf115
214639_s_at	1.07459286818242	4.62570903005056	4.75623317483315	2.81796044444072e-05	0.00298589241986633	2.43874495556893	HOXA1
211990_at	-1.07282865929654	11.0634911486589	-2.29987177609952	0.0270234640268505	0.197755351630887	-3.82619156609519	HLA-DPA1
219281_at	-1.07231130685213	7.35190980431126	-5.69682043392077	1.46936115693237e-06	0.000456462052586804	5.20155498469035	MSRA
1555501_s_at	1.07087443343047	5.39007527895402	4.54921959987964	5.34063908444217e-05	0.00429176096519583	1.84219204044568	RSRC1
201612_at	-1.06997536612006	9.6180503502841	-3.95164604449555	0.000324750496384602	0.0139260654037868	0.164801337135541	ALDH9A1
219165_at	-1.06975841489504	7.06856968719053	-5.48397621041063	2.87905394245812e-06	0.00069344614230792	4.57203611882721	PDLIM2
239057_at	-1.06902874497851	4.54024702912381	-1.89090904282605	0.0662559399962463	0.316406170888671	-4.58357012594611	LMOD2
227780_s_at	-1.06880998948966	5.88684494104828	-4.39925467531924	8.45353087901639e-05	0.0058580076148317	1.41432616146454	ECSCR
224839_s_at	-1.06830211578325	7.26250270695842	-3.32207147792483	0.00197921713497988	0.0434418694721096	-1.49645907697328	GPT2
209408_at	1.0678685516288	7.78840577236776	4.08184592240677	0.00022050137086906	0.0110200296638628	0.523425629304349	KIF2C
204214_s_at	1.06707561005731	7.42114650614616	5.87150165982241	8.45538877402402e-07	0.000315278293792882	5.71864708126114	RAB32
229927_at	1.06510504501498	4.27740946598822	2.65750858990996	0.0114387591693933	0.120899701833864	-3.07474518873244	LEMD1
204068_at	1.06232757855073	7.62018341564291	4.857897178227	2.05459506233902e-05	0.00244206489203013	2.73384670410421	STK3
202066_at	1.06179647093602	9.17492534750514	3.06169353280284	0.00402199566952484	0.065977381707552	-2.13983739491721	PPFIA1
213975_s_at	-1.06174363618344	8.283535517262	-1.49518658637983	0.143100356829129	0.462308052178949	-5.19857751774246	LYZ
219100_at	-1.06146981663273	7.96821071753844	-4.71697498474051	3.18256893009232e-05	0.00320454799728909	2.3251423377327	OBFC1
213258_at	-1.06137469785179	5.61232913165509	-3.10366313679739	0.00359392960462329	0.0618112932157215	-2.03815066099924	TFPI
213888_s_at	-1.0601482989689	5.26144833370167	-2.51094181202589	0.0163997359618293	0.149582963232557	-3.39199337514029	TRAF3IP3
202388_at	1.05994235166295	7.83224943823485	3.19667291130705	0.0027937869589193	0.0533068460822211	-1.80997650601691	RGS2
204136_at	1.05774732891188	7.74536943260429	3.28476630165468	0.00219426018899351	0.0461427599358539	-1.59041185192888	COL7A1
230440_at	1.05767166681599	5.82395823061277	2.82135315878361	0.00755392232541506	0.0951135706893425	-2.7058926342999	ZNF469
1557016_a_at	-1.05739091167436	5.39819732839517	-3.79989674863522	0.000507297894598745	0.0188299473096988	-0.2473590040265	C1orf177
219454_at	1.05717543227286	7.00337185529599	2.72388015870111	0.00968356124645066	0.109399586303715	-2.92707890362138	EGFL6
206571_s_at	1.05613263894198	7.65551370447688	4.29722503922605	0.00011529060532689	0.00710655450535252	1.12561085500868	MAP4K4
209447_at	-1.0556968174125	4.06287015061653	-4.04553689460834	0.000245736557909946	0.0117142102127124	0.422979052929766	SYNE1
224836_at	-1.05497385407806	6.47897479045734	-3.14274614952904	0.00323434643794507	0.0579382917447801	-1.94273859517152	TP53INP2
205603_s_at	-1.05350124721199	6.01764244924338	-5.10388714535609	9.52480422920499e-06	0.00148367142801078	3.45253479790214	DIAPH2
222892_s_at	-1.05285440417518	8.20658034148416	-2.52971115301382	0.0156696988391898	0.145605163839684	-3.35206472513724	TMEM40
220945_x_at	-1.05133561443379	6.18240244454812	-2.47899691380921	0.0177139743132516	0.156085664073655	-3.45946765093014	MANSC1
203224_at	-1.05078152654654	7.75357094433863	-4.06429654440987	0.000232365776506944	0.0113535288923299	0.4748354405558	RFK
207602_at	-1.04887490328961	8.89633617704511	-1.76696907543359	0.0852407065691301	0.360025927513881	-4.78932568285803	TMPRSS11D
203560_at	1.04860389447975	8.61318265151545	3.08635293272208	0.00376498873247246	0.0635969073759796	-2.08018881067741	GGH
202786_at	-1.04857464169257	7.54078095557976	-3.06975722549553	0.0039361850867042	0.0650970718740327	-2.12036299176647	STK39
227196_at	1.04839718228377	4.57870898494588	3.62030285182	0.000853188405871552	0.0263399639136234	-0.726134231516963	RHPN2
206393_at	-1.04808912050276	5.16445143780772	-2.53599815417186	0.0154318880864766	0.144116710229808	-3.33864355512328	TNNI2
202682_s_at	-1.0477453381237	9.06408570175604	-3.33578233199827	0.00190535513775924	0.0424037844647527	-1.46178658904305	USP4
205913_at	-1.04515558999543	4.20536520931537	-3.07694340085364	0.00386117157048471	0.0644806217520622	-2.10298255273337	PLIN1
212675_s_at	-1.0440551586341	7.26630886697095	-3.5885811015613	0.000934334348259747	0.02786946562526	-0.809601355046585	CEP68
205339_at	1.04368550029039	5.27195072286822	6.16863370490532	3.30356172882766e-07	0.000183342666630993	6.59757579576141	STIL
205498_at	-1.04320153815217	4.92890698749261	-2.49030484141299	0.0172381616657179	0.153776552304312	-3.43565292347489	GHR
217627_at	-1.04315490364501	7.45531877539	-2.87552870916272	0.00656771912700498	0.0880338424292712	-2.58080440151577	ZNF573
235649_at	-1.04311811494799	4.4648992413329	-4.06378791911823	0.000232718757550319	0.0113606232759497	0.473428311872444	ADAMTS8
228186_s_at	-1.04302778062767	5.42334082244983	-3.25148175526915	0.00240475494284081	0.04882286539169	-1.67375486670724	RSPO3
213134_x_at	1.04170387515019	8.20299888618814	4.34940496862858	9.83960564883697e-05	0.00647389216426187	1.2730091952302	BTG3
222752_s_at	1.03977851194676	5.70180812455003	5.38688775500615	3.91101332598524e-06	0.000822104863516039	4.28534067076774	TMEM206
218966_at	-1.03926758403766	5.89882597838134	-2.64602207613208	0.0117708056466162	0.122701391559341	-3.10005242849888	MYO5C
200710_at	-1.03880090096321	8.70018041794765	-5.41811616139374	3.54418023801172e-06	0.00078416075149495	4.37751391382507	ACADVL
219747_at	-1.03863475738586	4.09760271925503	-5.42154233708352	3.50608021783921e-06	0.00078416075149495	4.38762912839206	NDNF
228220_at	-1.03832943407137	5.58320621883131	-4.71755262914171	3.17688056845699e-05	0.00320454799728909	2.3268123811893	FCHO2
208383_s_at	-1.03749320532809	3.46747408828545	-2.73775012373905	0.00934981444394724	0.10720641922375	-2.89591533913085	PCK1
210986_s_at	1.03708907812222	10.5576900261809	2.65764197532473	0.0114349545921682	0.120882858145166	-3.07445087751262	TPM1
203744_at	1.03660948363914	6.50001462002471	3.52861335632716	0.0011084795080476	0.030429082455649	-0.966435810171844	HMGB3
223832_s_at	-1.03475994777152	10.4170928243361	-2.03250318786198	0.0491129887412181	0.271759200427699	-4.3345865185894	CAPNS2
223279_s_at	-1.03435203773413	7.65167082784059	-3.90353885669612	0.000374312078535133	0.0152841769185276	0.0334318860543066	UACA
202920_at	-1.03321807279971	3.45650300444763	-3.09263227229304	0.00370206612159206	0.0629133982103382	-2.06495511218831	ANK2
214180_at	-1.03268293225274	4.86571805700271	-4.71836328697476	3.16891452232262e-05	0.00320259522195913	2.32915617295141	MAN1C1
203335_at	-1.03112151188666	5.71484135167783	-1.95474559403674	0.0579769011381914	0.29615664737937	-4.47312044751495	PHYH
204595_s_at	1.03082818374836	5.93711356077153	3.43577782674266	0.00144097458479209	0.0358211614691182	-1.20667348993615	STC1
215446_s_at	1.03020787602788	4.97941194261605	2.24766688937067	0.0304636935449416	0.210667013117285	-3.92922994728405	LOX
206976_s_at	1.02951009649774	9.38295369780359	4.55651943573047	5.22211144159449e-05	0.00424248058052272	1.86311742690651	HSPH1
220149_at	-1.02942724347892	4.10296740146167	-5.21099813330625	6.80458904548015e-06	0.00115247476569785	3.76712928809373	C2orf54
223366_at	-1.02889949065838	7.01603559847904	-2.54264059412337	0.0151842235137625	0.142743710559656	-3.32443830486778	ZNF704
205826_at	-1.02759609324644	5.26936793585354	-2.47254343628213	0.0179908550643785	0.157586206707728	-3.47302426182215	MYOM2
205046_at	1.02757082968522	5.67939120717962	5.53747903895679	2.43147468412106e-06	0.000642226465479802	4.73017270346744	CENPE
223822_at	-1.02668751122386	5.80007759717044	-2.80263861447046	0.00792552900938013	0.0976844676708428	-2.74875029317905	SUSD4
204527_at	1.026279726303	5.46682196968367	4.42874610368044	7.72575278835653e-05	0.00547867099485594	1.49815188010859	MYO5A
219077_s_at	-1.02619970197059	8.00472291424399	-2.90546675860489	0.00607572023992426	0.0841839848245968	-2.51103755282062	WWOX
219209_at	1.0253402847331	7.58189104013191	2.45570525249896	0.0187319321119727	0.161007449806966	-3.50827694369231	IFIH1
219243_at	-1.02342034013239	6.35407500706717	-4.32621246003625	0.000105582289656427	0.00676744927069423	1.20742712617801	GIMAP4
231769_at	1.02334720911707	5.30211187326985	3.29476586416701	0.00213452996838987	0.0454106716037806	-1.56528381801595	FBXO6
227209_at	1.02270105420564	5.17304839335676	2.43173132160941	0.019834997390483	0.166157322766063	-3.55817103336243	CNTN1
227599_at	1.02259710727594	6.92015744763399	4.60481714932183	4.50061459375843e-05	0.00386296864856738	2.00178004984074	MB21D2
222919_at	-1.02253096127666	3.780921350356	-1.56924102945977	0.12485769259804	0.434759542911595	-5.09294323736991	TRDN
221404_at	-1.02191463918941	4.10867534942428	-5.28263808155943	5.43164531786606e-06	0.00100037715305074	3.97798367122649	IL36A
203304_at	1.02143759200561	5.49106408990643	3.12948454963552	0.00335236033648782	0.0591831777195582	-1.97519053946699	BAMBI
228766_at	-1.02127953154187	4.85045773045968	-1.95633434936355	0.0577827891635668	0.295812172052249	-4.47033354287906	CD36
206373_at	1.01951417366716	4.81695935790672	1.70103386453573	0.0970829935319851	0.384011564634887	-4.89399663353151	ZIC1
227530_at	-1.01914576460055	5.52700199039341	-3.51289139257451	0.00115906208249658	0.0312946762274076	-1.00734255528552	AKAP12
209343_at	-1.0175855109535	6.24304802624975	-3.06893225362252	0.00394488411384208	0.0652014930242792	-2.12235673946134	EFHD1
210064_s_at	1.01707091724305	6.07592454555705	1.26128187364331	0.214872851841138	0.5539977747647	-5.5020931560124	UPK1B
201791_s_at	1.01667513169636	7.52043040028581	3.38892819351855	0.00164316658634464	0.0388191440466239	-1.32668296218535	DHCR7
230740_at	-1.01645720050711	6.566768636212	-3.16265446826754	0.0030645450455294	0.0564152147249841	-1.89387505172784	EHD3
207148_x_at	-1.01625023179548	3.76313257665934	-1.69452755984495	0.0983224100954258	0.38666062223037	-4.90414158512354	MYOZ2
203680_at	-1.01511854062902	3.88616635272088	-2.39813203662823	0.0214802010907122	0.174461555267208	-3.62750206883427	PRKAR2B
213702_x_at	-1.01487797902231	10.537310938553	-4.47168572611766	6.77490683303934e-05	0.00504656718115021	1.62048619109093	ASAH1
201995_at	1.01469996271938	7.20804025641118	4.42977874011358	7.70141766204319e-05	0.00546850663210664	1.50108993404406	EXT1
206460_at	1.01457361944783	4.8085063452561	3.04435700619718	0.00421249638612595	0.0679204482192381	-2.1816041278216	AJAP1
218191_s_at	-1.01454964604071	7.65620409819509	-4.68727546847557	3.48898309836102e-05	0.0033762858566883	2.23933936031507	LMBRD1
1566342_at	1.01380496655455	7.59492862904	2.8923103319909	0.00628752414555926	0.0857496589320161	-2.54175257710127	SOD2
213737_x_at	-1.01215500019491	8.75674473635629	-3.62913012775534	0.000831843650536072	0.025944695717661	-0.702846825888486	GOLGA8N
223623_at	-1.01172142816459	3.92775216127245	-2.72812554245136	0.00958025208400025	0.108718963660148	-2.91755129863794	C2orf40
212314_at	1.01072724227753	7.07681699993927	2.33486706699556	0.0249167582483065	0.189720743536861	-3.7561321208794	SEL1L3
213421_x_at	-1.01063837889449	6.72271616738422	-2.32312537569838	0.0256065334959779	0.192497898926521	-3.77972620104017	PRSS3
225941_at	-1.01005464694194	6.25805357578631	-3.52218081249483	0.00112891331034225	0.0308137390010448	-0.983183295247888	EIF4E3
209106_at	-1.00911073182758	6.47898779047654	-4.55736951909535	5.20847808045921e-05	0.00423770147394505	1.86555480065832	NCOA1
204825_at	1.00843047774587	7.76855775965622	3.74152312629875	0.00060128637223958	0.0210039161078714	-0.404098401576446	MELK
226303_at	-1.00828200692815	4.47978236578856	-4.68011323683188	3.56712828123835e-05	0.00339813033736679	2.21866590199197	PGM5
208836_at	1.00764878897384	11.9430268640731	4.54974747641733	5.33197983662122e-05	0.00429176096519583	1.84370493705111	ATP1B3
203138_at	1.00728296115873	6.07756386776989	3.25372724270343	0.00238997016356219	0.0486129533827243	-1.6681467997013	HAT1
1558152_at	1.00692412983673	7.40471271259094	4.10962487503656	0.000202919188171838	0.0103784907514455	0.600493306974219	LOC100131262
205499_at	-1.00337033479113	5.35850708048906	-2.79188844414411	0.00814661568668096	0.0992239279726625	-2.77328590008272	SRPX2
203184_at	1.00326830366995	3.90140212336428	2.23140327068345	0.0316126638344144	0.214584741683834	-3.960964768517	FBN2
212899_at	-1.00289311506366	7.69497294043691	-5.50519499741108	2.69248232553437e-06	0.000671211232652176	4.63474088167533	CDK19
238617_at	1.00212150219764	5.1087819408458	3.41714866896816	0.00151834393554559	0.0370770230799264	-1.2544944430411	KIF26B
202043_s_at	1.00124853845556	6.47773059800125	5.30823551705295	5.01106404956772e-06	0.000941511776323419	4.05339848383063	SMS
226237_at	1.00111126109826	6.78708498993586	1.86440038473692	0.0699806488475699	0.325301137199531	-4.62855029608354	COL8A1
1568868_at	1.00055725544044	4.12696096427479	2.85295327795966	0.00696308681122335	0.0908357031015047	-2.63311302993457	CYP27C1
226858_at	1.00045736576438	6.69310462845578	5.0062677265832	1.29310908190863e-05	0.00180965333138424	3.16662662893426	CSNK1E
242204_at	1.00009842960505	6.03862839151963	3.11495451021556	0.00348633609999453	0.0606030767614667	-2.01065599676761	WFDC5
210825_s_at	-0.99924256507629	10.2051076913397	-4.15953373469855	0.000174704985473943	0.00933723859314549	0.739419517463864	PEBP1
209692_at	-0.998886057150784	5.65708278532068	-3.2126649836109	0.00267449785297324	0.051973537212089	-1.77036237673469	EYA2
202107_s_at	0.998160552252467	7.39955263590074	3.57119263974816	0.00098191689033363	0.0286174338907203	-0.855207435321464	MCM2
213358_at	0.99815470884642	6.37356863438192	3.40929830570661	0.00155212488421062	0.0376274479627152	-1.27460661669631	MTCL1
241014_at	-0.998132576921778	3.64343685629702	-5.94574598975875	6.68521218049146e-07	0.000268760276447331	5.93840438635199	FLG-AS1
203787_at	-0.998097866768144	5.49627234264823	-3.731488374686	0.00061905636468323	0.0213141730094808	-0.430936525383932	SSBP2
219087_at	0.996788154250406	6.49904118002665	1.57956975256283	0.12246996912815	0.430758559382494	-5.0778544323754	ASPN
202580_x_at	0.996474109302908	4.61179992493448	5.16510058753496	7.86013119943767e-06	0.00128284380098285	3.63222021345883	FOXM1
202095_s_at	0.996347869352295	7.57189349294845	4.02479919472985	0.000261390135255669	0.0121733438203609	0.365758252588682	BIRC5
204146_at	0.99546140545454	5.99249545141905	3.40626223399899	0.00156538132404671	0.03776000077152	-1.28237851226112	RAD51AP1
204160_s_at	-0.995055679022082	4.76997638291551	-2.63443233824328	0.0121148223870603	0.125000549917442	-3.1255118331356	ENPP4
223077_at	-0.994313463515317	7.30434334370554	-4.08480741605699	0.000218558368859625	0.0109630080893578	0.531632807374034	TMOD3
208436_s_at	0.993600536507053	6.97498789147949	3.485507323259	0.00125250271582816	0.0327430924036826	-1.07837894182236	IRF7
225150_s_at	0.993466374993147	5.44218634205185	5.74879737344899	1.24660800095195e-06	0.00042334343137918	5.3554042227056	RTKN
219597_s_at	-0.993398354403207	7.27461771463353	-2.48013218356369	0.0176656699639622	0.155810696125122	-3.45708022657669	DUOX1
204780_s_at	-0.993222634962726	6.00880572912904	-3.74717549591159	0.000591495146071185	0.020810507769938	-0.388967152011226	FAS
213005_s_at	-0.991980823895057	7.32279224594099	-3.11344116023165	0.00350057768314973	0.0607022152953415	-2.01434437234548	KANK1
228716_at	-0.99160768379602	5.45222718471565	-2.8543434524183	0.00693811215922783	0.0906430782092668	-2.62989943904941	THRB
206753_at	0.991123215226277	6.13192390544223	2.79166698152376	0.00815123000559895	0.09925801794123	-2.77379071434132	RDH16
201425_at	-0.990200056587105	8.70889299948576	-3.59449438545247	0.000918664752921596	0.0274920609556586	-0.794068291049544	ALDH2
225439_at	0.990000481386532	5.90084601121325	4.24309043252661	0.000135817517625888	0.00793357134208915	0.973284231094462	NUDCD1
227550_at	-0.989830965962837	4.91874236451172	-4.61870006210605	4.31204832102346e-05	0.00376157832341326	2.04170521738151	GFRA1
211208_s_at	0.989480544959285	6.68012013228143	5.5949037361841	2.02800217641872e-06	0.000563318866375701	4.89999203641165	CASK
202351_at	0.989405145546083	9.44392757031265	3.53197367168283	0.00109794682561052	0.0303183043890176	-0.957681148302013	ITGAV
231897_at	-0.989170462383422	8.02534649488645	-2.29921933594151	0.0270642154123523	0.197905039142753	-3.82749024669914	PTGR1
224348_s_at	-0.988610970623775	4.72937378653014	-1.98754646033046	0.0540817018591635	0.286301031095058	-4.41521204379924	HOTS
202535_at	0.987787770060093	5.67457412391944	3.23606451064728	0.00250863946817327	0.0502328294192912	-1.7122018905242	FADD
207543_s_at	0.987666943548523	6.36378300774554	3.03689520766926	0.00429708105957425	0.0686365489138832	-2.19953771039036	P4HA1
218901_at	-0.987331978283169	6.07868479779283	-2.59476910961473	0.013363412273384	0.13209990346181	-3.21206364498271	PLSCR4
227289_at	0.987268632410403	6.16085572807287	2.90775243715224	0.00603961133458473	0.0838536693038141	-2.50569255408731	PCDH17
202338_at	0.987174817450218	5.51349541236456	4.37001892200186	9.24129932143237e-05	0.00622495333545145	1.33138877882338	TK1
201416_at	0.985434765897174	8.67178579634533	3.03889227747001	0.00427428734394395	0.0683323568801566	-2.19474053820564	SOX4
219517_at	-0.984334148083944	6.98531470713816	-3.67956881668485	0.000719412756875627	0.0233297108435201	-0.569285078387355	ELL3
219304_s_at	-0.983845562016289	4.20297651839335	-2.88911602235725	0.00633998117758551	0.0862499305510047	-2.54919688785248	PDGFD
208982_at	-0.983103144790872	9.42124931673354	-2.16363842038863	0.0368263512755601	0.232987821799496	-4.09129458022507	PECAM1
200989_at	0.980845280808575	10.8189365885242	5.41695496543515	3.5571863701666e-06	0.00078416075149495	4.37408578791315	HIF1A
219352_at	0.980827033342203	7.40883162933612	1.87771756816879	0.0680876965272738	0.320611351285258	-4.60601898375727	HERC6
236285_at	0.980750267875269	4.68108853450116	2.87192786778487	0.00662934240818987	0.0884187133569524	-2.58916518062321	KLHDC7B
243018_at	0.980033364972187	5.09119842919598	3.85275318473671	0.000434590303157703	0.0169601890258011	-0.104548161796433	RP11-1L12.3
201201_at	-0.97937032169701	12.3807486067921	-2.58631684745081	0.0136443273049761	0.133982035954881	-3.23039145151862	CSTB
209686_at	-0.979105745464609	5.13638546635121	-3.46884324315831	0.00131285770981138	0.0338268121036461	-1.12147229536872	S100B
205412_at	-0.978960979477509	7.26861842364277	-3.30690710076737	0.00206408857057191	0.0444482247325794	-1.5347188718999	ACAT1
219358_s_at	0.978540418562358	8.13868065186031	2.29774038431791	0.0271567948954991	0.198290299267016	-3.83043307749109	ADAP2
228124_at	-0.978290422517675	6.6622883591868	-3.1910026544304	0.00283728282270724	0.0538453447870594	-1.82399585823799	ABHD12
213488_at	-0.97769851711425	5.21908151935719	-5.24443989327019	6.12537284516456e-06	0.00107731040651139	3.8655165551061	SNED1
212554_at	-0.976966620600756	5.29116411508085	-1.99969503006051	0.0526977374482483	0.282475372057155	-4.39356733943702	CAP2
224804_s_at	-0.976775543904071	7.79266484784179	-4.95631147254045	1.51163008836105e-05	0.00201007512514984	3.02065491778874	FAM219B
202435_s_at	-0.976522196386068	5.18281193615718	-2.68671048453929	0.0106331373368226	0.115902468877747	-3.01007533170001	CYP1B1
228143_at	-0.976497844465597	4.35325910534851	-2.64336752263153	0.0118487958175078	0.12328787474826	-3.10589042627195	CP
218355_at	0.976219534127652	6.16995314774043	4.48812580586037	6.44216072349288e-05	0.00490564258435896	1.66741034996761	KIF4A
223151_at	0.976046627900965	9.78994510567418	4.03566128369946	0.000253073626299443	0.011897506894172	0.39571598834105	DCUN1D5
206247_at	0.973989444776051	6.91436300965023	2.79490416427184	0.00808402255424462	0.0986886730262437	-2.7664091247304	MICB
203362_s_at	0.973273941250239	5.82235453926296	3.83034154854746	0.000464093163191639	0.0177495086261766	-0.165202061353973	MAD2L1
208745_at	-0.970226960199234	8.66826350133994	-4.02156405447266	0.000263918149391108	0.0122329065773398	0.356841542325538	ATP5L
219215_s_at	0.96954172266865	7.06533327723668	4.29295278406885	0.000116793501932653	0.00718299743325961	1.11356705725175	SLC39A4
209545_s_at	0.969525966312182	6.46482770997854	7.33493407750244	8.54939674923328e-09	1.86975306905732e-05	10.0029946890687	RIPK2
202502_at	-0.968165553181953	6.32195996612187	-2.65477137786243	0.0115170915161018	0.121212122934142	-3.08078257025132	ACADM
1554547_at	-0.968094430310623	3.99591718589987	-2.60091463546179	0.0131625095576073	0.130840356923342	-3.19871193592782	FAM13C
223220_s_at	0.968003711845443	6.65583625455028	2.73940855543854	0.0093106301946117	0.10697018442065	-2.89218213719032	PARP9
213909_at	0.967855990052076	6.3036354816886	2.52246507214794	0.0159479416345589	0.147065897937174	-3.367504313605	LRRC15
213309_at	-0.967670053847562	5.20578076005459	-2.80329138569559	0.00791228570819607	0.0976295338787569	-2.74725848621698	PLCL2
205379_at	-0.967430149219553	8.64269500529253	-2.56167324810463	0.01449460000736	0.138571822941495	-3.28359248163933	CBR3
232417_x_at	-0.966625800763143	5.9481420853026	-3.01180223261922	0.00459341640428531	0.0714966369009582	-2.25965351281864	ZDHHC11
234192_s_at	-0.966334037843661	4.43389388135928	-2.54152957732321	0.0152253929868518	0.143032364528543	-3.32681608793273	GKAP1
208944_at	-0.965808422126588	7.62932373375431	-2.88865867386582	0.00634752518178553	0.0862667012960786	-2.55026231350285	TGFBR2
226278_at	-0.965511967811626	4.8587879644072	-3.69715942989062	0.000683768495132889	0.0226291048698094	-0.522508783234544	SVIP
242517_at	0.964921702441886	5.10405715810311	3.20684780985142	0.00271731881333487	0.0524054342571725	-1.78478489249229	KISS1R
208696_at	0.964564387709601	9.40116731801526	5.47053904642132	3.00380909401813e-06	0.000715148755387189	4.53233525059918	CCT5
227407_at	-0.964467693921453	7.62234095510778	-2.94736258582733	0.00544491267440171	0.0789033389620128	-2.41265287250879	TAPT1
203929_s_at	-0.964422149019122	5.01950402674358	-5.58364589924718	2.10145520233699e-06	0.000577372176822991	4.86669329195748	MAPT
217949_s_at	0.96439960695153	6.38363645047439	4.20179742168007	0.000153840758827463	0.00856542106811765	0.85751544671666	VKORC1
206336_at	0.964168265755909	3.57126245613048	3.29293321627859	0.00214535966065831	0.0455524425034925	-1.56989217743096	CXCL6
241987_x_at	-0.964042168203835	3.67669144094242	-3.8732972494795	0.000409149868033379	0.016347919109172	-0.0488204749353303	SNX31
241455_at	-0.963308343562216	6.06970426590288	-2.45171472589779	0.0189115828232263	0.161889899931094	-3.51660631482385	C6orf132
225225_at	-0.96293069910595	9.66467990253844	-5.16016801610944	7.98282557642418e-06	0.00129130469938163	3.6177306140374	OIP5-AS1
205923_at	-0.962591312657518	5.32137597599337	-2.88650033526077	0.00638324061349616	0.0866229040811374	-2.5552888913782	RELN
226895_at	-0.961648339476373	9.4109605470875	-3.62624804569572	0.000838755428326927	0.0260710364091954	-0.7104529912422	NFIC
205372_at	0.96071336312889	4.12727268207113	3.30624290673179	0.00206788411599257	0.0444774052092422	-1.53639250212687	PLAG1
208891_at	0.959339820130566	7.79262080305514	3.00523063933959	0.00467414429184345	0.0722170577395791	-2.27534792160929	DUSP6
228360_at	0.959079334990227	4.48167116648623	3.13158923049767	0.00333336271321219	0.0589620208168478	-1.97004550068117	LYPD6B
205363_at	-0.958534181062223	4.42500858075142	-2.58418623642833	0.0137159897681637	0.134442764534663	-3.23500494681986	BBOX1
231991_at	-0.958338908188907	4.68290477073537	-5.50212484295178	2.71871277953048e-06	0.000671211232652176	4.62566718032448	CCM2L
227759_at	0.958195524646213	5.63254569643053	3.16282535008011	0.00306312481350023	0.0564152147249841	-1.89345487686434	PCSK9
205308_at	-0.957228429787663	6.22025623955658	-3.25091922997281	0.00240847233728182	0.0488801874687764	-1.6751594327544	ZC2HC1A
203935_at	0.956755528335773	6.33684853939504	3.80662221941373	0.000497430538834073	0.0185962820625402	-0.229233756050037	ACVR1
203656_at	-0.95631932248055	7.57305299987148	-4.868922710374	1.98525348668307e-05	0.0024174551087839	2.76592523035241	FIG4
201581_at	-0.955906815205664	6.67216143367936	-2.78956137834456	0.00819522323988942	0.099594094385631	-2.77858905051256	TMX4
210115_at	0.955655007489935	3.79412835759957	3.79676029767663	0.000511964153216099	0.0189260581995201	-0.255807138063516	RPL39L
204773_at	-0.955356151663529	5.16556269045721	-6.00774816233191	5.49449909673217e-07	0.000242965272024344	6.12187488302444	IL11RA
225762_x_at	0.954996038891849	6.47917200361249	3.3400926397837	0.00188268366535427	0.0420536317977416	-1.45087094454736	RNA45S5
222717_at	-0.954619374328724	3.61938902609965	-3.81101318100889	0.000491088888835996	0.0184538041217238	-0.217392732269212	SDPR
202992_at	-0.954486412803295	4.20789338610289	-2.60262912628751	0.0131069586371412	0.130580634534942	-3.19498318211367	C7
230360_at	-0.954414432215015	5.03554532908621	-3.32787520609242	0.0019476243273764	0.0429647842826575	-1.48179163578189	GLDN
201505_at	0.954393828027377	7.57782598614364	3.15566628969686	0.00312316268160825	0.056995634051045	-1.91104699860744	LAMB1
211474_s_at	-0.953607696990646	7.08585478051019	-3.03408973058019	0.00432929514612052	0.0689295900157657	-2.20627359922353	SERPINB6
222231_s_at	0.953444180853383	9.05335700873462	3.9324522298852	0.000343708333385065	0.0144674848556331	0.112311231484748	LRRC59
201560_at	0.952824415218499	8.06995162218882	4.04124028716137	0.000248902880709333	0.0117911898023618	0.411114605508228	CLIC4
201842_s_at	-0.95261154551826	7.71803680129016	-1.95515095282507	0.0579273214933754	0.29615664737937	-4.47240956449973	EFEMP1
204897_at	-0.951936463873075	6.84969783213427	-2.50112614325613	0.0167937657533424	0.151487149519681	-3.41279114460541	PTGER4
213326_at	-0.951855527907182	6.60791336441737	-3.13241753505445	0.0033259141102445	0.0588866937037596	-1.96802010908553	VAMP1
1554283_at	0.951439683736381	4.2213185389265	4.42462505920152	7.82362377113775e-05	0.00552657144298393	1.48642864498533	CCRN4L
203407_at	-0.951178038644008	12.5952634552963	-2.77566009436533	0.00849125560237874	0.10136668123582	-2.81020900086513	PPL
218214_at	0.950341561147389	7.40695844301891	4.31874165953505	0.000108004865247054	0.00685054061181285	1.18632465651493	ATG101
205132_at	-0.950335757400069	5.39624312440925	-1.55455278448112	0.128318061865397	0.440015155954202	-5.11425155226102	ACTC1
212219_at	0.949875972590881	7.54274682467547	6.29169853207877	2.23944396172997e-07	0.000149319022692178	6.9609129917772	PSME4
209337_at	-0.949765955157057	6.3719957720394	-3.22938151436558	0.00255498417699387	0.0508345821814456	-1.72883652261449	PSIP1
215239_x_at	-0.94942150539621	4.62236935400772	-2.67678835618104	0.010900794821526	0.117716957706288	-3.03210184510202	ZNF273
222847_s_at	0.948651484563606	5.78224890613676	2.38754269931537	0.0220237521194573	0.177210985596958	-3.64920757506497	EGLN3
1558195_at	0.948575503731251	4.00062695466296	3.52202447546236	0.00112941441167067	0.0308137390010448	-0.983590142516443	LINC00592
204834_at	-0.947546337908262	6.64921263987184	-3.03620954509739	0.00430493330519694	0.0687418891535172	-2.20118431251138	FGL2
218574_s_at	-0.946454041429725	6.68394959236733	-2.32070028576123	0.0257511191425805	0.192974566765431	-3.78458825103169	LMCD1
225548_at	-0.94617633622001	6.20940402809304	-3.80493866997966	0.000499882987965495	0.0186308529508871	-0.233772221552591	SHROOM3
203430_at	-0.944546021531428	10.4729544080162	-3.93046105024431	0.000345735540634013	0.0144851269610457	0.106871633708646	HEBP2
209004_s_at	-0.944345445465052	8.23514184757779	-3.27422685150244	0.00225893711529766	0.0468896684809794	-1.61685196253894	FBXL5
221538_s_at	0.943521077002966	7.80017083676819	3.80284956984051	0.000502942497761743	0.0186936648981124	-0.239402777475926	PLXNA1
242488_at	0.943517605954722	4.59995199438588	1.80407617948043	0.0791269932390878	0.34651728917478	-4.72894383708416	CHRM3
223282_at	-0.943321849781957	7.03573741273172	-5.31018023075828	4.98046794615536e-06	0.000941511776323419	4.0591294799237	TSHZ1
228056_s_at	-0.943279538443024	4.81549487847996	-2.42794270522269	0.0200146134050304	0.166969101222836	-3.5660235948777	NAPSB
209341_s_at	-0.942223656551517	7.07648518366676	-3.91762705483215	0.000359083345084544	0.0148846716394977	0.0718373268987742	IKBKB
228728_at	-0.941421015082284	5.37534709774372	-2.5929963700177	0.0134218860595717	0.132504117630976	-3.21591104721793	CPED1
235503_at	-0.940945929834212	3.63931715817558	-1.47334034621217	0.148870785929308	0.470967782825811	-5.22887786105237	ASB5
206453_s_at	-0.940876737696201	6.99966491431259	-3.29239494626705	0.00214855040088401	0.045598732989212	-1.57124544446751	NDRG2
226985_at	-0.94056760417145	6.18233661433329	-4.00844076354729	0.00027441944558171	0.0125602002342065	0.320698712064961	FGD5
214104_at	0.940228548697221	5.96968937295127	2.94636591156941	0.00545917791038742	0.0790049106009613	-2.41500344717328	GPR161
204115_at	-0.940006408282482	4.955587818013	-3.56665137054284	0.000994722773034743	0.0288509811082243	-0.867100854182095	GNG11
203812_at	-0.939606310942521	6.50984714885417	-4.86593269384853	2.00382615644968e-05	0.00242555842945542	2.75722447087035	SLIT3
218974_at	-0.939563715163896	6.15096599545844	-1.98915088948395	0.0538971362456614	0.285711258893886	-4.4123595653279	SOBP
201189_s_at	0.938829973382454	7.60065105271621	4.74290701938538	2.93684863307892e-05	0.00305541376615334	2.40015962071401	ITPR3
213106_at	-0.93859651804251	4.51294905050004	-3.32371616776537	0.00197021491049827	0.0433661434104238	-1.49230392217576	ATP8A1
203650_at	0.938596084943904	6.02676596634126	3.74795509944287	0.000590156851632232	0.020803885146997	-0.38687939081509	PROCR
202954_at	0.938485181274407	5.35210944192634	4.40346668131844	8.34561041865587e-05	0.00582753830957867	1.42628834411287	UBE2C
219014_at	-0.938250572996939	5.82808663123172	-1.43717874189094	0.158826570469684	0.484987576832825	-5.27816107186804	PLAC8
201445_at	-0.937815076024116	4.9778256005446	-2.79651724403452	0.00805072606025864	0.0984287672953133	-2.76272883591506	CNN3
213444_at	-0.937301551358239	5.37781940172309	-5.05330913371038	1.11607546957581e-05	0.00167641281041366	3.30429710191859	ZNF862
212813_at	-0.93687555187112	7.43005945596563	-3.44568777605549	0.00140137062958888	0.03514165757424	-1.18118110895344	JAM3
216210_x_at	-0.935930365409584	8.7972195624639	-5.8224994813449	9.87340853307811e-07	0.000352829157873233	5.57358543453427	TRIOBP
231928_at	0.935891215456248	7.07076263164507	2.71106368813338	0.0100017374037095	0.111441195259582	-2.9557824174216	HES2
227052_at	-0.935596263740917	8.77980209033112	-3.72707954850499	0.000627023291155452	0.0215075868272632	-0.442717994273618	SMIM14
1553081_at	0.935585640491206	5.53832286757754	2.08498884939841	0.0438201898294762	0.256517010591714	-4.23864595435137	WFDC12
212459_x_at	-0.93443389673801	5.8115934638521	-3.4920510976831	0.00122953770034943	0.0323388632038074	-1.06142877023776	SUCLG2
230925_at	-0.93429810452135	6.78602075792957	-3.33204929561714	0.00192520059825094	0.0427257744214696	-1.47123430779676	APBB1IP
211600_at	-0.934177922065688	11.5082535641331	-3.67074936210195	0.000737952466973644	0.0237380315111573	-0.592699567930595	PTPRO
226823_at	-0.934160076153944	8.8701795469773	-4.33051398600626	0.000104211673726072	0.00670326265996823	1.21958256589492	PHACTR4
206448_at	-0.933485563962244	5.59023843949604	-2.14295809245194	0.0385625061696869	0.239512802964408	-4.13045104589294	ZNF365
232202_at	0.932284115726395	7.81367774998787	2.92737798006033	0.00573773631904042	0.0814621483364152	-2.45969153842518	FAM83B
213317_at	-0.932025072067013	4.98737152897309	-1.82176397795759	0.07634578961028	0.339998478173118	-4.69979209319119	CLIC5
239586_at	0.930766853986916	8.53594425401146	2.07424646824136	0.0448608379210158	0.259524527915727	-4.25843979095054	FAM83A
213294_at	0.930438088551456	7.97152373462457	2.92524634238423	0.00576982671003871	0.0817903228860167	-2.46469722791705	EIF2AK2
214156_at	-0.930274601623349	3.49657044717125	-4.54517165687213	5.40750287972127e-05	0.00430695554059109	1.83059213013087	MYRIP
208966_x_at	0.930182886543715	9.10235501813365	3.97723955811599	0.000301046742967555	0.0133169342004458	0.234947785678306	IFI16
213278_at	-0.929652134767756	7.49622509234731	-3.5473437427207	0.00105098424879424	0.0296253098607682	-0.91758605056399	MTMR9
236641_at	0.929034855377394	4.02059896083467	3.6882278682717	0.000701648133076542	0.0230267777166626	-0.546271782496253	KIF14
215039_at	-0.9287973066578	4.60120314713769	-3.75646463304515	0.000575738251951054	0.0204860966987518	-0.36407875321187	LINC01140
212353_at	0.928783348410285	6.04481847717421	1.54476974712492	0.130665534835297	0.443845558966195	-5.12834640781201	SULF1
1555841_at	0.928524473825036	5.74826973942043	3.80681200897739	0.000497154802028587	0.0185962820625402	-0.228722073383753	MSANTD3
200602_at	0.928417047786491	8.77061995091692	4.79028536888291	2.53532812286806e-05	0.0027815023168216	2.53744622694816	APP
211023_at	-0.928287182761526	10.101278846002	-4.49273633676269	6.35176482734512e-05	0.00487072569333933	1.68057841436381	PDHB
206167_s_at	-0.927281383594665	5.01605012181859	-3.73482852862552	0.000613085820857069	0.0212036901689021	-0.422006734721649	ARHGAP6
205610_at	-0.926053847679025	4.65680384957955	-2.52825355935313	0.0157253098745628	0.145875140550751	-3.35517298890575	MYOM1
221645_s_at	-0.925914743974531	3.96736317972667	-3.36246659193762	0.00176907898933463	0.0405378813320812	-1.39409109899355	ZNF83
201105_at	0.925866805106511	8.23084081776295	2.35286132001143	0.0238920957583649	0.185580385791817	-3.71980344700293	LGALS1
212936_at	-0.925643202787268	4.74501113676291	-3.45102687969701	0.00138046802056911	0.0348463014887425	-1.16743145800471	FAM172A
226751_at	-0.924615775813034	6.16826791774613	-3.01222800803721	0.00458823154818702	0.0714501737103746	-2.25863595875489	CNRIP1
211936_at	0.924440769937258	8.73219531102218	5.31931963827831	4.83914805017058e-06	0.000927467086016468	4.08606573572026	HSPA5
226390_at	0.924317563321794	4.79711412087641	4.02962823173439	0.000257660442862095	0.0120303883121136	0.379073058879856	STARD4
204810_s_at	-0.924099838400867	5.39743519372369	-1.78934975771262	0.0815074629508279	0.352346788734969	-4.75303321343599	CKM
212099_at	0.923995261792721	5.10356000122341	4.3213210287543	0.000107162350621221	0.00682504200964998	1.1936092248314	RHOB
1569303_s_at	0.922668831033089	5.2919576946027	2.83045178194593	0.00737918025004152	0.0940239291938988	-2.6849901604718	RGS20
202599_s_at	0.92245532125517	6.85968029230153	3.41604939489335	0.00152303149476728	0.0371417247887605	-1.2573121408479	NRIP1
205478_at	-0.921826794506387	4.13345347628193	-3.28408507048574	0.0021983867825188	0.0461601783670935	-1.59212222993332	PPP1R1A
213693_s_at	-0.921800161651104	7.17189525211922	-2.40781177989978	0.0209939921466562	0.172186112467775	-3.60759991389166	MUC1
202381_at	0.921591592761469	7.15742770902038	4.58446379204862	4.79183822190985e-05	0.00398166800581947	1.94330070802311	ADAM9
205872_x_at	-0.921479954645508	5.14590811422359	-1.82795442897217	0.0753921919888297	0.337592945553816	-4.68953340434273	PDE4DIP
214070_s_at	-0.920859956015352	6.11650532758259	-2.27745830032824	0.0284553831771488	0.203501934798946	-3.87064748201315	ATP10B
204017_at	0.919674450398631	7.08216295650434	2.32967991931516	0.0252193928223525	0.191111615046726	-3.76656618606181	KDELR3
228723_at	-0.919602340505977	6.61680103719915	-2.75453442702356	0.00896021175414671	0.104360066057317	-2.85806469692402	NPTN-IT1
227197_at	-0.919581157411513	4.48782460674621	-2.63508763056321	0.0120951269974309	0.124855117355701	-3.12407436240921	ARHGEF26
205625_s_at	0.919566203254439	3.6413562956003	2.3556678867052	0.0237357488428739	0.185023106356449	-3.71411872893068	CALB1
230104_s_at	-0.919314212954367	7.03193273753127	-3.39166524873467	0.00163064315996218	0.0386959265498837	-1.31969499908151	TPPP
235199_at	-0.91888873674261	3.6121247798937	-4.51480938003271	5.93598420059624e-05	0.00465638358920515	1.74367139596208	RNF125
218586_at	0.917770051536843	5.9893590119171	4.90866781932841	1.75396669232373e-05	0.00220782823531231	2.88167623825323	MRGBP
203038_at	0.917528738821883	9.67426621044937	3.70920590457336	0.000660348997894107	0.0221373236654638	-0.490417682098533	PTPRK
228636_at	-0.916169106879912	4.18819857426482	-4.26083348380669	0.000128723727458008	0.00767499432798971	1.02314224541351	BHLHE22
225810_at	-0.915628675276429	6.06254038178247	-4.53054798216854	5.65599195197495e-05	0.00446880577997443	1.78870852495322	MTMR10
218788_s_at	0.915467252102131	5.3150082912073	3.63721228605974	0.000812752713705805	0.0255093310114035	-0.681502135774133	SMYD3
201920_at	0.915186041955582	7.95829923421885	3.84419398747593	0.000445636465162519	0.0172680182372507	-0.127729736477391	SLC20A1
218718_at	0.915148684882809	7.97677821095399	1.89596169020353	0.0655655968530144	0.315065977884616	-4.57493746037331	PDGFC
201108_s_at	0.914538463401479	5.86640958778996	2.65487207367133	0.0115142011021198	0.121212122934142	-3.08056054310568	THBS1
229252_at	-0.914475163352122	5.22817538425675	-3.79214906320662	0.00051890009081739	0.0190921012553437	-0.268222261795921	ATG9B
222900_at	0.914349119235587	5.27349893722777	2.9757699022397	0.00505273174646176	0.0754185389674575	-2.34545256426254	NRIP3
224932_at	-0.914257063622288	6.87933547087849	-3.26877978373388	0.0022930713723142	0.0474181835405745	-1.63049888133508	CHCHD10
213049_at	-0.913915093753269	6.61241928156815	-4.47206012011232	6.76714439592703e-05	0.00504656718115021	1.62155428006142	RALGAPA1
208636_at	0.913540426017581	8.73835688345302	4.28516657700836	0.000119582060714513	0.00729514282048264	1.09162689197174	ACTN1
236359_at	-0.913130378804718	4.25496951725079	-3.2074613208678	0.00271277215520564	0.0523362094516121	-1.78326450047491	SCN4B
218736_s_at	-0.912621770693054	6.78701739282619	-2.82010348863254	0.00757822164854311	0.0952584043185389	-2.70876016780146	PALMD
236313_at	-0.912554953607372	5.22330571053369	-1.66656588407624	0.103799379813086	0.397425146448211	-4.94736172858618	CDKN2B
242323_at	-0.912489153021048	7.85466540527348	-2.984267249709	0.0049406777361808	0.0745396123691184	-2.32527514066984	PLA2G12A
231051_at	-0.912352249576753	3.62112331235778	-1.86426207049509	0.0700005426343035	0.325336698889381	-4.62878361466419	LINC00948
226037_s_at	-0.912201620905881	7.46159198111672	-2.48559705479466	0.0174348212945802	0.154622685203759	-3.44557696684546	TAF9B
204767_s_at	0.911836433434893	8.70928462502696	5.19859584179129	7.07507510428345e-06	0.00119024532715907	3.73066006221398	FEN1
225615_at	0.911736067143686	6.78010869245711	3.2751728243519	0.0022530586617826	0.0468565927474187	-1.61448069622589	IFFO2
204241_at	-0.911180748175382	7.30366194435375	-3.06748876891781	0.00396014879810068	0.0652958792328573	-2.12584451937233	ACOX3
1559078_at	-0.910810495573597	6.61816879467733	-2.88167216119955	0.00646381710205063	0.0871969405513492	-2.56652475611477	AL833181
208370_s_at	0.910806110152972	6.19064970120375	3.51901833859694	0.00113909152956018	0.0309849897406482	-0.99141152229733	RCAN1
239349_at	-0.910783642099368	3.66678784856122	-4.10172903170923	0.000207772547237465	0.0105575873793759	0.578568683523996	C1QTNF7
231249_at	0.910610011561397	5.29783018993227	3.20346845499098	0.00274249278889537	0.0527235559890486	-1.79315664709366	SZT2
235408_x_at	-0.910598846701617	6.08449012971273	-3.22385899313739	0.00259389421642247	0.0511989769974363	-1.74256830552495	ZNF117
209267_s_at	0.909833418103344	5.58272244055952	1.87777605112174	0.0680794810329485	0.320611351285258	-4.60591974486981	SLC39A8
244455_at	-0.909698766968734	4.54868409135517	-2.88842308249223	0.0063514145583063	0.0862981090893133	-2.5508110990864	KCNT2
219225_at	0.909618730054316	6.75047495302371	2.64636726725458	0.0117606988542363	0.122701391559341	-3.09929297921777	PGBD5
219298_at	-0.908978655064888	6.81777759692148	-2.68233430124421	0.0107504308548329	0.116660202867158	-3.01979691318938	ECHDC3
214930_at	-0.908777999323024	3.86541989395449	-3.68296308438746	0.000712398043637252	0.0232211911712605	-0.560266983881935	SLITRK5
202446_s_at	0.908702440286067	8.77846132266716	3.29686717359602	0.00212217677906826	0.0452358734485603	-1.55999819069521	PLSCR1
226402_at	-0.907662538339762	4.17781948789994	-3.47273979580005	0.00129849995634795	0.0335642350845109	-1.11140499279275	CYP2U1
201310_s_at	0.907433292555069	8.94104778422735	2.21552736478381	0.0327713466843185	0.219043200484733	-3.99177401281153	NREP
201525_at	-0.907117730881434	4.91456435062701	-2.59076110849427	0.0134959511186778	0.132929405046606	-3.22075968888376	APOD
205783_at	-0.905612329480999	5.26236628588873	-2.11795047815317	0.0407582316896598	0.246356796824823	-4.17741015703573	KLK13
213951_s_at	0.904606161763083	5.7995665982422	4.64228165534451	4.00943387120739e-05	0.00362340160178949	2.10958924687863	PSMC3IP
33494_at	-0.904398355734045	4.74372452304638	-4.70729830775654	3.27936846934599e-05	0.00325407388496356	2.29717263535066	ETFDH
223779_at	0.904182161817157	4.26016239710783	2.35810863043659	0.023600531751902	0.184387959792764	-3.70917093456529	AFAP1-AS1
202052_s_at	0.903708933984464	6.40176155941998	3.31807361291261	0.00200126337201235	0.0436943534890064	-1.50655475281537	RAI14
228665_at	-0.903480937148665	6.07391346161852	-2.84212953911574	0.00716042615862202	0.0923561938888503	-2.65809971814366	CYYR1
210503_at	0.903212286429937	3.41899335716633	2.56561719165963	0.0143553363405941	0.137697897267014	-3.27510193841253	MAGEA11
207558_s_at	-0.90099051866788	4.37764520713845	-2.20972165931954	0.0332044178623866	0.220696759862143	-4.00299884146417	PITX2
219630_at	0.900404426463354	6.21234725983216	2.03651386888036	0.0486896972085254	0.27053955232481	-4.32732377757431	PDZK1IP1
209375_at	-0.89981419837764	6.30494143234567	-6.30825512880477	2.12539354748387e-07	0.000148905107593099	7.00974985973584	XPC
205295_at	-0.899582751351767	3.58986524734145	-1.881999387186	0.0674884367325982	0.319225735647963	-4.59874649452451	CKMT2
201468_s_at	-0.899445564657043	10.1894740394844	-2.25491855954597	0.0299635154191026	0.20896112315554	-3.91502370416478	NQO1
226148_at	-0.898968706066392	8.10736321016601	-4.19389817740862	0.000157545794547494	0.00867453808346849	0.835412156714529	ZBTB44
205559_s_at	-0.898664828645524	6.2888968536073	-1.89648727088018	0.0654941420066742	0.314985836915328	-4.57403839683273	PCSK5
202053_s_at	-0.898520677016254	10.2675053688249	-4.28676326776959	0.000119004955213165	0.00727807150590579	1.09612506037797	ALDH3A2
206201_s_at	-0.897387098876538	3.45503276440438	-2.83480128498894	0.00729698470862455	0.0934338732890041	-2.67498277520528	MEOX2
235651_at	-0.896592342223682	9.79059411773551	-2.23625633676112	0.0312658308824347	0.213495604283391	-3.95151339380679	TTC22
218180_s_at	-0.896491027053335	8.99085272577183	-2.93911661279555	0.00556399573975169	0.0799310885927828	-2.43208564080388	EPS8L2
227791_at	-0.896465654735386	4.41501088406956	-4.29847015726634	0.000114856174181989	0.00709577550666694	1.12912164161823	SLC9A9
224413_s_at	0.895760199727841	9.16831305416365	5.28539939184125	5.38463667488325e-06	0.000997983085421159	3.98611719919262	TM2D2
236007_at	-0.895709981358801	5.27692917944355	-2.43821166907167	0.0195311563534552	0.164743285039365	-3.54471895323565	AKAP10
204072_s_at	-0.895064178579852	4.0323347924366	-2.93048498915228	0.00569126185366247	0.0810548949854117	-2.45239137006202	FRY
226816_s_at	-0.895014742315723	8.57591522519543	-5.16536438932962	7.85362231485676e-06	0.00128284380098285	3.6329951907409	KIAA1143
203764_at	0.893057861916692	6.51815466150589	2.45262873509323	0.0188702970338683	0.161691648770571	-3.51469937276692	DLGAP5
230670_at	-0.89305553387249	4.42671169343524	-4.67493217068164	3.62473117840994e-05	0.00344066279825631	2.20371553631278	IGSF10
228974_at	-0.892664827057083	3.80522289026684	-3.55509353584411	0.00102804351425188	0.0292749929728222	-0.89733781259752	ZNF677
208934_s_at	0.892651721986964	7.04261136696039	4.35729450329845	9.60625802842269e-05	0.00637405531194188	1.29534288995796	LGALS8
206354_at	0.892445947811178	3.56242148444679	2.19687898756839	0.0341805364496846	0.224375174737244	-4.02774900307782	SLCO1B3
214106_s_at	-0.892095169602752	7.16990547516377	-3.09222073338857	0.00370615936687288	0.0629494449778735	-2.06595405860376	GMDS
218400_at	0.890294844486641	4.44336186509764	3.73232909083422	0.000617548307406322	0.0212756482088473	-0.428689229294268	OAS3
231771_at	0.890203904618604	9.24886944564197	1.71570111348634	0.0943365555334769	0.378530102289215	-4.87100512864028	GJB6
206140_at	0.889456014678933	3.90413864731225	2.93585781064871	0.00561172722396181	0.0803407137915977	-2.43975623041856	LHX2
230083_at	-0.889330866975606	6.61397473615159	-4.32315565236215	0.000106567020861384	0.0067989845885567	1.19879132474422	USP53
211454_x_at	0.889317470018363	7.48890849830104	3.52503248647894	0.00111981033826588	0.0306434585809245	-0.975760635289602	FKSG49
218285_s_at	-0.889302568730629	8.09786445953605	-3.38553050222514	0.00165884074065148	0.0389425150258136	-1.33535354036685	BDH2
206394_at	-0.889182300072125	3.75254666031327	-1.85091560415128	0.0719429958611118	0.329907615214929	-4.6512300237131	MYBPC2
205319_at	-0.888489036263745	5.09491951147149	-3.3885854639753	0.00164474121344929	0.0388282495014422	-1.32755777834322	PSCA
202973_x_at	-0.888128624079268	6.43215986094317	-2.09087361260205	0.0432591460509951	0.254776335751599	-4.2277686026476	FAM13A
1568817_at	0.888082316797757	3.62085209726578	1.91158550658881	0.0634697936724558	0.310565852562092	-4.54812398288261	AL133493.2
227750_at	-0.887980145206917	6.51530273934548	-3.68771333324958	0.00070269179246223	0.0230471948127609	-0.547639950405035	KALRN
204730_at	0.887233884038261	5.23172113118813	2.46582249967991	0.0182833945497015	0.159052441846448	-3.48711594245871	RIMS3
206082_at	0.887159048513228	6.12481662099281	3.02541921860848	0.00443029919215394	0.0699469349559764	-2.22706789724406	HCP5
242271_at	0.886819438223007	5.28167064655908	2.51435516877645	0.016264704291644	0.148931955643215	-3.38474758474777	SLC26A9
205100_at	0.886131212261699	5.94305469635452	2.31610321334661	0.0260272157421296	0.194138884133825	-3.7937945437313	GFPT2
1562921_at	-0.885269551226668	5.69762762276892	-2.58058135267425	0.0138380262583027	0.135065248499057	-3.24280476872067	EP300-AS1
235911_at	0.885019024937568	8.22262556128451	2.29201696144249	0.0275177528961569	0.199672613085252	-3.84180825620196	MFI2
222603_at	-0.884899415492405	7.76520126126134	-2.26331083915436	0.0293938349526607	0.20651605320441	-3.89853984889235	ERMP1
241450_at	-0.884118736039155	4.81784460319576	-6.36997297019979	1.74925323836041e-07	0.000132833917787993	7.19169207420773	RSPO1
202557_at	0.883130876713321	5.93715693717009	2.77062288521475	0.00860095607479148	0.102074511263127	-2.82164134845533	HSPA13
214621_at	-0.882405880371148	3.11954426508096	-3.5275667758529	0.00111177972498547	0.030469451861444	-0.969161651110509	GYS2
221204_s_at	-0.882118579400498	4.60437636349548	-6.46858115611076	1.28184133716795e-07	0.000108366994547044	7.48200269723686	CRTAC1
230730_at	-0.882019503893142	4.15552339456301	-2.44053626009988	0.0194231983748865	0.164365171203671	-3.53988722763878	SGCD
200923_at	0.880665230292292	6.31317891135451	4.87974336484732	1.91945237898936e-05	0.00235305064621622	2.79742113668228	LGALS3BP
218009_s_at	0.879815506225651	7.03235422323301	3.45745323875634	0.00135570495026205	0.0344948841818648	-1.15086765459694	PRC1
226925_at	0.87936055841067	6.54584952257192	1.86149901875573	0.0703989654358543	0.326315757916751	-4.63344153400539	PXYLP1
231726_at	0.878047778637045	4.26935847279535	3.15299125059598	0.0031458811272114	0.0571621969525701	-1.91761462714609	PCDHB14
211675_s_at	-0.876836829380836	7.26146610053912	-3.45977280727188	0.00134687184554726	0.034395244350909	-1.14488522402815	MDFIC
223861_at	0.876638992811563	4.13281147706351	3.19923072338469	0.00277437409945375	0.0530653084154539	-1.80364792571137	HORMAD1
222036_s_at	0.875807844493474	6.66944922974101	4.05326681719524	0.000240138659767455	0.0115577299496352	0.44433581472705	MCM4
202499_s_at	0.875409718297322	6.18569209596244	2.16713246925404	0.0365399522206095	0.231979701877413	-4.08465017087479	SLC2A3
211465_x_at	-0.874229738667128	7.31518087166234	-3.04177082669474	0.00424163321677477	0.0680736199171286	-2.18782266910588	FUT6
223156_at	0.874186552257846	7.67543352093506	5.17596169449503	7.59652992192752e-06	0.00125102492012466	3.66413135558775	MRPS23
217943_s_at	0.873782709335463	6.04823619648786	3.7146621297543	0.000649998375843927	0.0219239119057783	-0.475867336079647	MAP7D1
227080_at	0.873245595579835	5.10958921093324	4.11946505200651	0.000197025377785994	0.010196841080461	0.62783777449038	ZNF697
226885_at	0.873109173714276	7.397480069327	4.66246245718792	3.76715692681516e-05	0.00349297765271231	2.16774901123091	RNF217
223468_s_at	-0.872757646476303	6.22006239908635	-4.75084990556168	2.86540358989609e-05	0.00301861158530961	2.42315510759218	RGMA
218211_s_at	-0.872373052973429	6.54147080854948	-1.79447222429574	0.0806726707437637	0.350451157867097	-4.74467268862308	MLPH
225698_at	-0.871957202932088	7.24592762433526	-3.088900231679	0.00373934249862901	0.0633359823768715	-2.07401122806871	EPB41L4A-AS1
230292_at	-0.871897497629745	5.05316899922557	-3.62584460393253	0.000839727363568606	0.0260786747607526	-0.711517499891092	LOC100996412
214431_at	0.871602716937083	8.05866089109609	3.9075545769968	0.000369908474414685	0.015172352467084	0.0443733887823399	GMPS
201118_at	-0.871255587742222	6.27775094754764	-2.56714740292929	0.0143016345116688	0.137484909711428	-3.27180525190471	PGD
206539_s_at	-0.871099198353376	5.42707346313313	-5.53993944946063	2.41264979848309e-06	0.000640347707437199	4.73744696582961	CYP4F12
232105_at	0.870827860967801	4.71692829504824	4.0226152667888	0.000263094106692149	0.0122318624858786	0.359738604464782	BLACAT1
201387_s_at	0.870647760571083	4.1543807733273	2.0933457147154	0.0430253481315403	0.253969859396451	-4.22319199754669	UCHL1
206102_at	0.870407246025853	7.68093593470039	4.33725376406257	0.000102099151423839	0.00661406528921614	1.23863556782827	GINS1
213348_at	-0.8701607269886	7.13711896469063	-2.19749052211764	0.0341334842952095	0.224308684355839	-4.02657296974927	CDKN1C
213399_x_at	0.869896243910535	9.90495874904955	5.27219954859349	5.61306733467297e-06	0.00101889815853608	3.94724068667221	RPN2
223245_at	-0.869113053371174	7.1733650981937	-2.87095919515202	0.00664601185692841	0.0885054399327727	-2.5914132127517	STRBP
212096_s_at	-0.869094069447761	7.67057399494141	-2.28945593206523	0.0276806575464434	0.200402535931117	-3.84689137334371	MTUS1
218145_at	0.868824511431925	7.31393261020762	3.04247235813248	0.00423371078966394	0.0680456888675639	-2.1861361264536	TRIB3
205463_s_at	0.867891997281034	4.36455973388487	3.5342084296243	0.00109099544706949	0.0302231954695937	-0.951856677788659	PDGFA
242722_at	-0.867889846939637	5.8445551218353	-2.95926053365594	0.00527729851719724	0.0775635205450966	-2.38455497129731	LMO7
218585_s_at	0.867324168821098	4.94268567803129	3.90128839454883	0.000376802134872974	0.0153400273448845	0.027302098660436	DTL
226695_at	-0.867201956509017	8.24601177706073	-1.82489715368048	0.0758618741823067	0.338699363434046	-4.69460348245428	PRRX1
201909_at	-0.866980856590231	9.08401602466341	-1.03971324349886	0.305024140003519	0.643531682718079	-5.74573267459149	RPS4Y1
55692_at	-0.86652294352549	5.57661232090849	-6.0950835265773	4.16836935843931e-07	0.000204138017317065	6.3801862309886	ELMO2
203185_at	-0.866384991762738	5.49420089385946	-3.88187175554986	0.000398964667753645	0.0160041259547945	-0.0255255165017303	RASSF2
220419_s_at	-0.866115535722773	7.41806804474015	-3.440581444502	0.00142164542236899	0.0354762498713029	-1.1943212771371	USP25
209493_at	-0.865790861828858	5.27872673040087	-3.3440941291756	0.00186186719631939	0.0417186742830967	-1.44073072092835	PDZD2
202125_s_at	-0.864727933427327	6.73006751743569	-2.70559737085929	0.0101403638854026	0.112526654598433	-2.96799736428635	TRAK2
207325_x_at	0.864714014451869	3.70278063256485	2.19650825264124	0.0342090892591694	0.224479574002728	-4.02846183596176	MAGEA1
207381_at	0.864571436488898	5.14968742353425	1.69798580383491	0.0976620067754581	0.385282697637175	-4.89875345453658	ALOX12B
214735_at	-0.86399725498779	4.58166762388659	-3.38667292137118	0.00165355467237751	0.0389233674632654	-1.3324386989798	IPCEF1
226038_at	-0.863806434923977	6.89691908852002	-3.37035176990241	0.00173062543403714	0.0400262037250342	-1.37403315618624	LONRF1
230188_at	0.863491788331155	6.39762778275166	2.60095994398281	0.0131610387445916	0.130840356923342	-3.19861341855232	NIPAL4
228785_at	0.861696243268028	7.50891042627456	3.01973601137287	0.00449770347318029	0.0705629662542705	-2.24067856049306	ZNF281
223162_s_at	-0.860911320642519	7.52734872753298	-2.9940643898697	0.00481438359635519	0.0735269338353966	-2.30196811609243	KIAA1147
229211_at	-0.860341375345127	6.12391024410658	-3.08670687847872	0.00376141529011787	0.0635916453269	-2.07933061668467	DUSP28
219210_s_at	0.859922108502306	5.0942991769239	3.44058295643406	0.00142163937782632	0.0354762498713029	-1.19431738792342	RAB8B
204420_at	0.859763593059255	4.9322910812609	3.83656088729328	0.000455716757554839	0.0175164279012434	-0.14838505012408	FOSL1
205513_at	0.859660330938711	4.82879475918381	1.26845355882686	0.212329148094621	0.551096041112359	-5.4934829681271	TCN1
217733_s_at	0.859558594614962	12.5909741517056	4.86445010782446	2.01309895951273e-05	0.00242971712166354	2.75291061798491	TMSB10
209395_at	0.859221108797001	6.05664461960616	2.58646709505911	0.0136392867702422	0.133979159928672	-3.23006601556991	CHI3L1
212148_at	-0.858815117744752	5.954812047429	-3.22725990757512	0.00256986631069616	0.0509269447398741	-1.73411344549003	PBX1
204836_at	0.858786607123275	4.28821328757777	2.54509280981348	0.0150937154259788	0.142236971738489	-3.31918753870022	GLDC
228676_at	0.858694572666354	6.02680509971626	2.40297155162395	0.0212358546659264	0.173390219167128	-3.61755900370791	ORAOV1
205940_at	-0.858672621843477	4.76388244733041	-1.70934681195438	0.0955183459239833	0.380636012832114	-4.8809864088229	MYH3
209460_at	-0.857676328203967	6.34369502704011	-1.88501414670485	0.0670692190686425	0.318173968158485	-4.59361786978819	ABAT
205241_at	0.857542840245401	8.95237643218009	2.63224488808939	0.0121807822422493	0.125371564556079	-3.13030853663396	SCO2
205145_s_at	-0.857345793327847	4.50178130761472	-4.27351506838171	0.000123877159393693	0.00743328296072085	1.05881858631023	MYL5
205596_s_at	0.857268499065932	6.53165832266224	3.4209064903116	0.00150242379248079	0.0368528581668404	-1.24485877522902	SMURF2
224747_at	0.856919269223048	8.20622298736854	3.55971048417932	0.00101460626084276	0.0291156525036327	-0.885264837507543	UBE2Q2
227342_s_at	-0.856488445342473	5.58510193046856	-2.8153471008136	0.00767137537265862	0.095826467557713	-2.71966688463291	MYEOV
215165_x_at	0.85606928375518	7.2163305823702	3.83365556342638	0.000459611335248944	0.0176345612313937	-0.156242423867766	UMPS
227001_at	-0.855994174872146	8.62259844032193	-2.80060287002578	0.00796696244520423	0.0979079893346918	-2.75340123279176	NIPAL2
202201_at	-0.855736432364932	7.20666112714903	-3.42119907425163	0.00150119097858071	0.0368391457602785	-1.24410831592882	BLVRB
212288_at	-0.855735312150683	8.1890364996953	-3.16360794878221	0.00305662845001675	0.0563266466143128	-1.89153041016555	FNBP1
222223_s_at	0.855461757731114	7.87632861106402	1.51956413861413	0.136873467730342	0.453548899888271	-5.16430077962021	IL36RN
244261_at	0.855044064536839	4.96793238025937	4.354837332238	9.67834525953572e-05	0.00640032069214594	1.28838582126986	IFNLR1
214536_at	-0.854421750831399	5.17038224124764	-3.58572783650618	0.000941986935377097	0.0280060552973044	-0.81709202258946	SLURP1
213792_s_at	0.853524573855779	6.83134101700451	3.43909498168468	0.00142760006819855	0.0355816243409036	-1.19814455772928	INSR
201185_at	0.853257554495469	8.87658866998327	2.66281704167812	0.0112882434706838	0.120051490324769	-3.06302455077866	HTRA1
219099_at	0.852643249089672	6.07498749091669	2.55584228110776	0.0147027656262525	0.139755512972072	-3.29612879530074	C12orf5
209869_at	-0.852008023717298	3.83609021130716	-4.81971936972415	2.3137239567957e-05	0.0026224481757613	2.62287902529009	ADRA2A
228335_at	-0.851851829748291	4.5607712143499	-1.82961380947118	0.075138299945254	0.337110312423896	-4.68677858712198	CLDN11
218231_at	-0.85149271886456	7.28964574107699	-3.17231504299779	0.00298522616407534	0.0555727751177457	-1.87010088799139	NAGK
213725_x_at	-0.851199065751735	5.07270679087681	-4.0755523917886	0.000224686594792144	0.0111312574398998	0.505991543152745	XYLT1
225585_at	-0.851076543087411	7.07581303444527	-2.73944419897956	0.00930978970842709	0.10697018442065	-2.8921018857124	RAP2A
204023_at	0.850804347086979	8.57519962354365	3.81826095624547	0.000480792277403279	0.0182046909557809	-0.197835205034622	RFC4
205443_at	0.850347429936683	4.49329074164403	3.53139469857767	0.00109975469421575	0.0303306007595887	-0.959189840394238	SNAPC1
223307_at	0.850188329969898	7.55550211542675	3.1654002488415	0.00304179970525088	0.0562049337224034	-1.8871220000441	CDCA3
46256_at	-0.850157209516748	9.68980410490478	-4.6137227553249	4.37874054755145e-05	0.00379409888173337	2.02738784132023	SPSB3
232527_at	-0.850067154391702	6.27253424376725	-3.05157329462123	0.00413218970061115	0.0672683552530384	-2.16423583098096	PSMD6-AS2
208949_s_at	-0.849751175345638	9.59364080897249	-4.47596174110664	6.68676926305473e-05	0.0050082069788701	1.63268647569727	LGALS3
202489_s_at	0.849430792239996	9.0692463582882	3.37294882613458	0.00171813620108648	0.0397541670733826	-1.36742153435547	FXYD3
224820_at	-0.849358664409602	8.67648349396743	-2.98720858178733	0.00490243779820821	0.0741949341458563	-2.31828267130214	COX20
206700_s_at	-0.848310960647284	5.48086343195292	-2.19161280092043	0.0345881132319348	0.225884506803158	-4.03786594328877	KDM5D
229831_at	-0.847518627056574	3.46804166576557	-3.44294480794305	0.00141222694871093	0.0353541705223306	-1.18824083416234	CNTN3
210139_s_at	-0.846532872631332	8.24191396399739	-2.12868762448651	0.0398023323746212	0.243539009647173	-4.1573006311843	PMP22
200600_at	0.845766989331121	7.92875384052442	3.53793688057871	0.00107949187898222	0.0300344837711463	-0.942135215947752	MSN
201874_at	0.845285800592643	7.85620170584721	3.33538254638811	0.00190747109517459	0.0424292034697603	-1.46279864970293	MPZL1
211657_at	-0.845228222534459	10.0235417299343	-1.38429171656253	0.174321294160882	0.506986466635685	-5.34826330348186	CEACAM6
204048_s_at	-0.845135003651208	6.82467955202309	-2.55567987700722	0.0147086024684751	0.139786692154333	-3.29647767244674	PHACTR2
224578_at	0.844719198682315	8.49894788540613	4.9519678557851	1.53227523049972e-05	0.00202850237839158	3.00797462256871	RCC2
204140_at	0.843944382669888	5.10707072294084	3.56638774488934	0.000995471082116897	0.0288509811082243	-0.867791058831454	TPST1
202011_at	-0.843887718934459	8.97225805957691	-4.5036780717858	6.14219966755533e-05	0.00477023816510778	1.71184357679598	TJP1
213900_at	-0.842898955780781	5.24204426936268	-4.73333917066802	3.02524837894241e-05	0.00310912509621572	2.37247081753139	FAM189A2
218854_at	0.841395901666228	7.79883999717117	3.89082724087158	0.000388589795228439	0.0157146058092566	-0.0011732063265768	DSE
222039_at	0.841280098915473	6.10034282995762	3.56975994671963	0.000985939702739138	0.028688798960757	-0.858960383959348	KIF18B
203324_s_at	0.840964108995605	9.21219373365581	3.21799122218222	0.00263585344198807	0.0516341624997115	-1.7571443157073	CAV2
218589_at	-0.839947184883069	8.58266171491956	-3.04893841798722	0.0041613432087415	0.0674186175869099	-2.17058031818059	LPAR6
235252_at	-0.83701140714378	7.94969103266436	-4.89464045151145	1.8323789783455e-05	0.00228843929825624	2.84080388577839	KSR1
201649_at	0.836723264905996	8.17707396007424	3.41803512283418	0.00151457395263734	0.0370395864887953	-1.25222191682069	UBE2L6
222946_s_at	0.836495786719752	4.12827363453551	3.89583776740949	0.000382899912424175	0.0155271028965361	0.0124616237027846	AUNIP
206291_at	0.836441806950416	4.46495676062035	1.29939128328432	0.201614826968386	0.539619244521517	-5.4558281120862	NTS
202797_at	-0.835754242904692	8.10773139243795	-5.44553614459732	3.25045197685257e-06	0.000756049456366476	4.45848036065607	SACM1L
244276_at	-0.835734357259108	3.96629227705448	-4.93439714751469	1.6186761092623e-05	0.00210216428204076	2.956700323623	KLB
219253_at	0.835279816936869	5.20039658208834	4.92748491149673	1.65397265453098e-05	0.0021429136229024	2.93653805257469	TMEM185B
228868_x_at	0.835044820437096	6.62254172726226	3.50494945978281	0.00118544936636861	0.031678238182661	-1.02797264291746	CDT1
206642_at	0.834671898584626	5.77474300956236	1.68811631316501	0.0995565418277085	0.389109580701263	-4.91410580672086	DSG1
224634_at	0.834633291716044	7.66204439360995	4.84424906267043	2.14375579265326e-05	0.00253153019359216	2.69415730731296	GPATCH4
225676_s_at	0.833734510188649	7.84326862757848	3.13870654733062	0.00326987136096461	0.0583105729487084	-1.9526320570842	DCAF13
201954_at	0.832825489651385	7.43395925571684	4.06958680451787	0.000228725200851941	0.0112459985221042	0.489474931870555	ARPC1B
227458_at	0.832688557823786	5.4588368748415	2.56411275704449	0.0144083137222467	0.137951496240606	-3.27834176267136	CD274
217781_s_at	-0.832633213679394	6.61219384421684	-1.98680476031631	0.0541672085431598	0.286531746042692	-4.41653006932244	ZNF106
200704_at	0.832503901036389	9.60087229842655	4.6179451906907	4.32209826570008e-05	0.00376157832341326	2.03953356381085	LITAF
223915_at	-0.832302598633005	6.15279917323386	-3.11708937770257	0.00346633879519889	0.0603987726215289	-2.00545108587534	BCOR
204026_s_at	0.832241287574849	9.02414288346958	3.50319808692292	0.00119134548719018	0.0317276251885645	-1.03251895741232	ZWINT
214433_s_at	-0.832214239606211	4.40175708781354	-2.95953093374261	0.00527354610935151	0.0775292104137654	-2.38391559716686	SELENBP1
212585_at	-0.831442639121274	8.24952632351529	-3.85863328887814	0.000427156066180527	0.0167899050455933	-0.0886102671862936	OSBPL8
204345_at	0.831148922849547	7.4856640086204	2.65586244005334	0.0114858088503072	0.12107099465913	-3.07837655232139	COL16A1
205932_s_at	-0.830980688488607	5.38990652649772	-2.95668872723451	0.00531311360975117	0.077776301636719	-2.3906343491411	MSX1
202626_s_at	0.830844206244864	6.30540625630463	2.83409180256544	0.0073103337479102	0.0934872611923414	-2.67661582890169	LYN
241749_at	-0.830156033145173	4.48524478455929	-1.66253496901225	0.104609343094168	0.399119210103001	-4.95354138258072	MURC
205831_at	-0.829554248145771	5.44464672667499	-2.30528520934228	0.0266874593479403	0.196781772063201	-3.81540553530974	CD2
228069_at	0.829454045344901	4.89316102180982	3.2477647458609	0.00242941992470075	0.0491411521949735	-1.68303338264552	MTFR2
212588_at	-0.829115272466522	5.39195162373353	-1.6929823881047	0.0986186799675664	0.387436575485963	-4.90654601157169	PTPRC
202263_at	0.82895422123883	6.47128313700149	2.68863973333584	0.010581804902558	0.115504129176953	-3.00578618927294	CYB5R1
202003_s_at	-0.828773170199669	6.67506200605681	-2.23894347826178	0.0310752529704676	0.21300788731305	-3.94627346699659	ACAA2
209619_at	-0.828696371113802	8.65432767733848	-2.76345967815908	0.00875922568102988	0.103102403468312	-2.83787552971997	CD74
224599_at	-0.828622904165412	9.01637660584727	-4.01472346395987	0.000269342207397147	0.0124341069797282	0.33799633547954	CGGBP1
202307_s_at	0.82810562679254	8.8955164834385	2.87326782117898	0.00660634815509137	0.0882487381821697	-2.58605471789408	TAP1
202912_at	0.827446050730888	11.1101046106513	2.95416228949838	0.00534851895238989	0.0781426673724831	-2.39660333690643	ADM
225368_at	-0.827399655610204	7.41312548328241	-4.08034416788307	0.000221493082602852	0.0110393202290893	0.519264644104292	HIPK2
218454_at	-0.827353044161689	7.8261853012019	-1.77658162776834	0.0836200112467732	0.356232454122229	-4.7737850616865	PLBD1
202934_at	0.827027570755445	6.5141251464415	3.63825959033494	0.000810310000457819	0.0254911963607775	-0.678734640154691	HK2
217975_at	0.82655625581457	8.44376045617928	4.76984221214114	2.70145474374469e-05	0.00290180821442517	2.4781733050362	WBP5
209373_at	-0.825544941854469	8.54388177482293	-2.12911609992131	0.0397646000535889	0.243463550720042	-4.15649649737481	MALL
1557055_s_at	0.825289148567285	5.64849939971721	2.82938388708792	0.00739949256870157	0.0941291894354952	-2.68744568607417	LINC01128
210111_s_at	-0.82490557726268	9.20722557658856	-2.43811863414448	0.0195354883725046	0.16475440795414	-3.5449122599402	KLHDC10
212946_at	-0.824898331079763	6.69783626908455	-2.85050560395601	0.00700726364451597	0.091179395174589	-2.63876877505557	VWA8
236295_s_at	-0.82395378982348	5.23117638784904	-2.13065444622937	0.0396293903835908	0.242907726370272	-4.15360839378529	NLRC3
225853_at	0.823357191511543	5.91801603341416	5.17707822496959	7.56993421644327e-06	0.00125102492012466	3.66741233000691	GNPNAT1
238063_at	-0.823118498031001	6.58906695102212	-2.62502443850209	0.0124008608268798	0.126669007464758	-3.14612250398944	TMEM154
225300_at	0.82246089352124	5.47949703230947	3.23639690098056	0.00250635542301388	0.0502328294192912	-1.71137404439919	KNSTRN
237576_x_at	0.822380971171421	4.49210470107104	3.57811843160306	0.000962691863215145	0.0283441990421583	-0.83705519381192	LOC101927093
205676_at	0.822216059659133	3.53447860442847	3.77489227637723	0.00054567317435549	0.0197711602437948	-0.31462658399957	CYP27B1
214853_s_at	0.821866779650122	9.3772850148313	4.24942400493045	0.000133242457984775	0.00783252201280364	0.991073841804496	SHC1
1555181_a_at	-0.821655532052895	5.87724997822617	-4.6972608640322	3.38284657175909e-05	0.00333256101461132	2.26817383145171	ST3GAL3
203145_at	0.821349112647862	7.22774249442572	4.32904008489395	0.000104679333863611	0.006725431937712	1.21541713399168	SPAG5
230653_at	-0.820406599352109	5.895269543009	-2.7369237297386	0.00936939692970877	0.107310659218981	-2.89777503293926	LOC102724356
209430_at	-0.820283398766481	8.28303954671406	-3.9547327896812	0.000321798168628127	0.0139195529032776	0.173252124643139	BTAF1
223276_at	0.820120131828862	5.29956350430348	3.35129601695486	0.00182495412001841	0.0412311431867796	-1.42246425080633	SMIM3
203420_at	-0.819949975021715	7.50709563020478	-3.14449222178376	0.00321910459061696	0.057839153300027	-1.93846001112482	FAM8A1
202869_at	0.819833522094046	7.22988817313199	2.34052536856582	0.0245903663957897	0.188355612040875	-3.74473074783788	OAS1
222654_at	0.818840706995231	6.41609994954543	4.84040177579386	2.16957348039931e-05	0.00254823647860628	2.6829731455751	IMPAD1
227747_at	-0.818796274371186	6.77026034442335	-2.26518062470784	0.0292682380728227	0.206216202383749	-3.89486098496349	MPZL3
232116_at	-0.81871073998329	5.64885667509808	-2.23597291696971	0.0312859922816108	0.213575396391172	-3.95206578412344	GRHL3
202369_s_at	0.818443440570786	5.26174510749811	3.25020546811052	0.00241319703281442	0.0489397432378072	-1.67694142923575	TRAM2
223249_at	0.818130623485349	5.94816108201686	3.62134443002947	0.00085064262074875	0.026300926410957	-0.723387793050484	CLDN12
203305_at	-0.817651252134429	4.94694662163421	-3.57155327001605	0.000980906778980146	0.0286032416750611	-0.854262649186285	F13A1
218196_at	0.817330591223406	6.75462511189473	4.25175214780742	0.000132307961165926	0.00780627321112357	0.997615248668215	OSTM1
226893_at	0.816843318820548	7.17304584931335	4.44972093604353	7.24595852540656e-05	0.00522655385721113	1.55786746942874	ABL2
202887_s_at	0.816599702288674	8.84738281409103	2.72238577476922	0.00972017122768986	0.109661664727846	-2.93043030826378	DDIT4
219555_s_at	0.816247835421283	6.5349114123081	3.29878174916958	0.00211098070394867	0.0450640202962144	-1.55518069915886	CENPN
229580_at	-0.816234781451769	4.11814855303064	-2.22685494742762	0.0319408272293366	0.215760406321223	-3.96980848822442	CLSTN2
230973_at	0.816217435901549	5.25534854018021	3.4760431548874	0.00128644602571527	0.0333733037048538	-1.10286588792782	SH2D5
210445_at	0.816158122404816	6.58906096893036	2.13952893211078	0.0388572784027367	0.240458216263464	-4.13691567149159	FABP6
200950_at	0.815828936284595	6.20058689556931	2.76845992085284	0.00864846409043852	0.102349518213144	-2.82654622161872	ARPC1A
223368_s_at	0.814906258377563	7.87461647651393	3.71751890230242	0.000644641704272937	0.0218656381226458	-0.468245276500817	NTMT1
37408_at	-0.814883461545707	8.00384726800072	-2.85312090902879	0.00696007085519815	0.0908214496439042	-2.63272557884292	MRC2
208158_s_at	-0.814772342547268	7.82955606066465	-2.79905403581249	0.00799862076358388	0.0980768311838862	-2.75693829980239	OSBPL1A
225927_at	-0.814579884093154	7.58756259839878	-3.56013250051235	0.00101338647776937	0.0291002655840546	-0.88416092247968	MAP3K1
225315_at	0.813974398498926	6.41375718159376	2.59031648918431	0.0135107281993327	0.133003072434015	-3.22172379650162	MRPL21
225975_at	-0.81370885164127	7.40042196012212	-2.37534118986942	0.0226654558296447	0.180004011353688	-3.67413068461433	PCDH18
212730_at	-0.813562367544481	7.5781875543958	-1.38086326785429	0.175364945024153	0.507816236915183	-5.35272618546693	SYNM
214088_s_at	-0.813512473765829	7.10031691231222	-2.2546415468388	0.0299824865320141	0.208986798972192	-3.91556701579033	FUT3
218982_s_at	0.813131587282059	7.81672365620556	2.32891252587517	0.0252644447325914	0.191240968538618	-3.7681083559459	MRPS17
227846_at	0.812750355240897	5.61562819081013	2.63688022104904	0.0120413997224508	0.124501423945725	-3.12014083675014	GPR176
224328_s_at	0.812655207082967	8.80852155759205	0.86052007934026	0.394883433002932	0.715165441468654	-5.9102923478754	LCE3D
208396_s_at	-0.812225000080451	3.92462415077597	-2.78942786567413	0.00819802020785946	0.0996037974506484	-2.77889322581068	PDE1A
208204_s_at	-0.811945241385687	5.1002757568122	-2.21228619204144	0.0330124950055838	0.219971643889511	-3.99804331214854	CAV3
227531_at	-0.811048911733475	7.03869711298708	-3.01045846094846	0.00460981629918616	0.0716405949766145	-2.26286440665092	CLOCK
202917_s_at	-0.81093386834743	13.9996627980759	-1.63531173675737	0.110217070496065	0.409023176037788	-4.9949387557399	S100A8
224604_at	-0.810921906418999	10.2414976715798	-3.49655182940382	0.00121397776341122	0.0320912703902617	-1.04976154029607	C4orf3
238715_at	-0.810817707377125	7.25044395446339	-2.81794019933463	0.00762045817039482	0.0954740033149259	-2.71372219808225	LOC646014
208918_s_at	0.810544728090068	8.76503703620904	3.80476023369462	0.00050014360400972	0.0186308529508871	-0.23425319530262	NADK
218418_s_at	-0.810544072300798	7.36161776785662	-3.00769243532049	0.0046437475357757	0.0719662405097892	-2.26947102070106	KANK2
200965_s_at	-0.810504499424747	8.49041950194807	-2.82362908847897	0.00750985423971872	0.0948709058587386	-2.70066812416428	ABLIM1
227796_at	-0.810448055690891	7.66840608978273	-3.57728567993231	0.000964984161589672	0.0283811237412132	-0.839238687393129	ZFP62
36553_at	-0.810352053881322	6.94196780236503	-3.95601643854413	0.000320578117378419	0.0138777581691726	0.176767213022613	ASMTL
203303_at	-0.810184075662363	8.96924591620167	-2.16452386013213	0.0367535864373754	0.232742916199154	-4.08961157949657	DYNLT3
202246_s_at	0.810041536254235	7.13381899709066	4.31516642054128	0.000109183412286102	0.00690127522166776	1.17622981189787	CDK4
219722_s_at	-0.809747330092752	4.90163256599284	-2.17840884570369	0.0356290666247406	0.22933447653965	-4.06315020520821	GDPD3
201957_at	-0.809266869804244	5.07239141240004	-2.82579578503294	0.00746812393339277	0.0945403278671567	-2.69569186112617	PPP1R12B
209605_at	-0.80825478229511	8.69361633030699	-3.31360404223494	0.0020261880906186	0.0439087120018707	-1.51783395406621	TST
36129_at	-0.807914342551243	10.0107563802158	-3.69052807519661	0.000697000772308549	0.0229293124103309	-0.54015439766389	SGSM2
209684_at	0.807897095500168	8.2905054696727	4.8598864243708	2.04190963001864e-05	0.00243227470634574	2.73963333625082	RIN2
218539_at	-0.807836488313689	7.88492490142186	-4.6483413203942	3.93511538674127e-05	0.00359428565736735	2.12704652484878	FBXO34
209251_x_at	0.807689485477033	12.4385498341798	4.54491574657432	5.41175757912405e-05	0.00430695554059109	1.82985887580789	TUBA1C
223322_at	-0.806850276386814	7.04115647981001	-3.56699209660007	0.00099375641389659	0.0288474818973662	-0.866208755101514	RASSF5
203659_s_at	-0.806715146069807	6.96391726389111	-3.494877893858	0.00121974269223616	0.0321704928596295	-1.05410174173142	TRIM13
235060_at	-0.806535866217692	5.15183249228685	-2.9027536010188	0.00611884473702594	0.0844096982215336	-2.51737880557098	LOC100190986
200974_at	-0.805648626033835	7.51208800813206	-1.58186952620422	0.121943403661561	0.430012944997973	-5.07448302793522	ACTA2
205490_x_at	0.805219225603912	8.44122240437789	2.67252553411408	0.0110176881810346	0.118499055002809	-3.04154827017476	GJB3
212378_at	0.80521765216489	5.88881419834721	3.999929958195	0.000281446151762426	0.0127595923280354	0.297282982953245	GART
204368_at	-0.804643518897657	5.14953793986356	-3.07415644187527	0.00389010184395266	0.0646996270153769	-2.10972589936666	SLCO2A1
201631_s_at	0.804193784517819	11.9622111918956	2.33213735720083	0.0250756082337608	0.190576713953415	-3.76162513562844	IER3
214866_at	0.804098667776781	5.28270256474404	5.51365572606246	2.62149445947147e-06	0.000660507878210149	4.65974774456028	PLAUR
205047_s_at	0.803864398354265	7.15064564363233	3.19026004560127	0.00284302664925924	0.05393562874679	-1.82583088016833	ASNS
202357_s_at	0.803747481532898	5.84377831452438	2.05586784608467	0.0466915257677917	0.264909291170153	-4.29211670817158	CFB
219258_at	0.803502558433496	6.17958325377026	4.35976007400928	9.53445383442205e-05	0.00634579797325083	1.30232492733104	TIPIN
226881_at	-0.803493033521071	7.75735450604039	-2.33523334423905	0.0248955125450049	0.189648850962248	-3.7553946967541	GRPEL2
205364_at	-0.803319750333842	4.1554518371979	-3.63878470970015	0.000809087887597302	0.0254820738792526	-0.677346877086084	ACOX2
231382_at	-0.802595763607489	4.49256867880621	-2.0649319794259	0.0457806360129405	0.261935566555831	-4.27553725336736	FGF18
201087_at	0.802545698147709	5.63835717955089	4.10965533590432	0.000202900680672926	0.0103784907514455	0.60057791763685	PXN
222108_at	0.802334068873091	6.73661770681346	2.05335363401928	0.0469469814102419	0.26552908541781	-4.29670528291699	AMIGO2
208763_s_at	-0.801675409639962	6.70846008711943	-3.5400815418178	0.00107292776432379	0.0299144954178497	-0.936541041698717	TSC22D3
228007_at	-0.801201846350705	6.15390763980368	-2.31670577529955	0.0259908754744111	0.194057064779953	-3.79258860012705	CEP85L
201853_s_at	0.800919884642469	7.68768013188519	3.40457134725676	0.00157281116424003	0.0378492299317006	-1.28670539510848	CDC25B
1569065_s_at	-0.800783086015628	4.65324326941325	-4.21054389402773	0.000149837720153851	0.00847195175740618	0.882005654799266	C15orf62
203766_s_at	-0.800724341119174	4.92235412164102	-4.1690624718804	0.000169772038337468	0.00912712506991253	0.766009805580584	LMOD1
202506_at	0.799803369866265	7.46542234442543	4.69659789113318	3.38979360604507e-05	0.00333339865846248	2.26625895490581	SSFA2
212195_at	-0.799573271864789	8.82352442165129	-2.47556881049968	0.0178605670346607	0.156922144081644	-3.46667208820906	IL6ST
213715_s_at	-0.798500945215948	4.3011010014156	-4.92481236986413	1.6678229998386e-05	0.00215574994128074	2.9287438764286	KANK3
227862_at	-0.798414295336887	6.36228567597782	-2.97948895001091	0.00500339815516468	0.074982328410959	-2.33662576927274	TRNP1
227020_at	-0.797587208897776	7.66579848963374	-2.80313968560317	0.00791536153277437	0.0976295338787569	-2.74760519310311	YPEL2
204671_s_at	-0.79744764191266	6.35773299495485	-2.6461989090658	0.0117656271852544	0.122701391559341	-3.0996633896621	ANKRD6
241418_at	0.79679748340478	4.46937730225705	2.16827187110092	0.0364469855783747	0.23165995541707	-4.08248165335467	LOC344887
224964_s_at	-0.79621473269432	5.39679247694388	-2.73459540834219	0.00942477424737411	0.107690602293663	-2.90301263504428	GNG2
213217_at	-0.795826096404817	5.50684889656576	-1.5753038757351	0.123451591495573	0.432526699472909	-5.08409675419407	ADCY2
214030_at	-0.795642330953444	7.44913895881704	-5.26528810930439	5.73649035159235e-06	0.00102497584958599	3.92688907488832	CRYBG3
202071_at	0.794175466640942	8.10115714297141	2.68866476126204	0.0105811404804828	0.115504129176953	-3.00573053319812	SDC4
201599_at	-0.794142796481445	10.0180737665567	-3.132302224896	0.00332695010244012	0.0588866937037596	-1.96830208683278	OAT
39248_at	-0.794004784511252	12.9376298914171	-1.56974529129412	0.124740250807573	0.434522658726316	-5.09220859018168	AQP3
32259_at	-0.79398906768228	6.0408815196651	-7.6037259262013	3.7342304713905e-09	1.20099441778398e-05	10.7708891465483	EZH1
214974_x_at	0.793201649170785	3.54512707396928	2.40003439843708	0.0213838491599435	0.174066309961388	-3.62359529387468	CXCL5
213269_at	-0.793021491993803	4.98851624173926	-3.59611796824866	0.00091440689429723	0.027424682910423	-0.789801344561968	ZNF248
235694_at	0.792532634229013	5.91746142412949	4.03782708708233	0.000251446492693394	0.0118710576086095	0.40169288801534	TCFL5
203860_at	-0.792318676166139	5.07646702136019	-2.91166177110754	0.00597831743720668	0.0834689749436351	-2.49654462749117	PCCA
212297_at	0.792285857581796	6.07673734123752	3.71298727078516	0.000653158841807705	0.0219898150713278	-0.480334763216625	ATP13A3
218151_x_at	0.792125506305304	7.62790546182076	3.69307808981416	0.000691883440735111	0.0228158788433005	-0.533370650512022	SLC52A2
226368_at	0.791507318224168	5.89260154861925	2.90762204736163	0.00604166580259449	0.0838608981357841	-2.50599753743851	CHST11
204855_at	0.79133949329033	10.2428983937968	2.00301123125946	0.0523253435534353	0.281444973810534	-4.38764057013798	SERPINB5
222077_s_at	0.790840967568153	7.07128967633996	3.47483179452804	0.0012908537544173	0.0334331733883305	-1.10599769428946	RACGAP1
55616_at	-0.79052309968286	7.24141256216184	-3.67234997426728	0.000734553856063192	0.0237013274616979	-0.588452042297771	PGAP3
220375_s_at	-0.790042816395644	6.50725397761897	-3.69540889864621	0.000687237761943318	0.0227174876869715	-0.527168214467322	C5orf66
226064_s_at	-0.789382560410083	5.92794099685335	-2.58062835472412	0.0138364287014168	0.135065248499057	-3.24270311958847	DGAT2
218501_at	-0.789204023227926	7.84609435692732	-3.81575422886327	0.000484329588001962	0.0182770823227668	-0.204601173115397	ARHGEF3
206875_s_at	-0.789005934166644	8.81641132022767	-3.26194651673597	0.00233658690547223	0.0478884852757688	-1.64760129194649	SLK
201128_s_at	0.788840017221507	8.27303931552288	3.90189551659079	0.000376128795745707	0.0153240252663163	0.0289556320736004	ACLY
224685_at	-0.788485394800316	7.4561775845373	-3.50335256900048	0.00119082428222659	0.0317276251885645	-1.03211798876583	MLLT4
214274_s_at	-0.788204342303519	8.82536654921962	-3.50690016824462	0.00117891515051936	0.0316276672495809	-1.0229075703399	ACAA1
221734_at	0.787645729199005	6.53557414405017	4.04650690523176	0.000245027172843818	0.011710542548283	0.425658239343281	PRRC1
209112_at	-0.78621980658744	8.3761564435476	-3.23529159551248	0.00251395826541783	0.0502784944003603	-1.71412671996968	CDKN1B
205733_at	0.786206092314816	6.43496333318325	4.11104268246359	0.000202059496804886	0.0103636050542281	0.604431764070993	BLM
211987_at	-0.78514273149734	7.52503283599862	-3.01648663226013	0.00453667462399236	0.0710113613131355	-2.24845360154754	TOP2B
226894_at	-0.784860722081731	6.53958972949064	-2.45472855948442	0.0187757581533739	0.161202080201601	-3.5103164781329	SLC35A3
1555274_a_at	0.784747183963296	6.59864831963205	2.82241997322447	0.00753323602472217	0.0950126135298003	-2.70344404412998	EPT1
212419_at	-0.784348534377378	8.07961015576588	-2.97314814971077	0.00508778386039763	0.0757129143623908	-2.3516710157001	ZCCHC24
228450_at	-0.783946742701606	5.87451263518189	-4.20750002406517	0.00015121912706432	0.00850607589736798	0.873480859559252	PLEKHA7
219060_at	0.783678946426749	5.75926721996768	3.96856459386693	0.000308886156248233	0.013532332205827	0.211151878619147	WDYHV1
211733_x_at	-0.783380361853535	9.11310760149088	-4.05050962520539	0.000242120968456617	0.0116072649477918	0.436716330392125	SCP2
213857_s_at	0.783130074641985	11.3301350978602	3.16961765805458	0.00300717517310605	0.0558370698327356	-1.87674313104258	CD47
206630_at	-0.783121124334171	3.60401506222964	-3.00574436259037	0.00466778573341538	0.0721955261596848	-2.27412177878447	TYR
208693_s_at	0.783100206649603	9.07663258454878	3.77112479466365	0.00055169362088565	0.0198861347254367	-0.324745438807104	GARS
230943_at	-0.783058504648514	4.23993555064171	-2.77693769011468	0.0084636395651978	0.101169543775074	-2.80730725002621	SOX17
225782_at	-0.783017632727371	5.27910095429054	-1.55003912559916	0.129396861067483	0.441373346987625	-5.12076427751187	MSRB3
219935_at	-0.782922726529387	4.84765891002739	-2.37700005756932	0.0225772314245983	0.179688889114876	-3.67074772288092	ADAMTS5
223268_at	-0.782372881650168	5.91785788757748	-2.92028065679759	0.00584523525175667	0.0824318383775589	-2.47634932428309	C11orf54
201231_s_at	0.782184726164816	8.60879359719384	3.13658164734279	0.00328870603884838	0.0585012784823704	-1.95783326966581	ENO1
225793_at	-0.782160319569301	5.9087713726261	-2.93644990786725	0.00560302636514027	0.0802371572849775	-2.43836293735023	LIX1L
224714_at	0.782001135521375	9.05140595047341	2.71560084314616	0.00988800926288161	0.110765664536968	-2.94563134452014	NIFK
227091_at	-0.781853015561294	4.24617006588929	-3.18680964981464	0.00286985931362521	0.0543042525154393	-1.83435383395482	CCDC146
226226_at	-0.781690420193748	7.198376156805	-1.55837329713603	0.127410620355611	0.438510365601349	-5.10872599580335	TMEM45B
223054_at	0.780817559069002	7.09904149368124	4.19453214338539	0.000157245249047086	0.00866671773351754	0.837185574025598	DNAJB11
214948_s_at	0.780770216973971	6.3442123780132	4.37029242082173	9.23360615445609e-05	0.00622495333545145	1.33216389448883	TMF1
225740_x_at	-0.780729748255778	7.01693899340672	-3.80650461512189	0.000497601475217126	0.0185962820625402	-0.229550818004975	MDM4
212765_at	0.780385463818202	7.28574643492959	4.21583234925844	0.000147466942311541	0.00839563983286476	0.896821613335787	CAMSAP2
222024_s_at	-0.780096537126963	7.1419997876656	-2.68529554639543	0.0106709314698852	0.116106105097706	-3.01321974076613	AKAP13
230800_at	-0.779838299893308	5.96378315446123	-5.17612355475883	7.59266867477828e-06	0.00125102492012466	3.66460698361602	ADCY4
223139_s_at	0.779144322218499	6.94011143127187	2.65283947308125	0.0115726754651936	0.121632240560309	-3.08504118270142	DHX36
227711_at	0.77906073548818	4.37487099251607	1.45776045793861	0.153097737062393	0.476903986661711	-5.25024480720614	GTSF1
235095_at	-0.778950026027845	6.03143022621676	-3.10195287662756	0.00361049758051949	0.061967944214846	-2.04231013295855	CCDC64B
226406_at	-0.778768977222006	5.93053388442253	-4.18003780848587	0.000164258759135842	0.00890957108705571	0.796662662546169	C18orf25
232568_at	-0.778741524019443	4.02021284452603	-2.40318886477411	0.0212249418275221	0.173390219167128	-3.61711217950777	MGC24103
218170_at	-0.778470189213889	6.53374180615827	-2.86054504226826	0.00682771520156251	0.0899964630292744	-2.6155514998038	ISOC1
203186_s_at	-0.778385375807183	7.42730846031549	-3.92902887694524	0.00034720080730964	0.0145242571841274	0.102959828994161	S100A4
200916_at	0.778303611685528	8.67473915945326	4.08933185277165	0.000215622145407398	0.010845575713109	0.544175510788057	TAGLN2
203473_at	-0.778259382605243	4.81948301235307	-3.95407209491366	0.000322427888673109	0.0139217699104232	0.171443080108784	SLCO2B1
211034_s_at	-0.778186472088242	7.59893144908047	-5.21018004327805	6.82211020078235e-06	0.00115247476569785	3.76472335330423	HECTD4
233955_x_at	-0.77785921917088	7.60361634444401	-3.20161870123309	0.0027563658491815	0.0529158366587073	-1.79773700269412	CXXC5
201739_at	0.777598034233717	10.605016757301	2.26906453707018	0.0290088816474088	0.205395053622388	-3.88721194900854	SGK1
201548_s_at	0.777064271901584	6.46433733562835	2.78672665502408	0.00825479914502732	0.0998520228438869	-2.78504523685804	KDM5B
219355_at	0.776688429371469	4.15242915295681	2.1721292662533	0.0361338046206579	0.23054441473676	-4.07513370381612	CXorf57
221698_s_at	0.776607142017785	6.01195395010634	2.10358192892351	0.0420690395598047	0.250785693322402	-4.20419650283931	CLEC7A
204363_at	0.776534188229039	7.29461029584054	1.99430218776588	0.0533082462944035	0.284243062819047	-4.40318867403551	F3
231925_at	-0.77638027357659	8.04023413406723	-2.09219834896272	0.0431337213067963	0.254350324897442	-4.22531664549309	RP11-38P22.2
220147_s_at	0.775926201546918	7.5425434406937	3.5129438900505	0.00115888954929703	0.0312946762274076	-1.00720611106523	FAM60A
229632_s_at	-0.775859942295753	8.38631723811811	-5.27135913482245	5.62793312991121e-06	0.00101889815853608	3.94476582823459	INTS10
218259_at	-0.775381566157909	7.30366100667601	-2.63873225997254	0.0119861216828418	0.124117652085109	-3.11607495505646	MKL2
218404_at	0.775169489791349	5.07902676342833	2.43440145535702	0.019709288130233	0.165479933740861	-3.55263142014625	SNX10
205328_at	-0.774756256214738	4.83133207359715	-1.16816148262638	0.249997036815985	0.591662539516664	-5.60980310078144	CLDN10
226997_at	0.774477655985939	4.71746106297411	2.42360137955558	0.0202222464549982	0.168057656927653	-3.57501087948104	ADAMTS12
203408_s_at	-0.774182666454003	5.48670733111606	-2.89619416879115	0.0062242906784198	0.0851421298080066	-2.53269440730035	SATB1
209898_x_at	-0.774161184090511	8.97311359074429	-4.07543880336543	0.000224762838841324	0.0111312574398998	0.505676974678595	ITSN2
202363_at	0.774106594466194	4.94256921749047	1.71250401923533	0.0949296281036839	0.379628248725053	-4.87603103875781	SPOCK1
209658_at	-0.773998105381391	9.10230830297307	-3.12045427439672	0.00343503992859383	0.060157209511809	-1.99724313448732	CDC16
222411_s_at	0.773587011432175	8.80000491231544	3.46898570188131	0.0013123301167768	0.0338268121036461	-1.12110433196866	SSR3
205943_at	0.773532676207049	4.21660531060807	2.56980048624618	0.0142089625344596	0.136954379520353	-3.26608622197165	TDO2
209121_x_at	-0.773158582839311	7.00807499101517	-4.16571507662918	0.000171489246962119	0.00921038760083874	0.756666397721325	NR2F2
224523_s_at	0.77307847584362	8.468356109043	3.50460878031746	0.00118659408867105	0.031678238182661	-1.0288570855885	CMSS1
226994_at	-0.772378578022439	8.5362465731834	-3.01577088165286	0.00454530153871548	0.071061752652753	-2.25016556079165	DNAJA2
225051_at	-0.772056307969467	8.05274599416095	-4.39958545553095	8.44500625365042e-05	0.0058580076148317	1.41526546330423	EPB41
226844_at	-0.771938341071309	7.56896976525674	-2.17324430079226	0.0360437206519696	0.230167066882322	-4.07300779869637	MOB3B
229276_at	0.771780503010291	4.11097725791684	4.51519462147468	5.9289706152162e-05	0.00465638358920515	1.74477329505779	IGSF9
209102_s_at	-0.770924199088689	7.51034220440461	-3.46973854424942	0.0013095453547325	0.0337892365596976	-1.11915965464501	HBP1
229390_at	0.769474106695571	6.7365311587864	1.66548254913837	0.104016552052816	0.397838753654267	-4.94902381488749	FAM26F
219528_s_at	0.769389677526251	4.86599941439293	3.46709988896446	0.00131933068454746	0.0339131321985949	-1.12597467755686	BCL11B
218312_s_at	-0.769261108661829	5.50990542945353	-4.04038086254671	0.000249540975923272	0.0118024678707655	0.408741991781397	ZSCAN18
209140_x_at	0.768802644618724	11.1366340303771	2.86232371621161	0.00679635635183395	0.0897779133936993	-2.61143274594809	HLA-B
212022_s_at	0.768375025808153	7.76016037676541	2.07821070537229	0.0444743135197477	0.258346386043287	-4.25114470059044	MKI67
222333_at	-0.768352963973925	6.73898662662423	-4.07035020163853	0.00022820447050484	0.0112304945318201	0.491588018563803	ALS2CL
221656_s_at	-0.768206148429731	6.12066749967937	-4.27680929368701	0.000122647719644217	0.00739393662795487	1.06809158029077	ARHGEF10L
235261_at	-0.768018821558826	3.57516120953889	-1.99071601551276	0.0537176187739684	0.285264107758637	-4.40957517847102	UNC45B
218262_at	-0.767933820195032	5.56853188353972	-5.08568507947582	1.00841560934161e-05	0.00154008724694839	3.39916200926119	RMND5B
214038_at	0.767615207991654	4.69480330702161	1.89417357081653	0.065809199561877	0.315511713709423	-4.57799470276426	CCL8
209585_s_at	0.767531847409777	4.36847196174618	3.57391275981024	0.000974322568548901	0.0285019809377403	-0.848080093621245	MINPP1
202965_s_at	-0.767317118492974	4.56887487510581	-1.71645274955039	0.0941975735141442	0.378194472895127	-4.86982237978452	CAPN6
203180_at	-0.767194395185633	6.69791963397861	-1.75530549065023	0.0872425849204109	0.363982472899906	-4.80808672168629	ALDH1A3
219489_s_at	0.767154414837385	10.3747775939203	4.83174594547437	2.22878870555269e-05	0.00256545310475986	2.65781682753853	NXN
201012_at	-0.766479090344875	13.0601484441938	-2.706246186172	0.0101238173365858	0.11240193350574	-2.96654838808463	ANXA1
225685_at	0.766371063277568	6.78500958584659	2.44982100067602	0.0189973837810161	0.162268701488369	-3.52055566508274	CDC42EP3
219936_s_at	0.7662193818075	7.96861423708325	2.16410950429531	0.0367876220562202	0.23288815716335	-4.09039923311487	GPR87
206165_s_at	0.766153407008083	8.92227678678503	1.74228335570482	0.0895240893060252	0.367994894302621	-4.82890891072616	CLCA2
37022_at	-0.766086895273608	5.26805052298691	-5.82419554027622	9.82056835507383e-07	0.000352829157873233	5.57860639415377	PRELP
202628_s_at	0.765814718657927	5.96575142631657	2.56303704540862	0.0144463038171306	0.13825514811861	-3.28065751663522	SERPINE1
204226_at	-0.765806756224308	6.62433952650774	-4.03060590889626	0.00025691167273366	0.0120159501340572	0.381769473651208	STAU2
201313_at	0.765760997943316	5.36737820605761	1.95421742233331	0.0580415570954187	0.296304587692999	-4.47404652982948	ENO2
229845_at	0.765549571949934	5.28913578294144	2.65199731166906	0.0115969831276359	0.121712410556467	-3.0868969537448	MAPKAP1
202380_s_at	-0.765294985185241	6.75089175751602	-4.13537941299306	0.000187845334303531	0.00987542658946688	0.672110326561917	NKTR
1556308_at	-0.764771831867662	5.77561763062527	-3.95278702278344	0.00032365614804531	0.0139260654037868	0.167924769228559	PRRT3
212713_at	-0.764721104264956	4.89549698318424	-6.26356528323135	2.44749778835866e-07	0.000157431695974718	6.87790257068703	MFAP4
212558_at	-0.764538461176456	5.52209607145597	-2.40455645620041	0.0211563817871755	0.173084718571572	-3.61429955964906	SPRY1
221564_at	-0.764276389238208	6.22444639353945	-4.20283605711922	0.000153359983740412	0.00855607868470103	0.860422745026339	PRMT2
225803_at	-0.764069260160897	5.36108173744453	-2.28219020264811	0.0281475392148057	0.202509143576245	-3.86128917965328	FBXO32
217771_at	0.764031936734457	5.67332838983594	1.0994741757369	0.278457777798293	0.61994975474047	-5.68433278528139	GOLM1
224664_at	-0.763875419073322	9.75112151724104	-3.18059513172409	0.00291879483542862	0.054855563190229	-1.84969149470273	ANAPC16
202947_s_at	-0.763327462505492	4.82770247107959	-5.96657803623253	6.25881097156826e-07	0.000257293601406387	6.0000548720517	GYPC
226431_at	-0.763152995245711	6.69085206299368	-3.02924356544656	0.00438547822598042	0.0694600295496754	-2.21790041643296	FAM117B
205730_s_at	-0.762954849065207	4.46807261821201	-4.58965072891603	4.71590542032872e-05	0.00393841960789944	1.95819769393807	ABLIM3
203064_s_at	0.762557762017839	7.32340018246206	3.75875851751439	0.000571910173090097	0.0204106975937997	-0.357928623005194	FOXK2
224759_s_at	0.762193478074834	7.60382171600704	2.49089920905885	0.0172134772960192	0.153581408479087	-3.43439904617908	TMEM263
206628_at	0.762119929605296	5.45732189118992	1.86488114301657	0.0699115387319732	0.325118089663233	-4.62773920656817	SLC5A1
208188_at	0.761586598787414	5.49252667076761	2.29983495438046	0.0270257624430832	0.197755351630887	-3.82626486696609	KRT9
200616_s_at	0.76157562588262	6.0102069865264	3.3169559394532	0.00200746855588202	0.0437414500835242	-1.50937602042308	MLEC
209161_at	0.761354781731869	8.17887035994498	3.09070341954963	0.00372128783776266	0.0631475519955535	-2.06963643285449	PRPF4
208677_s_at	0.761135585383026	5.39813224117696	3.77060398426395	0.00055253091885115	0.0199009407036803	-0.326143910107005	BSG
200700_s_at	0.760883694972941	9.39897976788683	4.03500008134715	0.000253572418052427	0.0119004909502287	0.393891526503477	KDELR2
228477_at	-0.760871816253667	6.49071331212884	-3.20827403560663	0.00270676034368062	0.0522571051520967	-1.78125019627189	ARGLU1
242138_at	0.760563764085068	5.41614870219978	2.47288248448389	0.0179762109860121	0.157507906355803	-3.47231266050604	DLX1
209233_at	0.760559748999951	6.78220738222095	3.57003470667002	0.000985166986255416	0.028688798960757	-0.858240704014007	EMG1
228812_at	0.760308466824415	6.10030019725316	2.46826090728669	0.0181767622195142	0.158544604368238	-3.48200653408954	REL
229669_at	0.759425470122946	3.8491163540846	1.80552418031517	0.0788961355092993	0.346005150314506	-4.72656628145713	LOC440416
229125_at	0.759163605110849	5.15283998149854	1.96633076108928	0.0565742793011448	0.293027540809975	-4.45275634427699	KANK4
216331_at	-0.758807583794528	6.66531440169327	-2.59937341207295	0.0132126310772871	0.131107187686147	-3.20206242043254	ITGA7
203968_s_at	0.758742264603095	4.29024849212564	4.2841491471704	0.000119951228086217	0.00729514282048264	1.08876088380099	CDC6
212169_at	0.758630481967518	8.65899175852233	3.21861898251261	0.00263133384192948	0.0515841440686605	-1.75558561119361	FKBP9
203246_s_at	-0.758540870177699	6.17776244265749	-5.36867784482954	4.1421183188861e-06	0.000845038504048872	4.23161303261545	NPRL2
202242_at	-0.758466107634298	4.14421911713995	-2.09964255942115	0.0424348359081645	0.252105254077898	-4.21151545631133	TSPAN7
223599_at	-0.758348319748983	5.09725038363633	-2.39492304508605	0.0216436227219702	0.175307281292192	-3.63408708942257	TRIM6
205383_s_at	-0.757973365327433	7.42100375357479	-2.43871204414837	0.0195078721655853	0.164648488831951	-3.54367918971322	ZBTB20
226047_at	-0.757793810946288	8.22275294372367	-2.58215563867287	0.0137846097342129	0.134801205011285	-3.23939943868008	MRVI1
227314_at	0.757525186084435	6.12188182126217	2.24914401660983	0.0303612092923141	0.210270952407366	-3.92633901646981	ITGA2
226867_at	-0.757518760169956	7.47205553656239	-4.01424989450184	0.000269721703390231	0.0124341069797282	0.33669214117733	DENND4C
226118_at	0.75682426263417	5.52164676445994	4.13640936074364	0.000187265828376775	0.00985443615640056	0.67497762606562	CENPO
225885_at	-0.756675362940357	6.58363745382893	-2.73553341253703	0.00940242814503933	0.107570152506806	-2.9009029301135	EEA1
227134_at	-0.756640299267998	5.62083765162685	-3.60663645132853	0.00088727896948062	0.0270412361518132	-0.76213577061002	SYTL1
235068_at	-0.755926050262457	5.11855599174321	-2.20693499562136	0.0334140890971484	0.22157857142348	-4.00837862252835	ZDHHC21
228698_at	-0.755420903511678	6.20052315621279	-1.80672661387601	0.0787048622230742	0.345685550927867	-4.7245907242334	SOX7
229429_x_at	-0.755223668884652	8.99896477718685	-2.95863512423291	0.00528598708162061	0.0776286176974501	-2.38603364559907	LINC00623
235306_at	-0.75470755282501	3.78358198310345	-3.55957873434844	0.00101498735568219	0.0291156525036327	-0.885609457369612	GIMAP8
201672_s_at	0.754434618474884	9.50901770325914	3.57649516306169	0.00096716506049564	0.0284146962292311	-0.841311217415599	USP14
225788_at	0.754276734103703	8.13767422126625	4.30391562860353	0.00011297498036388	0.00705580614027458	1.14447966407571	RRP36
205891_at	0.753988162438828	4.93590609688668	2.9298518826138	0.00570070310455735	0.0811259610207373	-2.45387929245808	ADORA2B
207121_s_at	0.753682797327784	10.2333168460006	3.18037875900985	0.0029205128148194	0.054855563190229	-1.85022520756361	MAPK6
226690_at	-0.753150794283933	4.39013709093984	-3.60302928316112	0.000896493595637485	0.0271452690374027	-0.771627562228582	ADCYAP1R1
202983_at	0.752924539632349	6.83764965380099	2.15978767515995	0.037144288505071	0.234429640311065	-4.09860769798266	HLTF
202007_at	0.752427681499886	4.80256329359475	2.09610381550516	0.0427658130071748	0.253172617481857	-4.21808090835689	NID1
1556314_a_at	-0.751699097221425	4.31565694165656	-2.85663448504178	0.00689713588325732	0.0903891428964755	-2.62460122148264	RP11-389C8.2
228439_at	0.751688069668758	5.18749851302153	2.08256976999138	0.0440526671967362	0.257385205131539	-4.24311036252067	BATF2
218361_at	-0.751687745354801	6.43457318076361	-3.36466283053095	0.0017582873734291	0.0404435684233219	-1.38850687180211	GOLPH3L
229369_at	-0.751533323962462	5.5021728111899	-3.48541454311928	0.00125283126307278	0.0327430924036826	-1.07861915487856	VSIG2
209283_at	-0.751296950275751	6.23247101914871	-1.86687912686952	0.0696249475389174	0.324862946466147	-4.62436654751585	CRYAB
231579_s_at	-0.751144916175134	8.9662638256303	-1.94276565447251	0.0594588137820438	0.300561272587688	-4.49407579844846	TIMP2
218049_s_at	0.751038638308075	5.64912258943962	2.8362879925917	0.00726908573349059	0.0931857590805623	-2.6715598961346	MRPL13
215228_at	-0.750831814295845	4.12547979571019	-2.93820843720602	0.00557725932582965	0.0800568794013485	-2.43422383645635	NHLH2
224859_at	0.750702366651389	5.50763715756597	4.94294258408266	1.57606916350088e-05	0.00206980301894606	2.98163336935095	CD276
239186_at	-0.750380473683255	4.28586487687812	-2.63311917997161	0.012154379468462	0.125148907238825	-3.12839168912865	SERPINB9P1
223980_s_at	0.75033613060755	8.50912369018506	1.60500938651072	0.116746999146781	0.420912771404565	-5.04032299109512	SP110
209596_at	-0.750139392174058	9.61536953152281	-1.60258281319919	0.117283296800167	0.42209560671897	-5.04392545158032	MXRA5
223158_s_at	0.749958642202737	6.30739812155432	3.70217714972691	0.00067391767354293	0.0223854488462696	-0.509147531510109	NEK6
217897_at	-0.749639756720775	4.99443632396513	-2.94816901728468	0.00543339595753341	0.0788195606203606	-2.41075061324761	FXYD6
224481_s_at	-0.749201506502705	7.84599919731854	-4.13810718902768	0.000186314344719001	0.00982327560030028	0.679704800987428	HECTD1
208626_s_at	-0.749016715648596	8.26783334488533	-4.23518531525177	0.00013909993665736	0.00807355524070185	0.951092642667059	VAT1
204614_at	-0.747940045441467	7.27575397722139	-1.09182376284305	0.281764443259017	0.623171660795283	-5.69237269779517	SERPINB2
212097_at	0.747853158079785	8.95264281310819	1.96839094267949	0.0563279508408909	0.292378556255718	-4.44912481447562	CAV1
212058_at	0.747611617524111	8.35298826877966	3.70795044246356	0.000662753088233154	0.0221552647638851	-0.493764330617878	U2SURP
206666_at	-0.747528006461786	3.85963141704454	-2.85085549535998	0.00700093264494163	0.091158845525645	-2.63796048301488	GZMK
227435_at	-0.74744733904281	7.74739740396735	-3.02726550424876	0.00440860730547627	0.0696946909297347	-2.22264296014478	KIAA2018
225415_at	0.746798085875739	7.48002975139856	3.44213589722902	0.00141544386967686	0.0353860967419214	-1.19032223033421	DTX3L
204337_at	0.745626675027924	5.74437843341981	1.67935422289801	0.1012639494309	0.392138709195725	-4.92767136513792	RGS4
204639_at	0.745170809068913	6.86520320149074	3.27987704529054	0.00222404143061248	0.0464627127319757	-1.60268314196639	ADA
223358_s_at	0.74508872696098	6.86076462550424	2.11328966365251	0.0411794291452741	0.248070216892669	-4.18611464008118	PDE7A
204114_at	0.744945366041431	4.6869802442739	1.81959039492361	0.076683032487347	0.340837720611796	-4.7033872289836	NID2
228230_at	0.744427324255388	5.99361912792783	3.60218557368652	0.000898662141520383	0.0271760799710326	-0.773847031671504	HELZ2
219901_at	0.744333906193154	4.41641914473878	3.40305767984895	0.00157949090571413	0.0379550372005229	-1.29057784945497	FGD6
228738_at	-0.74326769831588	7.81383394503324	-3.16424838570786	0.00305132189146211	0.0562667873240105	-1.8899553290743	D2HGDH
226820_at	-0.743174958890699	8.05651479302466	-3.2647671292625	0.00231853030223197	0.0477100655907162	-1.64054417515169	ZNF362
214830_at	0.742961942507296	4.3927401349842	4.40042343477957	8.42344821766734e-05	0.0058580076148317	1.41764512781857	SLC38A6
205583_s_at	-0.742909514459972	6.2193512665103	-2.88249888199087	0.00644995297124037	0.0870970624017915	-2.5646016928485	ALG13
204134_at	-0.742758415018948	5.69767568443734	-6.12528404216949	3.78874641044908e-07	0.000198359917160338	6.46946750000765	PDE2A
225913_at	-0.742751070996374	6.52608172795463	-2.9735311000388	0.00508264971061524	0.0757001540029447	-2.35076291557097	PEAK1
217667_at	-0.742569252554468	5.05253454549755	-3.08395047026098	0.00378932891678598	0.0637922707319046	-2.08601242078772	SEC14L1P1
214710_s_at	0.742554657121618	8.16908404183278	2.45213168764096	0.0188927384897842	0.161804585985112	-3.51573645033311	CCNB1
204204_at	0.742405979775879	6.99403449323645	2.85086742843822	0.00700071681980409	0.091158845525645	-2.63793291503242	SLC31A2
212331_at	-0.742249666911595	6.78107216164756	-3.22955586888003	0.00255376480619229	0.0508345821814456	-1.72840277788123	RBL2
235004_at	-0.74207844238427	3.62450366533975	-1.60846700546407	0.115986290838897	0.419442453311509	-5.03518167469454	RBM24
225477_s_at	-0.741976731172857	6.77715793730449	-3.66739842230704	0.000745116794265651	0.0239008888939417	-0.601589198096724	NR2C2
218002_s_at	0.741962657623219	11.6285291742229	1.57743623852487	0.122960117350391	0.431671016831426	-5.08097827752692	CXCL14
231864_at	-0.741611283122263	6.85532590803358	-2.76950367122633	0.0086255084805827	0.102188445541898	-2.82417965938187	ZNF33A
201487_at	0.741530846494626	9.20754662728027	2.37304456486749	0.0227881124352112	0.180520241446256	-3.67881138406056	CTSC
225478_at	0.74078756406571	6.3368032501268	3.15320154741418	0.00314408947334825	0.0571486342936554	-1.91709843100475	MFHAS1
225550_at	-0.740699424325691	6.51887981747041	-4.27960567251727	0.000121613465749548	0.00735532769895634	1.07596496008863	CNST
230769_at	-0.74003332018452	6.96917651728943	-2.34431022447812	0.0243741962712805	0.187434483984847	-3.73709295555627	DENND2C
205969_at	-0.739633473596691	3.87099124174132	-3.20009185516305	0.00276786728372467	0.0530591509633677	-1.80151666375804	AADAC
223269_at	-0.739531212029216	8.04895745957923	-3.12630015679436	0.00338129874402232	0.0594738074106619	-1.98297123747257	POLR3GL
203999_at	0.739127658378199	4.06377320251922	1.93009824740236	0.0610611914120429	0.303916307733586	-4.51611968816345	SYT1
224838_at	-0.738484037515075	9.68773850071726	-3.55530154210218	0.00102743446462216	0.0292749929728222	-0.896794053146533	FOXP1
206200_s_at	-0.738421987878306	8.07260343908694	-3.70946142965536	0.00065986072473593	0.0221373236654638	-0.4897364746715	ANXA11
207111_at	0.737830345183653	3.9232057139896	2.38985003601697	0.0219042675127972	0.176639502398553	-3.64448407284358	EMR1
211986_at	-0.737685246299838	9.93169159883825	-5.01068856322082	1.27535069707117e-05	0.00180192926514792	3.17955588319302	AHNAK
213913_s_at	0.737401299547867	4.37007791423109	2.59731547080004	0.0132798300454425	0.131559106311753	-3.2065340781574	TBC1D30
243346_at	-0.737395609827287	3.3052358018026	-1.46975490028782	0.149835250284279	0.472189118334571	-5.23381299004961	LMOD3
213058_at	-0.736842388413697	5.2653339054833	-2.75706977213479	0.00890268771312396	0.104029589808731	-2.85233401501144	TTC28
219211_at	0.736599876437464	5.39249625866894	2.92555012222347	0.00576524325132213	0.0817465442857981	-2.46398400434662	USP18
208799_at	0.736587733594893	8.82682028891604	3.98643823796717	0.000292945578862078	0.013107037253915	0.260202101384562	PSMB5
224644_at	-0.736438376939042	6.77716181066424	-3.22508857764128	0.00258518250679677	0.0511008147357604	-1.73951205919168	FGD5-AS1
213599_at	0.735440227937332	4.5669565483262	3.44248200254752	0.00141406660047635	0.0353706353416592	-1.18943170204933	OIP5
201195_s_at	0.735408458533688	6.97593536218518	2.32332704822964	0.0255945425701946	0.192438562094956	-3.77932169909846	SLC7A5
213620_s_at	-0.735323030963062	6.23030520331753	-2.37820363666048	0.022513415202659	0.179513048885136	-3.66829215879909	ICAM2
212589_at	0.734756687255909	7.57184593296858	4.53116823563316	5.64522787113e-05	0.00446675591684562	1.79048427194266	RRAS2
206049_at	-0.734549834717381	4.50416144307742	-3.27560078335322	0.0022504040318781	0.04683168153364	-1.61340781130632	SELP
218962_s_at	-0.734326825253523	7.43273476876899	-3.55603866860624	0.0010252789248381	0.0292573722419222	-0.894866971593815	TMEM168
203932_at	-0.734275967538689	6.4611569213552	-2.5007510211014	0.0168089942468683	0.151534415030314	-3.41358482486469	HLA-DMB
229761_at	0.734152635373709	4.36313884454569	2.71142786063376	0.00999256456335137	0.111380731031513	-2.95496806199483	LOC440173
206030_at	-0.732779661839572	3.60072871920147	-4.56790193470541	5.04244153086076e-05	0.0041271780044882	1.89576319620978	ASPA
213056_at	-0.732627445415412	5.49509050296703	-2.78123543348301	0.00837135271399385	0.10061633537868	-2.79753959983748	FRMD4B
220668_s_at	0.732618925815815	4.4081099413563	4.33562953869397	0.000102604377103069	0.0066389281871128	1.23404313844383	DNMT3B
212323_s_at	-0.732437709376001	7.87781268624565	-6.19541405185532	3.0354685923399e-07	0.000180605453335396	6.67668846890744	VPS13D
223463_at	0.731937673045519	5.26703720696069	3.43423745782086	0.001447225964146	0.0359505132165754	-1.2106326081488	RAB23
219509_at	-0.731713091626476	4.98483354784444	-1.72021043801372	0.0935053113875624	0.376826335970736	-4.86390279940905	MYOZ1
239398_at	-0.731495439289411	3.70162668284485	-1.53430479777992	0.133214848141204	0.448106424395244	-5.14333722168768	KLHL31
201892_s_at	-0.731296955723677	9.57139108403739	-3.26564503158679	0.00231293742338435	0.0476627368767319	-1.63834700414735	IMPDH2
227208_at	-0.731237482157583	7.61904084983415	-3.02177003331389	0.00447346925426316	0.0703240171008735	-2.23580905407619	CCDC84
217788_s_at	0.730976111381935	6.54154987407141	3.080103999053	0.00382860854430621	0.0641130695742548	-2.09533082215587	GALNT2
208820_at	0.730915891066635	7.51907591942078	3.2096524589408	0.0026965927893112	0.0521850275244216	-1.7778331410491	PTK2
221766_s_at	0.730582175104423	8.60774587626953	2.37842671707765	0.0225016049423582	0.179513048885136	-3.66783692619037	FAM46A
202990_at	0.730543332939121	7.14733175039631	2.07786935665655	0.044507480681547	0.258346386043287	-4.25177329150232	PYGL
225841_at	0.730208771177526	5.73805790814874	3.76963092552085	0.000554098585573416	0.0199275191610822	-0.328756527951311	HENMT1
220907_at	-0.730178631186632	4.40175363751274	-2.75597922549322	0.00892738880539065	0.104174969471288	-2.85479941789297	GPR110
39729_at	-0.7300578940149	8.76250793642344	-2.07904066476125	0.044393760904475	0.258215838026827	-4.24961599741686	PRDX2
209240_at	-0.730011731124913	9.60131931450842	-3.09862664162883	0.00364292710605385	0.0623988219058566	-2.05039596267465	OGT
208658_at	0.729850769828427	6.5152863267212	3.16760944509303	0.00302361555294297	0.0559824518649364	-1.88168623359006	PDIA4
225636_at	0.729799264170614	9.33230876599439	3.951704046348	0.000324694778270909	0.0139260654037868	0.16496010891653	STAT2
230405_at	-0.729279782113908	7.42893832144843	-2.9143841546931	0.00593597818065892	0.083111295013451	-2.49016968488289	C5orf56
204641_at	0.728998585439769	4.075295324742	2.43696733530184	0.0195891689661189	0.164860246679555	-3.54730397382634	NEK2
207114_at	-0.728626082932784	5.93000828853241	-2.84544752283708	0.00709938452007651	0.0920025713759619	-2.65044653259051	LY6G6C
225469_at	-0.728370505756935	7.94738451143157	-3.55844354549378	0.00101827667090648	0.0291394938651722	-0.888578533931952	LYRM5
202345_s_at	0.72835758169591	11.8683917013034	1.52906704072912	0.134505739879432	0.449847157322482	-5.15080654854281	FABP5
227203_at	-0.728124746327861	6.70874305800202	-2.68942856857578	0.0105608820521576	0.115437175900548	-3.00403184342196	FBXL17
51176_at	0.72806394332218	10.0760154963469	3.37392811425551	0.00171344920985156	0.0396961167578958	-1.36492776187843	MED27
212295_s_at	-0.727927557013579	10.7332995101703	-3.2173155772155	0.00264072602986315	0.0516634121990425	-1.75882172772424	SLC7A1
222722_at	-0.727777986938577	3.45172944638335	-2.22738324623314	0.0319025550495261	0.215555140550277	-3.96878197303054	OGN
202421_at	0.727763725938594	8.33956372109281	2.06615062120574	0.0456593644424633	0.261686678298711	-4.27330380076847	IGSF3
209071_s_at	-0.727496256447941	7.00405228677186	-1.72100413093939	0.093359636924001	0.376489021155019	-4.86265106664391	RGS5
229732_at	-0.726998157114717	6.36023618582092	-4.29892999006223	0.000114696140923614	0.0070939044174192	1.13041828599564	ZNF823
221521_s_at	0.726798586896132	8.73575011400339	3.49266577745403	0.00122740139858103	0.0323101451456033	-1.05983577482515	GINS2
218773_s_at	-0.726684607998716	8.09211282476524	-2.24243580667581	0.0308291185002137	0.212117534649649	-3.939456295555	MSRB2
236304_at	-0.726412814996422	3.6031014176799	-2.12560338096009	0.0400748694989579	0.244289994094313	-4.16308520914886	LINC00702
226960_at	-0.726282811105018	6.78019052818412	-1.89035619881739	0.0663318515821232	0.316548309789001	-4.58451353475819	CXCL17
204011_at	-0.726247357039846	4.70688418454131	-2.43151871435608	0.0198450381000337	0.166157322766063	-3.55861193234241	SPRY2
218303_x_at	-0.72594645063309	7.76668957436137	-2.99063145768919	0.0048582877004099	0.0738673192491411	-2.31014018105108	KRCC1
202688_at	0.725776516856818	8.55495784515685	2.08665657107354	0.0436605469154911	0.255938715836225	-4.23556579983839	TNFSF10
220528_at	0.725582681397341	5.09957053702641	2.6099357859255	0.0128726248584456	0.129412958815166	-3.17907344266075	VNN3
205766_at	-0.725498440560149	4.79183071065941	-1.84059391680447	0.0734765256270188	0.333388301963258	-4.66849759941103	TCAP
223382_s_at	-0.725034794079448	8.66403408410116	-2.8015939279921	0.00794676635671604	0.0977919087448682	-2.75113729581053	ZNRF1
235570_at	-0.724743490862611	6.63432748375607	-2.68370272853939	0.010713625444433	0.11640847996311	-3.01675812546834	RBMS3
206046_at	0.72468876042192	4.90046537396707	2.74336684168115	0.00921772133147196	0.106369547023687	-2.88326585874046	ADAM23
204709_s_at	0.724632202892169	4.09474662225102	3.33687853508224	0.0018995647169647	0.0423119526538771	-1.45901121319145	KIF23
1552532_a_at	-0.723966979562539	4.57984646628778	-3.06910979663951	0.0039430104566816	0.0651902318473137	-2.12192768958154	ATP6V1C2
217478_s_at	-0.723795064120066	6.03198417783758	-1.75767029602833	0.0868335434631066	0.363023703077333	-4.80429137588268	HLA-DMA
210302_s_at	-0.723763888958601	3.95712607583221	-1.74114645661652	0.0897256260875849	0.368457407758907	-4.83072056515847	MAB21L2
210946_at	-0.723708743193306	8.96009964795983	-2.59812648544196	0.0132533101789261	0.131410459059046	-3.20477213173702	PPAP2A
212185_x_at	0.72356268177599	10.2004782700856	1.86350505523771	0.0701095099023324	0.325706300782566	-4.63006034991759	MT2A
209366_x_at	-0.72335117803129	8.49865426271175	-2.08559478393951	0.0437621274836159	0.256341795603889	-4.23752706377385	CYB5A
219061_s_at	0.722034004728888	7.1048172009298	3.3288136464875	0.00194256129743928	0.0428956134642539	-1.47941869307165	LAGE3
204162_at	0.721769617195817	7.61478311870252	2.70016202689259	0.010279966087263	0.113546898145678	-2.98012685063896	NDC80
214091_s_at	-0.721608908936409	5.2202857869846	-2.8045079664484	0.00788765890162605	0.0974593786319558	-2.74447758354468	GPX3
226040_at	-0.721462433499452	7.86900927527652	-2.91483705976602	0.00592896178292565	0.0830555945379092	-2.48910876905865	RP11-395B7.7
223168_at	-0.721154841371495	6.77549787719597	-2.23667045832177	0.031236392696329	0.213433339622333	-3.95070616783348	RHOU
229172_at	-0.720919155052545	5.33188752326454	-3.29914180466141	0.00210888146604426	0.0450578718858812	-1.55427455314631	HSPA12B
217497_at	0.720700906279699	4.53452921146275	2.48239046275685	0.0175699395305699	0.155299694255618	-3.45232885103817	TYMP
207165_at	0.720588452123701	6.18157843204832	2.7598187136979	0.00884070493032546	0.103615335919731	-2.84611664444648	HMMR
209806_at	0.720338698271364	9.060272977495	2.45941383890126	0.0185663667999886	0.160283933665074	-3.50052737097311	HIST1H2BK
203367_at	0.720126998922588	8.23410692642332	2.11654541385115	0.040884805829792	0.246866566399103	-4.18003581691092	DUSP14
218360_at	0.720105163498686	7.64651805160224	2.95106632415009	0.00539220756476621	0.0784301539248716	-2.40391364052393	RAB22A
218107_at	-0.719879655399961	8.96562401729462	-3.38453305871064	0.00166346920303716	0.0390344114489513	-1.33789806599252	WDR26
219561_at	0.719854131448037	7.44287064299538	2.7066190080382	0.0101143206767697	0.112329978265769	-2.96571567382991	COPZ2
210201_x_at	-0.719823002226031	5.33404734818505	-1.75096471695984	0.0879976175714781	0.365403640975208	-4.81504211995254	BIN1
231062_at	-0.719784490144011	6.39905060441644	-3.37794397447877	0.0016943563143565	0.0394376038686426	-1.35469738093486	DOCK9-AS2
226482_s_at	-0.719610969311882	8.62010921466685	-3.59716473993906	0.000911671809596976	0.0273726832453128	-0.78704983826782	TSTD1
232247_at	-0.719586584141922	6.30449324928856	-2.58102828614975	0.0138228422425316	0.135054306577987	-3.24183815491573	ZNF502
201658_at	-0.719330768431755	8.15695046086759	-4.47670214094241	6.67162298711531e-05	0.00500371724033648	1.63479930322449	ARL1
203535_at	-0.719045464575609	11.207701470675	-1.07608024842035	0.288656002495868	0.629829473080917	-5.70875210095352	S100A9
226030_at	-0.718995489572971	5.41491234307505	-2.63105171250099	0.0122169002418872	0.125532610547864	-3.13292382470928	ACADSB
223155_at	-0.718837363306738	8.29413151849066	-3.59466105283818	0.00091822678864393	0.0274920609556586	-0.79363031334449	HDHD2
204606_at	-0.718786557900243	4.61920693087358	-2.73611743010112	0.00938853990138995	0.107456231758111	-2.89958915094456	CCL21
219985_at	-0.718447535824319	6.57932954707775	-1.65015878388171	0.107128841549276	0.403393210172636	-4.97243441114343	HS3ST3A1
203661_s_at	-0.718329479607085	5.8879073474095	-1.70852420586777	0.0956722337094171	0.380981746399299	-4.88227624409475	TMOD1
213969_x_at	-0.718244893805109	7.62944685717608	-4.21520191070154	0.00014774762560045	0.00839563983286476	0.895055073342943	RPL29
229153_at	-0.718174634915955	5.39647484205499	-3.35136284066672	0.00182461491159986	0.0412311431867796	-1.4222946662561	SLC7A6OS
203431_s_at	-0.717979404160473	6.44934677879842	-2.57670192226741	0.0139704696634389	0.135885670253538	-3.25119022210972	ARHGAP32
206761_at	-0.717923199871109	5.16567702439538	-2.2043950760931	0.0336062199105799	0.222270350653274	-4.01327753116188	CD96
226119_at	-0.717890359246557	8.13742072372808	-2.85656630188663	0.00689835210416831	0.0903891428964755	-2.62475893994479	PCMTD1
206898_at	-0.717061425461674	3.87821344908397	-2.54033686001593	0.0152697036131804	0.143325501296247	-3.32936791742169	CDH19
216092_s_at	0.716860525365256	5.9748529408448	3.98344044675316	0.000295562110020522	0.0132024986645196	0.251969421715641	SLC7A8
211754_s_at	0.716577673235125	6.62379710226167	6.8327901511423	4.08226693679579e-08	4.85212923411543e-05	8.54915115035358	SLC25A17
31845_at	0.716517289743067	8.2246666546632	3.33512698927385	0.00190882486483324	0.0424420494041306	-1.46344556114834	ELF4
213695_at	0.716355151041387	4.09288922110173	2.68185671495328	0.0107633035628278	0.116716307476717	-3.02085721738058	PON3
209728_at	-0.716335761412402	5.87918532279917	-1.24590860161685	0.220402371220003	0.560579091389251	-5.52039906411044	HLA-DRB4
202896_s_at	0.716290795908922	6.21024725861242	3.03185027286691	0.0043551730550087	0.0691783204433485	-2.21164783268399	SIRPA
212493_s_at	-0.715665823530808	8.5269200619605	-4.89306425717691	1.84140376129649e-05	0.00228843929825624	2.8362125851721	SETD2
202341_s_at	-0.71555480806572	8.41662058126648	-1.85867462977625	0.0708082301653022	0.327422190822725	-4.63819694896432	TRIM2
201889_at	0.714965545384604	7.45928238318134	2.37826316551573	0.0225102630951013	0.179513048885136	-3.66817068334624	FAM3C
235746_s_at	0.714905218554775	4.70791512383107	1.72194672973437	0.0931868782288149	0.376154340708498	-4.86116385668903	PLA2R1
231947_at	-0.714869345662121	3.75293637184636	-3.10610901157866	0.00357036027976051	0.0614639320830937	-2.03219981670646	MYCT1
219773_at	0.714743834504376	3.83101228998912	2.58621603736691	0.0136477102591372	0.133982487811662	-3.23060979860714	NOX4
235981_at	-0.714518638466238	3.43387152020107	-1.6958712397284	0.0980653751896653	0.386137040317738	-4.90204917432198	C8orf22
218253_s_at	-0.714254407943812	7.63083315485272	-3.31617502721752	0.00201181496789691	0.0437916131239316	-1.51134692430532	EIF2D
212895_s_at	-0.714249638133542	7.58899545379148	-4.64379746601041	3.99071452623924e-05	0.00361844638013483	2.11395563384311	ABR
218027_at	0.714075210829497	8.02547068606829	3.07397080736626	0.00389203609060036	0.0646996270153769	-2.1101749349471	MRPL15
227936_at	0.71406642099622	5.77717131241129	3.39407622333975	0.00161968738218034	0.0385866699872376	-1.31353714210468	TMEM68
206421_s_at	0.713867389572847	4.75893975529204	1.84099707546583	0.073416109357211	0.333224786576915	-4.66782464293297	SERPINB7
218017_s_at	-0.713767406796509	8.05981934944796	-2.53722079435658	0.0153860260108749	0.143898558355214	-3.33603081750778	HGSNAT
219402_s_at	0.713531163955148	8.90222827943321	3.97411605373822	0.000303846835577802	0.0133758661314141	0.226377531285813	DERL1
226991_at	-0.713486966513887	6.49702370358613	-2.88676160062509	0.00637890730884026	0.0865855901466835	-2.55468055278497	NFATC2
203083_at	0.713394527108796	7.98890334094003	1.66705259634658	0.103701932384861	0.397163291758356	-4.94661469714076	THBS2
228390_at	-0.713298790044307	4.96167904015431	-2.66453073068492	0.0112400452169204	0.119818575206692	-3.05923749858284	RAB30
221653_x_at	0.713239860156283	6.97004542869368	3.24453036672987	0.00245107792084722	0.0495059790625496	-1.69110241410135	APOL2
225969_at	0.712746280918661	6.61081409374193	3.53558803626671	0.00108672521556351	0.0301563725349609	-0.948260106371689	ALKBH6
222768_s_at	0.712691032341749	4.74335003264909	2.96397926940698	0.00521217391528145	0.0769372594001115	-2.37339217667677	TRMT6
212950_at	-0.71209458062348	6.04916211801834	-2.17844300456521	0.0356263381972267	0.22933447653965	-4.06308494602482	GPR116
225223_at	-0.711991163039171	7.87276279993372	-3.38203880854821	0.00167509744023473	0.0391916161589821	-1.34425931872828	SMAD5
209682_at	0.711884476187119	6.38246183061719	2.17559747509682	0.0358542600451209	0.229715394766335	-4.06851851832799	CBLB
212774_at	-0.711680910796505	6.33250510630356	-2.05261157913775	0.0470226108948366	0.26577007195348	-4.29805872263479	ZBTB18
229055_at	0.711308158163961	7.20579167800594	2.52439021412339	0.0158735807618468	0.146627475613106	-3.36340534853828	GPR68
209785_s_at	-0.710687357099793	5.50807042648311	-1.75725848893431	0.0869046579666335	0.363209920067702	-4.80495260752725	PLA2G4C
236444_x_at	-0.710592669906004	3.44885416226555	-3.87627104326202	0.000405589195022591	0.0162458529215093	-0.04074373796717	C5orf66-AS1
218593_at	0.710587149484814	5.77079244385277	3.29866841608179	0.00211164188383907	0.0450640202962144	-1.55546591179397	RBM28
202241_at	0.710489461525265	10.1157532395039	2.73886221078442	0.00932352198657194	0.107025732650813	-2.89341214697234	TRIB1
225802_at	0.710318926951775	7.44206044877188	3.15249731036315	0.00315009312640191	0.0572197148458553	-1.91882697959065	TOP1MT
236291_at	-0.710262370083186	3.80944643929756	-5.09575863525232	9.77068542994898e-06	0.00150907408441373	3.42869669551578	RDH5
219991_at	0.710176321858457	5.92532329036617	3.84612727233934	0.000443117884162318	0.0171947979535662	-0.122495528009835	SLC2A9
1564520_s_at	0.709640684927165	7.17915234682467	2.9455252148723	0.00547123791915428	0.0791375484734816	-2.41698578247284	PRMT5
214254_at	0.709572081242666	3.50182441521266	1.97664963202337	0.0553497861910329	0.289316401529132	-4.43453619229888	MAGEA4
217933_s_at	0.709267519890504	7.12214147799204	1.71920810469622	0.0936895505565665	0.377087110012635	-4.86548287710592	LAP3
202800_at	-0.709163324304739	6.93194034634652	-2.31103483361492	0.026334699462922	0.195300714051436	-3.80392896105564	SLC1A3
204199_at	-0.708826843011683	5.46888680371949	-4.29156062817608	0.000117287369123457	0.00719717946893939	1.10964328336044	RALGPS1
202026_at	-0.708819854734774	8.49114628114998	-3.14540881095477	0.00321113073339062	0.057752820015833	-1.93621345422274	SDHD
231202_at	0.708668769679985	3.98712264808867	2.33459060760461	0.0249328049247429	0.189808007415806	-3.75668865850374	ALDH1L2
203164_at	0.708470312181243	8.81033120131663	3.36800162637248	0.00174200200056591	0.0402072214697878	-1.3800139004179	SLC33A1
229596_at	0.708293097453093	3.56194393725194	1.67873501391554	0.101385522292523	0.392405770584013	-4.92862774273102	AMDHD1
210861_s_at	0.708090643809006	3.62462003820575	2.42627565913791	0.020094113566971	0.167399917609955	-3.56947603762885	WISP3
210415_s_at	0.707243385434762	4.75166023051449	3.10190405801655	0.00361097156412436	0.061967944214846	-2.04242884372632	ODF2
213075_at	0.707179820156425	7.58910573508055	2.76813448564589	0.00865563311294944	0.102367886751138	-2.82728398295883	OLFML2A
230043_at	-0.706783835250604	5.56450752187215	-3.16839228412563	0.00301719667708768	0.0559583542468687	-1.87975953006513	MUC20
200650_s_at	0.706415595614827	12.6176791616659	4.12521931706703	0.000193656624990805	0.0100935900585055	0.643838776041727	LDHA
213279_at	-0.706317720872395	8.66270182425738	-1.48264715926137	0.146390296685589	0.467246021576013	-5.21601783292425	DHRS1
222478_at	-0.706234991758951	7.78303439300167	-3.20969088920219	0.00269630983958278	0.0521850275244216	-1.77773786230809	VPS36
208873_s_at	-0.705934653940455	9.04275918035557	-3.57915785184546	0.000959838024626648	0.0283020145104302	-0.834329472660196	REEP5
239196_at	-0.705913194512133	8.7725223070233	-1.65551150961177	0.106033083659858	0.401980228061484	-4.96427804936648	ANKRD22
219505_at	-0.705667974102542	7.60713450243997	-2.14929779392584	0.0380227412474653	0.237859654199675	-4.11847833073504	CECR1
226318_at	-0.705079963009589	6.65688707498197	-2.5427147168716	0.0151814804745847	0.142743710559656	-3.32427964254841	TBRG1
201614_s_at	0.704732069253548	5.21367326398443	3.1917705366023	0.00283135509633887	0.0537701771074427	-1.82209813321553	RUVBL1
201474_s_at	0.704704580989971	4.68280310665974	4.71476405073032	3.20443415288432e-05	0.00321472362034771	2.31875066766322	ITGA3
207714_s_at	0.704168903732358	5.13220114727337	2.94239098855258	0.00551641983102556	0.0795805420214571	-2.42437312591905	SERPINH1
213226_at	0.703826834500617	7.06227158654361	3.64118988721427	0.000803512981686444	0.0253322789390631	-0.67098939857797	CCNA2
238727_at	0.703532879578699	3.99019881107043	1.90511692593993	0.0643304172609625	0.312375479481742	-4.55924719083258	LOC440934
223084_s_at	-0.703407326905532	6.58510240773035	-2.65196147797273	0.0115980184544891	0.121712410556467	-3.08697590737433	CCNDBP1
209891_at	0.70324874371757	4.6520974801329	2.7156033995026	0.00988794552425403	0.110765664536968	-2.94562562195943	SPC25
203405_at	0.702846607131706	9.32161115348036	3.54181491976261	0.00106765050743059	0.0298651009652331	-0.932018471390351	PSMG1
201036_s_at	-0.702290906356026	8.58630379048159	-2.71841736842154	0.00981801401122448	0.110248493748962	-2.9393242170725	HADH
227019_at	0.702073511480604	4.97447171241922	3.54301034925785	0.00106402557794727	0.0298223694665942	-0.928898844902667	C1orf226
208864_s_at	-0.701871398047546	10.9136148243014	-2.72912765371661	0.00955601569897362	0.108630625522002	-2.91530090507532	TXN
226773_at	-0.701429100653499	7.52203168244632	-2.76092675598422	0.00881583443032984	0.103479121399374	-2.84360940487642	PPM1K
200899_s_at	-0.701079721269412	8.6393581474774	-4.3037033125608	0.000113047758187115	0.00705580614027458	1.14388074891957	MGEA5
221221_s_at	-0.700676576581785	4.83378290355673	-3.19968725550728	0.00277092268133605	0.0530591509633677	-1.80251806934941	KLHL3
209285_s_at	-0.700590876108147	7.54160744306383	-4.11922977699351	0.00019716432667956	0.010196841080461	0.627183708233434	FAM208A
200762_at	-0.700331075850625	7.75959727287646	-2.69972418981832	0.0102912885956401	0.113557256098209	-2.98110321936106	DPYSL2
204244_s_at	0.700254632089171	6.29570805488813	2.61092038603083	0.012841343745122	0.129266270186972	-3.17692721005777	DBF4
203380_x_at	-0.700196737599397	10.6725069812144	-4.0057647898462	0.000276610171775614	0.0126237627107066	0.313334289650686	SRSF5
208702_x_at	0.700127126769704	8.26168796874222	2.38332640565448	0.0222436148360742	0.178350145353037	-3.65783042936716	APLP2
215227_x_at	0.700084277598782	10.3443062013704	4.30987162489169	0.000110951986546402	0.00697275846485576	1.16128448990142	ACP1
201433_s_at	0.699641866732811	8.85854837896163	3.47597021913042	0.00128671100520955	0.0333733037048538	-1.10305446868484	PTDSS1
225011_at	-0.699387885444343	9.38841772188267	-4.1875032717269	0.000160609019123652	0.0087725255949907	0.817528498867237	PRKAR2A
218306_s_at	-0.699313915479097	6.05299896457409	-3.31400809818544	0.00202392274366594	0.0439087120018707	-1.51681463007179	HERC1
200750_s_at	0.69896817279634	10.0734176340627	3.90357230359881	0.000374275191527366	0.0152841769185276	0.0335229991116881	RAN
204793_at	-0.698944814894187	3.85695421825164	-2.99766393749993	0.00476874952482584	0.0730544635107461	-2.29339335548018	GPRASP1
227372_s_at	0.698034382152533	8.27494956570529	1.88941692895988	0.06646099447889	0.316888015447223	-4.5861158456917	BAIAP2L1
202219_at	0.697735127414647	7.7611046087992	2.22380414139746	0.0321626417641318	0.216643148756179	-3.97573275648352	SLC6A8
202589_at	0.697610520124901	6.92649031896201	2.76158266863877	0.00880114280861219	0.103395462625886	-2.84212491894365	TYMS
230391_at	-0.697479394979231	5.39726767394116	-2.39975758440434	0.0213978450339411	0.174122217179748	-3.62416391153142	CD84
206121_at	-0.697329547022529	4.60772869811372	-1.58221632256644	0.121864159651133	0.429855917776889	-5.07397426283677	AMPD1
210124_x_at	0.697021436580649	5.20066667483291	3.07468655580359	0.00388458323696488	0.0646740525216367	-2.10844350720469	SEMA4F
201814_at	-0.697009260232425	7.26126065063741	-4.49292583739398	6.34807621138658e-05	0.00487072569333933	1.68111972267885	TBC1D5
204822_at	0.696936210560665	4.35249518358325	2.57679199011038	0.0139673816122787	0.135885670253538	-3.25099563781204	TTK
200078_s_at	0.696556802571985	6.02520931981963	4.78714241669808	2.56019589078243e-05	0.00279398623410238	2.52833010181515	ATP6V0B
215513_at	-0.696355513237203	4.24505455460768	-5.94074349055718	6.79186159270187e-07	0.000270924712890215	5.92359912301141	HYMAI
225563_at	-0.695608902453152	8.63101582010603	-4.36470620623195	9.3919928218634e-05	0.006274894199761	1.31633502636542	PAN3
236646_at	0.695148244960283	3.49111934215805	1.84043494501606	0.0735003603286345	0.333468774455903	-4.66876292306215	TMEM52B
221047_s_at	0.694973088785891	5.43666100642085	4.39041500335969	8.68449573397789e-05	0.00600284202598282	1.38923218909617	MARK1
204342_at	0.694898489085979	6.06229351099712	4.59452642158989	4.64561018530833e-05	0.00392604383826804	1.97220462340726	SLC25A24
223454_at	0.694286543947163	6.50474104512285	2.90128933624171	0.00614223748627712	0.0845698399804083	-2.52079958557782	CXCL16
225755_at	-0.694234241319037	6.19530080571489	-2.81736545757798	0.00763171636999791	0.0955493685664382	-2.71504009795346	KLHDC8B
218510_x_at	-0.694047427794908	4.96973803245754	-1.74487610164652	0.0890658935399722	0.367217987278333	-4.82477361124635	FAM134B
219791_s_at	-0.693560336510999	3.75443018543335	-4.33331614249337	0.000103328208415227	0.00665500569415182	1.22750301518397	HAND2-AS1
213878_at	-0.693437912854376	7.47124116355424	-2.84455933213883	0.00711567698234491	0.0921481854594287	-2.652495768891	PYROXD1
212281_s_at	0.69337378237537	7.45078971671687	1.7626764040037	0.0859729434211055	0.361498937287468	-4.79624269591222	TMEM97
226106_at	-0.693248712837814	8.41734104330787	-2.88155913308707	0.00646571475037485	0.0871983237872636	-2.56678764775994	RNF141
212771_at	-0.69310638914011	5.83915557616584	-2.27893229183881	0.0283591677533623	0.203144547209857	-3.86773392646923	FAM171A1
210026_s_at	0.692916721926483	8.64426837211971	1.76441340363312	0.0856760148524666	0.360832402085347	-4.79344548364422	CARD10
219073_s_at	-0.69124203904006	5.33106860225854	-2.67333631808979	0.0109953664292745	0.118408597214136	-3.0397523487858	OSBPL10
201292_at	0.691151812521515	6.34255769340742	2.19243140579821	0.0345244753095353	0.225672014568371	-4.03629453330864	TOP2A
226271_at	0.691120215679641	5.92320282377743	3.56041742499036	0.00101256373854516	0.0290919192879435	-0.883415578483139	GDAP1
201786_s_at	0.690580072733026	10.9510163096848	3.52478871207302	0.00112058573803328	0.0306493372821257	-0.976395273036937	ADAR
208450_at	-0.690176110086726	5.04651563278401	-2.11173593789119	0.0413206886455028	0.248598913639632	-4.18901302748812	LGALS2
202609_at	-0.689953613212579	5.64226806140851	-1.44562465675635	0.156455590990385	0.481820352277682	-5.26674819205089	EPS8
205129_at	0.689889368644411	5.71331635554703	2.76910684088115	0.00863422944748887	0.102247453983421	-2.82507948673762	NPM3
1566402_at	-0.689532481574429	4.07245850178344	-4.17930731896205	0.000164620207521061	0.00892032690407733	0.794621636248481	SNORA68
202780_at	-0.689523503815595	7.41689571594524	-2.71574534958402	0.00988440682483712	0.110765664536968	-2.94530785239406	OXCT1
228538_at	-0.689208096945842	4.07115099298592	-4.58676813600007	4.75795687542173e-05	0.0039595326052311	1.94991830802321	ZNF662
215946_x_at	0.689176752526251	6.82987176029431	1.2470054271668	0.220004377476874	0.560049322029431	-5.51909983558877	IGLL3P
1553961_s_at	-0.689000564645138	5.55880236367685	-3.54102125833907	0.00107006369987913	0.0298651009652331	-0.934089352288365	SNX21
228438_at	0.688993094933769	4.09831849234075	3.08917380615259	0.00373659798262599	0.0633091089866985	-2.07334759236995	LOC100132891
209899_s_at	0.688373151976604	7.14455954852242	4.11055383568991	0.000202355508066625	0.0103690603594589	0.603073766287789	PUF60
202018_s_at	-0.688299255332762	5.53696574640798	-0.766953290022828	0.447834238420833	0.750600440993809	-5.9843682449372	LTF
228031_at	0.688145761074239	7.70113168310938	3.42900073663642	0.00146867332951839	0.0362690669789602	-1.22408551536121	TTPAL
219037_at	0.688119976987859	7.69302054425053	3.95214015562658	0.00032427613777816	0.0139260654037868	0.16615392488099	RRP15
218732_at	0.687577844875394	8.98586528325028	3.66160814705495	0.000757654919956407	0.0241543922732458	-0.616941390031733	PTRH2
219431_at	-0.687573741073042	6.61821425499551	-5.01539518193155	1.25670991383727e-05	0.00178933892028782	3.19332295697613	ARHGAP10
212711_at	-0.687313555685996	8.10814268051736	-3.28769906988545	0.00217657889995262	0.0459299310516825	-1.58304632044567	CAMSAP1
218561_s_at	0.686292165447715	6.12356901182594	3.51539549575006	0.00115085975033383	0.031188880698898	-1.00083312582052	LYRM4
212935_at	-0.686242268749058	6.81036393816078	-3.90696551492487	0.000370551270914202	0.0151873243907301	0.0427681083379277	MCF2L
212672_at	-0.686091242176743	5.20405838076691	-2.77494481430664	0.00850675337738253	0.10148521512293	-2.81183320830409	ATM
223076_s_at	0.685769902884158	7.3348925436459	4.79900061347264	2.4676126785108e-05	0.00274480748503254	2.56273124417948	NSUN2
203046_s_at	0.685710712726569	6.77612991842371	3.35828372588874	0.00178980752012935	0.0408080592840168	-1.40472132225031	TIMELESS
201960_s_at	-0.685577711513709	8.31842317687272	-3.72255111638879	0.000635309502208159	0.0216151506118426	-0.454812687337379	MYCBP2
226374_at	0.685476752187336	8.28417101033162	2.39861425551565	0.021455740280545	0.174385699396283	-3.62651197578456	CXADR
227719_at	-0.685157084551904	4.4111517541604	-1.65330313004015	0.106484036875169	0.402766132645593	-4.96764588457572	SMAD9
204990_s_at	0.685096582248583	7.75395329003574	2.60387382996646	0.0130667643146541	0.130369587391189	-3.19227508723279	ITGB4
202878_s_at	-0.684813532560804	8.07695713271977	-1.7791636723259	0.0831891193104511	0.355535456757517	-4.76959857967224	CD93
204141_at	0.684524079778608	11.3575191402998	2.02651982047779	0.0497504463298265	0.273514897243164	-4.34540028245275	TUBB2A
205259_at	-0.68445827445197	3.80329785153151	-2.47045112209589	0.0180814663210485	0.158075499057136	-3.47741411523219	NR3C2
209155_s_at	-0.684093100973415	8.71535734627046	-2.21600456215382	0.0327359751822182	0.218940604659056	-3.99085039339901	NT5C2
226213_at	-0.684082147434504	8.15583143052459	-1.81621191122817	0.0772097280965891	0.341872520544299	-4.70896817842251	ERBB3
223836_at	0.683996218483629	3.900135417019	1.19004029903948	0.241390665284098	0.583193720034949	-5.58518234515437	FGFBP2
226677_at	-0.683989214079863	4.34505855836776	-2.38244988398105	0.0222895702665237	0.178561502464788	-3.65962163002354	ZNF521
220261_s_at	0.683945583179708	4.57985370433382	2.65107198975497	0.0116237453727385	0.121888814394798	-3.08893551665895	ZDHHC4
221884_at	-0.683930560542374	4.44174299887814	-2.83230097598533	0.0073441298272322	0.0937083543299697	-2.68073671147106	MECOM
204558_at	0.683619654725999	5.11387180785447	4.0705285149142	0.000228083005660596	0.0112304945318201	0.492081611316626	RAD54L
203022_at	0.683262519856163	6.99586781484548	3.32170004779952	0.00198125558523855	0.0434690952860331	-1.49739730926115	RNASEH2A
219371_s_at	-0.682929533656864	6.84838699203963	-2.8414983911938	0.00717209280942793	0.0924190842223597	-2.65955486720938	KLF2
1554479_a_at	-0.682786763668227	4.7895708155766	-2.57056752026014	0.0141822729065579	0.136880598621881	-3.26443202830992	CARD8
203513_at	-0.682644354878219	6.58863019369563	-3.39841424379751	0.00160015192359496	0.0382713501411	-1.302451756306	SPG11
227272_at	-0.682161750053741	6.15646365804858	-2.48684935187039	0.0173823100895824	0.154369978601447	-3.44293841737159	C15orf52
203740_at	0.681755681185404	9.20482196525682	3.68691136428461	0.000704321459288546	0.0230729633233081	-0.54977224484402	MPHOSPH6
206326_at	0.681742498529088	3.72937944277674	2.51220303697172	0.0163497233685773	0.149460144654233	-3.38931688520087	GRP
227856_at	-0.681609969502246	6.4277845898218	-1.96382480144891	0.0568751637307947	0.293673582673617	-4.45716951096948	C4orf32
218795_at	-0.681469569219812	6.30125616251855	-2.75444164632261	0.00896232337027095	0.104360066057317	-2.8582743452529	ACP6
226992_at	-0.681266421253339	3.975940155316	-2.60449409177432	0.0130467769749211	0.130289046776952	-3.19092525563511	NOSTRIN
1559901_s_at	-0.680979745318031	4.00858679725479	-3.23684253225684	0.00250329633610457	0.0502266888721164	-1.71026408880857	LINC00478
1556168_s_at	0.680788583022907	3.65089393267152	2.52012559583873	0.0160387351253956	0.147591844801865	-3.37248251257772	MROH2A
222551_s_at	0.680652280759578	4.55783760140279	3.47257221341258	0.00129911434135351	0.0335642350845109	-1.11183808168821	C8orf33
203282_at	-0.680582515948084	8.97977629159604	-2.67684326403523	0.010899296661729	0.117716957706288	-3.03198010327813	GBE1
201489_at	0.680474270113124	8.27080206459076	1.68634759896622	0.0998992624888276	0.389557961384826	-4.91684901711761	PPIF
200807_s_at	0.680325757285022	11.7196055526404	3.96954669876696	0.000307988772372777	0.0135146758663576	0.213844839537481	HSPD1
202722_s_at	0.6802051902807	7.84138183900745	2.80670012718212	0.00784346383180921	0.0970888351831941	-2.73946470627009	GFPT1
202258_s_at	-0.679490383519289	9.62442434155402	-4.38885472353644	8.72590130060852e-05	0.00601000915656286	1.3848044187513	N4BP2L2
228775_at	-0.679372717754474	8.17156669021987	-3.64252842502818	0.000800426477541527	0.0252529242121079	-0.667450475613274	EMC3
213891_s_at	-0.679277402957842	9.69011056461417	-2.02835270698047	0.0495544116484773	0.272946916092267	-4.34209040076307	TCF4
227088_at	-0.679089107183047	4.70904348648313	-2.74925664629195	0.00908106675534221	0.105214521052837	-2.86998308186322	PDE5A
205898_at	-0.67907958459346	3.86571482172061	-2.44475483769966	0.0192286636718878	0.163497811756724	-3.53111034908617	CX3CR1
206109_at	0.67890518424669	5.59882238098265	2.7622001273162	0.00878733328671825	0.103288795852454	-2.84072725318085	FUT1
204175_at	0.678606009990333	6.84039558558721	3.33820402420733	0.00189258558051742	0.0422355578019551	-1.45565468650934	ZNF593
218871_x_at	0.678427321038397	5.9238037216926	2.483780852584	0.0175112350345504	0.155073983724334	-3.44940196984355	CSGALNACT2
223475_at	0.678050885569698	4.08562179248248	1.73288077845692	0.0912023173701211	0.371807378040347	-4.84386182643686	CRISPLD1
209090_s_at	-0.678011752484194	8.03855292499427	-3.2226236983109	0.00260267446943717	0.0512905792260815	-1.74563809677573	SH3GLB1
202925_s_at	0.677981674394313	5.19591540316877	2.90419005692519	0.00609597731063304	0.084300316443812	-2.51402194786068	PLAGL2
203037_s_at	0.67735688967938	9.83656162757662	2.61622010852937	0.0126741672755456	0.128179902572542	-3.16536536064781	MTSS1
217551_at	-0.677295898378397	4.02810157343198	-2.50954936910491	0.0164551140980543	0.149789227023497	-3.39494722726316	OR7E14P
201934_at	-0.677157492398383	8.90603834169609	-6.74676282710169	5.345534941758e-08	6.08889839459622e-05	8.29791210064501	WDR82
204638_at	0.676838034787898	6.43941831613609	2.65483247925632	0.0115153375566847	0.121212122934142	-3.08064784667209	ACP5
213292_s_at	0.676773731582088	6.37006474047075	3.73305431788976	0.000616250265845045	0.0212491302651628	-0.426750465287784	SNX13
212880_at	-0.676289717028205	6.58933939024415	-3.96814280757898	0.000309272337577593	0.0135384027678582	0.209995407154742	WDR7
225350_s_at	-0.676088902150253	7.8287483156888	-3.51235934256105	0.00116081205981009	0.0313173368929765	-1.00872533030558	ZYG11B
218298_s_at	-0.675426391302736	5.46649725846801	-2.63108735987143	0.0122158197509827	0.125532610547864	-3.13284570192254	C14orf159
211967_at	0.675267729565798	8.93896098484182	2.34450451979932	0.0243631455299414	0.18740219512956	-3.73670062419217	TMEM123
214683_s_at	-0.67485149401867	5.22243779504003	-2.66370954011838	0.0112631178094105	0.119924238798349	-3.06105243832777	CLK1
225508_at	-0.674522011756284	5.85153955693911	-2.5658481407714	0.0143472194945988	0.137668344308036	-3.27460446907458	KIAA1468
212368_at	-0.67451346393761	4.90581978412895	-3.34622260534206	0.00185088418999284	0.0415423206436201	-1.43533432088947	ZNF292
229384_at	-0.673401418041378	5.98750744832007	-4.49871576723097	6.23638545178453e-05	0.00481602223977852	1.69766162984321	CTC-429P9.3
224698_at	-0.673289518545213	8.49553640445178	-3.69192002328616	0.000694202918164089	0.0228647858738684	-0.536451689645508	ESYT2
204929_s_at	-0.672895001148075	5.79961123205528	-2.98519533832695	0.00492858158346514	0.0744575810652799	-2.32306923264072	VAMP5
229569_at	-0.67268384808721	3.73226315367817	-2.79808442467056	0.00801849925637878	0.0982544703815575	-2.759151955109	RP1-193H18.2
205011_at	-0.672131532936236	6.52393572215351	-2.33888390519299	0.0246846533728698	0.188577824846837	-3.74804036655353	VWA5A
231993_at	-0.672114307915855	4.76851479964734	-2.10681840837803	0.041770589608635	0.250006238297988	-4.19817540243481	ITGBL1
209417_s_at	0.671636585430057	5.52948158872228	3.35575904348794	0.00180243084606963	0.0409252103442096	-1.4111341337904	IFI35
204766_s_at	0.671596446039522	6.86919338320873	3.50730848080325	0.00117755182472589	0.0316209656347513	-1.02184719988018	NUDT1
213508_at	0.671547798809399	7.4587696032699	2.53984388229711	0.0152880526680567	0.143350073679643	-3.33042240328836	SPTSSA
206702_at	-0.670994222639734	5.05645135047669	-3.24515096760509	0.00244690807838244	0.0494400218719733	-1.68955449923709	TEK
1554057_at	0.670966758757138	6.97188451783695	2.98023048861448	0.00499361584113944	0.074982328410959	-2.33486500102237	ASH1L-AS1
202720_at	0.670945992644823	7.39660325320414	3.02726398933096	0.00440862506306425	0.0696946909297347	-2.2226465915619	TES
201939_at	0.670791747412833	6.66379017155112	2.34477832393907	0.0243475803070523	0.187315108646954	-3.73614770369764	PLK2
214323_s_at	-0.670757246759214	8.98406777649775	-3.40203395770153	0.00158402391891584	0.0380353569462994	-1.29319636346414	UPF3A
209714_s_at	0.670717075429581	6.02976358836494	2.62074237973704	0.0125331008320322	0.127523294742363	-3.15548693505363	CDKN3
200896_x_at	0.670681904461411	9.61212831236445	3.51202246691638	0.0011619213964661	0.0313254696014714	-1.00960080265202	HDGF
219676_at	-0.67056859845701	5.36375423987354	-2.74613010009515	0.00915337268567893	0.105738569953411	-2.87703644310594	ZSCAN16
243737_at	-0.670443914425757	3.72623606148962	-1.66861892840034	0.103388841062309	0.396603163199447	-4.94420933710484	ATP1B4
222830_at	-0.669902867026822	7.90844028052077	-1.75022277278125	0.0881272177378759	0.365580852034777	-4.816229510393	GRHL1
226603_at	0.669812168127646	6.48886421386065	1.53842393033239	0.132206669826834	0.446572448144819	-5.13744733851361	SAMD9L
226142_at	0.669370726146604	5.82870841155902	2.32439737793573	0.0255309880112558	0.192273659712866	-3.77717446375948	GLIPR1
225298_at	-0.668977511022061	7.55687458816362	-3.3552604985785	0.00180493358710359	0.0409650244395554	-1.41240016278637	PNKD
210473_s_at	0.668902975089504	4.77117290485466	3.02486245573467	0.00443686026501773	0.0699495870330688	-2.22840195825677	GPR125
220753_s_at	-0.668870941825548	4.49062390315642	-3.22276374070241	0.00260167765592708	0.0512905792260815	-1.74529011464173	CRYL1
226832_at	0.668619452859766	6.97831234895291	2.6485614062424	0.011696643853594	0.122292991802102	-3.09446412311728	RNF168
202211_at	0.668385808231906	7.67336113665278	4.29992276018619	0.000114351376893844	0.00708581033736962	1.13321786449121	ARFGAP3
226661_at	0.668108904744565	4.07391062756742	3.16226398023508	0.00306779281051924	0.0564182885688327	-1.89483515982632	CDCA2
204720_s_at	0.667828680580675	4.01467591206785	2.29776199500933	0.0271554400654881	0.198290299267016	-3.83039008653253	DNAJC6
212242_at	0.66761677944133	10.9037850788361	2.27361958840632	0.0287073300034402	0.204441574759319	-3.87822859986049	TUBA4A
215343_at	0.667451201160612	4.65610736278247	3.11326712264235	0.00350221901016883	0.0607114218075399	-2.01476847495654	CCDC88C
212470_at	0.667050366040556	7.70503621157881	3.15803500282169	0.00310317563263256	0.0568395737735965	-1.90522880807469	SPAG9
225384_at	0.666999409044827	7.09077156411189	2.9703438841883	0.00512552890327538	0.0760675410698065	-2.3583186780279	DOCK7
201338_x_at	-0.666988088271726	10.5698468282536	-3.2144831274805	0.00266124624903823	0.0518359952497916	-1.76585167650072	GTF3A
227736_at	0.666696546361608	9.51201449580576	0.851087442144531	0.400036448447938	0.718586694448441	-5.91813186642921	C10orf99
228132_at	-0.666663169408166	5.88871347511863	-2.15142308829785	0.037843293424014	0.237144076556787	-4.11445851038271	ABLIM2
215465_at	0.66620035653097	3.51677886049513	2.91208413744108	0.00597173019680189	0.0834403772745178	-2.49555582430377	ABCA12
1557411_s_at	-0.666028553574527	6.37831104530953	-1.88603959506341	0.0669271340561688	0.31791842350313	-4.59187186582291	SLC25A43
201876_at	0.665551722423267	10.3267460189525	2.5764238595721	0.0139800072277303	0.135885670253538	-3.25179092443415	PON2
1566766_a_at	-0.664875183478099	5.0227363470458	-2.35423256170931	0.0238155916257056	0.185222969009311	-3.71702661166933	MACC1
200045_at	0.66474233206289	7.37296069812643	4.25912503773033	0.000129390679744817	0.00770453673270497	1.01833858104908	ABCF1
201011_at	0.664633021437521	7.07204158124663	3.31614696489095	0.0020119713245051	0.0437916131239316	-1.51141774475863	RPN1
205042_at	-0.664459211569251	5.93357919321388	-2.45717360757981	0.018666219299209	0.160659752056024	-3.50520962572295	GNE
215001_s_at	-0.66410147048204	10.8836612207419	-1.93967196042217	0.0598467699096162	0.301466937977544	-4.49947029112834	GLUL
212474_at	0.664037028278613	6.5804981975342	3.40870400358899	0.00155471130800665	0.0376330252392524	-1.27612822138192	AVL9
217028_at	0.663872743622059	6.61577137209174	1.13362333443885	0.264033009955528	0.605714967453468	-5.64780520528546	CXCR4
222258_s_at	0.663649631081302	8.83409574540488	2.49927227322953	0.0168691484458222	0.151747399025227	-3.41671272735271	SH3BP4
223247_at	0.663379977957343	6.66508938294489	4.45434387082053	7.14421474238297e-05	0.00518050319681417	1.57103970422448	MED10
228708_at	-0.663354356942019	8.56142283643024	-1.65011549340872	0.107137741432888	0.403398940351434	-4.97250028342176	RAB27B
217499_x_at	0.663109147343324	7.73377431808248	2.82244936827748	0.00753266678153415	0.0950126135298003	-2.70337656718157	OR7E37P
227394_at	-0.663022348779173	5.04476818055232	-4.11439983689356	0.000200038026894899	0.0102888796994154	0.613759359836886	NCAM1
226344_at	-0.662066197364298	3.54733560122053	-2.27961074952913	0.0283149791361622	0.203058956488677	-3.86639238198063	ZMAT1
200091_s_at	-0.661713452837647	10.081335892451	-4.06242270875471	0.000233668787204697	0.0113946951104115	0.469651730717231	RPS25
212964_at	-0.661449943345659	6.53623308025497	-2.81890103246399	0.00760167165732529	0.0953697562790868	-2.71151859462168	HIC2
226996_at	0.661025380147633	7.36092653190139	3.04205480817209	0.0042384245187813	0.0680736199171286	-2.18713998067018	LCLAT1
203528_at	-0.660547135961894	4.82325075059404	-3.00935844935993	0.00462328225858404	0.0717304079137578	-2.26549220528092	SEMA4D
200999_s_at	0.66009885329605	11.6112578817913	3.38202500062815	0.00167516202877095	0.0391916161589821	-1.3442945272343	CKAP4
203565_s_at	0.659760567807849	5.89426831302139	3.49794787564952	0.00120918987738718	0.0320002209807086	-1.04614107159752	MNAT1
205713_s_at	-0.659517023127994	3.91820338628461	-2.30006534393535	0.0270113843830694	0.197755351630887	-3.82580621685247	COMP
213233_s_at	-0.659507508665562	7.39877308607116	-2.75086860148403	0.00904399535649686	0.104985232721118	-2.86634452161307	KLHL9
206423_at	-0.659503292332038	3.79794170998692	-3.14122789302856	0.00324765515301495	0.0580659076164462	-1.94645783634524	ANGPTL7
210020_x_at	-0.659388851531521	6.97149208948517	-1.71508090148089	0.0944513651004193	0.378639647287736	-4.87198074101667	CALML3
218243_at	-0.659263025695472	7.34737852986146	-4.20427176810347	0.000152697824500467	0.00853655782675157	0.86444191416726	RUFY1
225176_at	-0.658830471665482	8.39934810650648	-2.50100412962247	0.0167987176480417	0.151487693783058	-3.41304930924361	LNPEP
222523_at	0.658810756087216	5.29853904308473	2.87506767355752	0.00657557910160735	0.0880528502033754	-2.58187524589401	SENP2
201288_at	-0.658729296900263	7.09536863641368	-2.24674902273954	0.0305275313559339	0.210903813101552	-3.93102560807966	ARHGDIB
219093_at	-0.658683684918919	4.41758835532051	-2.99171357287919	0.00484440795434459	0.0737651899405587	-2.30756482581946	PID1
229538_s_at	0.658564734424289	5.1283710231135	3.56357185334998	0.00100349793277374	0.0289990747750551	-0.875161894358363	IQGAP3
202443_x_at	-0.658529813683794	8.3545694278464	-3.402946021553	0.0015799847218727	0.0379550372005229	-1.2908634727728	NOTCH2
222451_s_at	0.658524067062182	5.59943729046134	3.7163297611724	0.000646866233358786	0.0218897981106995	-0.471418299751742	ZDHHC9
201860_s_at	0.658494179605967	7.26399967574074	1.66378108664619	0.104358395578919	0.398560720751426	-4.95163237695484	PLAT
223235_s_at	-0.658418014034963	5.35367302002375	-1.22256981505733	0.22899873233319	0.569191512038784	-5.54779529435965	SMOC2
215716_s_at	0.658243454959285	5.83135470448655	2.49629427869856	0.0169908871443709	0.152366205448332	-3.4230079212602	ATP2B1
40569_at	-0.658123163760024	7.00292350690578	-3.11917481900122	0.00344690925723358	0.0602492850509099	-2.00036469510866	MZF1
202790_at	-0.657710236085278	5.65912443125084	-1.92258880299705	0.0620285559031319	0.306547330295906	-4.52913216399686	CLDN7
1554062_at	-0.657471434506322	6.65068464446304	-1.53338527366477	0.133440748862907	0.448397329240945	-5.14465013909773	XG
226926_at	0.65727005931887	7.43906328630235	1.62549837987785	0.11229813903768	0.412794187971303	-5.00971682811517	DMKN
225409_at	-0.657137507426407	6.80295229691594	-2.58535081447623	0.0136767768303985	0.13415460588483	-3.23248356529703	COA5
228410_at	-0.657039135435475	3.80514290767277	-3.93476603857572	0.00034136717047816	0.0144098034498167	0.118633568575549	GAB3
218665_at	-0.656941076426435	7.24930623465833	-3.06816073253782	0.00395303593844325	0.0652573188207684	-2.12422102568279	FZD4
219299_at	0.656511598612824	6.82422953320632	3.22015778569707	0.00262028625251555	0.0514413468065665	-1.75176411058425	TRMT12
209853_s_at	0.655969115520483	7.38197546043815	2.95177711143691	0.00538214779656343	0.0783463606967799	-2.40223571911494	PSME3
218319_at	-0.655932340863036	8.4965211408825	-3.38937054603672	0.00164113638512897	0.0388120069698904	-1.32555379117656	PELI1
203996_s_at	-0.655809017396682	6.6301341265129	-3.15022613338936	0.00316952908877499	0.0572911875104789	-1.92440008395666	C21orf2
200830_at	0.655646817659175	10.3341030404988	3.62825203244353	0.000833943652835144	0.0259953635167905	-0.70516452254758	PSMD2
228702_at	-0.65553077171923	4.3369426588362	-1.90543311420919	0.0642881178042976	0.312301451883605	-4.55870419942385	LINC-PINT
206034_at	0.655382335064706	5.35806901271136	1.73145411177814	0.0914592408738383	0.372346408267212	-4.84612465734582	SERPINB8
200644_at	0.655277287826761	6.92885823455166	3.09351987064237	0.0036932524334332	0.0628473628378338	-2.06280034271096	MARCKSL1
233868_x_at	-0.655009242064698	6.94942769740101	-3.38564117685836	0.00165832793395021	0.0389425150258136	-1.33507118025045	ADAM33
226320_at	0.654714273923633	6.97899640495164	3.2546933631819	0.00238363565850423	0.048584581466268	-1.66573327957328	ALYREF
203379_at	0.654670968429824	5.58229670142075	3.26483863708835	0.00231807426407181	0.0477100655907162	-1.6403652208743	RPS6KA1
218398_at	0.654459137415587	6.65785662152258	4.01214604613268	0.000271413931858458	0.0124768099090082	0.33089891462104	MRPS30
226766_at	-0.654328164646593	3.65950683569396	-3.05289548609396	0.00411763303413458	0.0671033043640263	-2.1610509230155	ROBO2
218350_s_at	0.654298222343154	7.9616614698336	3.40636195033914	0.00156494421578572	0.03776000077152	-1.28212330945668	GMNN
225911_at	0.654235667212135	5.83731434659354	2.68379733637597	0.0107110851676315	0.11640401143714	-3.01654799696466	NPNT
209115_at	-0.654216032859249	7.81131561007697	-3.62335626399771	0.000845746083885696	0.0261989615503968	-0.718081941253939	UBA3
206194_at	0.654197299443714	5.20173706747354	3.15506354750217	0.00312826801481011	0.0570168045134455	-1.91252709856353	HOXC4
229544_at	-0.654015919964183	4.82959987365783	-2.94000361326314	0.0055510699689476	0.0798696711979501	-2.4299969074295	RP11-391M1.4
218239_s_at	0.653889106081222	6.92927407160884	2.80725646333853	0.00783228455233294	0.0969724089444754	-2.73819211550312	GTPBP4
205464_at	-0.653865826183496	4.99867264224131	-3.78401244621923	0.000531361260997826	0.0193978477014324	-0.2901133001397	SCNN1B
224772_at	0.65363078148555	6.7453806932147	2.75065503611375	0.00904889880321417	0.105019856095465	-2.86682666893893	NAV1
203853_s_at	-0.65344790207389	6.84294905453735	-3.90193789734172	0.000376081836306619	0.0153240252663163	0.0290710624582493	GAB2
201371_s_at	-0.652731714080542	9.99683406160079	-3.134037228063	0.00331139437529196	0.058716381570752	-1.96405870778886	CUL3
229002_at	-0.652719359297204	5.1529098918527	-3.01292581435235	0.00457974596190541	0.0713903128300361	-2.25696809597736	FAM69B
206245_s_at	0.652445390004277	7.93799168861545	2.68340629238702	0.0107215885376035	0.116449461207324	-3.01741649216521	IVNS1ABP
213689_x_at	0.652397576746536	7.85032196372177	4.27285229256006	0.000124125968781676	0.00743328296072085	1.05695319823706	FAM69A
221803_s_at	0.652281660469474	6.11793745307118	3.31051172577733	0.00204360545345238	0.0441288025938028	-1.52563283909965	NRBF2
243790_at	-0.652101833697012	5.63584688430521	-2.7557350361899	0.00893292845126507	0.104189409040731	-2.85535137018136	ZNF585A
212603_at	-0.651921400717955	7.22767030022654	-3.84243656227233	0.000447937987276679	0.0173203744373072	-0.132486872815444	MRPS31
209332_s_at	-0.651502711527556	9.2451849124684	-3.88738352537515	0.000392547942728807	0.0158287136848072	-0.010540260311541	MAX
200845_s_at	-0.651309996295421	10.6271556390214	-4.03727585023152	0.000251859658454266	0.0118710576086095	0.400171543919482	PRDX6
209014_at	0.651271044393996	8.39315471387241	2.57037519276359	0.0141889607897339	0.136880598621881	-3.26484683593684	MAGED1
229158_at	-0.651244510522968	3.79662124036876	-3.18029437340434	0.00292118308866935	0.054855563190229	-1.85043335065541	WNK4
201596_x_at	0.651032426807237	8.99555122700199	1.92830498794979	0.0612910102428634	0.304727287899296	-4.5192308348957	KRT18
1559254_at	0.650566501340984	3.895780648673	2.49906007209729	0.0168777967027554	0.151792215563906	-3.41716147576369	LINC00162
203288_at	-0.650522708163597	6.79665079998453	-4.76998270302137	2.70027717353996e-05	0.00290180821442517	2.47858046260844	KIAA0355
209693_at	0.650448112861491	4.65020046289177	2.39843875384867	0.0214646397766135	0.174432101632929	-3.62687233301192	ASTN2
221530_s_at	-0.650349937004516	5.77287992779793	-1.50845298142639	0.139684175693651	0.457465307748286	-5.17998465587378	BHLHE41
222958_s_at	0.65026374126152	4.95778396382372	2.7190278622896	0.00980290288209293	0.110124042547448	-2.93795654964424	DEPDC1
214743_at	0.649905636044706	7.9408475174993	2.46823104917083	0.0181780644940249	0.158544604368238	-3.48206912019496	CUX1
205718_at	-0.649799702948294	5.26250433787776	-3.75391376818093	0.000580024296728348	0.0205660365911948	-0.370915958725925	ITGB7
205968_at	0.649630220182376	6.50042778879503	1.83845840510722	0.0737972530786487	0.334205649968949	-4.67206017502111	KCNS3
202664_at	-0.649378610611016	6.31180026514039	-1.68691157134462	0.0997898764756273	0.389295322936987	-4.91597458405025	WIPF1
223748_at	0.648995738043728	7.19307769325004	1.57287940563781	0.124012327271447	0.433555469887227	-5.08763794807095	SLC4A11
35148_at	-0.648861616949681	5.22338197591804	-4.7333487167654	3.02515888414861e-05	0.00310912509621572	2.37249843729064	TJP3
229104_s_at	0.648469622393574	5.19110435326582	3.47523337751866	0.0012893909277665	0.033411113258594	-1.10495951654733	GPR39
201591_s_at	-0.648103788717034	8.90559128126779	-3.72691405098266	0.000627324273820713	0.0215075868272632	-0.443160124937704	NISCH
208968_s_at	0.648046184358213	7.50311823353366	3.28407207757608	0.00219846555954113	0.0461601783670935	-1.59215484958039	CIAPIN1
205020_s_at	-0.647994548634703	7.59353636756827	-2.36855752353298	0.0230294844724366	0.181614461249732	-3.68794675039173	ARL4A
200070_at	-0.647912332177317	7.95043031665955	-4.37279305971066	9.16355718168182e-05	0.00620839515376026	1.33925155792485	CNPPD1
215379_x_at	0.647760848936291	6.38458521221072	1.11682907901977	0.271058687947433	0.612731374851197	-5.6658995937484	IGLV1-44
200064_at	0.647462925895288	7.59932213874338	3.25911000625929	0.00235488019311837	0.04811400394572	-1.65469483664219	HSP90AB1
218219_s_at	0.646880815939346	7.07168983051396	1.8545672918029	0.071407017651302	0.328605969048961	-4.64510179580829	LANCL2
1552620_at	0.646817787676689	5.95552507742705	1.8484385008648	0.0723085208523334	0.330834173857852	-4.65538137625918	SPRR4
205009_at	-0.646768538525141	3.81592105679937	-1.26863579128526	0.212264808480417	0.551074729092302	-5.49326360057391	TFF1
226425_at	-0.646737882382769	8.04569612881098	-2.15130279148985	0.0378534305760222	0.237147579021888	-4.11468612416813	CLIP4
228776_at	0.646203647447906	6.09111323406051	2.64604568057833	0.0117701142810705	0.122701391559341	-3.10000049888292	GJC1
204126_s_at	0.645991531895493	4.91529166699292	4.09781479118636	0.0002102203375819	0.0106522678010106	0.567705476962105	CDC45
235725_at	-0.645899045580189	7.39785114914741	-3.39684745110437	0.00160718153449647	0.0383221327512405	-1.30645638164741	SMAD4
202187_s_at	-0.64573250833476	7.32564520449337	-4.15691359704692	0.0001760857796417	0.00940184570499016	0.732111597192363	PPP2R5A
232065_x_at	0.645357343974179	6.17368160294246	3.67595635738375	0.000726951628197217	0.0235462560851202	-0.57887875404091	CENPL
221536_s_at	0.64525008462112	8.13084733232012	2.9924696677112	0.0048347320447791	0.0737004110901489	-2.30576504162739	LSG1
1552291_at	0.645194523047593	5.695058124256	1.9696882157796	0.0561733173159352	0.291779985203188	-4.44683650381436	PIGX
212168_at	0.645172030556198	5.14920321248599	3.73297620340101	0.000616389951541806	0.0212491302651628	-0.426959298268223	RBM12
212840_at	0.645159008121704	7.29537084337499	2.65982295418015	0.0113729115054504	0.120459543336781	-3.06963719525816	UBXN7
214468_at	-0.645060854128549	3.88628453606246	-1.79027856060258	0.0813555602205856	0.351919945326814	-4.75151877563395	MYH6
203738_at	0.645047073668237	5.68655187622865	4.50211459002121	6.17172298165368e-05	0.00477958858387981	1.70737479213673	C5orf22
208991_at	0.644973142490745	8.75663277641941	2.88552221706763	0.00639948798047018	0.0866874746738043	-2.55756606677175	STAT3
218970_s_at	-0.64459684070505	6.15469663569758	-1.6769534535993	0.101735980447825	0.393122861398944	-4.93137770301953	CUTC
203847_s_at	0.64439181217949	7.7262185161566	3.22611328301837	0.00257794362999815	0.0510315235228634	-1.73696456716321	AKAP8
226789_at	-0.64431392741638	6.12999679655306	-1.8858234808925	0.0669570571572067	0.318005307511317	-4.59223990272432	EMB
202820_at	0.644205056409386	7.31157541772918	3.31741577194291	0.00200491340469263	0.0437250260875826	-1.50821535755215	AHR
204975_at	-0.643893734596487	9.41741928085266	-2.43138908623857	0.0198511622536829	0.166157322766063	-3.55888073787664	EMP2
203066_at	0.643397600195808	7.2292092329574	2.38136813585019	0.0223464038787365	0.178798835761094	-3.66183155411907	CHST15
219398_at	-0.643277044562129	3.5933225342441	-3.12160915210045	0.00342435950043445	0.0600470993220825	-1.9944248807567	CIDEC
213793_s_at	0.643174007000972	6.75765056272574	1.96837157062089	0.0563302627579727	0.292378556255718	-4.44915897637113	HOMER1
209089_at	-0.642854145070961	10.3485048817833	-4.37680889029153	9.05215362890647e-05	0.0061634682398563	1.35063631320871	RAB5A
201924_at	-0.642722103191873	7.87159848168176	-3.91309280565605	0.000363917772135822	0.0150280998425424	0.059470605756152	AFF1
212256_at	0.642579463479262	6.29091687511403	2.13281073393665	0.0394405508752882	0.242213342015846	-4.14955742778384	GALNT10
235410_at	-0.642332369997964	6.28583358479058	-3.33452624523391	0.00191201081474293	0.0424783386005973	-1.46496616780759	NPHP3
226780_s_at	-0.642163857376948	4.43026152435777	-3.224453906577	0.00258967572712167	0.05115264464609	-1.74108967339526	C7orf55
202027_at	0.641971014394949	8.22522009272075	4.80607410547272	2.41396971281714e-05	0.0026990550930118	2.58326008383033	TMEM184B
228281_at	0.641852849190355	4.41879411064396	4.15355727653601	0.000177870121676372	0.00946016430219422	0.722752684580052	DDIAS
217919_s_at	0.641714818278843	6.24195039907596	3.39172530402611	0.00163036940235878	0.0386959265498837	-1.3195416395775	MRPL42
221597_s_at	0.641557879527224	8.22782873620168	4.25704534904134	0.000130207126782627	0.00772133910720187	1.01249192653888	TMEM208
236488_s_at	-0.641445678615954	4.33485951190168	-2.73545053013134	0.0094044006748214	0.10757021064767	-2.90108936362162	CTD-3092A11.2
209911_x_at	0.641375993034135	6.46564728489663	2.07411463765943	0.0448737422238734	0.259544256436081	-4.25868220011482	HIST1H2BD
218071_s_at	-0.641314451261387	6.82923168817725	-5.4264683755144	3.45201495075635e-06	0.000783149034990055	4.40217329801959	MKRN2
228466_at	-0.641254826446989	7.45882905078705	-3.76737170775088	0.000557754963778026	0.0199968869800417	-0.334821301865332	GABPB2
228959_at	-0.641227232546473	8.08635713696254	-2.06363868762885	0.0459096447279824	0.262234624477898	-4.27790637987275	PDK3
224918_x_at	-0.640851767281262	7.53205579103893	-1.10320356621499	0.276855850402431	0.618482129426048	-5.68039446590158	MGST1
242915_at	-0.640484251729379	4.37193229997347	-3.61493819230346	0.000866417220351245	0.0266526379481234	-0.740273972894824	ZNF682
225583_at	0.640442577224573	7.36831789755201	3.40620092152642	0.00156565014630152	0.03776000077152	-1.28253542661908	UXS1
231936_at	0.640259999474714	4.10738052249388	2.9792696462616	0.00500629464025661	0.074982328410959	-2.33714645066144	HOXC9
201584_s_at	0.640041605773271	6.96364792142067	2.84357036887444	0.007133859005803	0.0922307262100447	-2.65477702988098	DDX39A
202481_at	-0.639917879360041	6.36930942235514	-2.69468480029434	0.010422440820252	0.114510677343268	-2.99233337310524	DHRS3
228642_at	0.639892623905549	5.00855743305658	1.89273504864534	0.0660057377574819	0.315784969966355	-4.58045250034348	HOTAIRM1
218237_s_at	0.639700809368595	9.68748180235328	2.04507046847916	0.0477972559571399	0.268142311661874	-4.31179098589953	SLC38A1
221489_s_at	0.639565280038924	4.9845568225439	3.78722034269566	0.000526414171909477	0.0193019916084216	-0.281485061787419	SPRY4
204566_at	-0.639562560967188	5.46277680663433	-2.77937475407902	0.00841119225866329	0.100740840469313	-2.80176964230525	PPM1D
241703_at	-0.639434580356998	4.44440706334081	-2.42736439821061	0.0200421600437417	0.167068928249974	-3.56722145915457	RUNDC3B
238295_at	-0.639055263625727	7.18042947382118	-1.84963427095058	0.0721318743545182	0.33046842888665	-4.65337797260326	TEFM
233571_x_at	-0.638992240982605	9.71200403702279	-3.5720181891433	0.000979606033854304	0.0286032416750611	-0.853044578160315	PPDPF
227814_at	0.63871616144121	5.36583537308065	3.36519926537234	0.00175566107681838	0.0404240179933757	-1.38714262626308	WDR53
235245_at	0.638607203495969	4.41702001144548	3.37867002404356	0.00169092618208763	0.0393913033684027	-1.3528471000101	TMEM92
236396_at	-0.638577213358447	3.71151478591049	-4.86638503748203	2.00100540298429e-05	0.00242555842945542	2.75854069676837	LOC101927263
213701_at	-0.638420279531084	7.81390847453807	-2.79506925954027	0.00808060885244065	0.0986837813283879	-2.76603251799781	C12orf29
229933_at	0.638323320548749	5.76572112405335	4.19980631439433	0.000154766549242577	0.00858200920876052	0.851942708502757	C1orf74
211932_at	-0.638272554550973	8.83730012725497	-2.69900959862677	0.0103097927744417	0.113669675326194	-2.98269651832921	HNRNPA3
1558956_s_at	-0.638139610934133	7.26477994771423	-1.75867336175615	0.0866605295180322	0.362771950953098	-4.80268022290375	IFT80
200959_at	0.638065880055773	7.08762833759468	2.79659572704108	0.00804910930810822	0.0984287672953133	-2.76254973967188	FUS
210041_s_at	0.637943191815932	5.84267642154925	3.78800449674406	0.000525211681317202	0.019285391991953	-0.27937545733637	PGM3
217977_at	0.637897921413099	8.90237831014057	2.4935580629968	0.0171034479212943	0.152974155913098	-3.42878733556367	MSRB1
226463_at	0.637822709354391	5.71373817724758	3.22194198388912	0.00260753205757186	0.0513199478933555	-1.74733192470879	ATP6V1C1
201114_x_at	0.636836550030061	9.76751029582223	3.59861694733479	0.000907890414298989	0.0273416037872229	-0.783231995523768	PSMA7
223582_at	0.636736603950732	4.74974265611047	2.03611023626456	0.0487321524408285	0.270665424085971	-4.32805521163593	GPR98
224446_at	0.636663956068765	6.88454039780404	3.90438765705339	0.000373377068065629	0.0152802329315032	0.035744208869426	LLPH
228843_at	-0.636594279959477	7.40070675661313	-2.60991546505077	0.0128732711976908	0.129412958815166	-3.17911773229561	ARL10
205101_at	-0.636525526400999	5.07185032353182	-2.03068408314493	0.0493060349665604	0.272258276422504	-4.33787688318107	CIITA
216095_x_at	-0.636509450119794	9.03881644162104	-2.057768264562	0.0464992421928935	0.264442497048531	-4.28864538698852	MTMR1
230578_at	-0.636473555731735	3.61313189013133	-3.85189499464049	0.000435685757800589	0.0169908122737141	-0.10687342932703	ZNF471
240436_at	-0.636198262791985	4.78260521284947	-1.6821612566091	0.100714341432961	0.391229599847043	-4.92333206896475	MIPEPP3
227471_at	-0.636079063394656	4.60530960339679	-4.38716978889887	8.77083247209886e-05	0.00602443800768851	1.38002342193475	HACE1
230361_at	0.63604541451086	5.01010720208286	2.25125483194083	0.0302152936232718	0.209638062472801	-3.92220538236072	MROH1
223136_at	-0.635968224473261	7.49996923573792	-2.02008882706682	0.0504436242473757	0.275754722221705	-4.35699466648782	AIG1
218721_s_at	0.635872143628507	6.88767381259856	3.22301174552262	0.00259991326215325	0.0512905792260815	-1.74467384325246	C1orf27
223480_s_at	0.635820762189178	10.4145660560198	2.72141979779008	0.00974390428284442	0.109743973829473	-2.93259602553915	MRPL47
226000_at	-0.635750992779359	8.00165299827885	-2.63159018810132	0.0122005881312059	0.125482911225297	-3.13174365497402	CTTNBP2NL
202431_s_at	0.635749418699301	8.05489200585546	2.2748665124672	0.0286252723003727	0.204186139989938	-3.87576708848838	MYC
224903_at	0.635710042895287	7.94995537720008	3.96752796299138	0.000309836121744724	0.0135496157508866	0.208309685485012	CIRH1A
230380_at	0.635706179726362	3.85127127958077	3.68004226954559	0.000718430315832438	0.0233255210915312	-0.568027405442106	THAP2
209193_at	-0.635669348565807	6.21593582362859	-2.79730788349442	0.00803445266804595	0.0983617777934197	-2.76092446837075	PIM1
228094_at	-0.635611733472944	6.39488025042211	-2.07489160404008	0.0447977353849693	0.259402707334043	-4.25725334434049	AMICA1
[truncated: 19,656 more rows]
