# Supplementary material for: Coagulation factor II receptor-like 1 as a prognostic and immuno-modulatory factor in head and neck squamous cell carcinoma
Source: PeerJ. 2026 Mar 18;14:e20970. doi: 10.7717/peerj.20970 (PMC13005615; doi:10.7717/peerj.20970)
Supplement: Supplemental Information 4 [file peerj-14-20970-s004.zip › GEO+ImmPort/GSE9844_DEmRNA.xlsx]

## Sheet: data
id	logFC	AveExpr	t	P.Value	adj.P.Val	B	anno
204475_at	7.00018	8.8043	13.6555	2.93208e-16	1.60312e-11	25.3349	MMP1
1560712_at	-5.64378	8.66885	-6.93295	2.9842e-08	4.18362e-05	8.84094	TMPRSS11B
213240_s_at	-5.18143	10.5291	-5.95875	6.4157e-07	0.000261775	5.9769	KRT4
204777_s_at	-4.95956	9.48675	-5.47997	2.91571e-06	0.000699196	4.56019	MAL
220090_at	-4.84763	9.3484	-4.65148	3.89717e-05	0.00356915	2.13609	CRNN
207935_s_at	-4.65105	9.28141	-4.67147	3.66375e-05	0.00346567	2.19372	KRT13
211756_at	4.13325	6.99968	8.05278	9.50613e-10	5.04703e-06	12.035	PTHLH
204631_at	-3.98155	5.38743	-3.54296	0.00106417	0.0298224	-0.929023	MYH2
209612_s_at	-3.83178	4.65923	-8.01735	1.05815e-09	5.04703e-06	11.9362	ADH1B
220026_at	-3.76904	6.2201	-5.49993	2.73763e-06	0.000671211	4.61918	CLCA4
202267_at	3.70738	7.25452	6.85264	3.83634e-08	4.76709e-05	8.60703	LAMC2
222043_at	-3.4348	6.76028	-6.23867	2.64772e-07	0.000164505	6.80442	CLU
204470_at	3.42369	7.63795	7.1094	1.72131e-08	3.03589e-05	9.35289	CXCL1
230418_s_at	-3.41922	5.08532	-6.11079	3.96645e-07	0.000200802	6.42661	GALNT16
205828_at	3.41391	7.55202	7.40891	6.80213e-09	1.69048e-05	10.2151	MMP3
230193_at	3.38465	7.46647	6.85524	3.80521e-08	4.76709e-05	8.61462	WDR66
237732_at	3.3643	6.75901	3.89358	0.000385452	0.0156108	0.00632038	PRR9
213371_at	-3.36077	5.97944	-4.3199	0.000107626	0.00683441	1.1896	LDB3
206884_s_at	-3.29403	7.41152	-5.02414	1.22281e-05	0.00176491	3.21889	SCEL
203914_x_at	-3.28676	6.641	-7.91372	1.44895e-09	5.04703e-06	11.6462	HPGD
202859_x_at	3.28052	8.6117	7.97768	1.19328e-09	5.04703e-06	11.8254	CXCL8
210096_at	-3.28002	5.74369	-6.0043	5.55476e-07	0.000242965	6.11167	CYP4B1
207802_at	-3.20075	5.52615	-3.46745	0.00131804	0.0339124	-1.12508	CRISP3
210511_s_at	3.19884	6.52873	4.94051	1.58809e-05	0.00207724	2.97453	INHBA
204719_at	-3.15604	5.0831	-6.64002	7.47377e-08	7.36567e-05	7.98542	ABCA8
204415_at	3.13677	7.92398	5.86956	8.50757e-07	0.000315278	5.71289	IFI6
227194_at	-3.13147	7.30558	-3.91363	0.000363338	0.0150155	0.0609446	FAM3B
205185_at	-3.12405	10.4598	-4.71142	3.23779e-05	0.00324223	2.30908	SPINK5
232170_at	3.09574	7.14002	4.66788	3.70459e-05	0.00346829	2.18338	S100A7A
232165_at	3.04941	9.62834	5.90938	7.50052e-07	0.000288796	5.83076	EPPK1
227174_at	2.95593	6.01929	4.12624	0.000193064	0.0100723	0.646684	WDR72
203413_at	2.94801	7.15294	5.40265	3.72138e-06	0.000797907	4.33186	NELL2
206605_at	-2.92644	6.16397	-5.41598	3.56809e-06	0.000784161	4.37122	ENDOU
204284_at	-2.92307	6.91682	-5.13827	8.55086e-06	0.00136224	3.55343	PPP1R3C
206199_at	-2.91207	6.15972	-4.56729	5.0519e-05	0.00412874	1.89402	CEACAM7
209763_at	-2.87153	5.11087	-5.43043	3.40914e-06	0.000776645	4.41387	CHRDL1
220322_at	2.86798	6.56346	4.81931	2.31668e-05	0.00262245	2.62169	IL36G
219106_s_at	-2.83552	4.50232	-3.12821	0.00336391	0.0593487	-1.9783	KLHL41
213992_at	2.83064	6.39772	7.58216	3.98982e-09	1.21191e-05	10.7096	COL4A6
204580_at	2.82599	6.95222	5.63932	1.76235e-06	0.000525782	5.03139	MMP12
206569_at	2.80343	6.31499	4.9778	1.41348e-05	0.00193494	3.08342	IL24
1559607_s_at	-2.76636	9.56344	-4.61008	4.42813e-05	0.00381874	2.01693	GBP6
1555786_s_at	2.75554	6.66472	5.04638	1.14055e-05	0.00169456	3.28401	LINC00520
242625_at	2.74051	6.62679	4.47681	6.66934e-05	0.00500372	1.63512	RSAD2
1553212_at	-2.68107	6.06162	-6.43422	1.42845e-07	0.000114854	7.38089	KRT78
205680_at	2.64514	5.01191	4.32074	0.000107353	0.00682504	1.19195	MMP10
223395_at	-2.62236	5.17041	-5.62617	1.83716e-06	0.000531464	4.99249	ABI3BP
223720_at	-2.62201	6.87667	-3.35247	0.001819	0.0411566	-1.41948	SPINK7
205388_at	-2.61115	4.9615	-3.08848	0.00374358	0.0633881	-2.07503	TNNC2
201839_s_at	2.60548	6.64866	4.46843	6.84274e-05	0.00505577	1.6112	EPCAM
228568_at	-2.60408	5.97871	-7.47296	5.58276e-09	1.45351e-05	10.3983	MYZAP
205382_s_at	-2.59097	7.72087	-6.2576	2.49402e-07	0.000158559	6.86031	CFD
231145_at	-2.56418	5.16141	-5.23565	6.297e-06	0.00109298	3.83966	PAX9
214235_at	-2.55372	6.15171	-4.83641	2.19668e-05	0.00255691	2.67137	CYP3A5
205916_at	2.5295	10.7559	2.70215	0.0102288	0.113119	-2.9757	S100A7
231867_at	2.52745	8.99293	5.22974	6.41526e-06	0.00110998	3.82225	TENM2
214063_s_at	-2.50908	6.84905	-3.31508	0.00201792	0.0438513	-1.51411	TF
209242_at	-2.48721	5.40805	-3.61197	0.00087383	0.026762	-0.748102	PEG3
211980_at	2.48313	9.05011	6.20253	2.96795e-07	0.000180303	6.69771	COL4A1
208195_at	-2.47817	5.04978	-3.08081	0.00382137	0.0640703	-2.09362	TTN
205483_s_at	2.4759	8.7116	4.89084	1.85419e-05	0.00228844	2.82975	ISG15
230835_at	2.4663	9.82328	2.79755	0.00802957	0.098324	-2.76038	KRTDAP
204734_at	-2.44442	9.43676	-4.63663	4.07994e-05	0.00364885	2.09332	KRT15
203498_at	-2.44307	6.06838	-5.03745	1.17289e-05	0.00171007	3.25787	RCAN2
225990_at	-2.42677	7.80151	-6.9589	2.75186e-08	3.95942e-05	8.9164	BOC
214612_x_at	2.4259	5.21197	3.05105	0.00413797	0.0672684	-2.1655	MAGEA6
226022_at	-2.41246	8.4498	-6.12202	3.8281e-07	0.00019836	6.45981	SASH1
203256_at	2.40287	7.19254	7.34832	8.20278e-09	1.86869e-05	10.0414	CDH3
219554_at	-2.40198	7.88776	-4.58043	4.85168e-05	0.00400704	1.93173	RHCG
209365_s_at	-2.39615	7.44156	-5.22044	6.60553e-06	0.0011393	3.79491	ECM1
1552316_a_at	-2.37667	5.60412	-5.59995	1.99594e-06	0.000563319	4.91491	GIMAP1
229290_at	-2.36772	8.55895	-4.66206	3.77184e-05	0.00349298	2.16659	DAPL1
212365_at	2.36424	7.24046	7.90741	1.47695e-09	5.04703e-06	11.6285	MYO1B
213071_at	-2.36246	6.74839	-6.83628	4.0379e-08	4.85213e-05	8.55933	DPT
206227_at	-2.3519	4.3798	-5.63046	1.81243e-06	0.0005271	5.00517	CILP
212510_at	-2.34616	6.75558	-6.17285	3.25983e-07	0.000183343	6.61003	GPD1L
209800_at	2.3366	8.0254	3.54623	0.00105433	0.029653	-0.920499	KRT16
214453_s_at	2.33603	7.15755	4.82181	2.29874e-05	0.0026184	2.62895	IFI44
230748_at	-2.33585	6.43142	-5.71563	1.38451e-06	0.000447816	5.25722	SLC16A6
225681_at	2.33039	7.50404	3.34912	0.00183605	0.0413792	-1.42799	CTHRC1
204948_s_at	2.32971	7.855	5.44845	3.22072e-06	0.000752533	4.46708	FST
205479_s_at	2.32544	8.25939	7.06837	1.95586e-08	3.1452e-05	9.2341	PLAU
205694_at	-2.3224	4.00397	-3.56851	0.000989461	0.028776	-0.862233	TYRP1
228067_at	-2.30043	7.44656	-5.63463	1.78867e-06	0.000525782	5.01752	KIAA1211L
228303_at	2.27606	6.95319	4.54919	5.34109e-05	0.00429176	1.84211	GALNT6
209392_at	-2.27561	6.366	-4.78918	2.54402e-05	0.00278189	2.53425	ENPP2
1561685_a_at	-2.27172	5.78448	-6.89964	3.31172e-08	4.31115e-05	8.74398	LOC441178
1553973_a_at	2.26998	5.99122	2.35073	0.0240112	0.186129	-3.72411	SPINK6
235849_at	-2.25843	5.78108	-5.20984	6.82948e-06	0.00115247	3.76371	SCARA5
209888_s_at	-2.25812	5.40629	-2.88545	0.00640068	0.0866875	-2.55773	MYL1
207175_at	-2.25063	3.84969	-3.84356	0.000446467	0.0172757	-0.129449	ADIPOQ
219410_at	2.23083	9.23741	4.22914	0.000141661	0.00817894	0.934138	TMEM45A
201540_at	-2.22465	8.65557	-3.75363	0.000580506	0.0205698	-0.371681	FHL1
217553_at	2.22046	5.63293	3.5669	0.000994031	0.0288475	-0.866463	STEAP1B
228376_at	-2.21734	6.33958	-5.40588	3.68368e-06	0.000794143	4.34138	GGTA1P
226702_at	2.20424	8.8611	4.04456	0.00024645	0.0117205	0.420293	CMPK2
205554_s_at	-2.19961	6.40745	-5.31851	4.8515e-06	0.000927467	4.08368	DNASE1L3
203872_at	-2.18466	4.5467	-2.48801	0.0173339	0.15416	-3.4405	ACTA1
203936_s_at	2.18236	7.25921	3.58523	0.00094332	0.0280304	-0.81839	MMP9
212192_at	-2.17097	7.28415	-4.94243	1.57862e-05	0.0020698	2.98012	KCTD12
206004_at	-2.16702	6.11173	-4.0364	0.000252515	0.0118814	0.397765	TGM3
201250_s_at	2.15346	10.0193	5.9007	7.70914e-07	0.000294753	5.80509	SLC2A1
205476_at	2.14988	6.16574	3.34046	0.00188075	0.0420536	-1.44994	CCL20
207761_s_at	-2.14215	9.36771	-4.25106	0.000132585	0.00781149	0.995673	METTL7A
204939_s_at	-2.13854	4.67106	-3.31346	0.00202699	0.0439087	-1.51819	PLN
241994_at	2.13643	7.34055	4.0002	0.000281224	0.0127596	0.298013	XDH
1557321_a_at	-2.1198	4.91392	-3.34542	0.00185501	0.0416177	-1.43736	CAPN14
204469_at	2.1141	8.44246	4.83621	2.19803e-05	0.00255691	2.6708	PTPRZ1
203789_s_at	2.10606	6.28736	4.22352	0.000144085	0.00827505	0.918376	SEMA3C
201324_at	-2.10305	11.537	-5.59933	1.99982e-06	0.000563319	4.91309	EMP1
203296_s_at	-2.10144	4.03406	-3.1513	0.00316032	0.0572834	-1.92176	ATP1A2
204483_at	-2.0969	4.87497	-3.08369	0.00379195	0.0637923	-2.08664	ENO3
221748_s_at	-2.09366	7.01625	-4.5158	5.91799e-05	0.00465563	1.7465	TNS1
201535_at	-2.08728	7.12482	-5.99677	5.68872e-07	0.000242993	6.08939	UBL3
229800_at	-2.08053	5.72026	-3.582	0.000952088	0.0282272	-0.826886	DCLK1
214087_s_at	-2.07523	4.14537	-3.11963	0.00344266	0.0602135	-1.99925	MYBPC1
229764_at	-2.07313	8.55489	-4.11146	0.000201805	0.0103603	0.605601	TPRG1
201506_at	2.07313	9.69778	4.11456	0.000199944	0.0102889	0.614194	TGFBI
212274_at	-2.07026	8.10315	-6.27611	2.35242e-07	0.000153118	6.91492	LPIN1
223122_s_at	-2.06427	7.89053	-2.70724	0.0100985	0.112234	-2.96433	SFRP2
206343_s_at	2.06344	5.26819	4.24641	0.000134461	0.00787117	0.98261	NRG1
229400_at	2.05684	6.16606	4.69342	3.42327e-05	0.0033539	2.25709	HOXD10
220161_s_at	2.05516	7.23664	5.33795	4.56333e-06	0.000903985	4.14098	EPB41L4B
221729_at	2.05107	6.95039	4.46381	6.94028e-05	0.00509228	1.59802	COL5A2
204570_at	-2.0505	7.17232	-3.97947	0.000299064	0.0132507	0.241064	COX7A1
220197_at	-2.04546	4.56676	-5.16215	7.93342e-06	0.00129095	3.62354	ATP6V0A4
235514_at	2.04195	6.82705	2.76958	0.00862392	0.102188	-2.82402	ASPRV1
200790_at	2.04187	8.70369	4.09272	0.000213451	0.0107562	0.553561	ODC1
214624_at	-2.03306	4.61831	-4.97465	1.42746e-05	0.00194145	3.07421	UPK1A
211959_at	-2.03244	8.10281	-4.55348	5.27117e-05	0.00426654	1.8544	IGFBP5
225207_at	-2.02518	4.57309	-4.36622	9.34868e-05	0.00627209	1.32064	PDK4
204955_at	-2.02206	6.60884	-4.13331	0.000189015	0.00991782	0.666352	SRPX
238654_at	-2.01053	7.90331	-3.23914	0.00248757	0.0500212	-1.70454	VSIG10L
211597_s_at	-2.00651	10.1359	-4.14893	0.000180361	0.00954623	0.709843	HOPX
217109_at	-2.00087	6.26027	-2.61054	0.0128535	0.129304	-3.17776	MUC4
213790_at	2.00048	6.10914	4.36316	9.43637e-05	0.00629187	1.31195	ADAM12
1556427_s_at	-1.9989	4.91206	-4.44878	7.26682e-05	0.0052347	1.55519	LRRN4CL
202037_s_at	-1.99797	7.18027	-3.28458	0.00219542	0.0461493	-1.59089	SFRP1
204271_s_at	-1.98858	5.82056	-5.15136	8.20661e-06	0.00132359	3.59187	EDNRB
210809_s_at	1.98788	7.09319	2.65674	0.0114608	0.120974	-3.07645	POSTN
205959_at	1.98715	4.74236	3.55764	0.0010206	0.0291544	-0.890672	MMP13
202404_s_at	1.98612	11.0741	4.60221	4.53696e-05	0.00388198	1.99428	COL1A2
209921_at	1.97819	6.79006	4.54615	5.39126e-05	0.00430696	1.8334	SLC7A11
225688_s_at	1.978	7.80193	5.65167	1.69488e-06	0.000511977	5.06793	PHLDB2
219213_at	-1.97549	6.08273	-4.73573	3.00295e-05	0.00310371	2.37938	JAM2
225354_s_at	-1.96956	5.95968	-5.48821	2.84081e-06	0.000687262	4.58455	SH3BGRL2
219728_at	-1.96676	3.84832	-2.52961	0.0156736	0.145616	-3.35228	MYOT
206513_at	1.9641	6.69003	3.99776	0.000283267	0.0128315	0.29131	AIM2
205987_at	-1.96232	5.80595	-8.57734	1.97637e-10	1.67658e-06	13.4788	CD1C
205534_at	1.96161	6.32537	4.43212	7.64648e-05	0.00545073	1.50776	PCDH7
218847_at	1.95162	6.61291	6.33956	1.92541e-07	0.000140362	7.10207	IGF2BP2
203153_at	1.94236	7.21156	3.27204	0.00227256	0.0471188	-1.62232	IFIT1
203675_at	-1.93575	8.9428	-5.69965	1.45627e-06	0.000454981	5.20993	NUCB2
209301_at	1.928	6.49475	3.67321	0.000732744	0.0237013	-0.586182	CA2
225285_at	1.92534	5.9066	4.13096	0.000190351	0.00996881	0.659815	BCAT1
238066_at	-1.92278	6.28966	-5.37481	4.06285e-06	0.000843585	4.2497	RBP7
218804_at	1.90886	4.89609	3.93737	0.000338746	0.0143139	0.125764	ANO1
225671_at	-1.90563	6.47193	-8.54949	2.14652e-10	1.67658e-06	13.4031	SPNS2
221524_s_at	-1.90504	6.0753	-3.47608	0.0012863	0.0333733	-1.10276	RRAGD
225895_at	-1.89791	5.92266	-3.78742	0.000526109	0.019302	-0.280951	SYNPO2
203691_at	1.89724	8.83402	2.70297	0.0102077	0.113036	-2.97387	PI3
203824_at	-1.89435	4.80293	-3.13054	0.00334283	0.0590912	-1.97261	TSPAN8
207655_s_at	-1.89147	6.7283	-4.30465	0.000112725	0.00705178	1.14654	BLNK
204533_at	1.89081	7.15408	2.14203	0.0386422	0.239732	-4.1322	CXCL10
243313_at	-1.88982	6.11391	-3.70405	0.000670277	0.0223052	-0.50416	SYNPO2L
219763_at	1.88462	5.52592	5.07843	1.03161e-05	0.00157112	3.3779	DENND1A
204235_s_at	-1.87479	7.06628	-5.7859	1.10855e-06	0.00038605	5.46524	GULP1
219787_s_at	1.87151	6.15573	5.34945	4.40091e-06	0.000881391	4.1749	ECT2
204179_at	-1.86816	5.54832	-2.3238	0.0255666	0.192383	-3.77838	MB
203476_at	1.8666	7.96143	5.99761	5.67357e-07	0.000242993	6.09188	TPBG
205403_at	-1.85952	8.42578	-3.49342	0.0012248	0.0322728	-1.05789	IL1R2
221185_s_at	1.85952	4.98908	3.86209	0.000422843	0.0166689	-0.0792348	IQCG
209900_s_at	1.85564	7.56022	5.57048	2.19075e-06	0.000595916	4.82775	SLC16A1
208025_s_at	1.85127	4.62094	4.38835	8.73941e-05	0.00601041	1.38336	HMGA2
203961_at	-1.84334	8.24937	-4.39974	8.44094e-05	0.00585801	1.41571	NEBL
221898_at	1.83732	5.44656	5.7216	1.35859e-06	0.000447475	5.27491	PDPN
207065_at	1.83367	4.92751	3.45503	0.00136499	0.0346315	-1.15711	KRT75
203820_s_at	1.83284	5.05814	4.07094	0.000227802	0.0112305	0.493224	IGF2BP3
207324_s_at	1.82776	4.63326	2.46159	0.0184696	0.159896	-3.49597	DSC1
218986_s_at	1.82448	5.53905	4.60489	4.49966e-05	0.00386297	2.00198	DDX60
203695_s_at	1.82392	9.18358	4.94609	1.56063e-05	0.00205609	2.99083	DFNA5
201641_at	1.82305	6.13948	5.44303	3.2763e-06	0.000756049	4.45107	BST2
205374_at	-1.8201	5.24511	-2.48994	0.0172535	0.153888	-3.43643	SLN
205666_at	-1.81677	6.20271	-4.69921	3.36246e-05	0.00331846	2.27382	FMO1
219795_at	1.80977	5.52175	3.11413	0.00349409	0.0606859	-2.01267	SLC6A14
217901_at	1.80703	7.93593	4.09921	0.000209346	0.0106178	0.571572	DSG2
209498_at	-1.80145	8.23868	-3.13401	0.00331165	0.0587164	-1.96413	CEACAM1
226806_s_at	-1.80048	7.86395	-7.18378	1.36593e-08	2.6428e-05	9.56784	NFIA
204686_at	1.79868	7.97892	5.11893	9.08591e-06	0.00143162	3.49666	IRS1
229450_at	1.79713	8.61577	3.15051	0.00316713	0.0572912	-1.92371	IFIT3
1569144_a_at	-1.79553	8.88262	-2.99676	0.00478012	0.0732	-2.29554	CYSRT1
223611_s_at	-1.795	7.21018	-4.27442	0.000123537	0.00742242	1.06137	LNX1
201884_at	-1.79327	8.06854	-2.42952	0.0199396	0.166621	-3.56275	CEACAM5
203510_at	1.78189	8.39241	7.96164	1.25275e-09	5.04703e-06	11.7805	MET
201427_s_at	-1.77995	9.57314	-3.78394	0.000531467	0.0193978	-0.290297	SEPP1
200795_at	-1.77815	8.8317	-3.63759	0.000811881	0.0255093	-0.680515	SPARCL1
217767_at	-1.77509	7.91474	-3.51092	0.00116557	0.0313775	-1.01248	C3
1564307_a_at	-1.76991	8.21306	-2.66052	0.011353	0.120346	-3.06809	A2ML1
202411_at	1.76506	8.20575	4.0833	0.000219543	0.0109822	0.527466	IFI27
213800_at	-1.76269	7.61813	-3.50136	0.00119756	0.0318229	-1.03729	CFH
223484_at	-1.7585	8.66649	-2.40777	0.0209962	0.172186	-3.60769	C15orf48
231929_at	-1.7584	5.55509	-5.58608	2.08535e-06	0.000575842	4.87389	IKZF2
201497_x_at	-1.75676	6.9314	-3.42259	0.00149536	0.0367455	-1.24055	MYH11
228372_at	-1.7557	6.70031	-5.41324	3.59911e-06	0.000784161	4.36312	C10orf128
229625_at	1.74036	6.4738	3.14028	0.003256	0.0581581	-1.94878	GBP5
225102_at	-1.73161	8.83657	-4.74746	2.89568e-05	0.00303297	2.41334	MGLL
225664_at	1.73052	7.98069	4.35087	9.79588e-05	0.00645289	1.27715	COL12A1
201645_at	1.72946	6.9329	3.61308	0.000871047	0.0267338	-0.745172	TNC
37892_at	1.72865	4.56938	3.00244	0.0047088	0.0724576	-2.282	COL11A1
237351_at	-1.72827	4.17231	-6.09181	4.21172e-07	0.000204138	6.37051	LOC284825
227646_at	-1.72535	6.93155	-4.19615	0.000156479	0.00865295	0.841724	EBF1
215704_at	-1.71844	4.64798	-3.23828	0.00249343	0.0501022	-1.70667	FLG
209270_at	1.71427	8.3387	4.19197	0.000158461	0.00868993	0.830032	LAMB3
202270_at	1.71328	8.28403	3.99674	0.000284127	0.0128492	0.288503	GBP1
222835_at	-1.70984	7.88483	-4.25355	0.00013159	0.00778648	1.00267	THSD4
205637_s_at	-1.70884	5.2005	-4.36598	9.35572e-05	0.00627209	1.31994	SH3GL3
230986_at	-1.70742	5.56665	-6.13708	3.65006e-07	0.000193754	6.50433	KLF8
212110_at	1.70714	7.08591	5.70937	1.41217e-06	0.000447816	5.23871	SLC39A14
228108_at	-1.70698	5.42628	-3.99319	0.000287137	0.0129532	0.278745	PPM1L
206192_at	1.7052	6.03434	3.21131	0.0026844	0.0520489	-1.77372	CDSN
218807_at	-1.7008	8.99593	-3.60297	0.00089665	0.0271453	-0.771788	VAV3
222871_at	-1.69529	4.95136	-5.29278	5.26097e-06	0.000981718	4.00786	KLHDC8A
209975_at	-1.69478	5.10281	-3.77339	0.000548065	0.0198315	-0.318659	CYP2E1
220620_at	-1.6946	9.26929	-2.93441	0.00563311	0.0805836	-2.44317	CRCT1
203726_s_at	1.69106	7.10789	4.25848	0.000129642	0.00770454	1.01654	LAMA3
223266_at	-1.69043	6.46512	-6.15968	3.39839e-07	0.000183636	6.57112	STRADB
213680_at	1.68431	13.2229	3.40899	0.00155346	0.0376321	-1.27539	KRT6B
203585_at	-1.6831	9.15658	-3.59838	0.000908504	0.0273416	-0.783853	ZNF185
219863_at	1.68275	6.12512	4.83554	2.20266e-05	0.00255691	2.66883	HERC5
223075_s_at	-1.67937	7.88598	-3.93071	0.000345478	0.0144851	0.10756	AIF1L
222450_at	1.67	8.4654	3.64724	0.00078966	0.0249998	-0.654997	PMEPA1
227609_at	1.66434	6.38558	3.80357	0.00050189	0.0186672	-0.237469	EPSTI1
227401_at	-1.66147	4.61305	-4.92164	1.68439e-05	0.00216692	2.9195	IL17D
228885_at	-1.66108	3.87795	-6.80118	4.50711e-08	5.24312e-05	8.45691	MAMDC2
214297_at	1.6608	5.45477	3.78194	0.00053458	0.0194595	-0.295684	CSPG4
204033_at	1.66053	6.38894	6.39274	1.62805e-07	0.000125371	7.25876	TRIP13
205044_at	-1.65095	5.23884	-4.19258	0.000158171	0.00868993	0.831732	GABRP
204439_at	1.6497	5.37578	3.72477	0.000631231	0.0215251	-0.44888	IFI44L
212473_s_at	1.64847	8.32872	4.6846	3.51802e-05	0.00339237	2.2316	MICAL2
209546_s_at	1.64785	7.18072	4.59671	4.61451e-05	0.00391891	1.97847	APOL1
204894_s_at	-1.64617	5.02872	-4.71587	3.19352e-05	0.00320966	2.32194	AOC3
204393_s_at	-1.64518	5.58655	-3.70829	0.000662111	0.0221548	-0.492872	ACPP
219230_at	-1.64362	4.57041	-6.46698	1.28831e-07	0.000108367	7.4773	TMEM100
232277_at	1.6423	5.83177	4.89119	1.85219e-05	0.00228844	2.83076	SLC28A3
207206_s_at	-1.64225	5.05107	-3.72705	0.00062708	0.0215076	-0.442802	ALOX12
225575_at	-1.63795	4.25423	-4.66068	3.78797e-05	0.00349843	2.16261	LIFR
205660_at	1.63776	5.22636	3.72542	0.000630044	0.0215251	-0.447146	OASL
209291_at	-1.63567	7.83683	-5.45935	3.11177e-06	0.00073652	4.49929	ID4
227697_at	1.63539	7.77961	4.6194	4.30276e-05	0.00376158	2.04372	SOCS3
205054_at	-1.63459	5.52274	-2.10567	0.0418763	0.250247	-4.20031	NEB
204647_at	1.63457	7.18687	4.76039	2.78188e-05	0.00295913	2.45078	HOMER3
201462_at	1.63091	5.76912	6.42043	1.49191e-07	0.000118217	7.34031	SCRN1
221589_s_at	-1.63076	5.93625	-4.38082	8.94226e-05	0.00611912	1.36201	ALDH6A1
224950_at	1.62803	8.30745	4.93492	1.61601e-05	0.00210216	2.95824	PTGFRN
219983_at	-1.62589	6.59336	-3.05523	0.00409208	0.0667808	-2.15543	HRASLS
223541_at	1.62254	5.50866	4.27661	0.000122722	0.00739394	1.06753	HAS3
219772_s_at	-1.62048	4.44307	-2.14293	0.038565	0.239513	-4.13051	SMPX
212977_at	1.61623	7.80663	3.23073	0.00254556	0.0507127	-1.72548	ACKR3
205163_at	-1.60673	5.43117	-2.93107	0.00568261	0.081016	-2.45103	MYLPF
206026_s_at	1.59231	5.30537	4.58154	4.83513e-05	0.0039994	1.93491	TNFAIP6
225242_s_at	-1.59212	6.60295	-3.13377	0.00331379	0.0587164	-1.96471	CCDC80
201010_s_at	-1.59042	9.1672	-3.81813	0.000480978	0.0182047	-0.198191	TXNIP
231118_at	-1.58696	7.76786	-3.96583	0.000311401	0.0135881	0.203647	ANKRD35
201579_at	1.58399	8.93396	4.69003	3.45936e-05	0.00335951	2.2473	FAT1
203889_at	1.58392	5.09689	3.16245	0.00306625	0.0564152	-1.89438	SCG5
222853_at	1.58154	6.08042	3.03497	0.00431921	0.0688092	-2.20417	FLRT3
205242_at	1.5797	6.0665	2.63777	0.0120149	0.124321	-3.11819	CXCL13
206023_at	-1.57775	6.96682	-4.60073	4.55764e-05	0.00389358	1.99004	NMU
226197_at	-1.57614	5.07931	-5.32587	4.74027e-06	0.000919966	4.10539	AR
228523_at	1.57599	4.99837	3.93068	0.000345507	0.0144851	0.107482	NANOS1
203845_at	-1.57506	5.37827	-5.7186	1.37154e-06	0.000447816	5.26603	KAT2B
212012_at	1.57331	8.24605	3.76321	0.000564557	0.0201746	-0.345998	PXDN
1553602_at	1.57083	5.63593	2.53111	0.0156166	0.145358	-3.34908	MUCL1
203549_s_at	-1.57038	5.6688	-2.58603	0.0136538	0.133982	-3.23101	LPL
91826_at	-1.56512	9.37908	-3.29882	0.00211073	0.045064	-1.55507	EPS8L1
202157_s_at	-1.56458	6.79843	-4.41368	8.08959e-05	0.00567049	1.4553	CELF2
218468_s_at	1.56282	5.00782	3.17568	0.00295805	0.0552928	-1.86181	GREM1
205752_s_at	-1.56271	4.93933	-7.95096	1.29403e-09	5.04703e-06	11.7506	GSTM5
210163_at	1.56134	4.46718	2.41372	0.0207023	0.170647	-3.59543	CXCL11
213939_s_at	-1.56094	7.69437	-4.51155	5.99563e-05	0.00467634	1.73435	RUFY3
206932_at	-1.55818	5.62368	-3.98905	0.000290683	0.0130271	0.267381	CH25H
202192_s_at	-1.55784	6.74487	-6.09094	4.2233e-07	0.000204138	6.36794	GAS7
227297_at	-1.557	6.13406	-5.7303	1.32174e-06	0.000437976	5.30064	ITGA9
221675_s_at	-1.55556	5.77935	-3.406	0.00156654	0.0377648	-1.28305	CHPT1
222885_at	-1.553	6.70585	-4.5961	4.62313e-05	0.00391891	1.97673	EMCN
1553808_a_at	-1.55283	5.74068	-3.97668	0.000301544	0.0133281	0.233421	NKX2-3
1557136_at	-1.5507	5.58603	-3.71274	0.000653623	0.0219919	-0.480989	ATP13A4
227725_at	-1.54622	5.96695	-2.72812	0.00958039	0.108719	-2.91756	ST6GALNAC1
226907_at	1.54491	6.57073	4.31421	0.0001095	0.00691328	1.17354	PPP1R14C
236119_s_at	1.54438	9.04705	2.46777	0.0181982	0.158665	-3.48304	SPRR2G
204041_at	-1.54198	4.97236	-5.52229	2.55095e-06	0.000654367	4.68528	MAOB
225516_at	-1.54168	5.99191	-3.94392	0.000332252	0.0141369	0.143672	SLC7A2
203562_at	1.54057	6.35164	4.58284	4.8159e-05	0.00398953	1.93863	FEZ1
217388_s_at	1.53881	6.73107	2.4881	0.0173301	0.15416	-3.44031	KYNU
213506_at	1.53807	8.1242	5.0926	9.86777e-06	0.00151551	3.41945	F2RL1
228794_at	-1.53806	4.19748	-1.91666	0.0628022	0.308537	-4.53938	XIRP2
212179_at	-1.53806	7.27547	-4.42356	7.84913e-05	0.00553743	1.4834	PNISR
224959_at	-1.53667	6.78697	-4.68189	3.54762e-05	0.00339382	2.22378	SLC26A2
228071_at	-1.53619	5.2616	-4.5896	4.71664e-05	0.00393842	1.95805	GIMAP7
203921_at	1.53574	5.16405	4.19246	0.000158231	0.00868993	0.831381	CHST2
218885_s_at	-1.53379	5.51892	-3.26184	0.00233725	0.0478885	-1.64786	GALNT12
238778_at	-1.53284	5.72287	-4.20541	0.000152176	0.00853336	0.86762	MPP7
227676_at	-1.52877	7.08469	-3.08302	0.00379877	0.0638089	-2.08826	FAM3D
225728_at	-1.52827	5.56739	-3.67122	0.000736943	0.0237293	-0.59144	SORBS2
205081_at	-1.52704	8.0302	-3.74748	0.000590968	0.0208057	-0.388146	CRIP1
235956_at	-1.52326	4.61022	-3.89733	0.000381218	0.0154852	0.0165321	KIAA1377
231773_at	-1.52263	3.69784	-4.95567	1.51468e-05	0.00201008	3.01877	ANGPTL1
204069_at	-1.51792	6.53052	-5.41317	3.5999e-06	0.000784161	4.36292	MEIS1
201289_at	1.51751	6.89155	3.5311	0.00110067	0.0303323	-0.959957	CYR61
204963_at	-1.51717	6.81343	-3.13517	0.00330124	0.0586261	-1.96128	SSPN
233520_s_at	-1.51645	4.85449	-2.51446	0.0162606	0.148922	-3.38453	CMYA5
204865_at	-1.51579	3.80403	-2.80553	0.00786701	0.0973143	-2.74214	CA3
214677_x_at	1.51452	9.75947	1.56281	0.126363	0.437093	-5.10229	IGLC1
203423_at	1.51318	5.64121	4.28521	0.000119567	0.00729514	1.09174	RBP1
212657_s_at	-1.50985	10.5982	-3.06852	0.00394924	0.0652409	-2.12335	IL1RN
222453_at	-1.5072	7.03997	-4.31817	0.000108192	0.00685092	1.18472	CYBRD1
201656_at	1.50552	8.42125	6.6447	7.36456e-08	7.36567e-05	7.99915	ITGA6
213929_at	-1.50503	5.33824	-4.6265	4.20961e-05	0.00370033	2.06414	EXPH5
215440_s_at	-1.50095	5.45878	-3.61143	0.000875186	0.0267622	-0.749527	BEX4
206482_at	-1.49936	8.65115	-3.55235	0.0010361	0.0293518	-0.904502	PTK6
239624_at	-1.49735	4.66631	-2.97052	0.0051232	0.0760675	-2.35791	LOC102724689
200629_at	1.49716	9.0709	3.18154	0.00291132	0.054775	-1.84736	WARS
211712_s_at	-1.49636	4.96554	-3.37913	0.00168877	0.0393578	-1.35168	ANXA9
208796_s_at	-1.49184	8.68273	-4.05547	0.000238567	0.0115187	0.450422	CCNG1
218552_at	-1.48393	7.29046	-5.97334	6.12631e-07	0.000253755	6.02007	ECHDC2
229498_at	-1.48312	7.28045	-5.45575	3.14733e-06	0.000741724	4.48865	MBNL3
39402_at	1.48293	7.18699	3.75926	0.000571072	0.0203941	-0.356576	IL1B
206295_at	-1.47668	4.57	-4.30947	0.000111088	0.00697332	1.16014	IL18
238029_s_at	-1.47184	5.57499	-3.11358	0.00349927	0.0606988	-2.01401	SLC16A14
224329_s_at	-1.47043	9.66664	-1.79805	0.0800946	0.349224	-4.73883	CNFN
226066_at	-1.46914	6.21187	-4.45898	7.04367e-05	0.00514169	1.58424	MITF
229802_at	1.4683	4.55656	3.47726	0.00128203	0.0333469	-1.09972	WISP1
202376_at	1.4658	5.69565	2.52332	0.0159148	0.146891	-3.36568	SERPINA3
227985_at	-1.46251	6.95142	-3.32302	0.00197404	0.0434063	-1.49407	LOC100506098
209560_s_at	-1.45956	4.41585	-1.78904	0.081558	0.352393	-4.75354	DLK1
208335_s_at	-1.45937	4.73081	-4.62784	4.19215e-05	0.00369649	2.06801	ACKR1
217892_s_at	1.45674	8.81129	6.10269	4.06928e-07	0.000202261	6.40268	LIMA1
225099_at	1.45356	5.78168	5.71007	1.40908e-06	0.000447816	5.24076	FBXO45
212230_at	-1.45351	7.20444	-3.40471	0.00157218	0.0378492	-1.28634	PPAP2B
204992_s_at	1.45316	8.63443	4.47172	6.77419e-05	0.00504657	1.62058	PFN2
205623_at	-1.45265	5.76514	-4.23232	0.000140309	0.00813511	0.943049	ALDH3A1
204754_at	-1.44994	5.80037	-8.14769	7.13815e-10	4.33642e-06	12.299	HLF
225914_s_at	-1.44796	6.10743	-5.51094	2.64408e-06	0.000663142	4.65172	CAB39L
204784_s_at	1.44651	6.34568	3.10862	0.0035463	0.0611847	-2.02608	MLF1
207002_s_at	-1.44459	5.17948	-4.06606	0.000231147	0.0113142	0.479709	PLAGL1
210095_s_at	1.44276	8.1452	3.00521	0.00467446	0.0722171	-2.27541	IGFBP3
229930_at	-1.44252	5.36752	-6.05858	4.67847e-07	0.000218846	6.27224	LINC01315
202998_s_at	1.43958	5.06916	5.05828	1.09884e-05	0.00165507	3.31885	LOXL2
209803_s_at	1.43648	7.67561	3.75534	0.000577631	0.0205325	-0.367105	PHLDA2
207317_s_at	-1.43631	4.9955	-2.95332	0.00536031	0.0782034	-2.39858	CASQ2
228653_at	-1.4363	4.79688	-4.96384	1.47649e-05	0.00198105	3.04264	SAMD5
209465_x_at	-1.42761	6.22687	-5.59785	2.00923e-06	0.000563319	4.9087	PTN
213174_at	-1.42706	6.76621	-4.00491	0.000277317	0.0126352	0.310972	TTC9
202660_at	-1.42642	5.20412	-4.76869	2.7111e-05	0.00290646	2.47484	ITPR2
218346_s_at	-1.42636	5.79745	-5.41849	3.54002e-06	0.000784161	4.37861	SESN1
226423_at	-1.42614	6.69416	-5.86475	8.63793e-07	0.000316966	5.69866	PAQR8
202693_s_at	1.42597	6.35409	5.63146	1.80672e-06	0.0005271	5.00812	STK17A
204679_at	1.42255	7.44248	5.4338	3.37304e-06	0.000771635	4.42383	KCNK1
200665_s_at	1.42129	10.3759	3.56981	0.000985791	0.0286888	-0.858822	SPARC
1559132_at	-1.41934	6.47969	-3.99064	0.000289312	0.012987	0.271759	TMEM80
209949_at	1.41915	5.95006	5.70579	1.42825e-06	0.00044879	5.22811	NCF2
212865_s_at	-1.41912	6.07417	-4.4552	7.12549e-05	0.00517379	1.57348	COL14A1
1554220_a_at	1.41429	4.9181	3.30327	0.00208493	0.0447384	-1.54387	BC027448
212488_at	1.40921	7.47832	3.37548	0.00170604	0.0396064	-1.36097	COL5A1
218888_s_at	1.40706	6.10689	5.73191	1.31501e-06	0.000437976	5.30541	NETO2
204776_at	-1.407	5.88076	-2.30474	0.0267211	0.196794	-3.81649	THBS4
213338_at	1.40664	5.33753	4.21538	0.000147667	0.00839564	0.89556	TMEM158
226388_at	-1.40547	8.46004	-2.68879	0.0105778	0.115504	-3.00545	TCEA3
211734_s_at	-1.40439	4.54379	-5.75935	1.20569e-06	0.000412006	5.38664	FCER1A
209218_at	1.4031	8.14077	4.6619	3.77371e-05	0.00349298	2.16613	SQLE
211964_at	1.40164	9.82611	3.79367	0.0005166	0.0190717	-0.264124	COL4A2
230563_at	1.39779	6.37147	2.56134	0.0145066	0.138602	-3.28432	RASGEF1A
210944_s_at	-1.39776	7.59634	-3.36315	0.0017657	0.0405119	-1.39235	CAPN3
227641_at	-1.3974	6.38704	-4.31079	0.000110645	0.00696146	1.16386	FBXL16
202086_at	1.39612	7.81078	3.10894	0.00354322	0.0611788	-2.0253	MX1
209539_at	-1.39573	6.80238	-3.96003	0.000316791	0.013747	0.187766	ARHGEF6
220230_s_at	1.39234	6.0502	4.37526	9.09508e-05	0.00618428	1.34623	CYB5R2
213110_s_at	1.39128	6.76261	5.57213	2.17936e-06	0.000595782	4.83263	COL4A5
225327_at	-1.38805	6.57712	-4.31256	0.000110049	0.00693196	1.16888	FAM214A
225898_at	1.38787	5.69341	4.96611	1.46604e-05	0.00197428	3.04928	WDR54
232030_at	-1.38454	5.33988	-3.67185	0.000735623	0.0237013	-0.589791	EPG5
226682_at	-1.38198	7.29794	-4.37763	9.02958e-05	0.00615576	1.35296	RORA
228617_at	1.37995	8.57474	3.16378	0.00305524	0.0563201	-1.89112	XAF1
224847_at	1.3796	6.36743	5.80836	1.03253e-06	0.000364215	5.53171	CDK6
222513_s_at	-1.37793	6.43499	-4.45075	7.22319e-05	0.00521701	1.5608	SORBS1
213523_at	1.3776	6.61104	4.9759	1.42188e-05	0.00193868	3.07788	CCNE1
213397_x_at	-1.37725	4.80404	-3.06237	0.00401474	0.0658979	-2.13821	RNASE4
232113_at	-1.37446	4.82478	-3.28702	0.00218065	0.0459802	-1.58475	AK021804
242794_at	-1.37365	5.41085	-3.51857	0.00114056	0.030994	-0.992591	MAML3
228152_s_at	1.37284	6.29714	3.789	0.00052369	0.0192554	-0.276699	DDX60L
217757_at	-1.36985	7.95548	-2.90191	0.00613234	0.0844548	-2.51935	A2M
206177_s_at	-1.36822	4.41687	-3.09446	0.00368391	0.0627861	-2.06051	ARG1
206550_s_at	1.36443	6.03321	5.02398	1.22342e-05	0.00176491	3.21843	NUP155
209576_at	1.36258	7.26216	6.08848	4.25638e-07	0.000204138	6.36065	GNAI1
209457_at	-1.35848	5.69969	-4.16186	0.000173486	0.00929938	0.745918	DUSP5
201438_at	1.35826	8.8656	2.97267	0.00509425	0.0757693	-2.35281	COL6A3
203697_at	-1.35715	4.60569	-3.04245	0.00423399	0.0680457	-2.1862	FRZB
201897_s_at	1.35684	7.76052	5.49114	2.81463e-06	0.000683955	4.59322	CKS1B
218717_s_at	1.35636	6.19493	2.66571	0.011207	0.119682	-3.05663	LEPREL1
222433_at	1.35534	8.70067	5.039	1.16723e-05	0.00170637	3.26239	ENAH
204256_at	-1.35351	6.8767	-3.08525	0.00377613	0.0636829	-2.08286	ELOVL6
205569_at	1.35149	6.87861	2.67027	0.01108	0.1189	-3.04654	LAMP3
208691_at	1.34998	10.7444	5.17756	7.55855e-06	0.00125102	3.66882	TFRC
204493_at	1.3495	6.93317	4.86571	2.00522e-05	0.00242556	2.75658	BID
220513_at	1.34887	4.36448	3.16723	0.00302669	0.0559959	-1.88261	KHDC1L
204249_s_at	-1.34799	7.49467	-4.21401	0.00014828	0.00840125	0.891714	LMO2
211276_at	-1.34726	4.50126	-2.43884	0.0195021	0.164625	-3.54342	TCEAL2
202769_at	-1.34678	9.52338	-5.37385	4.07512e-06	0.000843585	4.24687	CCNG2
209875_s_at	1.34576	4.44187	3.9925	0.000287724	0.0129582	0.276855	SPP1
203700_s_at	-1.34385	6.7324	-3.45814	0.0013531	0.0344595	-1.14911	DIO2
226184_at	1.34374	7.12738	4.31796	0.000108261	0.00685092	1.18412	FMNL2
203571_s_at	-1.34242	5.87279	-5.3716	4.10413e-06	0.000843585	4.24023	ADIRF
38158_at	-1.34167	7.64702	-4.5935	4.66027e-05	0.00392604	1.96927	ESPL1
224901_at	1.33992	5.28171	3.60027	0.000903604	0.0272902	-0.778885	SCD5
227249_at	1.33955	8.20668	4.91266	1.73225e-05	0.00218732	2.89332	NDE1
201667_at	1.33852	11.5877	4.66173	3.77567e-05	0.00349298	2.16564	GJA1
235666_at	-1.33741	5.46382	-4.00575	0.000276624	0.0126238	0.313289	ITGA8
236262_at	-1.33711	5.30274	-4.25445	0.000131233	0.00777375	1.0052	MMRN2
214401_at	-1.33043	4.49932	-4.40214	8.37955e-05	0.00584377	1.42251	PAX1
229860_x_at	1.32966	7.34404	4.15138	0.000179038	0.00949458	0.716677	C4orf48
224753_at	1.32845	7.01579	6.54325	1.01323e-07	9.23307e-05	7.70149	CDCA5
212501_at	1.32835	9.45628	4.6438	3.99064e-05	0.00361845	2.11397	CEBPB
226621_at	1.3265	8.61172	5.51922	2.57581e-06	0.000654367	4.6762	OSMR
212538_at	-1.326	6.52232	-6.19163	3.07203e-07	0.000180605	6.6655	DOCK9
201976_s_at	1.32593	6.74507	5.26536	5.73526e-06	0.00102498	3.92709	MYO10
204779_s_at	1.32535	5.02219	4.8443	2.14344e-05	0.00253153	2.6943	HOXB7
210119_at	1.32308	8.78139	3.30558	0.00207168	0.0445415	-1.53806	KCNJ15
208126_s_at	-1.32185	7.18647	-2.29635	0.0272443	0.198479	-3.83321	CYP2C18
218644_at	1.32183	8.92657	3.66315	0.000754298	0.0240754	-0.612856	PLEK2
219689_at	-1.32058	4.1529	-4.64057	4.03065e-05	0.00363657	2.10466	SEMA3G
215076_s_at	1.31844	10.7586	2.84836	0.00704627	0.0914474	-2.64373	COL3A1
222533_at	-1.31747	8.42919	-5.27804	5.51089e-06	0.00100772	3.96443	CRBN
218820_at	-1.31663	6.8094	-4.02626	0.000260258	0.012131	0.369779	C14orf132
225105_at	1.31627	6.99992	3.58493	0.000944129	0.0280392	-0.819177	C12orf75
209487_at	-1.31547	7.99032	-3.82443	0.00047219	0.0179659	-0.181171	RBPMS
207547_s_at	-1.31533	6.12923	-6.52127	1.08583e-07	9.42346e-05	7.63691	FAM107A
200761_s_at	-1.31523	9.80741	-4.46879	6.83531e-05	0.00505577	1.61222	ARL6IP5
218542_at	1.31506	5.69109	3.85515	0.000431539	0.0168798	-0.0980401	CEP55
239086_at	-1.31481	5.30019	-6.32809	1.99639e-07	0.00014233	7.06825	IDNK
201650_at	-1.31459	7.13954	-1.60177	0.117463	0.422254	-5.04513	KRT19
1552946_at	1.31318	4.31754	4.09725	0.000210579	0.0106606	0.566125	ZNF114
239433_at	1.31221	6.80704	3.90384	0.000373982	0.0152842	0.0342466	LRRC8E
212268_at	-1.31129	10.658	-2.5832	0.0137494	0.134625	-3.23715	SERPINB1
228806_at	-1.31047	5.1433	-4.15411	0.000177577	0.00945378	0.724283	RORC
241233_x_at	-1.31012	6.15603	-4.96345	1.47832e-05	0.00198105	3.04149	ANKRD20A11P
226625_at	-1.30989	5.93696	-3.81572	0.00048438	0.0182771	-0.204698	TGFBR3
206637_at	-1.30496	4.69954	-3.90985	0.000367419	0.0151156	0.0506169	P2RY14
204007_at	1.30446	4.65822	4.89988	1.8027e-05	0.00226061	2.85607	FCGR3B
212915_at	-1.30317	4.8991	-3.46333	0.00133345	0.0341162	-1.13572	PDZRN3
204168_at	-1.30137	10.0157	-6.18581	3.12899e-07	0.000181997	6.64832	MGST2
209742_s_at	-1.29874	4.17773	-2.14979	0.037981	0.237665	-4.11754	MYL2
209047_at	-1.29703	5.64949	-3.94048	0.000335651	0.0142261	0.134257	AQP1
200696_s_at	-1.29357	9.65242	-3.96116	0.000315734	0.0137224	0.190857	GSN
218543_s_at	1.2929	8.67276	4.47799	6.64537e-05	0.00499774	1.63847	PARP12
215536_at	-1.29179	5.65975	-2.68159	0.0107704	0.11673	-3.02144	HLA-DQB2
201432_at	-1.2909	7.26684	-4.10346	0.0002067	0.0105128	0.58337	CAT
203574_at	1.28895	7.49999	4.67696	3.60207e-05	0.0034251	2.20957	NFIL3
226311_at	1.28685	5.6529	3.21714	0.00264199	0.0516634	-1.75926	ADAMTS2
219147_s_at	-1.28487	7.461	-3.83334	0.000460031	0.0176383	-0.157086	NMRK1
238542_at	1.28454	8.16609	3.61481	0.000866729	0.0266526	-0.740604	ULBP2
225258_at	1.28196	7.64125	5.00963	1.27956e-05	0.00180193	3.17647	FBLIM1
222581_at	1.28031	6.62042	5.01058	1.27579e-05	0.00180193	3.17924	XPR1
1553906_s_at	-1.27877	8.50574	-2.98394	0.0049449	0.0745621	-2.32604	FGD2
209505_at	-1.27856	4.47994	-4.46344	6.94804e-05	0.00509228	1.59698	NR2F1
228462_at	1.2773	6.44084	3.60431	0.000893212	0.0271012	-0.768259	IRX2
212586_at	-1.27553	8.71997	-5.56655	2.21807e-06	0.000600362	4.81615	CAST
200039_s_at	1.27498	8.63383	6.32681	2.00447e-07	0.00014233	7.06448	PSMB2
220431_at	-1.27471	5.10989	-2.98954	0.00487234	0.0739781	-2.31274	TMPRSS11E
222646_s_at	-1.27373	9.74466	-2.59795	0.0132591	0.13141	-3.20515	ERO1L
202994_s_at	-1.27084	7.28111	-3.92188	0.000354601	0.0147773	0.0834551	FBLN1
214039_s_at	1.26815	11.9686	5.9817	5.96637e-07	0.000250932	6.04481	LAPTM4B
228057_at	-1.26799	5.5237	-2.18017	0.0354885	0.229057	-4.05978	DDIT4L
203131_at	-1.26643	7.20193	-2.7089	0.0100565	0.111879	-2.96063	PDGFRA
221667_s_at	-1.26535	8.54315	-3.74486	0.000595492	0.0208842	-0.395174	HSPB8
207302_at	-1.26505	3.93754	-2.32237	0.0256515	0.192665	-3.78124	SGCG
219288_at	-1.26475	7.4592	-2.82201	0.00754119	0.0950444	-2.70439	C3orf14
205542_at	1.26386	6.55207	3.16745	0.00302495	0.0559882	-1.88209	STEAP1
209125_at	1.26271	12.8423	2.48436	0.0174869	0.154959	-3.44819	KRT6A
225655_at	1.26132	5.27072	4.83309	2.2195e-05	0.00256015	2.66172	UHRF1
228827_at	-1.26053	5.21828	-3.77168	0.000550798	0.0198861	-0.323248	RUNX1T1
209351_at	1.26048	13.2244	2.57198	0.0141333	0.136695	-3.26139	KRT14
235391_at	1.25964	4.88128	3.35004	0.00183134	0.0413241	-1.42565	FAM92A1
225293_at	1.25938	9.2779	2.82109	0.00755911	0.0951136	-2.70651	COL27A1
213423_x_at	1.25902	6.6843	3.37679	0.0016998	0.0395139	-1.35763	TUSC3
1552487_a_at	1.25857	5.46276	4.6456	3.96857e-05	0.00361636	2.11915	BNC1
205553_s_at	-1.25848	3.96436	-1.78595	0.0820655	0.353314	-4.75857	CSRP3
216265_x_at	-1.25766	4.28729	-2.53795	0.0153589	0.143768	-3.33448	MYH7
209540_at	-1.25742	5.44894	-2.68637	0.0106421	0.115954	-3.01082	IGF1
226810_at	-1.25471	7.01304	-3.78628	0.000527859	0.0193285	-0.284014	OGFRL1
209621_s_at	-1.25423	5.84893	-2.48162	0.0176027	0.155501	-3.45396	PDLIM3
206515_at	-1.25372	5.45819	-2.52343	0.0159105	0.146891	-3.36544	CYP4F3
225093_at	-1.25358	8.09656	-4.76231	2.76537e-05	0.0029473	2.45634	UTRN
219434_at	1.25137	5.80713	3.42933	0.0014673	0.0362687	-1.22323	TREM1
224818_at	-1.25125	7.22026	-4.08391	0.000219145	0.0109822	0.529149	SORT1
210613_s_at	-1.24904	7.04982	-5.21841	6.64785e-06	0.00114299	3.78893	SYNGR1
202284_s_at	1.24864	9.32663	3.91241	0.000364646	0.0150355	0.0576213	CDKN1A
220017_x_at	-1.24745	5.09966	-4.86066	2.03698e-05	0.00243227	2.74189	CYP2C9
209946_at	1.24739	5.04822	2.69529	0.0104066	0.114414	-2.99098	VEGFC
209094_at	-1.24363	7.68017	-2.82325	0.00751725	0.0949204	-2.70155	DDAH1
214598_at	-1.24295	4.92251	-2.28216	0.0281494	0.202509	-3.86135	CLDN8
223213_s_at	-1.24228	7.14598	-3.74455	0.000596031	0.0208897	-0.396007	ZHX1
229152_at	1.2421	4.80188	1.47752	0.147753	0.469162	-5.22311	FDCSP
227238_at	-1.23948	6.04211	-2.63178	0.0121947	0.125446	-3.13132	MUC15
1556499_s_at	1.23926	12.3515	3.93735	0.000338769	0.0143139	0.125702	COL1A1
219064_at	-1.23837	6.58566	-3.6048	0.000891962	0.0271012	-0.766972	ITIH5
240155_x_at	-1.23837	4.57279	-5.0692	1.06189e-05	0.00161274	3.35084	ZNF493
201312_s_at	-1.23818	5.41058	-3.17967	0.00292611	0.054864	-1.85196	SH3BGRL
219684_at	1.23733	4.70845	3.36894	0.00173747	0.0401472	-1.37764	RTP4
204818_at	1.23696	4.98287	2.19866	0.0340433	0.223931	-4.02431	HSD17B2
202582_s_at	-1.23649	9.88113	-5.3035	5.08627e-06	0.00095237	4.03946	RANBP9
217764_s_at	1.23112	9.98987	4.79108	2.5291e-05	0.0027815	2.53974	RAB31
201811_x_at	-1.23094	7.64222	-4.74338	2.93253e-05	0.00305541	2.40153	SH3BP5
200887_s_at	1.22912	10.3029	3.67983	0.000718875	0.0233261	-0.568597	STAT1
220225_at	1.2277	6.61112	3.68834	0.000701418	0.0230268	-0.54597	IRX4
230003_at	-1.22629	4.15448	-4.53565	5.56812e-05	0.00441213	1.8033	SLC16A7
200911_s_at	-1.22606	9.96348	-6.05786	4.68913e-07	0.000218846	6.27011	TACC1
226534_at	-1.22389	8.33028	-4.09472	0.000212179	0.0107118	0.559106	KITLG
222740_at	1.22267	6.03805	4.0334	0.000254782	0.0119368	0.389483	ATAD2
211748_x_at	-1.22118	5.25833	-5.04141	1.15845e-05	0.00170637	3.26945	PTGDS
200632_s_at	1.21973	12.2257	3.6564	0.000769095	0.0244906	-0.630728	NDRG1
212543_at	-1.21789	9.95897	-3.8551	0.000431605	0.0168798	-0.0981807	AIM1
204334_at	1.21772	5.49723	4.14322	0.000183475	0.00968293	0.693955	KLF7
201426_s_at	-1.21744	8.4035	-3.24157	0.00247109	0.04974	-1.69849	VIM
227475_at	1.2174	7.97496	3.47658	0.0012845	0.0333733	-1.10148	FOXQ1
202087_s_at	1.2172	8.40476	3.85095	0.000436891	0.0170257	-0.109425	CTSL
219681_s_at	-1.21682	8.27819	-2.5022	0.0167501	0.151346	-3.41051	RAB11FIP1
204924_at	1.21619	5.93311	5.86971	8.50341e-07	0.000315278	5.71335	TLR2
202291_s_at	-1.21344	4.16286	-2.78684	0.00825242	0.099852	-2.78479	MGP
209513_s_at	-1.21261	8.24762	-4.80933	2.38966e-05	0.00268837	2.59271	HSDL2
219295_s_at	-1.21213	4.30513	-2.6977	0.0103437	0.113974	-2.98561	PCOLCE2
211343_s_at	1.21154	4.83382	4.60574	4.48789e-05	0.00386297	2.00442	COL13A1
202112_at	-1.21119	8.31435	-3.30313	0.00208577	0.0447389	-1.54424	VWF
209289_at	-1.21024	8.60932	-3.35247	0.00181899	0.0411566	-1.41948	NFIB
219300_s_at	1.20979	4.18205	3.4917	0.00123076	0.0323517	-1.06234	CNTNAP2
227657_at	-1.20967	4.30829	-3.50332	0.00119093	0.0317276	-1.0322	RNF150
205289_at	1.20649	6.21802	3.66583	0.000748497	0.0239462	-0.605754	BMP2
214761_at	-1.20508	4.36878	-4.18588	0.000161395	0.00880664	0.812997	ZNF423
219109_at	-1.20247	5.39925	-3.94612	0.000330097	0.0140561	0.149692	SPAG16
201744_s_at	1.20182	7.66582	3.03987	0.00426321	0.0682469	-2.1924	LUM
203987_at	1.20145	5.95424	3.77296	0.000548745	0.0198383	-0.319804	FZD6
202747_s_at	-1.20143	6.1481	-5.33003	4.67862e-06	0.000913585	4.11763	ITM2A
225645_at	-1.1994	10.1569	-2.97418	0.00507394	0.0756516	-2.34922	EHF
201137_s_at	-1.19896	7.93579	-2.92181	0.00582195	0.0822307	-2.47277	HLA-DPB1
1554079_at	1.19709	5.66751	4.59088	4.69804e-05	0.00393842	1.96174	GALNT18
229910_at	-1.19632	5.94459	-4.98396	1.38655e-05	0.00190476	3.1014	SHE
229367_s_at	-1.19534	5.36067	-3.95332	0.000323148	0.0139261	0.169377	GIMAP6
213375_s_at	-1.19513	4.75348	-4.30105	0.000113961	0.00707241	1.1364	N4BP2L1
206717_at	-1.19487	3.86538	-1.98882	0.0539354	0.285748	-4.41295	MYH8
202729_s_at	1.19464	8.50922	3.3189	0.0019967	0.0436831	-1.50447	LTBP1
239587_at	-1.19361	4.90695	-3.70721	0.000664171	0.0221695	-0.495733	TLR3
225291_at	1.19168	6.37716	4.83337	2.21757e-05	0.00256015	2.66253	PNPT1
224657_at	1.1902	6.82597	4.62849	4.18375e-05	0.00369649	2.06988	ERRFI1
206160_at	-1.19003	4.45022	-2.76161	0.00880061	0.103395	-2.84207	APOBEC2
224469_s_at	1.18758	5.94862	4.0579	0.000236843	0.0114657	0.457143	INF2
222608_s_at	1.18749	5.65485	3.27808	0.00223507	0.0466243	-1.60718	ANLN
218677_at	-1.18721	8.32194	-3.04039	0.00425729	0.0681803	-2.19115	S100A14
204748_at	1.18617	3.78083	2.91678	0.0058989	0.082932	-2.48455	PTGS2
222572_at	1.18377	7.45734	5.21671	6.68342e-06	0.0011432	3.78394	PDP1
204036_at	-1.18317	6.79525	-2.84071	0.00718674	0.0925205	-2.66138	LPAR1
213007_at	1.18263	7.18424	6.4114	1.535e-07	0.000119895	7.31372	FANCI
235122_at	-1.18171	6.2276	-2.20799	0.0333345	0.221239	-4.00634	HIVEP3
201141_at	1.1808	10.7377	3.14012	0.00325744	0.0581648	-1.94918	GPNMB
204446_s_at	-1.18057	7.08057	-2.77309	0.00854699	0.101743	-2.81604	ALOX5
228098_s_at	-1.17957	7.19465	-3.71605	0.000647386	0.0218898	-0.472157	MYLIP
202088_at	1.17797	10.5332	4.63603	4.08754e-05	0.00364885	2.09159	SLC39A6
218168_s_at	-1.17667	7.86818	-3.13514	0.00330151	0.0586261	-1.96135	ADCK3
223044_at	-1.17598	8.84066	-2.51107	0.0163947	0.149583	-3.39173	SLC40A1
219508_at	-1.17598	5.66377	-2.34513	0.0243278	0.187276	-3.73544	GCNT3
209774_x_at	1.17413	4.54989	3.14727	0.00319501	0.0576334	-1.93165	CXCL2
223687_s_at	1.17396	8.71967	2.68311	0.0107295	0.116465	-3.01807	LY6K
218517_at	-1.17377	6.62561	-5.52629	2.51894e-06	0.000654367	4.6971	JADE1
221916_at	1.17308	5.53434	2.243	0.0307896	0.212045	-3.93836	NEFL
212441_at	-1.17231	8.32145	-5.52032	2.56691e-06	0.000654367	4.67944	KIAA0232
210072_at	-1.17162	4.44393	-3.07129	0.00392003	0.0649281	-2.11665	CCL19
211719_x_at	1.17144	8.91982	1.91135	0.0635004	0.310631	-4.54852	FN1
226275_at	-1.17055	8.85805	-2.69043	0.0105344	0.115332	-3.00181	MXD1
201818_at	1.16987	5.66122	4.74284	2.93742e-05	0.00305541	2.39998	LPCAT1
228256_s_at	-1.16756	5.78403	-4.34081	0.000101002	0.00657413	1.24869	EPB41L4A
206481_s_at	-1.1667	4.75474	-3.94975	0.000326578	0.0139715	0.15961	LDB2
201266_at	1.16536	7.98493	3.41736	0.00151745	0.0370718	-1.25396	TXNRD1
206008_at	-1.16457	8.81851	-1.65925	0.105273	0.400292	-4.95857	TGM1
218858_at	-1.16152	4.5419	-2.98122	0.00498053	0.0749548	-2.3325	DEPTOR
208131_s_at	-1.15863	5.2229	-3.91279	0.000364238	0.01503	0.058656	PTGIS
227702_at	-1.15852	4.89296	-2.46861	0.0181617	0.158531	-3.48128	CYP4X1
231192_at	1.15613	5.76641	3.50941	0.00117057	0.0314809	-1.01639	LPAR3
218796_at	1.15463	9.05702	3.50059	0.00120016	0.0318229	-1.03927	FERMT1
227061_at	-1.15422	5.40769	-3.85785	0.000428135	0.0168151	-0.0907254	LINC01279
209200_at	-1.15417	5.79326	-2.57444	0.0140483	0.136327	-3.25608	MEF2C
225618_at	-1.15321	6.98725	-5.70857	1.41575e-06	0.000447816	5.23634	ARHGAP27
229740_at	-1.15263	7.56508	-4.08736	0.000216897	0.0108997	0.538708	SMIM5
204078_at	1.15241	6.32468	5.13656	8.5969e-06	0.00136242	3.54841	LEPREL4
221020_s_at	1.15182	5.67236	3.86208	0.000422857	0.0166689	-0.0792654	SLC25A32
221081_s_at	-1.15119	8.17359	-4.3842	8.85069e-05	0.00606995	1.37159	DENND2D
228040_at	-1.15074	6.47639	-4.48428	6.51859e-05	0.00493634	1.65642	GLIDR
206632_s_at	1.14907	6.60337	2.37075	0.0229113	0.180949	-3.68349	APOBEC3B
204404_at	1.14807	5.88333	2.60357	0.0130765	0.130443	-3.19293	SLC12A2
204994_at	1.14695	7.75549	2.57715	0.0139551	0.135886	-3.25022	MX2
219181_at	1.14655	3.71714	3.40515	0.00157025	0.037821	-1.28522	LIPG
203290_at	-1.14619	5.29281	-1.59105	0.11986	0.426303	-5.06099	HLA-DQA1
218684_at	1.14519	6.74007	5.38824	3.89437e-06	0.000822102	4.28933	LRRC8D
209828_s_at	-1.14437	4.75618	-4.77287	2.67623e-05	0.00288605	2.48693	IL16
227955_s_at	-1.14198	6.71482	-3.42933	0.00146733	0.0362687	-1.22325	EFNA5
203666_at	-1.14161	6.49318	-3.80527	0.000499396	0.0186309	-0.232873	CXCL12
225465_at	-1.14113	6.90438	-6.72516	5.72044e-08	6.27647e-05	8.23472	MAGI1
219476_at	-1.14041	9.21355	-3.15787	0.00310456	0.0568459	-1.90563	C1orf116
202458_at	1.13772	6.80525	3.41237	0.00153881	0.037443	-1.26673	PRSS23
229623_at	-1.13699	5.61978	-2.73151	0.00949854	0.108151	-2.90994	TMEM150C
243754_at	1.13486	5.80147	5.55741	2.28306e-06	0.00061425	4.78912	CTA-384D8.35
219090_at	-1.13423	7.90811	-2.7636	0.00875616	0.103102	-2.83756	SLC24A3
212631_at	-1.1339	8.14195	-4.19205	0.000158426	0.00868993	0.830239	STX7
210052_s_at	1.13304	5.85688	4.28276	0.000120455	0.00731766	1.08486	TPX2
202644_s_at	1.13255	7.30828	3.55004	0.00104294	0.0294995	-0.910535	TNFAIP3
200755_s_at	1.13195	5.77855	6.71553	5.89587e-08	6.32072e-05	8.20656	CALU
204259_at	1.1308	4.67436	2.29395	0.0273951	0.19918	-3.83796	MMP7
202068_s_at	1.13068	8.46775	3.41808	0.00151437	0.0370396	-1.2521	LDLR
209667_at	-1.13066	10.2288	-3.12953	0.00335199	0.0591832	-1.97509	CES2
1553924_at	-1.13009	3.55214	-5.24083	6.19535e-06	0.00108194	3.85489	FMO9P
230866_at	-1.12986	4.65292	-4.92018	1.69209e-05	0.00217172	2.91524	CYSLTR1
218204_s_at	-1.12936	7.77445	-3.84077	0.000450133	0.0173562	-0.137002	FYCO1
213547_at	-1.12921	5.25593	-2.23213	0.0315607	0.214464	-3.95956	CAND2
225314_at	1.1292	9.092	4.18214	0.000163221	0.00887086	0.80255	OCIAD2
205239_at	1.12794	6.47016	2.33837	0.0247142	0.188722	-3.74908	AREG
212805_at	-1.12758	5.83799	-1.92804	0.0613247	0.304811	-4.51969	PRUNE2
222549_at	1.12741	8.96463	2.6891	0.0105696	0.115459	-3.00476	CLDN1
225794_s_at	-1.12698	9.99597	-5.92481	7.14307e-07	0.000278962	5.87644	SMDT1
203632_s_at	-1.12598	5.75328	-2.44598	0.0191727	0.163281	-3.52857	GPRC5B
217707_x_at	-1.12554	8.67634	-3.14178	0.00324279	0.0580169	-1.9451	SMARCA2
244741_s_at	-1.12487	4.56259	-3.92537	0.00035097	0.0146595	0.0929743	ZNF667-AS1
205016_at	1.12385	7.05335	4.63576	4.09094e-05	0.00364885	2.09081	TGFA
236523_at	-1.12305	3.73388	-1.93864	0.0599772	0.301675	-4.50128	LOC285556
218024_at	-1.12203	8.24752	-4.80728	2.40497e-05	0.0026945	2.58675	MPC1
217272_s_at	-1.12185	9.24868	-1.898	0.0652883	0.314543	-4.57144	SERPINB13
228993_s_at	-1.12162	7.42244	-7.27763	1.02092e-08	2.14688e-05	9.83828	BBIP1
230250_at	-1.11912	4.91865	-3.54805	0.00104888	0.0296062	-0.915744	PTPRB
240233_at	1.11908	6.8435	4.27123	0.000124738	0.00746177	1.05238	NUP50-AS1
213050_at	-1.11895	6.0307	-3.10569	0.00357442	0.0614951	-2.03323	COBL
205951_at	-1.11688	3.97473	-1.34518	0.186518	0.521258	-5.39859	MYH1
204612_at	-1.11686	5.70607	-2.50137	0.0167838	0.151487	-3.41227	PKIA
227337_at	-1.11644	6.30439	-2.78763	0.00823586	0.0997774	-2.783	ANKRD37
228841_at	-1.11393	6.25417	-5.52062	2.56446e-06	0.000654367	4.68034	LYRM7
220289_s_at	-1.11382	8.27537	-2.64168	0.0118987	0.123455	-3.1096	AIM1L
227357_at	-1.11372	7.964	-4.54523	5.4066e-05	0.00430696	1.83075	TAB3
202393_s_at	1.113	7.92871	4.56104	5.15008e-05	0.00419643	1.87607	KLF10
212328_at	-1.1129	7.53969	-2.2791	0.0283482	0.203145	-3.8674	LIMCH1
203484_at	1.11266	8.72107	4.86214	2.02765e-05	0.00243227	2.74618	SEC61G
219666_at	-1.11212	7.3685	-3.26995	0.00228569	0.0473013	-1.62756	MS4A6A
208079_s_at	1.11177	8.62925	4.2206	0.00014536	0.0083243	0.910189	AURKA
221641_s_at	1.11069	7.84292	3.58065	0.000955748	0.028269	-0.830408	ACOT9
208002_s_at	1.10953	7.44831	4.32315	0.00010657	0.00679898	1.19876	ACOT7
242761_s_at	-1.10953	7.13558	-3.53001	0.00110408	0.0303506	-0.962791	ZNF420
206858_s_at	1.10931	4.67967	4.11383	0.000200382	0.0102969	0.612166	HOXC6
228499_at	1.10905	5.82927	3.78702	0.000526723	0.019302	-0.282026	PFKFB4
203791_at	-1.10877	5.89084	-3.66693	0.000746134	0.0239009	-0.602844	DMXL1
212190_at	1.10841	7.47763	2.58049	0.0138413	0.135065	-3.24301	SERPINE2
221045_s_at	-1.10826	5.93514	-5.63538	1.78442e-06	0.000525782	5.01975	PER3
209863_s_at	1.10763	8.33571	4.19556	0.000156758	0.00865734	0.840066	TP63
203453_at	-1.10594	9.46728	-2.17821	0.0356449	0.229334	-4.06353	SCNN1A
213139_at	1.10508	5.7148	3.79755	0.000510789	0.0189082	-0.253686	SNAI2
217525_at	-1.10134	5.05845	-3.56266	0.0010061	0.0290437	-0.877542	OLFML1
218656_s_at	-1.10113	7.60985	-2.80204	0.00793762	0.0977631	-2.75011	LHFP
236225_at	-1.10043	7.11851	-2.77179	0.00857542	0.101882	-2.81899	GGT6
209656_s_at	-1.09955	4.97796	-2.34423	0.0243787	0.187436	-3.73725	TMEM47
228268_at	-1.09926	6.66574	-3.12851	0.00336117	0.0593195	-1.97757	FMO2
223028_s_at	-1.09819	7.40144	-4.59652	4.61711e-05	0.00391891	1.97794	SNX9
210467_x_at	1.09777	3.86546	2.08183	0.044124	0.257579	-4.24448	MAGEA12
225806_at	1.09743	8.19455	3.72581	0.000629342	0.0215251	-0.446118	AJUBA
238077_at	-1.09694	6.64053	-4.46487	6.9178e-05	0.00508648	1.60104	KCTD6
227782_at	-1.09625	7.24479	-3.84009	0.000451033	0.0173786	-0.138846	ZBTB7C
228033_at	1.09577	5.2369	3.38026	0.00168344	0.0392839	-1.3488	E2F7
225275_at	1.09575	6.78386	2.62439	0.0124204	0.126767	-3.14751	EDIL3
210029_at	1.09565	5.06196	2.38383	0.0222174	0.178246	-3.65681	IDO1
225612_s_at	1.09536	8.40414	3.41517	0.00152679	0.0372002	-1.25957	B3GNT5
219474_at	1.09481	5.80784	4.85997	2.04138e-05	0.00243227	2.73987	C3orf52
202613_at	1.09409	6.26323	4.82823	2.25331e-05	0.0025828	2.6476	CTPS1
227917_at	-1.09386	5.47765	-4.47351	6.73707e-05	0.00503898	1.6257	LOC100506990
226117_at	-1.09335	7.34484	-4.24809	0.000133782	0.00783981	0.987317	TIFA
234464_s_at	1.09162	7.41235	6.10537	4.03498e-07	0.000202261	6.4106	EME1
201300_s_at	1.08984	11.3959	6.707	6.05586e-08	6.36738e-05	8.1816	PRNP
228873_at	1.08893	4.2407	2.19218	0.0345438	0.22573	-4.03677	COL22A1
204455_at	1.08864	7.93207	2.74105	0.00927211	0.106817	-2.8885	DST
229909_at	1.08323	5.58312	4.36989	9.24492e-05	0.00622495	1.33102	B4GALNT3
240734_at	-1.0826	3.20406	-4.47015	6.80693e-05	0.00504978	1.61609	LOC100507221
223642_at	1.08107	3.994	3.5612	0.0010103	0.02908	-0.881359	ZIC2
202870_s_at	1.07877	6.57974	3.51416	0.0011549	0.0312594	-1.00404	CDC20
205899_at	1.07764	3.79523	2.95805	0.00529419	0.0776865	-2.38743	CCNA1
213169_at	-1.07726	5.6884	-3.60958	0.000879838	0.0268594	-0.754398	SEMA5A
212914_at	-1.07718	5.69651	-4.43022	7.69102e-05	0.00546823	1.50235	CBX7
212070_at	1.07701	10.1029	4.91492	1.72009e-05	0.00218322	2.89991	GPR56
201761_at	1.07573	9.33171	5.32556	4.74496e-06	0.000919966	4.10446	MTHFD2
226609_at	1.07559	4.32805	4.04927	0.000243017	0.0116246	0.433291	DCBLD1
218546_at	-1.07505	5.89044	-3.1276	0.00336946	0.0593532	-1.9798	C1orf115
214639_s_at	1.07459	4.62571	4.75623	2.81796e-05	0.00298589	2.43874	HOXA1
211990_at	-1.07283	11.0635	-2.29987	0.0270235	0.197755	-3.82619	HLA-DPA1
219281_at	-1.07231	7.35191	-5.69682	1.46936e-06	0.000456462	5.20155	MSRA
1555501_s_at	1.07087	5.39008	4.54922	5.34064e-05	0.00429176	1.84219	RSRC1
201612_at	-1.06998	9.61805	-3.95165	0.00032475	0.0139261	0.164801	ALDH9A1
219165_at	-1.06976	7.06857	-5.48398	2.87905e-06	0.000693446	4.57204	PDLIM2
239057_at	-1.06903	4.54025	-1.89091	0.0662559	0.316406	-4.58357	LMOD2
227780_s_at	-1.06881	5.88684	-4.39925	8.45353e-05	0.00585801	1.41433	ECSCR
224839_s_at	-1.0683	7.2625	-3.32207	0.00197922	0.0434419	-1.49646	GPT2
209408_at	1.06787	7.78841	4.08185	0.000220501	0.01102	0.523426	KIF2C
204214_s_at	1.06708	7.42115	5.8715	8.45539e-07	0.000315278	5.71865	RAB32
229927_at	1.06511	4.27741	2.65751	0.0114388	0.1209	-3.07475	LEMD1
204068_at	1.06233	7.62018	4.8579	2.0546e-05	0.00244206	2.73385	STK3
202066_at	1.0618	9.17493	3.06169	0.004022	0.0659774	-2.13984	PPFIA1
213975_s_at	-1.06174	8.28354	-1.49519	0.1431	0.462308	-5.19858	LYZ
219100_at	-1.06147	7.96821	-4.71697	3.18257e-05	0.00320455	2.32514	OBFC1
213258_at	-1.06137	5.61233	-3.10366	0.00359393	0.0618113	-2.03815	TFPI
213888_s_at	-1.06015	5.26145	-2.51094	0.0163997	0.149583	-3.39199	TRAF3IP3
202388_at	1.05994	7.83225	3.19667	0.00279379	0.0533068	-1.80998	RGS2
204136_at	1.05775	7.74537	3.28477	0.00219426	0.0461428	-1.59041	COL7A1
230440_at	1.05767	5.82396	2.82135	0.00755392	0.0951136	-2.70589	ZNF469
1557016_a_at	-1.05739	5.3982	-3.7999	0.000507298	0.0188299	-0.247359	C1orf177
219454_at	1.05718	7.00337	2.72388	0.00968356	0.1094	-2.92708	EGFL6
206571_s_at	1.05613	7.65551	4.29723	0.000115291	0.00710655	1.12561	MAP4K4
209447_at	-1.0557	4.06287	-4.04554	0.000245737	0.0117142	0.422979	SYNE1
224836_at	-1.05497	6.47897	-3.14275	0.00323435	0.0579383	-1.94274	TP53INP2
205603_s_at	-1.0535	6.01764	-5.10389	9.5248e-06	0.00148367	3.45253	DIAPH2
222892_s_at	-1.05285	8.20658	-2.52971	0.0156697	0.145605	-3.35206	TMEM40
220945_x_at	-1.05134	6.1824	-2.479	0.017714	0.156086	-3.45947	MANSC1
203224_at	-1.05078	7.75357	-4.0643	0.000232366	0.0113535	0.474835	RFK
207602_at	-1.04887	8.89634	-1.76697	0.0852407	0.360026	-4.78933	TMPRSS11D
203560_at	1.0486	8.61318	3.08635	0.00376499	0.0635969	-2.08019	GGH
202786_at	-1.04857	7.54078	-3.06976	0.00393619	0.0650971	-2.12036	STK39
227196_at	1.0484	4.57871	3.6203	0.000853188	0.02634	-0.726134	RHPN2
206393_at	-1.04809	5.16445	-2.536	0.0154319	0.144117	-3.33864	TNNI2
202682_s_at	-1.04775	9.06409	-3.33578	0.00190536	0.0424038	-1.46179	USP4
205913_at	-1.04516	4.20537	-3.07694	0.00386117	0.0644806	-2.10298	PLIN1
212675_s_at	-1.04406	7.26631	-3.58858	0.000934334	0.0278695	-0.809601	CEP68
205339_at	1.04369	5.27195	6.16863	3.30356e-07	0.000183343	6.59758	STIL
205498_at	-1.0432	4.92891	-2.4903	0.0172382	0.153777	-3.43565	GHR
217627_at	-1.04315	7.45532	-2.87553	0.00656772	0.0880338	-2.5808	ZNF573
235649_at	-1.04312	4.4649	-4.06379	0.000232719	0.0113606	0.473428	ADAMTS8
228186_s_at	-1.04303	5.42334	-3.25148	0.00240475	0.0488229	-1.67375	RSPO3
213134_x_at	1.0417	8.203	4.3494	9.83961e-05	0.00647389	1.27301	BTG3
222752_s_at	1.03978	5.70181	5.38689	3.91101e-06	0.000822105	4.28534	TMEM206
218966_at	-1.03927	5.89883	-2.64602	0.0117708	0.122701	-3.10005	MYO5C
200710_at	-1.0388	8.70018	-5.41812	3.54418e-06	0.000784161	4.37751	ACADVL
219747_at	-1.03863	4.0976	-5.42154	3.50608e-06	0.000784161	4.38763	NDNF
228220_at	-1.03833	5.58321	-4.71755	3.17688e-05	0.00320455	2.32681	FCHO2
208383_s_at	-1.03749	3.46747	-2.73775	0.00934981	0.107206	-2.89592	PCK1
210986_s_at	1.03709	10.5577	2.65764	0.011435	0.120883	-3.07445	TPM1
203744_at	1.03661	6.50001	3.52861	0.00110848	0.0304291	-0.966436	HMGB3
223832_s_at	-1.03476	10.4171	-2.0325	0.049113	0.271759	-4.33459	CAPNS2
223279_s_at	-1.03435	7.65167	-3.90354	0.000374312	0.0152842	0.0334319	UACA
202920_at	-1.03322	3.4565	-3.09263	0.00370207	0.0629134	-2.06496	ANK2
214180_at	-1.03268	4.86572	-4.71836	3.16891e-05	0.0032026	2.32916	MAN1C1
203335_at	-1.03112	5.71484	-1.95475	0.0579769	0.296157	-4.47312	PHYH
204595_s_at	1.03083	5.93711	3.43578	0.00144097	0.0358212	-1.20667	STC1
215446_s_at	1.03021	4.97941	2.24767	0.0304637	0.210667	-3.92923	LOX
206976_s_at	1.02951	9.38295	4.55652	5.22211e-05	0.00424248	1.86312	HSPH1
220149_at	-1.02943	4.10297	-5.211	6.80459e-06	0.00115247	3.76713	C2orf54
223366_at	-1.0289	7.01604	-2.54264	0.0151842	0.142744	-3.32444	ZNF704
205826_at	-1.0276	5.26937	-2.47254	0.0179909	0.157586	-3.47302	MYOM2
205046_at	1.02757	5.67939	5.53748	2.43147e-06	0.000642226	4.73017	CENPE
223822_at	-1.02669	5.80008	-2.80264	0.00792553	0.0976845	-2.74875	SUSD4
204527_at	1.02628	5.46682	4.42875	7.72575e-05	0.00547867	1.49815	MYO5A
219077_s_at	-1.0262	8.00472	-2.90547	0.00607572	0.084184	-2.51104	WWOX
219209_at	1.02534	7.58189	2.45571	0.0187319	0.161007	-3.50828	IFIH1
219243_at	-1.02342	6.35408	-4.32621	0.000105582	0.00676745	1.20743	GIMAP4
231769_at	1.02335	5.30211	3.29477	0.00213453	0.0454107	-1.56528	FBXO6
227209_at	1.0227	5.17305	2.43173	0.019835	0.166157	-3.55817	CNTN1
227599_at	1.0226	6.92016	4.60482	4.50061e-05	0.00386297	2.00178	MB21D2
222919_at	-1.02253	3.78092	-1.56924	0.124858	0.43476	-5.09294	TRDN
221404_at	-1.02191	4.10868	-5.28264	5.43165e-06	0.00100038	3.97798	IL36A
203304_at	1.02144	5.49106	3.12948	0.00335236	0.0591832	-1.97519	BAMBI
228766_at	-1.02128	4.85046	-1.95633	0.0577828	0.295812	-4.47033	CD36
206373_at	1.01951	4.81696	1.70103	0.097083	0.384012	-4.894	ZIC1
227530_at	-1.01915	5.527	-3.51289	0.00115906	0.0312947	-1.00734	AKAP12
209343_at	-1.01759	6.24305	-3.06893	0.00394488	0.0652015	-2.12236	EFHD1
210064_s_at	1.01707	6.07592	1.26128	0.214873	0.553998	-5.50209	UPK1B
201791_s_at	1.01668	7.52043	3.38893	0.00164317	0.0388191	-1.32668	DHCR7
230740_at	-1.01646	6.56677	-3.16265	0.00306455	0.0564152	-1.89388	EHD3
207148_x_at	-1.01625	3.76313	-1.69453	0.0983224	0.386661	-4.90414	MYOZ2
203680_at	-1.01512	3.88617	-2.39813	0.0214802	0.174462	-3.6275	PRKAR2B
213702_x_at	-1.01488	10.5373	-4.47169	6.77491e-05	0.00504657	1.62049	ASAH1
201995_at	1.0147	7.20804	4.42978	7.70142e-05	0.00546851	1.50109	EXT1
206460_at	1.01457	4.80851	3.04436	0.0042125	0.0679204	-2.1816	AJAP1
218191_s_at	-1.01455	7.6562	-4.68728	3.48898e-05	0.00337629	2.23934	LMBRD1
1566342_at	1.0138	7.59493	2.89231	0.00628752	0.0857497	-2.54175	SOD2
213737_x_at	-1.01216	8.75674	-3.62913	0.000831844	0.0259447	-0.702847	GOLGA8N
223623_at	-1.01172	3.92775	-2.72813	0.00958025	0.108719	-2.91755	C2orf40
212314_at	1.01073	7.07682	2.33487	0.0249168	0.189721	-3.75613	SEL1L3
213421_x_at	-1.01064	6.72272	-2.32313	0.0256065	0.192498	-3.77973	PRSS3
225941_at	-1.01005	6.25805	-3.52218	0.00112891	0.0308137	-0.983183	EIF4E3
209106_at	-1.00911	6.47899	-4.55737	5.20848e-05	0.0042377	1.86555	NCOA1
204825_at	1.00843	7.76856	3.74152	0.000601286	0.0210039	-0.404098	MELK
226303_at	-1.00828	4.47978	-4.68011	3.56713e-05	0.00339813	2.21867	PGM5
208836_at	1.00765	11.943	4.54975	5.33198e-05	0.00429176	1.8437	ATP1B3
203138_at	1.00728	6.07756	3.25373	0.00238997	0.048613	-1.66815	HAT1
1558152_at	1.00692	7.40471	4.10962	0.000202919	0.0103785	0.600493	LOC100131262
205499_at	-1.00337	5.35851	-2.79189	0.00814662	0.0992239	-2.77329	SRPX2
203184_at	1.00327	3.9014	2.2314	0.0316127	0.214585	-3.96096	FBN2
212899_at	-1.00289	7.69497	-5.50519	2.69248e-06	0.000671211	4.63474	CDK19
238617_at	1.00212	5.10878	3.41715	0.00151834	0.037077	-1.25449	KIF26B
202043_s_at	1.00125	6.47773	5.30824	5.01106e-06	0.000941512	4.0534	SMS
226237_at	1.00111	6.78708	1.8644	0.0699806	0.325301	-4.62855	COL8A1
1568868_at	1.00056	4.12696	2.85295	0.00696309	0.0908357	-2.63311	CYP27C1
226858_at	1.00046	6.6931	5.00627	1.29311e-05	0.00180965	3.16663	CSNK1E
242204_at	1.0001	6.03863	3.11495	0.00348634	0.0606031	-2.01066	WFDC5
210825_s_at	-0.999243	10.2051	-4.15953	0.000174705	0.00933724	0.73942	PEBP1
209692_at	-0.998886	5.65708	-3.21266	0.0026745	0.0519735	-1.77036	EYA2
202107_s_at	0.998161	7.39955	3.57119	0.000981917	0.0286174	-0.855207	MCM2
213358_at	0.998155	6.37357	3.4093	0.00155212	0.0376274	-1.27461	MTCL1
241014_at	-0.998133	3.64344	-5.94575	6.68521e-07	0.00026876	5.9384	FLG-AS1
203787_at	-0.998098	5.49627	-3.73149	0.000619056	0.0213142	-0.430937	SSBP2
219087_at	0.996788	6.49904	1.57957	0.12247	0.430759	-5.07785	ASPN
202580_x_at	0.996474	4.6118	5.1651	7.86013e-06	0.00128284	3.63222	FOXM1
202095_s_at	0.996348	7.57189	4.0248	0.00026139	0.0121733	0.365758	BIRC5
204146_at	0.995461	5.9925	3.40626	0.00156538	0.03776	-1.28238	RAD51AP1
204160_s_at	-0.995056	4.76998	-2.63443	0.0121148	0.125001	-3.12551	ENPP4
223077_at	-0.994313	7.30434	-4.08481	0.000218558	0.010963	0.531633	TMOD3
208436_s_at	0.993601	6.97499	3.48551	0.0012525	0.0327431	-1.07838	IRF7
225150_s_at	0.993466	5.44219	5.7488	1.24661e-06	0.000423343	5.3554	RTKN
219597_s_at	-0.993398	7.27462	-2.48013	0.0176657	0.155811	-3.45708	DUOX1
204780_s_at	-0.993223	6.00881	-3.74718	0.000591495	0.0208105	-0.388967	FAS
213005_s_at	-0.991981	7.32279	-3.11344	0.00350058	0.0607022	-2.01434	KANK1
228716_at	-0.991608	5.45223	-2.85434	0.00693811	0.0906431	-2.6299	THRB
206753_at	0.991123	6.13192	2.79167	0.00815123	0.099258	-2.77379	RDH16
201425_at	-0.9902	8.70889	-3.59449	0.000918665	0.0274921	-0.794068	ALDH2
225439_at	0.99	5.90085	4.24309	0.000135818	0.00793357	0.973284	NUDCD1
227550_at	-0.989831	4.91874	-4.6187	4.31205e-05	0.00376158	2.04171	GFRA1
211208_s_at	0.989481	6.68012	5.5949	2.028e-06	0.000563319	4.89999	CASK
202351_at	0.989405	9.44393	3.53197	0.00109795	0.0303183	-0.957681	ITGAV
231897_at	-0.98917	8.02535	-2.29922	0.0270642	0.197905	-3.82749	PTGR1
224348_s_at	-0.988611	4.72937	-1.98755	0.0540817	0.286301	-4.41521	HOTS
202535_at	0.987788	5.67457	3.23606	0.00250864	0.0502328	-1.7122	FADD
207543_s_at	0.987667	6.36378	3.0369	0.00429708	0.0686365	-2.19954	P4HA1
218901_at	-0.987332	6.07868	-2.59477	0.0133634	0.1321	-3.21206	PLSCR4
227289_at	0.987269	6.16086	2.90775	0.00603961	0.0838537	-2.50569	PCDH17
202338_at	0.987175	5.5135	4.37002	9.2413e-05	0.00622495	1.33139	TK1
201416_at	0.985435	8.67179	3.03889	0.00427429	0.0683324	-2.19474	SOX4
219517_at	-0.984334	6.98531	-3.67957	0.000719413	0.0233297	-0.569285	ELL3
219304_s_at	-0.983846	4.20298	-2.88912	0.00633998	0.0862499	-2.5492	PDGFD
208982_at	-0.983103	9.42125	-2.16364	0.0368264	0.232988	-4.09129	PECAM1
200989_at	0.980845	10.8189	5.41695	3.55719e-06	0.000784161	4.37409	HIF1A
219352_at	0.980827	7.40883	1.87772	0.0680877	0.320611	-4.60602	HERC6
236285_at	0.98075	4.68109	2.87193	0.00662934	0.0884187	-2.58917	KLHDC7B
243018_at	0.980033	5.0912	3.85275	0.00043459	0.0169602	-0.104548	RP11-1L12.3
201201_at	-0.97937	12.3807	-2.58632	0.0136443	0.133982	-3.23039	CSTB
209686_at	-0.979106	5.13639	-3.46884	0.00131286	0.0338268	-1.12147	S100B
205412_at	-0.978961	7.26862	-3.30691	0.00206409	0.0444482	-1.53472	ACAT1
219358_s_at	0.97854	8.13868	2.29774	0.0271568	0.19829	-3.83043	ADAP2
228124_at	-0.97829	6.66229	-3.191	0.00283728	0.0538453	-1.824	ABHD12
213488_at	-0.977699	5.21908	-5.24444	6.12537e-06	0.00107731	3.86552	SNED1
212554_at	-0.976967	5.29116	-1.9997	0.0526977	0.282475	-4.39357	CAP2
224804_s_at	-0.976776	7.79266	-4.95631	1.51163e-05	0.00201008	3.02065	FAM219B
202435_s_at	-0.976522	5.18281	-2.68671	0.0106331	0.115902	-3.01008	CYP1B1
228143_at	-0.976498	4.35326	-2.64337	0.0118488	0.123288	-3.10589	CP
218355_at	0.97622	6.16995	4.48813	6.44216e-05	0.00490564	1.66741	KIF4A
223151_at	0.976047	9.78995	4.03566	0.000253074	0.0118975	0.395716	DCUN1D5
206247_at	0.973989	6.91436	2.7949	0.00808402	0.0986887	-2.76641	MICB
203362_s_at	0.973274	5.82235	3.83034	0.000464093	0.0177495	-0.165202	MAD2L1
208745_at	-0.970227	8.66826	-4.02156	0.000263918	0.0122329	0.356842	ATP5L
219215_s_at	0.969542	7.06533	4.29295	0.000116794	0.007183	1.11357	SLC39A4
209545_s_at	0.969526	6.46483	7.33493	8.5494e-09	1.86975e-05	10.003	RIPK2
202502_at	-0.968166	6.32196	-2.65477	0.0115171	0.121212	-3.08078	ACADM
1554547_at	-0.968094	3.99592	-2.60091	0.0131625	0.13084	-3.19871	FAM13C
223220_s_at	0.968004	6.65584	2.73941	0.00931063	0.10697	-2.89218	PARP9
213909_at	0.967856	6.30364	2.52247	0.0159479	0.147066	-3.3675	LRRC15
213309_at	-0.96767	5.20578	-2.80329	0.00791229	0.0976295	-2.74726	PLCL2
205379_at	-0.96743	8.6427	-2.56167	0.0144946	0.138572	-3.28359	CBR3
232417_x_at	-0.966626	5.94814	-3.0118	0.00459342	0.0714966	-2.25965	ZDHHC11
234192_s_at	-0.966334	4.43389	-2.54153	0.0152254	0.143032	-3.32682	GKAP1
208944_at	-0.965808	7.62932	-2.88866	0.00634753	0.0862667	-2.55026	TGFBR2
226278_at	-0.965512	4.85879	-3.69716	0.000683768	0.0226291	-0.522509	SVIP
242517_at	0.964922	5.10406	3.20685	0.00271732	0.0524054	-1.78478	KISS1R
208696_at	0.964564	9.40117	5.47054	3.00381e-06	0.000715149	4.53234	CCT5
227407_at	-0.964468	7.62234	-2.94736	0.00544491	0.0789033	-2.41265	TAPT1
203929_s_at	-0.964422	5.0195	-5.58365	2.10146e-06	0.000577372	4.86669	MAPT
217949_s_at	0.9644	6.38364	4.2018	0.000153841	0.00856542	0.857515	VKORC1
206336_at	0.964168	3.57126	3.29293	0.00214536	0.0455524	-1.56989	CXCL6
241987_x_at	-0.964042	3.67669	-3.8733	0.00040915	0.0163479	-0.0488205	SNX31
241455_at	-0.963308	6.0697	-2.45171	0.0189116	0.16189	-3.51661	C6orf132
225225_at	-0.962931	9.66468	-5.16017	7.98283e-06	0.0012913	3.61773	OIP5-AS1
205923_at	-0.962591	5.32138	-2.8865	0.00638324	0.0866229	-2.55529	RELN
226895_at	-0.961648	9.41096	-3.62625	0.000838755	0.026071	-0.710453	NFIC
205372_at	0.960713	4.12727	3.30624	0.00206788	0.0444774	-1.53639	PLAG1
208891_at	0.95934	7.79262	3.00523	0.00467414	0.0722171	-2.27535	DUSP6
228360_at	0.959079	4.48167	3.13159	0.00333336	0.058962	-1.97005	LYPD6B
205363_at	-0.958534	4.42501	-2.58419	0.013716	0.134443	-3.235	BBOX1
231991_at	-0.958339	4.6829	-5.50212	2.71871e-06	0.000671211	4.62567	CCM2L
227759_at	0.958196	5.63255	3.16283	0.00306312	0.0564152	-1.89345	PCSK9
205308_at	-0.957228	6.22026	-3.25092	0.00240847	0.0488802	-1.67516	ZC2HC1A
203935_at	0.956756	6.33685	3.80662	0.000497431	0.0185963	-0.229234	ACVR1
203656_at	-0.956319	7.57305	-4.86892	1.98525e-05	0.00241746	2.76593	FIG4
201581_at	-0.955907	6.67216	-2.78956	0.00819522	0.0995941	-2.77859	TMX4
210115_at	0.955655	3.79413	3.79676	0.000511964	0.0189261	-0.255807	RPL39L
204773_at	-0.955356	5.16556	-6.00775	5.4945e-07	0.000242965	6.12187	IL11RA
225762_x_at	0.954996	6.47917	3.34009	0.00188268	0.0420536	-1.45087	RNA45S5
222717_at	-0.954619	3.61939	-3.81101	0.000491089	0.0184538	-0.217393	SDPR
202992_at	-0.954486	4.20789	-2.60263	0.013107	0.130581	-3.19498	C7
230360_at	-0.954414	5.03555	-3.32788	0.00194762	0.0429648	-1.48179	GLDN
201505_at	0.954394	7.57783	3.15567	0.00312316	0.0569956	-1.91105	LAMB1
211474_s_at	-0.953608	7.08585	-3.03409	0.0043293	0.0689296	-2.20627	SERPINB6
222231_s_at	0.953444	9.05336	3.93245	0.000343708	0.0144675	0.112311	LRRC59
201560_at	0.952824	8.06995	4.04124	0.000248903	0.0117912	0.411115	CLIC4
201842_s_at	-0.952612	7.71804	-1.95515	0.0579273	0.296157	-4.47241	EFEMP1
204897_at	-0.951936	6.8497	-2.50113	0.0167938	0.151487	-3.41279	PTGER4
213326_at	-0.951856	6.60791	-3.13242	0.00332591	0.0588867	-1.96802	VAMP1
1554283_at	0.95144	4.22132	4.42463	7.82362e-05	0.00552657	1.48643	CCRN4L
203407_at	-0.951178	12.5953	-2.77566	0.00849126	0.101367	-2.81021	PPL
218214_at	0.950342	7.40696	4.31874	0.000108005	0.00685054	1.18632	ATG101
205132_at	-0.950336	5.39624	-1.55455	0.128318	0.440015	-5.11425	ACTC1
212219_at	0.949876	7.54275	6.2917	2.23944e-07	0.000149319	6.96091	PSME4
209337_at	-0.949766	6.372	-3.22938	0.00255498	0.0508346	-1.72884	PSIP1
215239_x_at	-0.949422	4.62237	-2.67679	0.0109008	0.117717	-3.0321	ZNF273
222847_s_at	0.948651	5.78225	2.38754	0.0220238	0.177211	-3.64921	EGLN3
1558195_at	0.948576	4.00063	3.52202	0.00112941	0.0308137	-0.98359	LINC00592
204834_at	-0.947546	6.64921	-3.03621	0.00430493	0.0687419	-2.20118	FGL2
218574_s_at	-0.946454	6.68395	-2.3207	0.0257511	0.192975	-3.78459	LMCD1
225548_at	-0.946176	6.2094	-3.80494	0.000499883	0.0186309	-0.233772	SHROOM3
203430_at	-0.944546	10.473	-3.93046	0.000345736	0.0144851	0.106872	HEBP2
209004_s_at	-0.944345	8.23514	-3.27423	0.00225894	0.0468897	-1.61685	FBXL5
221538_s_at	0.943521	7.80017	3.80285	0.000502942	0.0186937	-0.239403	PLXNA1
242488_at	0.943518	4.59995	1.80408	0.079127	0.346517	-4.72894	CHRM3
223282_at	-0.943322	7.03574	-5.31018	4.98047e-06	0.000941512	4.05913	TSHZ1
228056_s_at	-0.94328	4.81549	-2.42794	0.0200146	0.166969	-3.56602	NAPSB
209341_s_at	-0.942224	7.07649	-3.91763	0.000359083	0.0148847	0.0718373	IKBKB
228728_at	-0.941421	5.37535	-2.593	0.0134219	0.132504	-3.21591	CPED1
235503_at	-0.940946	3.63932	-1.47334	0.148871	0.470968	-5.22888	ASB5
206453_s_at	-0.940877	6.99966	-3.29239	0.00214855	0.0455987	-1.57125	NDRG2
226985_at	-0.940568	6.18234	-4.00844	0.000274419	0.0125602	0.320699	FGD5
214104_at	0.940229	5.96969	2.94637	0.00545918	0.0790049	-2.415	GPR161
204115_at	-0.940006	4.95559	-3.56665	0.000994723	0.028851	-0.867101	GNG11
203812_at	-0.939606	6.50985	-4.86593	2.00383e-05	0.00242556	2.75722	SLIT3
218974_at	-0.939564	6.15097	-1.98915	0.0538971	0.285711	-4.41236	SOBP
201189_s_at	0.93883	7.60065	4.74291	2.93685e-05	0.00305541	2.40016	ITPR3
213106_at	-0.938597	4.51295	-3.32372	0.00197021	0.0433661	-1.4923	ATP8A1
203650_at	0.938596	6.02677	3.74796	0.000590157	0.0208039	-0.386879	PROCR
202954_at	0.938485	5.35211	4.40347	8.34561e-05	0.00582754	1.42629	UBE2C
219014_at	-0.938251	5.82809	-1.43718	0.158827	0.484988	-5.27816	PLAC8
201445_at	-0.937815	4.97783	-2.79652	0.00805073	0.0984288	-2.76273	CNN3
213444_at	-0.937302	5.37782	-5.05331	1.11608e-05	0.00167641	3.3043	ZNF862
212813_at	-0.936876	7.43006	-3.44569	0.00140137	0.0351417	-1.18118	JAM3
216210_x_at	-0.93593	8.79722	-5.8225	9.87341e-07	0.000352829	5.57359	TRIOBP
231928_at	0.935891	7.07076	2.71106	0.0100017	0.111441	-2.95578	HES2
227052_at	-0.935596	8.7798	-3.72708	0.000627023	0.0215076	-0.442718	SMIM14
1553081_at	0.935586	5.53832	2.08499	0.0438202	0.256517	-4.23865	WFDC12
212459_x_at	-0.934434	5.81159	-3.49205	0.00122954	0.0323389	-1.06143	SUCLG2
230925_at	-0.934298	6.78602	-3.33205	0.0019252	0.0427258	-1.47123	APBB1IP
211600_at	-0.934178	11.5083	-3.67075	0.000737952	0.023738	-0.5927	PTPRO
226823_at	-0.93416	8.87018	-4.33051	0.000104212	0.00670326	1.21958	PHACTR4
206448_at	-0.933486	5.59024	-2.14296	0.0385625	0.239513	-4.13045	ZNF365
232202_at	0.932284	7.81368	2.92738	0.00573774	0.0814621	-2.45969	FAM83B
213317_at	-0.932025	4.98737	-1.82176	0.0763458	0.339998	-4.69979	CLIC5
239586_at	0.930767	8.53594	2.07425	0.0448608	0.259525	-4.25844	FAM83A
213294_at	0.930438	7.97152	2.92525	0.00576983	0.0817903	-2.4647	EIF2AK2
214156_at	-0.930275	3.49657	-4.54517	5.4075e-05	0.00430696	1.83059	MYRIP
208966_x_at	0.930183	9.10236	3.97724	0.000301047	0.0133169	0.234948	IFI16
213278_at	-0.929652	7.49623	-3.54734	0.00105098	0.0296253	-0.917586	MTMR9
236641_at	0.929035	4.0206	3.68823	0.000701648	0.0230268	-0.546272	KIF14
215039_at	-0.928797	4.6012	-3.75646	0.000575738	0.0204861	-0.364079	LINC01140
212353_at	0.928783	6.04482	1.54477	0.130666	0.443846	-5.12835	SULF1
1555841_at	0.928524	5.74827	3.80681	0.000497155	0.0185963	-0.228722	MSANTD3
200602_at	0.928417	8.77062	4.79029	2.53533e-05	0.0027815	2.53745	APP
211023_at	-0.928287	10.1013	-4.49274	6.35176e-05	0.00487073	1.68058	PDHB
206167_s_at	-0.927281	5.01605	-3.73483	0.000613086	0.0212037	-0.422007	ARHGAP6
205610_at	-0.926054	4.6568	-2.52825	0.0157253	0.145875	-3.35517	MYOM1
221645_s_at	-0.925915	3.96736	-3.36247	0.00176908	0.0405379	-1.39409	ZNF83
201105_at	0.925867	8.23084	2.35286	0.0238921	0.18558	-3.7198	LGALS1
212936_at	-0.925643	4.74501	-3.45103	0.00138047	0.0348463	-1.16743	FAM172A
226751_at	-0.924616	6.16827	-3.01223	0.00458823	0.0714502	-2.25864	CNRIP1
211936_at	0.924441	8.7322	5.31932	4.83915e-06	0.000927467	4.08607	HSPA5
226390_at	0.924318	4.79711	4.02963	0.00025766	0.0120304	0.379073	STARD4
204810_s_at	-0.9241	5.39744	-1.78935	0.0815075	0.352347	-4.75303	CKM
212099_at	0.923995	5.10356	4.32132	0.000107162	0.00682504	1.19361	RHOB
1569303_s_at	0.922669	5.29196	2.83045	0.00737918	0.0940239	-2.68499	RGS20
202599_s_at	0.922455	6.85968	3.41605	0.00152303	0.0371417	-1.25731	NRIP1
205478_at	-0.921827	4.13345	-3.28409	0.00219839	0.0461602	-1.59212	PPP1R1A
213693_s_at	-0.9218	7.1719	-2.40781	0.020994	0.172186	-3.6076	MUC1
202381_at	0.921592	7.15743	4.58446	4.79184e-05	0.00398167	1.9433	ADAM9
205872_x_at	-0.92148	5.14591	-1.82795	0.0753922	0.337593	-4.68953	PDE4DIP
214070_s_at	-0.92086	6.11651	-2.27746	0.0284554	0.203502	-3.87065	ATP10B
204017_at	0.919674	7.08216	2.32968	0.0252194	0.191112	-3.76657	KDELR3
228723_at	-0.919602	6.6168	-2.75453	0.00896021	0.10436	-2.85806	NPTN-IT1
227197_at	-0.919581	4.48782	-2.63509	0.0120951	0.124855	-3.12407	ARHGEF26
205625_s_at	0.919566	3.64136	2.35567	0.0237357	0.185023	-3.71412	CALB1
230104_s_at	-0.919314	7.03193	-3.39167	0.00163064	0.0386959	-1.31969	TPPP
235199_at	-0.918889	3.61212	-4.51481	5.93598e-05	0.00465638	1.74367	RNF125
218586_at	0.91777	5.98936	4.90867	1.75397e-05	0.00220783	2.88168	MRGBP
203038_at	0.917529	9.67427	3.70921	0.000660349	0.0221373	-0.490418	PTPRK
228636_at	-0.916169	4.1882	-4.26083	0.000128724	0.00767499	1.02314	BHLHE22
225810_at	-0.915629	6.06254	-4.53055	5.65599e-05	0.00446881	1.78871	MTMR10
218788_s_at	0.915467	5.31501	3.63721	0.000812753	0.0255093	-0.681502	SMYD3
201920_at	0.915186	7.9583	3.84419	0.000445636	0.017268	-0.12773	SLC20A1
218718_at	0.915149	7.97678	1.89596	0.0655656	0.315066	-4.57494	PDGFC
201108_s_at	0.914538	5.86641	2.65487	0.0115142	0.121212	-3.08056	THBS1
229252_at	-0.914475	5.22818	-3.79215	0.0005189	0.0190921	-0.268222	ATG9B
222900_at	0.914349	5.2735	2.97577	0.00505273	0.0754185	-2.34545	NRIP3
224932_at	-0.914257	6.87934	-3.26878	0.00229307	0.0474182	-1.6305	CHCHD10
213049_at	-0.913915	6.61242	-4.47206	6.76714e-05	0.00504657	1.62155	RALGAPA1
208636_at	0.91354	8.73836	4.28517	0.000119582	0.00729514	1.09163	ACTN1
236359_at	-0.91313	4.25497	-3.20746	0.00271277	0.0523362	-1.78326	SCN4B
218736_s_at	-0.912622	6.78702	-2.8201	0.00757822	0.0952584	-2.70876	PALMD
236313_at	-0.912555	5.22331	-1.66657	0.103799	0.397425	-4.94736	CDKN2B
242323_at	-0.912489	7.85467	-2.98427	0.00494068	0.0745396	-2.32528	PLA2G12A
231051_at	-0.912352	3.62112	-1.86426	0.0700005	0.325337	-4.62878	LINC00948
226037_s_at	-0.912202	7.46159	-2.4856	0.0174348	0.154623	-3.44558	TAF9B
204767_s_at	0.911836	8.70928	5.1986	7.07508e-06	0.00119025	3.73066	FEN1
225615_at	0.911736	6.78011	3.27517	0.00225306	0.0468566	-1.61448	IFFO2
204241_at	-0.911181	7.30366	-3.06749	0.00396015	0.0652959	-2.12584	ACOX3
1559078_at	-0.91081	6.61817	-2.88167	0.00646382	0.0871969	-2.56652	AL833181
208370_s_at	0.910806	6.19065	3.51902	0.00113909	0.030985	-0.991412	RCAN1
239349_at	-0.910784	3.66679	-4.10173	0.000207773	0.0105576	0.578569	C1QTNF7
231249_at	0.91061	5.29783	3.20347	0.00274249	0.0527236	-1.79316	SZT2
235408_x_at	-0.910599	6.08449	-3.22386	0.00259389	0.051199	-1.74257	ZNF117
209267_s_at	0.909833	5.58272	1.87778	0.0680795	0.320611	-4.60592	SLC39A8
244455_at	-0.909699	4.54868	-2.88842	0.00635141	0.0862981	-2.55081	KCNT2
219225_at	0.909619	6.75047	2.64637	0.0117607	0.122701	-3.09929	PGBD5
219298_at	-0.908979	6.81778	-2.68233	0.0107504	0.11666	-3.0198	ECHDC3
214930_at	-0.908778	3.86542	-3.68296	0.000712398	0.0232212	-0.560267	SLITRK5
202446_s_at	0.908702	8.77846	3.29687	0.00212218	0.0452359	-1.56	PLSCR1
226402_at	-0.907663	4.17782	-3.47274	0.0012985	0.0335642	-1.1114	CYP2U1
201310_s_at	0.907433	8.94105	2.21553	0.0327713	0.219043	-3.99177	NREP
201525_at	-0.907118	4.91456	-2.59076	0.013496	0.132929	-3.22076	APOD
205783_at	-0.905612	5.26237	-2.11795	0.0407582	0.246357	-4.17741	KLK13
213951_s_at	0.904606	5.79957	4.64228	4.00943e-05	0.0036234	2.10959	PSMC3IP
33494_at	-0.904398	4.74372	-4.7073	3.27937e-05	0.00325407	2.29717	ETFDH
223779_at	0.904182	4.26016	2.35811	0.0236005	0.184388	-3.70917	AFAP1-AS1
202052_s_at	0.903709	6.40176	3.31807	0.00200126	0.0436944	-1.50655	RAI14
228665_at	-0.903481	6.07391	-2.84213	0.00716043	0.0923562	-2.6581	CYYR1
210503_at	0.903212	3.41899	2.56562	0.0143553	0.137698	-3.2751	MAGEA11
207558_s_at	-0.900991	4.37765	-2.20972	0.0332044	0.220697	-4.003	PITX2
219630_at	0.900404	6.21235	2.03651	0.0486897	0.27054	-4.32732	PDZK1IP1
209375_at	-0.899814	6.30494	-6.30826	2.12539e-07	0.000148905	7.00975	XPC
205295_at	-0.899583	3.58987	-1.882	0.0674884	0.319226	-4.59875	CKMT2
201468_s_at	-0.899446	10.1895	-2.25492	0.0299635	0.208961	-3.91502	NQO1
226148_at	-0.898969	8.10736	-4.1939	0.000157546	0.00867454	0.835412	ZBTB44
205559_s_at	-0.898665	6.2889	-1.89649	0.0654941	0.314986	-4.57404	PCSK5
202053_s_at	-0.898521	10.2675	-4.28676	0.000119005	0.00727807	1.09613	ALDH3A2
206201_s_at	-0.897387	3.45503	-2.8348	0.00729698	0.0934339	-2.67498	MEOX2
235651_at	-0.896592	9.79059	-2.23626	0.0312658	0.213496	-3.95151	TTC22
218180_s_at	-0.896491	8.99085	-2.93912	0.005564	0.0799311	-2.43209	EPS8L2
227791_at	-0.896466	4.41501	-4.29847	0.000114856	0.00709578	1.12912	SLC9A9
224413_s_at	0.89576	9.16831	5.2854	5.38464e-06	0.000997983	3.98612	TM2D2
236007_at	-0.89571	5.27693	-2.43821	0.0195312	0.164743	-3.54472	AKAP10
204072_s_at	-0.895064	4.03233	-2.93048	0.00569126	0.0810549	-2.45239	FRY
226816_s_at	-0.895015	8.57592	-5.16536	7.85362e-06	0.00128284	3.633	KIAA1143
203764_at	0.893058	6.51815	2.45263	0.0188703	0.161692	-3.5147	DLGAP5
230670_at	-0.893056	4.42671	-4.67493	3.62473e-05	0.00344066	2.20372	IGSF10
228974_at	-0.892665	3.80522	-3.55509	0.00102804	0.029275	-0.897338	ZNF677
208934_s_at	0.892652	7.04261	4.35729	9.60626e-05	0.00637406	1.29534	LGALS8
206354_at	0.892446	3.56242	2.19688	0.0341805	0.224375	-4.02775	SLCO1B3
214106_s_at	-0.892095	7.16991	-3.09222	0.00370616	0.0629494	-2.06595	GMDS
218400_at	0.890295	4.44336	3.73233	0.000617548	0.0212756	-0.428689	OAS3
231771_at	0.890204	9.24887	1.7157	0.0943366	0.37853	-4.87101	GJB6
206140_at	0.889456	3.90414	2.93586	0.00561173	0.0803407	-2.43976	LHX2
230083_at	-0.889331	6.61397	-4.32316	0.000106567	0.00679898	1.19879	USP53
211454_x_at	0.889317	7.48891	3.52503	0.00111981	0.0306435	-0.975761	FKSG49
218285_s_at	-0.889303	8.09786	-3.38553	0.00165884	0.0389425	-1.33535	BDH2
206394_at	-0.889182	3.75255	-1.85092	0.071943	0.329908	-4.65123	MYBPC2
205319_at	-0.888489	5.09492	-3.38859	0.00164474	0.0388282	-1.32756	PSCA
202973_x_at	-0.888129	6.43216	-2.09087	0.0432591	0.254776	-4.22777	FAM13A
1568817_at	0.888082	3.62085	1.91159	0.0634698	0.310566	-4.54812	AL133493.2
227750_at	-0.88798	6.5153	-3.68771	0.000702692	0.0230472	-0.54764	KALRN
204730_at	0.887234	5.23172	2.46582	0.0182834	0.159052	-3.48712	RIMS3
206082_at	0.887159	6.12482	3.02542	0.0044303	0.0699469	-2.22707	HCP5
242271_at	0.886819	5.28167	2.51436	0.0162647	0.148932	-3.38475	SLC26A9
205100_at	0.886131	5.94305	2.3161	0.0260272	0.194139	-3.79379	GFPT2
1562921_at	-0.88527	5.69763	-2.58058	0.013838	0.135065	-3.2428	EP300-AS1
235911_at	0.885019	8.22263	2.29202	0.0275178	0.199673	-3.84181	MFI2
222603_at	-0.884899	7.7652	-2.26331	0.0293938	0.206516	-3.89854	ERMP1
241450_at	-0.884119	4.81784	-6.36997	1.74925e-07	0.000132834	7.19169	RSPO1
202557_at	0.883131	5.93716	2.77062	0.00860096	0.102075	-2.82164	HSPA13
214621_at	-0.882406	3.11954	-3.52757	0.00111178	0.0304695	-0.969162	GYS2
221204_s_at	-0.882119	4.60438	-6.46858	1.28184e-07	0.000108367	7.482	CRTAC1
230730_at	-0.88202	4.15552	-2.44054	0.0194232	0.164365	-3.53989	SGCD
200923_at	0.880665	6.31318	4.87974	1.91945e-05	0.00235305	2.79742	LGALS3BP
218009_s_at	0.879816	7.03235	3.45745	0.0013557	0.0344949	-1.15087	PRC1
226925_at	0.879361	6.54585	1.8615	0.070399	0.326316	-4.63344	PXYLP1
231726_at	0.878048	4.26936	3.15299	0.00314588	0.0571622	-1.91761	PCDHB14
211675_s_at	-0.876837	7.26147	-3.45977	0.00134687	0.0343952	-1.14489	MDFIC
223861_at	0.876639	4.13281	3.19923	0.00277437	0.0530653	-1.80365	HORMAD1
222036_s_at	0.875808	6.66945	4.05327	0.000240139	0.0115577	0.444336	MCM4
202499_s_at	0.87541	6.18569	2.16713	0.03654	0.23198	-4.08465	SLC2A3
211465_x_at	-0.87423	7.31518	-3.04177	0.00424163	0.0680736	-2.18782	FUT6
223156_at	0.874187	7.67543	5.17596	7.59653e-06	0.00125102	3.66413	MRPS23
217943_s_at	0.873783	6.04824	3.71466	0.000649998	0.0219239	-0.475867	MAP7D1
227080_at	0.873246	5.10959	4.11947	0.000197025	0.0101968	0.627838	ZNF697
226885_at	0.873109	7.39748	4.66246	3.76716e-05	0.00349298	2.16775	RNF217
223468_s_at	-0.872758	6.22006	-4.75085	2.8654e-05	0.00301861	2.42316	RGMA
218211_s_at	-0.872373	6.54147	-1.79447	0.0806727	0.350451	-4.74467	MLPH
225698_at	-0.871957	7.24593	-3.0889	0.00373934	0.063336	-2.07401	EPB41L4A-AS1
230292_at	-0.871897	5.05317	-3.62584	0.000839727	0.0260787	-0.711517	LOC100996412
214431_at	0.871603	8.05866	3.90755	0.000369908	0.0151724	0.0443734	GMPS
201118_at	-0.871256	6.27775	-2.56715	0.0143016	0.137485	-3.27181	PGD
206539_s_at	-0.871099	5.42707	-5.53994	2.41265e-06	0.000640348	4.73745	CYP4F12
232105_at	0.870828	4.71693	4.02262	0.000263094	0.0122319	0.359739	BLACAT1
201387_s_at	0.870648	4.15438	2.09335	0.0430253	0.25397	-4.22319	UCHL1
206102_at	0.870407	7.68094	4.33725	0.000102099	0.00661407	1.23864	GINS1
213348_at	-0.870161	7.13712	-2.19749	0.0341335	0.224309	-4.02657	CDKN1C
213399_x_at	0.869896	9.90496	5.2722	5.61307e-06	0.0010189	3.94724	RPN2
223245_at	-0.869113	7.17337	-2.87096	0.00664601	0.0885054	-2.59141	STRBP
212096_s_at	-0.869094	7.67057	-2.28946	0.0276807	0.200403	-3.84689	MTUS1
218145_at	0.868825	7.31393	3.04247	0.00423371	0.0680457	-2.18614	TRIB3
205463_s_at	0.867892	4.36456	3.53421	0.001091	0.0302232	-0.951857	PDGFA
242722_at	-0.86789	5.84456	-2.95926	0.0052773	0.0775635	-2.38455	LMO7
218585_s_at	0.867324	4.94269	3.90129	0.000376802	0.01534	0.0273021	DTL
226695_at	-0.867202	8.24601	-1.8249	0.0758619	0.338699	-4.6946	PRRX1
201909_at	-0.866981	9.08402	-1.03971	0.305024	0.643532	-5.74573	RPS4Y1
55692_at	-0.866523	5.57661	-6.09508	4.16837e-07	0.000204138	6.38019	ELMO2
203185_at	-0.866385	5.4942	-3.88187	0.000398965	0.0160041	-0.0255255	RASSF2
220419_s_at	-0.866116	7.41807	-3.44058	0.00142165	0.0354762	-1.19432	USP25
209493_at	-0.865791	5.27873	-3.34409	0.00186187	0.0417187	-1.44073	PDZD2
202125_s_at	-0.864728	6.73007	-2.7056	0.0101404	0.112527	-2.968	TRAK2
207325_x_at	0.864714	3.70278	2.19651	0.0342091	0.22448	-4.02846	MAGEA1
207381_at	0.864571	5.14969	1.69799	0.097662	0.385283	-4.89875	ALOX12B
214735_at	-0.863997	4.58167	-3.38667	0.00165355	0.0389234	-1.33244	IPCEF1
226038_at	-0.863806	6.89692	-3.37035	0.00173063	0.0400262	-1.37403	LONRF1
230188_at	0.863492	6.39763	2.60096	0.013161	0.13084	-3.19861	NIPAL4
228785_at	0.861696	7.50891	3.01974	0.0044977	0.070563	-2.24068	ZNF281
223162_s_at	-0.860911	7.52735	-2.99406	0.00481438	0.0735269	-2.30197	KIAA1147
229211_at	-0.860341	6.12391	-3.08671	0.00376142	0.0635916	-2.07933	DUSP28
219210_s_at	0.859922	5.0943	3.44058	0.00142164	0.0354762	-1.19432	RAB8B
204420_at	0.859764	4.93229	3.83656	0.000455717	0.0175164	-0.148385	FOSL1
205513_at	0.85966	4.82879	1.26845	0.212329	0.551096	-5.49348	TCN1
217733_s_at	0.859559	12.591	4.86445	2.0131e-05	0.00242972	2.75291	TMSB10
209395_at	0.859221	6.05664	2.58647	0.0136393	0.133979	-3.23007	CHI3L1
212148_at	-0.858815	5.95481	-3.22726	0.00256987	0.0509269	-1.73411	PBX1
204836_at	0.858787	4.28821	2.54509	0.0150937	0.142237	-3.31919	GLDC
228676_at	0.858695	6.02681	2.40297	0.0212359	0.17339	-3.61756	ORAOV1
205940_at	-0.858673	4.76388	-1.70935	0.0955183	0.380636	-4.88099	MYH3
209460_at	-0.857676	6.3437	-1.88501	0.0670692	0.318174	-4.59362	ABAT
205241_at	0.857543	8.95238	2.63224	0.0121808	0.125372	-3.13031	SCO2
205145_s_at	-0.857346	4.50178	-4.27352	0.000123877	0.00743328	1.05882	MYL5
205596_s_at	0.857268	6.53166	3.42091	0.00150242	0.0368529	-1.24486	SMURF2
224747_at	0.856919	8.20622	3.55971	0.00101461	0.0291157	-0.885265	UBE2Q2
227342_s_at	-0.856488	5.5851	-2.81535	0.00767138	0.0958265	-2.71967	MYEOV
215165_x_at	0.856069	7.21633	3.83366	0.000459611	0.0176346	-0.156242	UMPS
227001_at	-0.855994	8.6226	-2.8006	0.00796696	0.097908	-2.7534	NIPAL2
202201_at	-0.855736	7.20666	-3.4212	0.00150119	0.0368391	-1.24411	BLVRB
212288_at	-0.855735	8.18904	-3.16361	0.00305663	0.0563266	-1.89153	FNBP1
222223_s_at	0.855462	7.87633	1.51956	0.136873	0.453549	-5.1643	IL36RN
244261_at	0.855044	4.96793	4.35484	9.67835e-05	0.00640032	1.28839	IFNLR1
214536_at	-0.854422	5.17038	-3.58573	0.000941987	0.0280061	-0.817092	SLURP1
213792_s_at	0.853525	6.83134	3.43909	0.0014276	0.0355816	-1.19814	INSR
201185_at	0.853258	8.87659	2.66282	0.0112882	0.120051	-3.06302	HTRA1
219099_at	0.852643	6.07499	2.55584	0.0147028	0.139756	-3.29613	C12orf5
209869_at	-0.852008	3.83609	-4.81972	2.31372e-05	0.00262245	2.62288	ADRA2A
228335_at	-0.851852	4.56077	-1.82961	0.0751383	0.33711	-4.68678	CLDN11
218231_at	-0.851493	7.28965	-3.17232	0.00298523	0.0555728	-1.8701	NAGK
213725_x_at	-0.851199	5.07271	-4.07555	0.000224687	0.0111313	0.505992	XYLT1
225585_at	-0.851077	7.07581	-2.73944	0.00930979	0.10697	-2.8921	RAP2A
204023_at	0.850804	8.5752	3.81826	0.000480792	0.0182047	-0.197835	RFC4
205443_at	0.850347	4.49329	3.53139	0.00109975	0.0303306	-0.95919	SNAPC1
223307_at	0.850188	7.5555	3.1654	0.0030418	0.0562049	-1.88712	CDCA3
46256_at	-0.850157	9.6898	-4.61372	4.37874e-05	0.0037941	2.02739	SPSB3
232527_at	-0.850067	6.27253	-3.05157	0.00413219	0.0672684	-2.16424	PSMD6-AS2
208949_s_at	-0.849751	9.59364	-4.47596	6.68677e-05	0.00500821	1.63269	LGALS3
202489_s_at	0.849431	9.06925	3.37295	0.00171814	0.0397542	-1.36742	FXYD3
224820_at	-0.849359	8.67648	-2.98721	0.00490244	0.0741949	-2.31828	COX20
206700_s_at	-0.848311	5.48086	-2.19161	0.0345881	0.225885	-4.03787	KDM5D
229831_at	-0.847519	3.46804	-3.44294	0.00141223	0.0353542	-1.18824	CNTN3
210139_s_at	-0.846533	8.24191	-2.12869	0.0398023	0.243539	-4.1573	PMP22
200600_at	0.845767	7.92875	3.53794	0.00107949	0.0300345	-0.942135	MSN
201874_at	0.845286	7.8562	3.33538	0.00190747	0.0424292	-1.4628	MPZL1
211657_at	-0.845228	10.0235	-1.38429	0.174321	0.506986	-5.34826	CEACAM6
204048_s_at	-0.845135	6.82468	-2.55568	0.0147086	0.139787	-3.29648	PHACTR2
224578_at	0.844719	8.49895	4.95197	1.53228e-05	0.0020285	3.00797	RCC2
204140_at	0.843944	5.10707	3.56639	0.000995471	0.028851	-0.867791	TPST1
202011_at	-0.843888	8.97226	-4.50368	6.1422e-05	0.00477024	1.71184	TJP1
213900_at	-0.842899	5.24204	-4.73334	3.02525e-05	0.00310913	2.37247	FAM189A2
218854_at	0.841396	7.79884	3.89083	0.00038859	0.0157146	-0.00117321	DSE
222039_at	0.84128	6.10034	3.56976	0.00098594	0.0286888	-0.85896	KIF18B
203324_s_at	0.840964	9.21219	3.21799	0.00263585	0.0516342	-1.75714	CAV2
218589_at	-0.839947	8.58266	-3.04894	0.00416134	0.0674186	-2.17058	LPAR6
235252_at	-0.837011	7.94969	-4.89464	1.83238e-05	0.00228844	2.8408	KSR1
201649_at	0.836723	8.17707	3.41804	0.00151457	0.0370396	-1.25222	UBE2L6
222946_s_at	0.836496	4.12827	3.89584	0.0003829	0.0155271	0.0124616	AUNIP
206291_at	0.836442	4.46496	1.29939	0.201615	0.539619	-5.45583	NTS
202797_at	-0.835754	8.10773	-5.44554	3.25045e-06	0.000756049	4.45848	SACM1L
244276_at	-0.835734	3.96629	-4.9344	1.61868e-05	0.00210216	2.9567	KLB
219253_at	0.83528	5.2004	4.92748	1.65397e-05	0.00214291	2.93654	TMEM185B
228868_x_at	0.835045	6.62254	3.50495	0.00118545	0.0316782	-1.02797	CDT1
206642_at	0.834672	5.77474	1.68812	0.0995565	0.38911	-4.91411	DSG1
224634_at	0.834633	7.66204	4.84425	2.14376e-05	0.00253153	2.69416	GPATCH4
225676_s_at	0.833735	7.84327	3.13871	0.00326987	0.0583106	-1.95263	DCAF13
201954_at	0.832825	7.43396	4.06959	0.000228725	0.011246	0.489475	ARPC1B
227458_at	0.832689	5.45884	2.56411	0.0144083	0.137951	-3.27834	CD274
217781_s_at	-0.832633	6.61219	-1.9868	0.0541672	0.286532	-4.41653	ZNF106
200704_at	0.832504	9.60087	4.61795	4.3221e-05	0.00376158	2.03953	LITAF
223915_at	-0.832303	6.1528	-3.11709	0.00346634	0.0603988	-2.00545	BCOR
204026_s_at	0.832241	9.02414	3.5032	0.00119135	0.0317276	-1.03252	ZWINT
214433_s_at	-0.832214	4.40176	-2.95953	0.00527355	0.0775292	-2.38392	SELENBP1
212585_at	-0.831443	8.24953	-3.85863	0.000427156	0.0167899	-0.0886103	OSBPL8
204345_at	0.831149	7.48566	2.65586	0.0114858	0.121071	-3.07838	COL16A1
205932_s_at	-0.830981	5.38991	-2.95669	0.00531311	0.0777763	-2.39063	MSX1
202626_s_at	0.830844	6.30541	2.83409	0.00731033	0.0934873	-2.67662	LYN
241749_at	-0.830156	4.48524	-1.66253	0.104609	0.399119	-4.95354	MURC
205831_at	-0.829554	5.44465	-2.30529	0.0266875	0.196782	-3.81541	CD2
228069_at	0.829454	4.89316	3.24776	0.00242942	0.0491412	-1.68303	MTFR2
212588_at	-0.829115	5.39195	-1.69298	0.0986187	0.387437	-4.90655	PTPRC
202263_at	0.828954	6.47128	2.68864	0.0105818	0.115504	-3.00579	CYB5R1
202003_s_at	-0.828773	6.67506	-2.23894	0.0310753	0.213008	-3.94627	ACAA2
209619_at	-0.828696	8.65433	-2.76346	0.00875923	0.103102	-2.83788	CD74
224599_at	-0.828623	9.01638	-4.01472	0.000269342	0.0124341	0.337996	CGGBP1
202307_s_at	0.828106	8.89552	2.87327	0.00660635	0.0882487	-2.58605	TAP1
202912_at	0.827446	11.1101	2.95416	0.00534852	0.0781427	-2.3966	ADM
225368_at	-0.8274	7.41313	-4.08034	0.000221493	0.0110393	0.519265	HIPK2
218454_at	-0.827353	7.82619	-1.77658	0.08362	0.356232	-4.77379	PLBD1
202934_at	0.827028	6.51413	3.63826	0.00081031	0.0254912	-0.678735	HK2
217975_at	0.826556	8.44376	4.76984	2.70145e-05	0.00290181	2.47817	WBP5
209373_at	-0.825545	8.54388	-2.12912	0.0397646	0.243464	-4.1565	MALL
1557055_s_at	0.825289	5.6485	2.82938	0.00739949	0.0941292	-2.68745	LINC01128
210111_s_at	-0.824906	9.20723	-2.43812	0.0195355	0.164754	-3.54491	KLHDC10
212946_at	-0.824898	6.69784	-2.85051	0.00700726	0.0911794	-2.63877	VWA8
236295_s_at	-0.823954	5.23118	-2.13065	0.0396294	0.242908	-4.15361	NLRC3
225853_at	0.823357	5.91802	5.17708	7.56993e-06	0.00125102	3.66741	GNPNAT1
238063_at	-0.823118	6.58907	-2.62502	0.0124009	0.126669	-3.14612	TMEM154
225300_at	0.822461	5.4795	3.2364	0.00250636	0.0502328	-1.71137	KNSTRN
237576_x_at	0.822381	4.4921	3.57812	0.000962692	0.0283442	-0.837055	LOC101927093
205676_at	0.822216	3.53448	3.77489	0.000545673	0.0197712	-0.314627	CYP27B1
214853_s_at	0.821867	9.37729	4.24942	0.000133242	0.00783252	0.991074	SHC1
1555181_a_at	-0.821656	5.87725	-4.69726	3.38285e-05	0.00333256	2.26817	ST3GAL3
203145_at	0.821349	7.22774	4.32904	0.000104679	0.00672543	1.21542	SPAG5
230653_at	-0.820407	5.89527	-2.73692	0.0093694	0.107311	-2.89778	LOC102724356
209430_at	-0.820283	8.28304	-3.95473	0.000321798	0.0139196	0.173252	BTAF1
223276_at	0.82012	5.29956	3.3513	0.00182495	0.0412311	-1.42246	SMIM3
203420_at	-0.81995	7.5071	-3.14449	0.0032191	0.0578392	-1.93846	FAM8A1
202869_at	0.819834	7.22989	2.34053	0.0245904	0.188356	-3.74473	OAS1
222654_at	0.818841	6.4161	4.8404	2.16957e-05	0.00254824	2.68297	IMPAD1
227747_at	-0.818796	6.77026	-2.26518	0.0292682	0.206216	-3.89486	MPZL3
232116_at	-0.818711	5.64886	-2.23597	0.031286	0.213575	-3.95207	GRHL3
202369_s_at	0.818443	5.26175	3.25021	0.0024132	0.0489397	-1.67694	TRAM2
223249_at	0.818131	5.94816	3.62134	0.000850643	0.0263009	-0.723388	CLDN12
203305_at	-0.817651	4.94695	-3.57155	0.000980907	0.0286032	-0.854263	F13A1
218196_at	0.817331	6.75463	4.25175	0.000132308	0.00780627	0.997615	OSTM1
226893_at	0.816843	7.17305	4.44972	7.24596e-05	0.00522655	1.55787	ABL2
202887_s_at	0.8166	8.84738	2.72239	0.00972017	0.109662	-2.93043	DDIT4
219555_s_at	0.816248	6.53491	3.29878	0.00211098	0.045064	-1.55518	CENPN
229580_at	-0.816235	4.11815	-2.22685	0.0319408	0.21576	-3.96981	CLSTN2
230973_at	0.816217	5.25535	3.47604	0.00128645	0.0333733	-1.10287	SH2D5
210445_at	0.816158	6.58906	2.13953	0.0388573	0.240458	-4.13692	FABP6
200950_at	0.815829	6.20059	2.76846	0.00864846	0.10235	-2.82655	ARPC1A
223368_s_at	0.814906	7.87462	3.71752	0.000644642	0.0218656	-0.468245	NTMT1
37408_at	-0.814883	8.00385	-2.85312	0.00696007	0.0908214	-2.63273	MRC2
208158_s_at	-0.814772	7.82956	-2.79905	0.00799862	0.0980768	-2.75694	OSBPL1A
225927_at	-0.81458	7.58756	-3.56013	0.00101339	0.0291003	-0.884161	MAP3K1
225315_at	0.813974	6.41376	2.59032	0.0135107	0.133003	-3.22172	MRPL21
225975_at	-0.813709	7.40042	-2.37534	0.0226655	0.180004	-3.67413	PCDH18
212730_at	-0.813562	7.57819	-1.38086	0.175365	0.507816	-5.35273	SYNM
214088_s_at	-0.813512	7.10032	-2.25464	0.0299825	0.208987	-3.91557	FUT3
218982_s_at	0.813132	7.81672	2.32891	0.0252644	0.191241	-3.76811	MRPS17
227846_at	0.81275	5.61563	2.63688	0.0120414	0.124501	-3.12014	GPR176
224328_s_at	0.812655	8.80852	0.86052	0.394883	0.715165	-5.91029	LCE3D
208396_s_at	-0.812225	3.92462	-2.78943	0.00819802	0.0996038	-2.77889	PDE1A
208204_s_at	-0.811945	5.10028	-2.21229	0.0330125	0.219972	-3.99804	CAV3
227531_at	-0.811049	7.0387	-3.01046	0.00460982	0.0716406	-2.26286	CLOCK
202917_s_at	-0.810934	13.9997	-1.63531	0.110217	0.409023	-4.99494	S100A8
224604_at	-0.810922	10.2415	-3.49655	0.00121398	0.0320913	-1.04976	C4orf3
238715_at	-0.810818	7.25044	-2.81794	0.00762046	0.095474	-2.71372	LOC646014
208918_s_at	0.810545	8.76504	3.80476	0.000500144	0.0186309	-0.234253	NADK
218418_s_at	-0.810544	7.36162	-3.00769	0.00464375	0.0719662	-2.26947	KANK2
200965_s_at	-0.810504	8.49042	-2.82363	0.00750985	0.0948709	-2.70067	ABLIM1
227796_at	-0.810448	7.66841	-3.57729	0.000964984	0.0283811	-0.839239	ZFP62
36553_at	-0.810352	6.94197	-3.95602	0.000320578	0.0138778	0.176767	ASMTL
203303_at	-0.810184	8.96925	-2.16452	0.0367536	0.232743	-4.08961	DYNLT3
202246_s_at	0.810042	7.13382	4.31517	0.000109183	0.00690128	1.17623	CDK4
219722_s_at	-0.809747	4.90163	-2.17841	0.0356291	0.229334	-4.06315	GDPD3
201957_at	-0.809267	5.07239	-2.8258	0.00746812	0.0945403	-2.69569	PPP1R12B
209605_at	-0.808255	8.69362	-3.3136	0.00202619	0.0439087	-1.51783	TST
36129_at	-0.807914	10.0108	-3.69053	0.000697001	0.0229293	-0.540154	SGSM2
209684_at	0.807897	8.29051	4.85989	2.04191e-05	0.00243227	2.73963	RIN2
218539_at	-0.807836	7.88492	-4.64834	3.93512e-05	0.00359429	2.12705	FBXO34
209251_x_at	0.807689	12.4385	4.54492	5.41176e-05	0.00430696	1.82986	TUBA1C
223322_at	-0.80685	7.04116	-3.56699	0.000993756	0.0288475	-0.866209	RASSF5
203659_s_at	-0.806715	6.96392	-3.49488	0.00121974	0.0321705	-1.0541	TRIM13
235060_at	-0.806536	5.15183	-2.90275	0.00611884	0.0844097	-2.51738	LOC100190986
200974_at	-0.805649	7.51209	-1.58187	0.121943	0.430013	-5.07448	ACTA2
205490_x_at	0.805219	8.44122	2.67253	0.0110177	0.118499	-3.04155	GJB3
212378_at	0.805218	5.88881	3.99993	0.000281446	0.0127596	0.297283	GART
204368_at	-0.804644	5.14954	-3.07416	0.0038901	0.0646996	-2.10973	SLCO2A1
201631_s_at	0.804194	11.9622	2.33214	0.0250756	0.190577	-3.76163	IER3
214866_at	0.804099	5.2827	5.51366	2.62149e-06	0.000660508	4.65975	PLAUR
205047_s_at	0.803864	7.15065	3.19026	0.00284303	0.0539356	-1.82583	ASNS
202357_s_at	0.803747	5.84378	2.05587	0.0466915	0.264909	-4.29212	CFB
219258_at	0.803503	6.17958	4.35976	9.53445e-05	0.0063458	1.30232	TIPIN
226881_at	-0.803493	7.75735	-2.33523	0.0248955	0.189649	-3.75539	GRPEL2
205364_at	-0.80332	4.15545	-3.63878	0.000809088	0.0254821	-0.677347	ACOX2
231382_at	-0.802596	4.49257	-2.06493	0.0457806	0.261936	-4.27554	FGF18
201087_at	0.802546	5.63836	4.10966	0.000202901	0.0103785	0.600578	PXN
222108_at	0.802334	6.73662	2.05335	0.046947	0.265529	-4.29671	AMIGO2
208763_s_at	-0.801675	6.70846	-3.54008	0.00107293	0.0299145	-0.936541	TSC22D3
228007_at	-0.801202	6.15391	-2.31671	0.0259909	0.194057	-3.79259	CEP85L
201853_s_at	0.80092	7.68768	3.40457	0.00157281	0.0378492	-1.28671	CDC25B
1569065_s_at	-0.800783	4.65324	-4.21054	0.000149838	0.00847195	0.882006	C15orf62
203766_s_at	-0.800724	4.92235	-4.16906	0.000169772	0.00912713	0.76601	LMOD1
202506_at	0.799803	7.46542	4.6966	3.38979e-05	0.0033334	2.26626	SSFA2
212195_at	-0.799573	8.82352	-2.47557	0.0178606	0.156922	-3.46667	IL6ST
213715_s_at	-0.798501	4.3011	-4.92481	1.66782e-05	0.00215575	2.92874	KANK3
227862_at	-0.798414	6.36229	-2.97949	0.0050034	0.0749823	-2.33663	TRNP1
227020_at	-0.797587	7.6658	-2.80314	0.00791536	0.0976295	-2.74761	YPEL2
204671_s_at	-0.797448	6.35773	-2.6462	0.0117656	0.122701	-3.09966	ANKRD6
241418_at	0.796797	4.46938	2.16827	0.036447	0.23166	-4.08248	LOC344887
224964_s_at	-0.796215	5.39679	-2.7346	0.00942477	0.107691	-2.90301	GNG2
213217_at	-0.795826	5.50685	-1.5753	0.123452	0.432527	-5.0841	ADCY2
214030_at	-0.795642	7.44914	-5.26529	5.73649e-06	0.00102498	3.92689	CRYBG3
202071_at	0.794175	8.10116	2.68866	0.0105811	0.115504	-3.00573	SDC4
201599_at	-0.794143	10.0181	-3.1323	0.00332695	0.0588867	-1.9683	OAT
39248_at	-0.794005	12.9376	-1.56975	0.12474	0.434523	-5.09221	AQP3
32259_at	-0.793989	6.04088	-7.60373	3.73423e-09	1.20099e-05	10.7709	EZH1
214974_x_at	0.793202	3.54513	2.40003	0.0213838	0.174066	-3.6236	CXCL5
213269_at	-0.793021	4.98852	-3.59612	0.000914407	0.0274247	-0.789801	ZNF248
235694_at	0.792533	5.91746	4.03783	0.000251446	0.0118711	0.401693	TCFL5
203860_at	-0.792319	5.07647	-2.91166	0.00597832	0.083469	-2.49654	PCCA
212297_at	0.792286	6.07674	3.71299	0.000653159	0.0219898	-0.480335	ATP13A3
218151_x_at	0.792126	7.62791	3.69308	0.000691883	0.0228159	-0.533371	SLC52A2
226368_at	0.791507	5.8926	2.90762	0.00604167	0.0838609	-2.506	CHST11
204855_at	0.791339	10.2429	2.00301	0.0523253	0.281445	-4.38764	SERPINB5
222077_s_at	0.790841	7.07129	3.47483	0.00129085	0.0334332	-1.106	RACGAP1
55616_at	-0.790523	7.24141	-3.67235	0.000734554	0.0237013	-0.588452	PGAP3
220375_s_at	-0.790043	6.50725	-3.69541	0.000687238	0.0227175	-0.527168	C5orf66
226064_s_at	-0.789383	5.92794	-2.58063	0.0138364	0.135065	-3.2427	DGAT2
218501_at	-0.789204	7.84609	-3.81575	0.00048433	0.0182771	-0.204601	ARHGEF3
206875_s_at	-0.789006	8.81641	-3.26195	0.00233659	0.0478885	-1.6476	SLK
201128_s_at	0.78884	8.27304	3.9019	0.000376129	0.015324	0.0289556	ACLY
224685_at	-0.788485	7.45618	-3.50335	0.00119082	0.0317276	-1.03212	MLLT4
214274_s_at	-0.788204	8.82537	-3.5069	0.00117892	0.0316277	-1.02291	ACAA1
221734_at	0.787646	6.53557	4.04651	0.000245027	0.0117105	0.425658	PRRC1
209112_at	-0.78622	8.37616	-3.23529	0.00251396	0.0502785	-1.71413	CDKN1B
205733_at	0.786206	6.43496	4.11104	0.000202059	0.0103636	0.604432	BLM
211987_at	-0.785143	7.52503	-3.01649	0.00453667	0.0710114	-2.24845	TOP2B
226894_at	-0.784861	6.53959	-2.45473	0.0187758	0.161202	-3.51032	SLC35A3
1555274_a_at	0.784747	6.59865	2.82242	0.00753324	0.0950126	-2.70344	EPT1
212419_at	-0.784349	8.07961	-2.97315	0.00508778	0.0757129	-2.35167	ZCCHC24
228450_at	-0.783947	5.87451	-4.2075	0.000151219	0.00850608	0.873481	PLEKHA7
219060_at	0.783679	5.75927	3.96856	0.000308886	0.0135323	0.211152	WDYHV1
211733_x_at	-0.78338	9.11311	-4.05051	0.000242121	0.0116073	0.436716	SCP2
213857_s_at	0.78313	11.3301	3.16962	0.00300718	0.0558371	-1.87674	CD47
206630_at	-0.783121	3.60402	-3.00574	0.00466779	0.0721955	-2.27412	TYR
208693_s_at	0.7831	9.07663	3.77112	0.000551694	0.0198861	-0.324745	GARS
230943_at	-0.783059	4.23994	-2.77694	0.00846364	0.10117	-2.80731	SOX17
225782_at	-0.783018	5.2791	-1.55004	0.129397	0.441373	-5.12076	MSRB3
219935_at	-0.782923	4.84766	-2.377	0.0225772	0.179689	-3.67075	ADAMTS5
223268_at	-0.782373	5.91786	-2.92028	0.00584524	0.0824318	-2.47635	C11orf54
201231_s_at	0.782185	8.60879	3.13658	0.00328871	0.0585013	-1.95783	ENO1
225793_at	-0.78216	5.90877	-2.93645	0.00560303	0.0802372	-2.43836	LIX1L
224714_at	0.782001	9.05141	2.7156	0.00988801	0.110766	-2.94563	NIFK
227091_at	-0.781853	4.24617	-3.18681	0.00286986	0.0543043	-1.83435	CCDC146
226226_at	-0.78169	7.19838	-1.55837	0.127411	0.43851	-5.10873	TMEM45B
223054_at	0.780818	7.09904	4.19453	0.000157245	0.00866672	0.837186	DNAJB11
214948_s_at	0.78077	6.34421	4.37029	9.23361e-05	0.00622495	1.33216	TMF1
225740_x_at	-0.78073	7.01694	-3.8065	0.000497601	0.0185963	-0.229551	MDM4
212765_at	0.780385	7.28575	4.21583	0.000147467	0.00839564	0.896822	CAMSAP2
222024_s_at	-0.780097	7.142	-2.6853	0.0106709	0.116106	-3.01322	AKAP13
230800_at	-0.779838	5.96378	-5.17612	7.59267e-06	0.00125102	3.66461	ADCY4
223139_s_at	0.779144	6.94011	2.65284	0.0115727	0.121632	-3.08504	DHX36
227711_at	0.779061	4.37487	1.45776	0.153098	0.476904	-5.25024	GTSF1
235095_at	-0.77895	6.03143	-3.10195	0.0036105	0.0619679	-2.04231	CCDC64B
226406_at	-0.778769	5.93053	-4.18004	0.000164259	0.00890957	0.796663	C18orf25
232568_at	-0.778742	4.02021	-2.40319	0.0212249	0.17339	-3.61711	MGC24103
218170_at	-0.77847	6.53374	-2.86055	0.00682772	0.0899965	-2.61555	ISOC1
203186_s_at	-0.778385	7.42731	-3.92903	0.000347201	0.0145243	0.10296	S100A4
200916_at	0.778304	8.67474	4.08933	0.000215622	0.0108456	0.544176	TAGLN2
203473_at	-0.778259	4.81948	-3.95407	0.000322428	0.0139218	0.171443	SLCO2B1
211034_s_at	-0.778186	7.59893	-5.21018	6.82211e-06	0.00115247	3.76472	HECTD4
233955_x_at	-0.777859	7.60362	-3.20162	0.00275637	0.0529158	-1.79774	CXXC5
201739_at	0.777598	10.605	2.26906	0.0290089	0.205395	-3.88721	SGK1
201548_s_at	0.777064	6.46434	2.78673	0.0082548	0.099852	-2.78505	KDM5B
219355_at	0.776688	4.15243	2.17213	0.0361338	0.230544	-4.07513	CXorf57
221698_s_at	0.776607	6.01195	2.10358	0.042069	0.250786	-4.2042	CLEC7A
204363_at	0.776534	7.29461	1.9943	0.0533082	0.284243	-4.40319	F3
231925_at	-0.77638	8.04023	-2.0922	0.0431337	0.25435	-4.22532	RP11-38P22.2
220147_s_at	0.775926	7.54254	3.51294	0.00115889	0.0312947	-1.00721	FAM60A
229632_s_at	-0.77586	8.38632	-5.27136	5.62793e-06	0.0010189	3.94477	INTS10
218259_at	-0.775382	7.30366	-2.63873	0.0119861	0.124118	-3.11607	MKL2
218404_at	0.775169	5.07903	2.4344	0.0197093	0.16548	-3.55263	SNX10
205328_at	-0.774756	4.83133	-1.16816	0.249997	0.591663	-5.6098	CLDN10
226997_at	0.774478	4.71746	2.4236	0.0202222	0.168058	-3.57501	ADAMTS12
203408_s_at	-0.774183	5.48671	-2.89619	0.00622429	0.0851421	-2.53269	SATB1
209898_x_at	-0.774161	8.97311	-4.07544	0.000224763	0.0111313	0.505677	ITSN2
202363_at	0.774107	4.94257	1.7125	0.0949296	0.379628	-4.87603	SPOCK1
209658_at	-0.773998	9.10231	-3.12045	0.00343504	0.0601572	-1.99724	CDC16
222411_s_at	0.773587	8.8	3.46899	0.00131233	0.0338268	-1.1211	SSR3
205943_at	0.773533	4.21661	2.5698	0.014209	0.136954	-3.26609	TDO2
209121_x_at	-0.773159	7.00807	-4.16572	0.000171489	0.00921039	0.756666	NR2F2
224523_s_at	0.773078	8.46836	3.50461	0.00118659	0.0316782	-1.02886	CMSS1
226994_at	-0.772379	8.53625	-3.01577	0.0045453	0.0710618	-2.25017	DNAJA2
225051_at	-0.772056	8.05275	-4.39959	8.44501e-05	0.00585801	1.41527	EPB41
226844_at	-0.771938	7.56897	-2.17324	0.0360437	0.230167	-4.07301	MOB3B
229276_at	0.771781	4.11098	4.51519	5.92897e-05	0.00465638	1.74477	IGSF9
209102_s_at	-0.770924	7.51034	-3.46974	0.00130955	0.0337892	-1.11916	HBP1
229390_at	0.769474	6.73653	1.66548	0.104017	0.397839	-4.94902	FAM26F
219528_s_at	0.76939	4.866	3.4671	0.00131933	0.0339131	-1.12597	BCL11B
218312_s_at	-0.769261	5.50991	-4.04038	0.000249541	0.0118025	0.408742	ZSCAN18
209140_x_at	0.768803	11.1366	2.86232	0.00679636	0.0897779	-2.61143	HLA-B
212022_s_at	0.768375	7.76016	2.07821	0.0444743	0.258346	-4.25114	MKI67
222333_at	-0.768353	6.73899	-4.07035	0.000228204	0.0112305	0.491588	ALS2CL
221656_s_at	-0.768206	6.12067	-4.27681	0.000122648	0.00739394	1.06809	ARHGEF10L
235261_at	-0.768019	3.57516	-1.99072	0.0537176	0.285264	-4.40958	UNC45B
218262_at	-0.767934	5.56853	-5.08569	1.00842e-05	0.00154009	3.39916	RMND5B
214038_at	0.767615	4.6948	1.89417	0.0658092	0.315512	-4.57799	CCL8
209585_s_at	0.767532	4.36847	3.57391	0.000974323	0.028502	-0.84808	MINPP1
202965_s_at	-0.767317	4.56887	-1.71645	0.0941976	0.378194	-4.86982	CAPN6
203180_at	-0.767194	6.69792	-1.75531	0.0872426	0.363982	-4.80809	ALDH1A3
219489_s_at	0.767154	10.3748	4.83175	2.22879e-05	0.00256545	2.65782	NXN
201012_at	-0.766479	13.0601	-2.70625	0.0101238	0.112402	-2.96655	ANXA1
225685_at	0.766371	6.78501	2.44982	0.0189974	0.162269	-3.52056	CDC42EP3
219936_s_at	0.766219	7.96861	2.16411	0.0367876	0.232888	-4.0904	GPR87
206165_s_at	0.766153	8.92228	1.74228	0.0895241	0.367995	-4.82891	CLCA2
37022_at	-0.766087	5.26805	-5.8242	9.82057e-07	0.000352829	5.57861	PRELP
202628_s_at	0.765815	5.96575	2.56304	0.0144463	0.138255	-3.28066	SERPINE1
204226_at	-0.765807	6.62434	-4.03061	0.000256912	0.012016	0.381769	STAU2
201313_at	0.765761	5.36738	1.95422	0.0580416	0.296305	-4.47405	ENO2
229845_at	0.76555	5.28914	2.652	0.011597	0.121712	-3.0869	MAPKAP1
202380_s_at	-0.765295	6.75089	-4.13538	0.000187845	0.00987543	0.67211	NKTR
1556308_at	-0.764772	5.77562	-3.95279	0.000323656	0.0139261	0.167925	PRRT3
212713_at	-0.764721	4.8955	-6.26357	2.4475e-07	0.000157432	6.8779	MFAP4
212558_at	-0.764538	5.5221	-2.40456	0.0211564	0.173085	-3.6143	SPRY1
221564_at	-0.764276	6.22445	-4.20284	0.00015336	0.00855608	0.860423	PRMT2
225803_at	-0.764069	5.36108	-2.28219	0.0281475	0.202509	-3.86129	FBXO32
217771_at	0.764032	5.67333	1.09947	0.278458	0.61995	-5.68433	GOLM1
224664_at	-0.763875	9.75112	-3.1806	0.00291879	0.0548556	-1.84969	ANAPC16
202947_s_at	-0.763327	4.8277	-5.96658	6.25881e-07	0.000257294	6.00005	GYPC
226431_at	-0.763153	6.69085	-3.02924	0.00438548	0.06946	-2.2179	FAM117B
205730_s_at	-0.762955	4.46807	-4.58965	4.71591e-05	0.00393842	1.9582	ABLIM3
203064_s_at	0.762558	7.3234	3.75876	0.00057191	0.0204107	-0.357929	FOXK2
224759_s_at	0.762193	7.60382	2.4909	0.0172135	0.153581	-3.4344	TMEM263
206628_at	0.76212	5.45732	1.86488	0.0699115	0.325118	-4.62774	SLC5A1
208188_at	0.761587	5.49253	2.29983	0.0270258	0.197755	-3.82626	KRT9
200616_s_at	0.761576	6.01021	3.31696	0.00200747	0.0437415	-1.50938	MLEC
209161_at	0.761355	8.17887	3.0907	0.00372129	0.0631476	-2.06964	PRPF4
208677_s_at	0.761136	5.39813	3.7706	0.000552531	0.0199009	-0.326144	BSG
200700_s_at	0.760884	9.39898	4.035	0.000253572	0.0119005	0.393892	KDELR2
228477_at	-0.760872	6.49071	-3.20827	0.00270676	0.0522571	-1.78125	ARGLU1
242138_at	0.760564	5.41615	2.47288	0.0179762	0.157508	-3.47231	DLX1
209233_at	0.76056	6.78221	3.57003	0.000985167	0.0286888	-0.858241	EMG1
228812_at	0.760308	6.1003	2.46826	0.0181768	0.158545	-3.48201	REL
229669_at	0.759425	3.84912	1.80552	0.0788961	0.346005	-4.72657	LOC440416
229125_at	0.759164	5.15284	1.96633	0.0565743	0.293028	-4.45276	KANK4
216331_at	-0.758808	6.66531	-2.59937	0.0132126	0.131107	-3.20206	ITGA7
203968_s_at	0.758742	4.29025	4.28415	0.000119951	0.00729514	1.08876	CDC6
212169_at	0.75863	8.65899	3.21862	0.00263133	0.0515841	-1.75559	FKBP9
203246_s_at	-0.758541	6.17776	-5.36868	4.14212e-06	0.000845039	4.23161	NPRL2
202242_at	-0.758466	4.14422	-2.09964	0.0424348	0.252105	-4.21152	TSPAN7
223599_at	-0.758348	5.09725	-2.39492	0.0216436	0.175307	-3.63409	TRIM6
205383_s_at	-0.757973	7.421	-2.43871	0.0195079	0.164648	-3.54368	ZBTB20
226047_at	-0.757794	8.22275	-2.58216	0.0137846	0.134801	-3.2394	MRVI1
227314_at	0.757525	6.12188	2.24914	0.0303612	0.210271	-3.92634	ITGA2
226867_at	-0.757519	7.47206	-4.01425	0.000269722	0.0124341	0.336692	DENND4C
226118_at	0.756824	5.52165	4.13641	0.000187266	0.00985444	0.674978	CENPO
225885_at	-0.756675	6.58364	-2.73553	0.00940243	0.10757	-2.9009	EEA1
227134_at	-0.75664	5.62084	-3.60664	0.000887279	0.0270412	-0.762136	SYTL1
235068_at	-0.755926	5.11856	-2.20693	0.0334141	0.221579	-4.00838	ZDHHC21
228698_at	-0.755421	6.20052	-1.80673	0.0787049	0.345686	-4.72459	SOX7
229429_x_at	-0.755224	8.99896	-2.95864	0.00528599	0.0776286	-2.38603	LINC00623
235306_at	-0.754708	3.78358	-3.55958	0.00101499	0.0291157	-0.885609	GIMAP8
201672_s_at	0.754435	9.50902	3.5765	0.000967165	0.0284147	-0.841311	USP14
225788_at	0.754277	8.13767	4.30392	0.000112975	0.00705581	1.14448	RRP36
205891_at	0.753988	4.93591	2.92985	0.0057007	0.081126	-2.45388	ADORA2B
207121_s_at	0.753683	10.2333	3.18038	0.00292051	0.0548556	-1.85023	MAPK6
226690_at	-0.753151	4.39014	-3.60303	0.000896494	0.0271453	-0.771628	ADCYAP1R1
202983_at	0.752925	6.83765	2.15979	0.0371443	0.23443	-4.09861	HLTF
202007_at	0.752428	4.80256	2.0961	0.0427658	0.253173	-4.21808	NID1
1556314_a_at	-0.751699	4.31566	-2.85663	0.00689714	0.0903891	-2.6246	RP11-389C8.2
228439_at	0.751688	5.1875	2.08257	0.0440527	0.257385	-4.24311	BATF2
218361_at	-0.751688	6.43457	-3.36466	0.00175829	0.0404436	-1.38851	GOLPH3L
229369_at	-0.751533	5.50217	-3.48541	0.00125283	0.0327431	-1.07862	VSIG2
209283_at	-0.751297	6.23247	-1.86688	0.0696249	0.324863	-4.62437	CRYAB
231579_s_at	-0.751145	8.96626	-1.94277	0.0594588	0.300561	-4.49408	TIMP2
218049_s_at	0.751039	5.64912	2.83629	0.00726909	0.0931858	-2.67156	MRPL13
215228_at	-0.750832	4.12548	-2.93821	0.00557726	0.0800569	-2.43422	NHLH2
224859_at	0.750702	5.50764	4.94294	1.57607e-05	0.0020698	2.98163	CD276
239186_at	-0.75038	4.28586	-2.63312	0.0121544	0.125149	-3.12839	SERPINB9P1
223980_s_at	0.750336	8.50912	1.60501	0.116747	0.420913	-5.04032	SP110
209596_at	-0.750139	9.61537	-1.60258	0.117283	0.422096	-5.04393	MXRA5
223158_s_at	0.749959	6.3074	3.70218	0.000673918	0.0223854	-0.509148	NEK6
217897_at	-0.74964	4.99444	-2.94817	0.0054334	0.0788196	-2.41075	FXYD6
224481_s_at	-0.749202	7.846	-4.13811	0.000186314	0.00982328	0.679705	HECTD1
208626_s_at	-0.749017	8.26783	-4.23519	0.0001391	0.00807356	0.951093	VAT1
204614_at	-0.74794	7.27575	-1.09182	0.281764	0.623172	-5.69237	SERPINB2
212097_at	0.747853	8.95264	1.96839	0.056328	0.292379	-4.44912	CAV1
212058_at	0.747612	8.35299	3.70795	0.000662753	0.0221553	-0.493764	U2SURP
206666_at	-0.747528	3.85963	-2.85086	0.00700093	0.0911588	-2.63796	GZMK
227435_at	-0.747447	7.7474	-3.02727	0.00440861	0.0696947	-2.22264	KIAA2018
225415_at	0.746798	7.48003	3.44214	0.00141544	0.0353861	-1.19032	DTX3L
204337_at	0.745627	5.74438	1.67935	0.101264	0.392139	-4.92767	RGS4
204639_at	0.745171	6.8652	3.27988	0.00222404	0.0464627	-1.60268	ADA
223358_s_at	0.745089	6.86076	2.11329	0.0411794	0.24807	-4.18611	PDE7A
204114_at	0.744945	4.68698	1.81959	0.076683	0.340838	-4.70339	NID2
228230_at	0.744427	5.99362	3.60219	0.000898662	0.0271761	-0.773847	HELZ2
219901_at	0.744334	4.41642	3.40306	0.00157949	0.037955	-1.29058	FGD6
228738_at	-0.743268	7.81383	-3.16425	0.00305132	0.0562668	-1.88996	D2HGDH
226820_at	-0.743175	8.05651	-3.26477	0.00231853	0.0477101	-1.64054	ZNF362
214830_at	0.742962	4.39274	4.40042	8.42345e-05	0.00585801	1.41765	SLC38A6
205583_s_at	-0.74291	6.21935	-2.8825	0.00644995	0.0870971	-2.5646	ALG13
204134_at	-0.742758	5.69768	-6.12528	3.78875e-07	0.00019836	6.46947	PDE2A
225913_at	-0.742751	6.52608	-2.97353	0.00508265	0.0757002	-2.35076	PEAK1
217667_at	-0.742569	5.05253	-3.08395	0.00378933	0.0637923	-2.08601	SEC14L1P1
214710_s_at	0.742555	8.16908	2.45213	0.0188927	0.161805	-3.51574	CCNB1
204204_at	0.742406	6.99403	2.85087	0.00700072	0.0911588	-2.63793	SLC31A2
212331_at	-0.74225	6.78107	-3.22956	0.00255376	0.0508346	-1.7284	RBL2
235004_at	-0.742078	3.6245	-1.60847	0.115986	0.419442	-5.03518	RBM24
225477_s_at	-0.741977	6.77716	-3.6674	0.000745117	0.0239009	-0.601589	NR2C2
218002_s_at	0.741963	11.6285	1.57744	0.12296	0.431671	-5.08098	CXCL14
231864_at	-0.741611	6.85533	-2.7695	0.00862551	0.102188	-2.82418	ZNF33A
201487_at	0.741531	9.20755	2.37304	0.0227881	0.18052	-3.67881	CTSC
225478_at	0.740788	6.3368	3.1532	0.00314409	0.0571486	-1.9171	MFHAS1
225550_at	-0.740699	6.51888	-4.27961	0.000121613	0.00735533	1.07596	CNST
230769_at	-0.740033	6.96918	-2.34431	0.0243742	0.187434	-3.73709	DENND2C
205969_at	-0.739633	3.87099	-3.20009	0.00276787	0.0530592	-1.80152	AADAC
223269_at	-0.739531	8.04896	-3.1263	0.0033813	0.0594738	-1.98297	POLR3GL
203999_at	0.739128	4.06377	1.9301	0.0610612	0.303916	-4.51612	SYT1
224838_at	-0.738484	9.68774	-3.5553	0.00102743	0.029275	-0.896794	FOXP1
206200_s_at	-0.738422	8.0726	-3.70946	0.000659861	0.0221373	-0.489736	ANXA11
207111_at	0.73783	3.92321	2.38985	0.0219043	0.17664	-3.64448	EMR1
211986_at	-0.737685	9.93169	-5.01069	1.27535e-05	0.00180193	3.17956	AHNAK
213913_s_at	0.737401	4.37008	2.59732	0.0132798	0.131559	-3.20653	TBC1D30
243346_at	-0.737396	3.30524	-1.46975	0.149835	0.472189	-5.23381	LMOD3
213058_at	-0.736842	5.26533	-2.75707	0.00890269	0.10403	-2.85233	TTC28
219211_at	0.7366	5.3925	2.92555	0.00576524	0.0817465	-2.46398	USP18
208799_at	0.736588	8.82682	3.98644	0.000292946	0.013107	0.260202	PSMB5
224644_at	-0.736438	6.77716	-3.22509	0.00258518	0.0511008	-1.73951	FGD5-AS1
213599_at	0.73544	4.56696	3.44248	0.00141407	0.0353706	-1.18943	OIP5
201195_s_at	0.735408	6.97594	2.32333	0.0255945	0.192439	-3.77932	SLC7A5
213620_s_at	-0.735323	6.23031	-2.3782	0.0225134	0.179513	-3.66829	ICAM2
212589_at	0.734757	7.57185	4.53117	5.64523e-05	0.00446676	1.79048	RRAS2
206049_at	-0.73455	4.50416	-3.2756	0.0022504	0.0468317	-1.61341	SELP
218962_s_at	-0.734327	7.43273	-3.55604	0.00102528	0.0292574	-0.894867	TMEM168
203932_at	-0.734276	6.46116	-2.50075	0.016809	0.151534	-3.41358	HLA-DMB
229761_at	0.734153	4.36314	2.71143	0.00999256	0.111381	-2.95497	LOC440173
206030_at	-0.73278	3.60073	-4.5679	5.04244e-05	0.00412718	1.89576	ASPA
213056_at	-0.732627	5.49509	-2.78124	0.00837135	0.100616	-2.79754	FRMD4B
220668_s_at	0.732619	4.40811	4.33563	0.000102604	0.00663893	1.23404	DNMT3B
212323_s_at	-0.732438	7.87781	-6.19541	3.03547e-07	0.000180605	6.67669	VPS13D
223463_at	0.731938	5.26704	3.43424	0.00144723	0.0359505	-1.21063	RAB23
219509_at	-0.731713	4.98483	-1.72021	0.0935053	0.376826	-4.8639	MYOZ1
239398_at	-0.731495	3.70163	-1.5343	0.133215	0.448106	-5.14334	KLHL31
201892_s_at	-0.731297	9.57139	-3.26565	0.00231294	0.0476627	-1.63835	IMPDH2
227208_at	-0.731237	7.61904	-3.02177	0.00447347	0.070324	-2.23581	CCDC84
217788_s_at	0.730976	6.54155	3.0801	0.00382861	0.0641131	-2.09533	GALNT2
208820_at	0.730916	7.51908	3.20965	0.00269659	0.052185	-1.77783	PTK2
221766_s_at	0.730582	8.60775	2.37843	0.0225016	0.179513	-3.66784	FAM46A
202990_at	0.730543	7.14733	2.07787	0.0445075	0.258346	-4.25177	PYGL
225841_at	0.730209	5.73806	3.76963	0.000554099	0.0199275	-0.328757	HENMT1
220907_at	-0.730179	4.40175	-2.75598	0.00892739	0.104175	-2.8548	GPR110
39729_at	-0.730058	8.76251	-2.07904	0.0443938	0.258216	-4.24962	PRDX2
209240_at	-0.730012	9.60132	-3.09863	0.00364293	0.0623988	-2.0504	OGT
208658_at	0.729851	6.51529	3.16761	0.00302362	0.0559825	-1.88169	PDIA4
225636_at	0.729799	9.33231	3.9517	0.000324695	0.0139261	0.16496	STAT2
230405_at	-0.72928	7.42894	-2.91438	0.00593598	0.0831113	-2.49017	C5orf56
204641_at	0.728999	4.0753	2.43697	0.0195892	0.16486	-3.5473	NEK2
207114_at	-0.728626	5.93001	-2.84545	0.00709938	0.0920026	-2.65045	LY6G6C
225469_at	-0.728371	7.94738	-3.55844	0.00101828	0.0291395	-0.888579	LYRM5
202345_s_at	0.728358	11.8684	1.52907	0.134506	0.449847	-5.15081	FABP5
227203_at	-0.728125	6.70874	-2.68943	0.0105609	0.115437	-3.00403	FBXL17
51176_at	0.728064	10.076	3.37393	0.00171345	0.0396961	-1.36493	MED27
212295_s_at	-0.727928	10.7333	-3.21732	0.00264073	0.0516634	-1.75882	SLC7A1
222722_at	-0.727778	3.45173	-2.22738	0.0319026	0.215555	-3.96878	OGN
202421_at	0.727764	8.33956	2.06615	0.0456594	0.261687	-4.2733	IGSF3
209071_s_at	-0.727496	7.00405	-1.721	0.0933596	0.376489	-4.86265	RGS5
229732_at	-0.726998	6.36024	-4.29893	0.000114696	0.0070939	1.13042	ZNF823
221521_s_at	0.726799	8.73575	3.49267	0.0012274	0.0323101	-1.05984	GINS2
218773_s_at	-0.726685	8.09211	-2.24244	0.0308291	0.212118	-3.93946	MSRB2
236304_at	-0.726413	3.6031	-2.1256	0.0400749	0.24429	-4.16309	LINC00702
226960_at	-0.726283	6.78019	-1.89036	0.0663319	0.316548	-4.58451	CXCL17
204011_at	-0.726247	4.70688	-2.43152	0.019845	0.166157	-3.55861	SPRY2
218303_x_at	-0.725946	7.76669	-2.99063	0.00485829	0.0738673	-2.31014	KRCC1
202688_at	0.725777	8.55496	2.08666	0.0436605	0.255939	-4.23557	TNFSF10
220528_at	0.725583	5.09957	2.60994	0.0128726	0.129413	-3.17907	VNN3
205766_at	-0.725498	4.79183	-1.84059	0.0734765	0.333388	-4.6685	TCAP
223382_s_at	-0.725035	8.66403	-2.80159	0.00794677	0.0977919	-2.75114	ZNRF1
235570_at	-0.724743	6.63433	-2.6837	0.0107136	0.116408	-3.01676	RBMS3
206046_at	0.724689	4.90047	2.74337	0.00921772	0.10637	-2.88327	ADAM23
204709_s_at	0.724632	4.09475	3.33688	0.00189956	0.042312	-1.45901	KIF23
1552532_a_at	-0.723967	4.57985	-3.06911	0.00394301	0.0651902	-2.12193	ATP6V1C2
217478_s_at	-0.723795	6.03198	-1.75767	0.0868335	0.363024	-4.80429	HLA-DMA
210302_s_at	-0.723764	3.95713	-1.74115	0.0897256	0.368457	-4.83072	MAB21L2
210946_at	-0.723709	8.9601	-2.59813	0.0132533	0.13141	-3.20477	PPAP2A
212185_x_at	0.723563	10.2005	1.86351	0.0701095	0.325706	-4.63006	MT2A
209366_x_at	-0.723351	8.49865	-2.08559	0.0437621	0.256342	-4.23753	CYB5A
219061_s_at	0.722034	7.10482	3.32881	0.00194256	0.0428956	-1.47942	LAGE3
204162_at	0.72177	7.61478	2.70016	0.01028	0.113547	-2.98013	NDC80
214091_s_at	-0.721609	5.22029	-2.80451	0.00788766	0.0974594	-2.74448	GPX3
226040_at	-0.721462	7.86901	-2.91484	0.00592896	0.0830556	-2.48911	RP11-395B7.7
223168_at	-0.721155	6.7755	-2.23667	0.0312364	0.213433	-3.95071	RHOU
229172_at	-0.720919	5.33189	-3.29914	0.00210888	0.0450579	-1.55427	HSPA12B
217497_at	0.720701	4.53453	2.48239	0.0175699	0.1553	-3.45233	TYMP
207165_at	0.720588	6.18158	2.75982	0.0088407	0.103615	-2.84612	HMMR
209806_at	0.720339	9.06027	2.45941	0.0185664	0.160284	-3.50053	HIST1H2BK
203367_at	0.720127	8.23411	2.11655	0.0408848	0.246867	-4.18004	DUSP14
218360_at	0.720105	7.64652	2.95107	0.00539221	0.0784302	-2.40391	RAB22A
218107_at	-0.71988	8.96562	-3.38453	0.00166347	0.0390344	-1.3379	WDR26
219561_at	0.719854	7.44287	2.70662	0.0101143	0.11233	-2.96572	COPZ2
210201_x_at	-0.719823	5.33405	-1.75096	0.0879976	0.365404	-4.81504	BIN1
231062_at	-0.719784	6.39905	-3.37794	0.00169436	0.0394376	-1.3547	DOCK9-AS2
226482_s_at	-0.719611	8.62011	-3.59716	0.000911672	0.0273727	-0.78705	TSTD1
232247_at	-0.719587	6.30449	-2.58103	0.0138228	0.135054	-3.24184	ZNF502
201658_at	-0.719331	8.15695	-4.4767	6.67162e-05	0.00500372	1.6348	ARL1
203535_at	-0.719045	11.2077	-1.07608	0.288656	0.629829	-5.70875	S100A9
226030_at	-0.718995	5.41491	-2.63105	0.0122169	0.125533	-3.13292	ACADSB
223155_at	-0.718837	8.29413	-3.59466	0.000918227	0.0274921	-0.79363	HDHD2
204606_at	-0.718787	4.61921	-2.73612	0.00938854	0.107456	-2.89959	CCL21
219985_at	-0.718448	6.57933	-1.65016	0.107129	0.403393	-4.97243	HS3ST3A1
203661_s_at	-0.718329	5.88791	-1.70852	0.0956722	0.380982	-4.88228	TMOD1
213969_x_at	-0.718245	7.62945	-4.2152	0.000147748	0.00839564	0.895055	RPL29
229153_at	-0.718175	5.39647	-3.35136	0.00182461	0.0412311	-1.42229	SLC7A6OS
203431_s_at	-0.717979	6.44935	-2.5767	0.0139705	0.135886	-3.25119	ARHGAP32
206761_at	-0.717923	5.16568	-2.2044	0.0336062	0.22227	-4.01328	CD96
226119_at	-0.71789	8.13742	-2.85657	0.00689835	0.0903891	-2.62476	PCMTD1
206898_at	-0.717061	3.87821	-2.54034	0.0152697	0.143326	-3.32937	CDH19
216092_s_at	0.716861	5.97485	3.98344	0.000295562	0.0132025	0.251969	SLC7A8
211754_s_at	0.716578	6.6238	6.83279	4.08227e-08	4.85213e-05	8.54915	SLC25A17
31845_at	0.716517	8.22467	3.33513	0.00190882	0.042442	-1.46345	ELF4
213695_at	0.716355	4.09289	2.68186	0.0107633	0.116716	-3.02086	PON3
209728_at	-0.716336	5.87919	-1.24591	0.220402	0.560579	-5.5204	HLA-DRB4
202896_s_at	0.716291	6.21025	3.03185	0.00435517	0.0691783	-2.21165	SIRPA
212493_s_at	-0.715666	8.52692	-4.89306	1.8414e-05	0.00228844	2.83621	SETD2
202341_s_at	-0.715555	8.41662	-1.85867	0.0708082	0.327422	-4.6382	TRIM2
201889_at	0.714966	7.45928	2.37826	0.0225103	0.179513	-3.66817	FAM3C
235746_s_at	0.714905	4.70792	1.72195	0.0931869	0.376154	-4.86116	PLA2R1
231947_at	-0.714869	3.75294	-3.10611	0.00357036	0.0614639	-2.0322	MYCT1
219773_at	0.714744	3.83101	2.58622	0.0136477	0.133982	-3.23061	NOX4
235981_at	-0.714519	3.43387	-1.69587	0.0980654	0.386137	-4.90205	C8orf22
218253_s_at	-0.714254	7.63083	-3.31618	0.00201181	0.0437916	-1.51135	EIF2D
212895_s_at	-0.71425	7.589	-4.6438	3.99071e-05	0.00361845	2.11396	ABR
218027_at	0.714075	8.02547	3.07397	0.00389204	0.0646996	-2.11017	MRPL15
227936_at	0.714066	5.77717	3.39408	0.00161969	0.0385867	-1.31354	TMEM68
206421_s_at	0.713867	4.75894	1.841	0.0734161	0.333225	-4.66782	SERPINB7
218017_s_at	-0.713767	8.05982	-2.53722	0.015386	0.143899	-3.33603	HGSNAT
219402_s_at	0.713531	8.90223	3.97412	0.000303847	0.0133759	0.226378	DERL1
226991_at	-0.713487	6.49702	-2.88676	0.00637891	0.0865856	-2.55468	NFATC2
203083_at	0.713395	7.9889	1.66705	0.103702	0.397163	-4.94661	THBS2
228390_at	-0.713299	4.96168	-2.66453	0.01124	0.119819	-3.05924	RAB30
221653_x_at	0.71324	6.97005	3.24453	0.00245108	0.049506	-1.6911	APOL2
225969_at	0.712746	6.61081	3.53559	0.00108673	0.0301564	-0.94826	ALKBH6
222768_s_at	0.712691	4.74335	2.96398	0.00521217	0.0769373	-2.37339	TRMT6
212950_at	-0.712095	6.04916	-2.17844	0.0356263	0.229334	-4.06308	GPR116
225223_at	-0.711991	7.87276	-3.38204	0.0016751	0.0391916	-1.34426	SMAD5
209682_at	0.711884	6.38246	2.1756	0.0358543	0.229715	-4.06852	CBLB
212774_at	-0.711681	6.33251	-2.05261	0.0470226	0.26577	-4.29806	ZBTB18
229055_at	0.711308	7.20579	2.52439	0.0158736	0.146627	-3.36341	GPR68
209785_s_at	-0.710687	5.50807	-1.75726	0.0869047	0.36321	-4.80495	PLA2G4C
236444_x_at	-0.710593	3.44885	-3.87627	0.000405589	0.0162459	-0.0407437	C5orf66-AS1
218593_at	0.710587	5.77079	3.29867	0.00211164	0.045064	-1.55547	RBM28
202241_at	0.710489	10.1158	2.73886	0.00932352	0.107026	-2.89341	TRIB1
225802_at	0.710319	7.44206	3.1525	0.00315009	0.0572197	-1.91883	TOP1MT
236291_at	-0.710262	3.80945	-5.09576	9.77069e-06	0.00150907	3.4287	RDH5
219991_at	0.710176	5.92532	3.84613	0.000443118	0.0171948	-0.122496	SLC2A9
1564520_s_at	0.709641	7.17915	2.94553	0.00547124	0.0791375	-2.41699	PRMT5
214254_at	0.709572	3.50182	1.97665	0.0553498	0.289316	-4.43454	MAGEA4
217933_s_at	0.709268	7.12214	1.71921	0.0936896	0.377087	-4.86548	LAP3
202800_at	-0.709163	6.93194	-2.31103	0.0263347	0.195301	-3.80393	SLC1A3
204199_at	-0.708827	5.46889	-4.29156	0.000117287	0.00719718	1.10964	RALGPS1
202026_at	-0.70882	8.49115	-3.14541	0.00321113	0.0577528	-1.93621	SDHD
231202_at	0.708669	3.98712	2.33459	0.0249328	0.189808	-3.75669	ALDH1L2
203164_at	0.70847	8.81033	3.368	0.001742	0.0402072	-1.38001	SLC33A1
229596_at	0.708293	3.56194	1.67874	0.101386	0.392406	-4.92863	AMDHD1
210861_s_at	0.708091	3.62462	2.42628	0.0200941	0.1674	-3.56948	WISP3
210415_s_at	0.707243	4.75166	3.1019	0.00361097	0.0619679	-2.04243	ODF2
213075_at	0.70718	7.58911	2.76813	0.00865563	0.102368	-2.82728	OLFML2A
230043_at	-0.706784	5.56451	-3.16839	0.0030172	0.0559584	-1.87976	MUC20
200650_s_at	0.706416	12.6177	4.12522	0.000193657	0.0100936	0.643839	LDHA
213279_at	-0.706318	8.6627	-1.48265	0.14639	0.467246	-5.21602	DHRS1
222478_at	-0.706235	7.78303	-3.20969	0.00269631	0.052185	-1.77774	VPS36
208873_s_at	-0.705935	9.04276	-3.57916	0.000959838	0.028302	-0.834329	REEP5
239196_at	-0.705913	8.77252	-1.65551	0.106033	0.40198	-4.96428	ANKRD22
219505_at	-0.705668	7.60713	-2.1493	0.0380227	0.23786	-4.11848	CECR1
226318_at	-0.70508	6.65689	-2.54271	0.0151815	0.142744	-3.32428	TBRG1
201614_s_at	0.704732	5.21367	3.19177	0.00283136	0.0537702	-1.8221	RUVBL1
201474_s_at	0.704705	4.6828	4.71476	3.20443e-05	0.00321472	2.31875	ITGA3
207714_s_at	0.704169	5.1322	2.94239	0.00551642	0.0795805	-2.42437	SERPINH1
213226_at	0.703827	7.06227	3.64119	0.000803513	0.0253323	-0.670989	CCNA2
238727_at	0.703533	3.9902	1.90512	0.0643304	0.312375	-4.55925	LOC440934
223084_s_at	-0.703407	6.5851	-2.65196	0.011598	0.121712	-3.08698	CCNDBP1
209891_at	0.703249	4.6521	2.7156	0.00988795	0.110766	-2.94563	SPC25
203405_at	0.702847	9.32161	3.54181	0.00106765	0.0298651	-0.932018	PSMG1
201036_s_at	-0.702291	8.5863	-2.71842	0.00981801	0.110248	-2.93932	HADH
227019_at	0.702074	4.97447	3.54301	0.00106403	0.0298224	-0.928899	C1orf226
208864_s_at	-0.701871	10.9136	-2.72913	0.00955602	0.108631	-2.9153	TXN
226773_at	-0.701429	7.52203	-2.76093	0.00881583	0.103479	-2.84361	PPM1K
200899_s_at	-0.70108	8.63936	-4.3037	0.000113048	0.00705581	1.14388	MGEA5
221221_s_at	-0.700677	4.83378	-3.19969	0.00277092	0.0530592	-1.80252	KLHL3
209285_s_at	-0.700591	7.54161	-4.11923	0.000197164	0.0101968	0.627184	FAM208A
200762_at	-0.700331	7.7596	-2.69972	0.0102913	0.113557	-2.9811	DPYSL2
204244_s_at	0.700255	6.29571	2.61092	0.0128413	0.129266	-3.17693	DBF4
203380_x_at	-0.700197	10.6725	-4.00576	0.00027661	0.0126238	0.313334	SRSF5
208702_x_at	0.700127	8.26169	2.38333	0.0222436	0.17835	-3.65783	APLP2
215227_x_at	0.700084	10.3443	4.30987	0.000110952	0.00697276	1.16128	ACP1
201433_s_at	0.699642	8.85855	3.47597	0.00128671	0.0333733	-1.10305	PTDSS1
225011_at	-0.699388	9.38842	-4.1875	0.000160609	0.00877253	0.817528	PRKAR2A
218306_s_at	-0.699314	6.053	-3.31401	0.00202392	0.0439087	-1.51681	HERC1
200750_s_at	0.698968	10.0734	3.90357	0.000374275	0.0152842	0.033523	RAN
204793_at	-0.698945	3.85695	-2.99766	0.00476875	0.0730545	-2.29339	GPRASP1
227372_s_at	0.698034	8.27495	1.88942	0.066461	0.316888	-4.58612	BAIAP2L1
202219_at	0.697735	7.7611	2.2238	0.0321626	0.216643	-3.97573	SLC6A8
202589_at	0.697611	6.92649	2.76158	0.00880114	0.103395	-2.84212	TYMS
230391_at	-0.697479	5.39727	-2.39976	0.0213978	0.174122	-3.62416	CD84
206121_at	-0.69733	4.60773	-1.58222	0.121864	0.429856	-5.07397	AMPD1
210124_x_at	0.697021	5.20067	3.07469	0.00388458	0.0646741	-2.10844	SEMA4F
201814_at	-0.697009	7.26126	-4.49293	6.34808e-05	0.00487073	1.68112	TBC1D5
204822_at	0.696936	4.3525	2.57679	0.0139674	0.135886	-3.251	TTK
200078_s_at	0.696557	6.02521	4.78714	2.5602e-05	0.00279399	2.52833	ATP6V0B
215513_at	-0.696356	4.24505	-5.94074	6.79186e-07	0.000270925	5.9236	HYMAI
225563_at	-0.695609	8.63102	-4.36471	9.39199e-05	0.00627489	1.31634	PAN3
236646_at	0.695148	3.49112	1.84043	0.0735004	0.333469	-4.66876	TMEM52B
221047_s_at	0.694973	5.43666	4.39042	8.6845e-05	0.00600284	1.38923	MARK1
204342_at	0.694898	6.06229	4.59453	4.64561e-05	0.00392604	1.9722	SLC25A24
223454_at	0.694287	6.50474	2.90129	0.00614224	0.0845698	-2.5208	CXCL16
225755_at	-0.694234	6.1953	-2.81737	0.00763172	0.0955494	-2.71504	KLHDC8B
218510_x_at	-0.694047	4.96974	-1.74488	0.0890659	0.367218	-4.82477	FAM134B
219791_s_at	-0.69356	3.75443	-4.33332	0.000103328	0.00665501	1.2275	HAND2-AS1
213878_at	-0.693438	7.47124	-2.84456	0.00711568	0.0921482	-2.6525	PYROXD1
212281_s_at	0.693374	7.45079	1.76268	0.0859729	0.361499	-4.79624	TMEM97
226106_at	-0.693249	8.41734	-2.88156	0.00646571	0.0871983	-2.56679	RNF141
212771_at	-0.693106	5.83916	-2.27893	0.0283592	0.203145	-3.86773	FAM171A1
210026_s_at	0.692917	8.64427	1.76441	0.085676	0.360832	-4.79345	CARD10
219073_s_at	-0.691242	5.33107	-2.67334	0.0109954	0.118409	-3.03975	OSBPL10
201292_at	0.691152	6.34256	2.19243	0.0345245	0.225672	-4.03629	TOP2A
226271_at	0.69112	5.9232	3.56042	0.00101256	0.0290919	-0.883416	GDAP1
201786_s_at	0.69058	10.951	3.52479	0.00112059	0.0306493	-0.976395	ADAR
208450_at	-0.690176	5.04652	-2.11174	0.0413207	0.248599	-4.18901	LGALS2
202609_at	-0.689954	5.64227	-1.44562	0.156456	0.48182	-5.26675	EPS8
205129_at	0.689889	5.71332	2.76911	0.00863423	0.102247	-2.82508	NPM3
1566402_at	-0.689532	4.07246	-4.17931	0.00016462	0.00892033	0.794622	SNORA68
202780_at	-0.689524	7.4169	-2.71575	0.00988441	0.110766	-2.94531	OXCT1
228538_at	-0.689208	4.07115	-4.58677	4.75796e-05	0.00395953	1.94992	ZNF662
215946_x_at	0.689177	6.82987	1.24701	0.220004	0.560049	-5.5191	IGLL3P
1553961_s_at	-0.689001	5.5588	-3.54102	0.00107006	0.0298651	-0.934089	SNX21
228438_at	0.688993	4.09832	3.08917	0.0037366	0.0633091	-2.07335	LOC100132891
209899_s_at	0.688373	7.14456	4.11055	0.000202356	0.0103691	0.603074	PUF60
202018_s_at	-0.688299	5.53697	-0.766953	0.447834	0.7506	-5.98437	LTF
228031_at	0.688146	7.70113	3.429	0.00146867	0.0362691	-1.22409	TTPAL
219037_at	0.68812	7.69302	3.95214	0.000324276	0.0139261	0.166154	RRP15
218732_at	0.687578	8.98587	3.66161	0.000757655	0.0241544	-0.616941	PTRH2
219431_at	-0.687574	6.61821	-5.0154	1.25671e-05	0.00178934	3.19332	ARHGAP10
212711_at	-0.687314	8.10814	-3.2877	0.00217658	0.0459299	-1.58305	CAMSAP1
218561_s_at	0.686292	6.12357	3.5154	0.00115086	0.0311889	-1.00083	LYRM4
212935_at	-0.686242	6.81036	-3.90697	0.000370551	0.0151873	0.0427681	MCF2L
212672_at	-0.686091	5.20406	-2.77494	0.00850675	0.101485	-2.81183	ATM
223076_s_at	0.68577	7.33489	4.799	2.46761e-05	0.00274481	2.56273	NSUN2
203046_s_at	0.685711	6.77613	3.35828	0.00178981	0.0408081	-1.40472	TIMELESS
201960_s_at	-0.685578	8.31842	-3.72255	0.00063531	0.0216152	-0.454813	MYCBP2
226374_at	0.685477	8.28417	2.39861	0.0214557	0.174386	-3.62651	CXADR
227719_at	-0.685157	4.41115	-1.6533	0.106484	0.402766	-4.96765	SMAD9
204990_s_at	0.685097	7.75395	2.60387	0.0130668	0.13037	-3.19228	ITGB4
202878_s_at	-0.684814	8.07696	-1.77916	0.0831891	0.355535	-4.7696	CD93
204141_at	0.684524	11.3575	2.02652	0.0497504	0.273515	-4.3454	TUBB2A
205259_at	-0.684458	3.8033	-2.47045	0.0180815	0.158075	-3.47741	NR3C2
209155_s_at	-0.684093	8.71536	-2.216	0.032736	0.218941	-3.99085	NT5C2
226213_at	-0.684082	8.15583	-1.81621	0.0772097	0.341873	-4.70897	ERBB3
223836_at	0.683996	3.90014	1.19004	0.241391	0.583194	-5.58518	FGFBP2
226677_at	-0.683989	4.34506	-2.38245	0.0222896	0.178562	-3.65962	ZNF521
220261_s_at	0.683946	4.57985	2.65107	0.0116237	0.121889	-3.08894	ZDHHC4
221884_at	-0.683931	4.44174	-2.8323	0.00734413	0.0937084	-2.68074	MECOM
204558_at	0.68362	5.11387	4.07053	0.000228083	0.0112305	0.492082	RAD54L
203022_at	0.683263	6.99587	3.3217	0.00198126	0.0434691	-1.4974	RNASEH2A
219371_s_at	-0.68293	6.84839	-2.8415	0.00717209	0.0924191	-2.65955	KLF2
1554479_a_at	-0.682787	4.78957	-2.57057	0.0141823	0.136881	-3.26443	CARD8
203513_at	-0.682644	6.58863	-3.39841	0.00160015	0.0382714	-1.30245	SPG11
227272_at	-0.682162	6.15646	-2.48685	0.0173823	0.15437	-3.44294	C15orf52
203740_at	0.681756	9.20482	3.68691	0.000704321	0.023073	-0.549772	MPHOSPH6
206326_at	0.681742	3.72938	2.5122	0.0163497	0.14946	-3.38932	GRP
227856_at	-0.68161	6.42778	-1.96382	0.0568752	0.293674	-4.45717	C4orf32
218795_at	-0.68147	6.30126	-2.75444	0.00896232	0.10436	-2.85827	ACP6
226992_at	-0.681266	3.97594	-2.60449	0.0130468	0.130289	-3.19093	NOSTRIN
1559901_s_at	-0.68098	4.00859	-3.23684	0.0025033	0.0502267	-1.71026	LINC00478
1556168_s_at	0.680789	3.65089	2.52013	0.0160387	0.147592	-3.37248	MROH2A
222551_s_at	0.680652	4.55784	3.47257	0.00129911	0.0335642	-1.11184	C8orf33
203282_at	-0.680583	8.97978	-2.67684	0.0108993	0.117717	-3.03198	GBE1
201489_at	0.680474	8.2708	1.68635	0.0998993	0.389558	-4.91685	PPIF
200807_s_at	0.680326	11.7196	3.96955	0.000307989	0.0135147	0.213845	HSPD1
202722_s_at	0.680205	7.84138	2.8067	0.00784346	0.0970888	-2.73946	GFPT1
202258_s_at	-0.67949	9.62442	-4.38885	8.7259e-05	0.00601001	1.3848	N4BP2L2
228775_at	-0.679373	8.17157	-3.64253	0.000800426	0.0252529	-0.66745	EMC3
213891_s_at	-0.679277	9.69011	-2.02835	0.0495544	0.272947	-4.34209	TCF4
227088_at	-0.679089	4.70904	-2.74926	0.00908107	0.105215	-2.86998	PDE5A
205898_at	-0.67908	3.86571	-2.44475	0.0192287	0.163498	-3.53111	CX3CR1
206109_at	0.678905	5.59882	2.7622	0.00878733	0.103289	-2.84073	FUT1
204175_at	0.678606	6.8404	3.3382	0.00189259	0.0422356	-1.45565	ZNF593
218871_x_at	0.678427	5.9238	2.48378	0.0175112	0.155074	-3.4494	CSGALNACT2
223475_at	0.678051	4.08562	1.73288	0.0912023	0.371807	-4.84386	CRISPLD1
209090_s_at	-0.678012	8.03855	-3.22262	0.00260267	0.0512906	-1.74564	SH3GLB1
202925_s_at	0.677982	5.19592	2.90419	0.00609598	0.0843003	-2.51402	PLAGL2
203037_s_at	0.677357	9.83656	2.61622	0.0126742	0.12818	-3.16537	MTSS1
217551_at	-0.677296	4.0281	-2.50955	0.0164551	0.149789	-3.39495	OR7E14P
201934_at	-0.677157	8.90604	-6.74676	5.34553e-08	6.0889e-05	8.29791	WDR82
204638_at	0.676838	6.43942	2.65483	0.0115153	0.121212	-3.08065	ACP5
213292_s_at	0.676774	6.37006	3.73305	0.00061625	0.0212491	-0.42675	SNX13
212880_at	-0.67629	6.58934	-3.96814	0.000309272	0.0135384	0.209995	WDR7
225350_s_at	-0.676089	7.82875	-3.51236	0.00116081	0.0313173	-1.00873	ZYG11B
218298_s_at	-0.675426	5.4665	-2.63109	0.0122158	0.125533	-3.13285	C14orf159
211967_at	0.675268	8.93896	2.3445	0.0243631	0.187402	-3.7367	TMEM123
214683_s_at	-0.674851	5.22244	-2.66371	0.0112631	0.119924	-3.06105	CLK1
225508_at	-0.674522	5.85154	-2.56585	0.0143472	0.137668	-3.2746	KIAA1468
212368_at	-0.674513	4.90582	-3.34622	0.00185088	0.0415423	-1.43533	ZNF292
229384_at	-0.673401	5.98751	-4.49872	6.23639e-05	0.00481602	1.69766	CTC-429P9.3
224698_at	-0.67329	8.49554	-3.69192	0.000694203	0.0228648	-0.536452	ESYT2
204929_s_at	-0.672895	5.79961	-2.9852	0.00492858	0.0744576	-2.32307	VAMP5
229569_at	-0.672684	3.73226	-2.79808	0.0080185	0.0982545	-2.75915	RP1-193H18.2
205011_at	-0.672132	6.52394	-2.33888	0.0246847	0.188578	-3.74804	VWA5A
231993_at	-0.672114	4.76851	-2.10682	0.0417706	0.250006	-4.19818	ITGBL1
209417_s_at	0.671637	5.52948	3.35576	0.00180243	0.0409252	-1.41113	IFI35
204766_s_at	0.671596	6.86919	3.50731	0.00117755	0.031621	-1.02185	NUDT1
213508_at	0.671548	7.45877	2.53984	0.0152881	0.14335	-3.33042	SPTSSA
206702_at	-0.670994	5.05645	-3.24515	0.00244691	0.04944	-1.68955	TEK
1554057_at	0.670967	6.97188	2.98023	0.00499362	0.0749823	-2.33487	ASH1L-AS1
202720_at	0.670946	7.3966	3.02726	0.00440863	0.0696947	-2.22265	TES
201939_at	0.670792	6.66379	2.34478	0.0243476	0.187315	-3.73615	PLK2
214323_s_at	-0.670757	8.98407	-3.40203	0.00158402	0.0380354	-1.2932	UPF3A
209714_s_at	0.670717	6.02976	2.62074	0.0125331	0.127523	-3.15549	CDKN3
200896_x_at	0.670682	9.61213	3.51202	0.00116192	0.0313255	-1.0096	HDGF
219676_at	-0.670569	5.36375	-2.74613	0.00915337	0.105739	-2.87704	ZSCAN16
243737_at	-0.670444	3.72624	-1.66862	0.103389	0.396603	-4.94421	ATP1B4
222830_at	-0.669903	7.90844	-1.75022	0.0881272	0.365581	-4.81623	GRHL1
226603_at	0.669812	6.48886	1.53842	0.132207	0.446572	-5.13745	SAMD9L
226142_at	0.669371	5.82871	2.3244	0.025531	0.192274	-3.77717	GLIPR1
225298_at	-0.668978	7.55687	-3.35526	0.00180493	0.040965	-1.4124	PNKD
210473_s_at	0.668903	4.77117	3.02486	0.00443686	0.0699496	-2.2284	GPR125
220753_s_at	-0.668871	4.49062	-3.22276	0.00260168	0.0512906	-1.74529	CRYL1
226832_at	0.668619	6.97831	2.64856	0.0116966	0.122293	-3.09446	RNF168
202211_at	0.668386	7.67336	4.29992	0.000114351	0.00708581	1.13322	ARFGAP3
226661_at	0.668109	4.07391	3.16226	0.00306779	0.0564183	-1.89484	CDCA2
204720_s_at	0.667829	4.01468	2.29776	0.0271554	0.19829	-3.83039	DNAJC6
212242_at	0.667617	10.9038	2.27362	0.0287073	0.204442	-3.87823	TUBA4A
215343_at	0.667451	4.65611	3.11327	0.00350222	0.0607114	-2.01477	CCDC88C
212470_at	0.66705	7.70504	3.15804	0.00310318	0.0568396	-1.90523	SPAG9
225384_at	0.666999	7.09077	2.97034	0.00512553	0.0760675	-2.35832	DOCK7
201338_x_at	-0.666988	10.5698	-3.21448	0.00266125	0.051836	-1.76585	GTF3A
227736_at	0.666697	9.51201	0.851087	0.400036	0.718587	-5.91813	C10orf99
228132_at	-0.666663	5.88871	-2.15142	0.0378433	0.237144	-4.11446	ABLIM2
215465_at	0.6662	3.51678	2.91208	0.00597173	0.0834404	-2.49556	ABCA12
1557411_s_at	-0.666029	6.37831	-1.88604	0.0669271	0.317918	-4.59187	SLC25A43
201876_at	0.665552	10.3267	2.57642	0.01398	0.135886	-3.25179	PON2
1566766_a_at	-0.664875	5.02274	-2.35423	0.0238156	0.185223	-3.71703	MACC1
200045_at	0.664742	7.37296	4.25913	0.000129391	0.00770454	1.01834	ABCF1
201011_at	0.664633	7.07204	3.31615	0.00201197	0.0437916	-1.51142	RPN1
205042_at	-0.664459	5.93358	-2.45717	0.0186662	0.16066	-3.50521	GNE
215001_s_at	-0.664101	10.8837	-1.93967	0.0598468	0.301467	-4.49947	GLUL
212474_at	0.664037	6.5805	3.4087	0.00155471	0.037633	-1.27613	AVL9
217028_at	0.663873	6.61577	1.13362	0.264033	0.605715	-5.64781	CXCR4
222258_s_at	0.66365	8.8341	2.49927	0.0168691	0.151747	-3.41671	SH3BP4
223247_at	0.66338	6.66509	4.45434	7.14421e-05	0.0051805	1.57104	MED10
228708_at	-0.663354	8.56142	-1.65012	0.107138	0.403399	-4.9725	RAB27B
217499_x_at	0.663109	7.73377	2.82245	0.00753267	0.0950126	-2.70338	OR7E37P
227394_at	-0.663022	5.04477	-4.1144	0.000200038	0.0102889	0.613759	NCAM1
226344_at	-0.662066	3.54734	-2.27961	0.028315	0.203059	-3.86639	ZMAT1
200091_s_at	-0.661713	10.0813	-4.06242	0.000233669	0.0113947	0.469652	RPS25
212964_at	-0.66145	6.53623	-2.8189	0.00760167	0.0953698	-2.71152	HIC2
226996_at	0.661025	7.36093	3.04205	0.00423842	0.0680736	-2.18714	LCLAT1
203528_at	-0.660547	4.82325	-3.00936	0.00462328	0.0717304	-2.26549	SEMA4D
200999_s_at	0.660099	11.6113	3.38203	0.00167516	0.0391916	-1.34429	CKAP4
203565_s_at	0.659761	5.89427	3.49795	0.00120919	0.0320002	-1.04614	MNAT1
205713_s_at	-0.659517	3.9182	-2.30007	0.0270114	0.197755	-3.82581	COMP
213233_s_at	-0.659508	7.39877	-2.75087	0.009044	0.104985	-2.86634	KLHL9
206423_at	-0.659503	3.79794	-3.14123	0.00324766	0.0580659	-1.94646	ANGPTL7
210020_x_at	-0.659389	6.97149	-1.71508	0.0944514	0.37864	-4.87198	CALML3
218243_at	-0.659263	7.34738	-4.20427	0.000152698	0.00853656	0.864442	RUFY1
225176_at	-0.65883	8.39935	-2.501	0.0167987	0.151488	-3.41305	LNPEP
222523_at	0.658811	5.29854	2.87507	0.00657558	0.0880529	-2.58188	SENP2
201288_at	-0.658729	7.09537	-2.24675	0.0305275	0.210904	-3.93103	ARHGDIB
219093_at	-0.658684	4.41759	-2.99171	0.00484441	0.0737652	-2.30756	PID1
229538_s_at	0.658565	5.12837	3.56357	0.0010035	0.0289991	-0.875162	IQGAP3
202443_x_at	-0.65853	8.35457	-3.40295	0.00157998	0.037955	-1.29086	NOTCH2
222451_s_at	0.658524	5.59944	3.71633	0.000646866	0.0218898	-0.471418	ZDHHC9
201860_s_at	0.658494	7.264	1.66378	0.104358	0.398561	-4.95163	PLAT
223235_s_at	-0.658418	5.35367	-1.22257	0.228999	0.569192	-5.5478	SMOC2
215716_s_at	0.658243	5.83135	2.49629	0.0169909	0.152366	-3.42301	ATP2B1
40569_at	-0.658123	7.00292	-3.11917	0.00344691	0.0602493	-2.00036	MZF1
202790_at	-0.65771	5.65912	-1.92259	0.0620286	0.306547	-4.52913	CLDN7
1554062_at	-0.657471	6.65068	-1.53339	0.133441	0.448397	-5.14465	XG
226926_at	0.65727	7.43906	1.6255	0.112298	0.412794	-5.00972	DMKN
225409_at	-0.657138	6.80295	-2.58535	0.0136768	0.134155	-3.23248	COA5
228410_at	-0.657039	3.80514	-3.93477	0.000341367	0.0144098	0.118634	GAB3
218665_at	-0.656941	7.24931	-3.06816	0.00395304	0.0652573	-2.12422	FZD4
219299_at	0.656512	6.82423	3.22016	0.00262029	0.0514413	-1.75176	TRMT12
209853_s_at	0.655969	7.38198	2.95178	0.00538215	0.0783464	-2.40224	PSME3
218319_at	-0.655932	8.49652	-3.38937	0.00164114	0.038812	-1.32555	PELI1
203996_s_at	-0.655809	6.63013	-3.15023	0.00316953	0.0572912	-1.9244	C21orf2
200830_at	0.655647	10.3341	3.62825	0.000833944	0.0259954	-0.705165	PSMD2
228702_at	-0.655531	4.33694	-1.90543	0.0642881	0.312301	-4.5587	LINC-PINT
206034_at	0.655382	5.35807	1.73145	0.0914592	0.372346	-4.84612	SERPINB8
200644_at	0.655277	6.92886	3.09352	0.00369325	0.0628474	-2.0628	MARCKSL1
233868_x_at	-0.655009	6.94943	-3.38564	0.00165833	0.0389425	-1.33507	ADAM33
226320_at	0.654714	6.979	3.25469	0.00238364	0.0485846	-1.66573	ALYREF
203379_at	0.654671	5.5823	3.26484	0.00231807	0.0477101	-1.64037	RPS6KA1
218398_at	0.654459	6.65786	4.01215	0.000271414	0.0124768	0.330899	MRPS30
226766_at	-0.654328	3.65951	-3.0529	0.00411763	0.0671033	-2.16105	ROBO2
218350_s_at	0.654298	7.96166	3.40636	0.00156494	0.03776	-1.28212	GMNN
225911_at	0.654236	5.83731	2.6838	0.0107111	0.116404	-3.01655	NPNT
209115_at	-0.654216	7.81132	-3.62336	0.000845746	0.026199	-0.718082	UBA3
206194_at	0.654197	5.20174	3.15506	0.00312827	0.0570168	-1.91253	HOXC4
229544_at	-0.654016	4.8296	-2.94	0.00555107	0.0798697	-2.43	RP11-391M1.4
218239_s_at	0.653889	6.92927	2.80726	0.00783228	0.0969724	-2.73819	GTPBP4
205464_at	-0.653866	4.99867	-3.78401	0.000531361	0.0193978	-0.290113	SCNN1B
224772_at	0.653631	6.74538	2.75066	0.0090489	0.10502	-2.86683	NAV1
203853_s_at	-0.653448	6.84295	-3.90194	0.000376082	0.015324	0.0290711	GAB2
201371_s_at	-0.652732	9.99683	-3.13404	0.00331139	0.0587164	-1.96406	CUL3
229002_at	-0.652719	5.15291	-3.01293	0.00457975	0.0713903	-2.25697	FAM69B
206245_s_at	0.652445	7.93799	2.68341	0.0107216	0.116449	-3.01742	IVNS1ABP
213689_x_at	0.652398	7.85032	4.27285	0.000124126	0.00743328	1.05695	FAM69A
221803_s_at	0.652282	6.11794	3.31051	0.00204361	0.0441288	-1.52563	NRBF2
243790_at	-0.652102	5.63585	-2.75574	0.00893293	0.104189	-2.85535	ZNF585A
212603_at	-0.651921	7.22767	-3.84244	0.000447938	0.0173204	-0.132487	MRPS31
209332_s_at	-0.651503	9.24518	-3.88738	0.000392548	0.0158287	-0.0105403	MAX
200845_s_at	-0.65131	10.6272	-4.03728	0.00025186	0.0118711	0.400172	PRDX6
209014_at	0.651271	8.39315	2.57038	0.014189	0.136881	-3.26485	MAGED1
229158_at	-0.651245	3.79662	-3.18029	0.00292118	0.0548556	-1.85043	WNK4
201596_x_at	0.651032	8.99555	1.9283	0.061291	0.304727	-4.51923	KRT18
1559254_at	0.650567	3.89578	2.49906	0.0168778	0.151792	-3.41716	LINC00162
203288_at	-0.650523	6.79665	-4.76998	2.70028e-05	0.00290181	2.47858	KIAA0355
209693_at	0.650448	4.6502	2.39844	0.0214646	0.174432	-3.62687	ASTN2
221530_s_at	-0.65035	5.77288	-1.50845	0.139684	0.457465	-5.17998	BHLHE41
222958_s_at	0.650264	4.95778	2.71903	0.0098029	0.110124	-2.93796	DEPDC1
214743_at	0.649906	7.94085	2.46823	0.0181781	0.158545	-3.48207	CUX1
205718_at	-0.6498	5.2625	-3.75391	0.000580024	0.020566	-0.370916	ITGB7
205968_at	0.64963	6.50043	1.83846	0.0737973	0.334206	-4.67206	KCNS3
202664_at	-0.649379	6.3118	-1.68691	0.0997899	0.389295	-4.91597	WIPF1
223748_at	0.648996	7.19308	1.57288	0.124012	0.433555	-5.08764	SLC4A11
35148_at	-0.648862	5.22338	-4.73335	3.02516e-05	0.00310913	2.3725	TJP3
229104_s_at	0.64847	5.1911	3.47523	0.00128939	0.0334111	-1.10496	GPR39
201591_s_at	-0.648104	8.90559	-3.72691	0.000627324	0.0215076	-0.44316	NISCH
208968_s_at	0.648046	7.50312	3.28407	0.00219847	0.0461602	-1.59215	CIAPIN1
205020_s_at	-0.647995	7.59354	-2.36856	0.0230295	0.181614	-3.68795	ARL4A
200070_at	-0.647912	7.95043	-4.37279	9.16356e-05	0.0062084	1.33925	CNPPD1
215379_x_at	0.647761	6.38459	1.11683	0.271059	0.612731	-5.6659	IGLV1-44
200064_at	0.647463	7.59932	3.25911	0.00235488	0.048114	-1.65469	HSP90AB1
218219_s_at	0.646881	7.07169	1.85457	0.071407	0.328606	-4.6451	LANCL2
1552620_at	0.646818	5.95553	1.84844	0.0723085	0.330834	-4.65538	SPRR4
205009_at	-0.646769	3.81592	-1.26864	0.212265	0.551075	-5.49326	TFF1
226425_at	-0.646738	8.0457	-2.1513	0.0378534	0.237148	-4.11469	CLIP4
228776_at	0.646204	6.09111	2.64605	0.0117701	0.122701	-3.1	GJC1
204126_s_at	0.645992	4.91529	4.09781	0.00021022	0.0106523	0.567705	CDC45
235725_at	-0.645899	7.39785	-3.39685	0.00160718	0.0383221	-1.30646	SMAD4
202187_s_at	-0.645733	7.32565	-4.15691	0.000176086	0.00940185	0.732112	PPP2R5A
232065_x_at	0.645357	6.17368	3.67596	0.000726952	0.0235463	-0.578879	CENPL
221536_s_at	0.64525	8.13085	2.99247	0.00483473	0.0737004	-2.30577	LSG1
1552291_at	0.645195	5.69506	1.96969	0.0561733	0.29178	-4.44684	PIGX
212168_at	0.645172	5.1492	3.73298	0.00061639	0.0212491	-0.426959	RBM12
212840_at	0.645159	7.29537	2.65982	0.0113729	0.12046	-3.06964	UBXN7
214468_at	-0.645061	3.88628	-1.79028	0.0813556	0.35192	-4.75152	MYH6
203738_at	0.645047	5.68655	4.50211	6.17172e-05	0.00477959	1.70737	C5orf22
208991_at	0.644973	8.75663	2.88552	0.00639949	0.0866875	-2.55757	STAT3
218970_s_at	-0.644597	6.1547	-1.67695	0.101736	0.393123	-4.93138	CUTC
203847_s_at	0.644392	7.72622	3.22611	0.00257794	0.0510315	-1.73696	AKAP8
226789_at	-0.644314	6.13	-1.88582	0.0669571	0.318005	-4.59224	EMB
202820_at	0.644205	7.31158	3.31742	0.00200491	0.043725	-1.50822	AHR
204975_at	-0.643894	9.41742	-2.43139	0.0198512	0.166157	-3.55888	EMP2
203066_at	0.643398	7.22921	2.38137	0.0223464	0.178799	-3.66183	CHST15
219398_at	-0.643277	3.59332	-3.12161	0.00342436	0.0600471	-1.99442	CIDEC
213793_s_at	0.643174	6.75765	1.96837	0.0563303	0.292379	-4.44916	HOMER1
209089_at	-0.642854	10.3485	-4.37681	9.05215e-05	0.00616347	1.35064	RAB5A
201924_at	-0.642722	7.8716	-3.91309	0.000363918	0.0150281	0.0594706	AFF1
212256_at	0.642579	6.29092	2.13281	0.0394406	0.242213	-4.14956	GALNT10
235410_at	-0.642332	6.28583	-3.33453	0.00191201	0.0424783	-1.46497	NPHP3
226780_s_at	-0.642164	4.43026	-3.22445	0.00258968	0.0511526	-1.74109	C7orf55
202027_at	0.641971	8.22522	4.80607	2.41397e-05	0.00269906	2.58326	TMEM184B
228281_at	0.641853	4.41879	4.15356	0.00017787	0.00946016	0.722753	DDIAS
217919_s_at	0.641715	6.24195	3.39173	0.00163037	0.0386959	-1.31954	MRPL42
221597_s_at	0.641558	8.22783	4.25705	0.000130207	0.00772134	1.01249	TMEM208
236488_s_at	-0.641446	4.33486	-2.73545	0.0094044	0.10757	-2.90109	CTD-3092A11.2
209911_x_at	0.641376	6.46565	2.07411	0.0448737	0.259544	-4.25868	HIST1H2BD
218071_s_at	-0.641314	6.82923	-5.42647	3.45201e-06	0.000783149	4.40217	MKRN2
228466_at	-0.641255	7.45883	-3.76737	0.000557755	0.0199969	-0.334821	GABPB2
228959_at	-0.641227	8.08636	-2.06364	0.0459096	0.262235	-4.27791	PDK3
224918_x_at	-0.640852	7.53206	-1.1032	0.276856	0.618482	-5.68039	MGST1
242915_at	-0.640484	4.37193	-3.61494	0.000866417	0.0266526	-0.740274	ZNF682
225583_at	0.640443	7.36832	3.4062	0.00156565	0.03776	-1.28254	UXS1
231936_at	0.64026	4.10738	2.97927	0.00500629	0.0749823	-2.33715	HOXC9
201584_s_at	0.640042	6.96365	2.84357	0.00713386	0.0922307	-2.65478	DDX39A
202481_at	-0.639918	6.36931	-2.69468	0.0104224	0.114511	-2.99233	DHRS3
228642_at	0.639893	5.00856	1.89274	0.0660057	0.315785	-4.58045	HOTAIRM1
218237_s_at	0.639701	9.68748	2.04507	0.0477973	0.268142	-4.31179	SLC38A1
221489_s_at	0.639565	4.98456	3.78722	0.000526414	0.019302	-0.281485	SPRY4
204566_at	-0.639563	5.46278	-2.77937	0.00841119	0.100741	-2.80177	PPM1D
241703_at	-0.639435	4.44441	-2.42736	0.0200422	0.167069	-3.56722	RUNDC3B
238295_at	-0.639055	7.18043	-1.84963	0.0721319	0.330468	-4.65338	TEFM
233571_x_at	-0.638992	9.712	-3.57202	0.000979606	0.0286032	-0.853045	PPDPF
227814_at	0.638716	5.36584	3.3652	0.00175566	0.040424	-1.38714	WDR53
235245_at	0.638607	4.41702	3.37867	0.00169093	0.0393913	-1.35285	TMEM92
236396_at	-0.638577	3.71151	-4.86639	2.00101e-05	0.00242556	2.75854	LOC101927263
213701_at	-0.63842	7.81391	-2.79507	0.00808061	0.0986838	-2.76603	C12orf29
229933_at	0.638323	5.76572	4.19981	0.000154767	0.00858201	0.851943	C1orf74
211932_at	-0.638273	8.8373	-2.69901	0.0103098	0.11367	-2.9827	HNRNPA3
1558956_s_at	-0.63814	7.26478	-1.75867	0.0866605	0.362772	-4.80268	IFT80
200959_at	0.638066	7.08763	2.7966	0.00804911	0.0984288	-2.76255	FUS
210041_s_at	0.637943	5.84268	3.788	0.000525212	0.0192854	-0.279375	PGM3
217977_at	0.637898	8.90238	2.49356	0.0171034	0.152974	-3.42879	MSRB1
226463_at	0.637823	5.71374	3.22194	0.00260753	0.0513199	-1.74733	ATP6V1C1
201114_x_at	0.636837	9.76751	3.59862	0.00090789	0.0273416	-0.783232	PSMA7
223582_at	0.636737	4.74974	2.03611	0.0487322	0.270665	-4.32806	GPR98
224446_at	0.636664	6.88454	3.90439	0.000373377	0.0152802	0.0357442	LLPH
228843_at	-0.636594	7.40071	-2.60992	0.0128733	0.129413	-3.17912	ARL10
205101_at	-0.636526	5.07185	-2.03068	0.049306	0.272258	-4.33788	CIITA
216095_x_at	-0.636509	9.03882	-2.05777	0.0464992	0.264442	-4.28865	MTMR1
230578_at	-0.636474	3.61313	-3.85189	0.000435686	0.0169908	-0.106873	ZNF471
240436_at	-0.636198	4.78261	-1.68216	0.100714	0.39123	-4.92333	MIPEPP3
227471_at	-0.636079	4.60531	-4.38717	8.77083e-05	0.00602444	1.38002	HACE1
230361_at	0.636045	5.01011	2.25125	0.0302153	0.209638	-3.92221	MROH1
223136_at	-0.635968	7.49997	-2.02009	0.0504436	0.275755	-4.35699	AIG1
218721_s_at	0.635872	6.88767	3.22301	0.00259991	0.0512906	-1.74467	C1orf27
223480_s_at	0.635821	10.4146	2.72142	0.0097439	0.109744	-2.9326	MRPL47
226000_at	-0.635751	8.00165	-2.63159	0.0122006	0.125483	-3.13174	CTTNBP2NL
202431_s_at	0.635749	8.05489	2.27487	0.0286253	0.204186	-3.87577	MYC
224903_at	0.63571	7.94996	3.96753	0.000309836	0.0135496	0.20831	CIRH1A
230380_at	0.635706	3.85127	3.68004	0.00071843	0.0233255	-0.568027	THAP2
209193_at	-0.635669	6.21594	-2.79731	0.00803445	0.0983618	-2.76092	PIM1
228094_at	-0.635612	6.39488	-2.07489	0.0447977	0.259403	-4.25725	AMICA1
[truncated: 19,656 more rows]
