# Supplementary material for: Coagulation factor II receptor-like 1 as a prognostic and immuno-modulatory factor in head and neck squamous cell carcinoma
Source: PeerJ. 2026 Mar 18;14:e20970. doi: 10.7717/peerj.20970 (PMC13005615; doi:10.7717/peerj.20970)
Supplement: Supplemental Information 4 [file peerj-14-20970-s004.zip › GEO+ImmPort/ImmPort_intersection_gene_by_gene.csv]

Only Immunological Gene	Only F2RL1-Gene	Immunological Gene AND F2RL1-Gene
ADA2	F2RL1	ADM2
ADM	ICA1	APLN
AGRP	MTMR7	C5
AIMP1	SLC7A2	CCL25
AMELX	ARHGAP33	CD40LG
AMH	ZMYND10	CLCF1
ANGPTL5	CDC27	CORT
ANGPTL7	ACSM3	CSF2
ARTN	REXO5	CSH2
AVP	CIAPIN1	CXCL14
AZU1	SPPL2B	EPGN
BDNF	FAM214B	EREG
BMP1	PYGL	FAM3B
BMP10	SOX8	FGF17
BMP15	IBTK	GHRL
BMP2	ITGA3	GMFB
BMP6	REX1BD	GMFG
BMP7	OSBPL7	GNRH1
BMP8A	CLCA2	GPHA2
BMP8B	KRT33A	HBEGF
BTC	MAP3K14	IL11
C3	TNFRSF12A	IL12A
CALCB	KDM7A	IL18
CAMP	CDKL3	IL1A
CAT	MARK4	IL2
CCK	PAFAH1B1	IL20
CCL1	NOS2	IL34
CCL11	TRAPPC6A	INHBA
CCL13	CD79B	INSL3
CCL14	NOX1	JAG1
CCL15-CCL14	E2F2	LTA
CCL16	JARID2	LTB
CCL17	CYTH3	LTBP1
CCL18	ADAM22	MDK
CCL2	SPAG9	NGF
CCL20	PLEKHG6	NRG1
CCL21	MPND	NRTN
CCL22	UBE3C	NUDT6
CCL23	VTA1	OXT
CCL24	FUZ	PDGFB
CCL26	HIVEP2	PDGFC
CCL27	ELOA	PLAU
CCL28	BTBD7	PSPN
CCL3	APBA3	PTHLH
CCL3L1	DPF1	PTN
CCL3L3	SYT7	SBDS
CCL3P1	EXTL3	SEMA3A
CCL4	MAP4K5	SEMA3C
CCL4L1	PGM3	TG
CCL4L2	CD6	TGFA
CCL5	POLA2	TGFB1
CCL7	ISL1	TNC
CCL8	SLC38A5	TNFSF15
CCN1	AGPS	VEGFC
CCN2	PHLDB1
CCN3	TENM2
CD320	NCDN
CD70	SAMD4A
CDNF	ERP44
CER1	BIRC3
CGB1	EHD2
CGB2	SEC63
CGB3	RNASET2
CGB5	RTN4
CGB7	ACTN1
CGB8	VEZT
CHGB	SLC39A9
CKLF	BAK1
CLEC11A	CHPF2
CMA1	UBA6
CMTM1	SLC4A7
CMTM2	VCL
CMTM3	NSMAF
CMTM4	STAP1
CMTM5	USP2
CMTM6	NSUN2
CMTM7	MFAP3
CMTM8	TLL1
CNTF	TRIO
CRH	CDH1
CSF1	SOX30
CSF3	PNKP
CSH1	BEST2
CSHL1	AHNAK2
CSPG5	THAP3
CTF1	ADAM28
CTSG	BARX2
CX3CL1	ZIC2
CXCL1	HSPA5
CXCL10	DTNBP1
CXCL11	MAP4
CXCL12	GOPC
CXCL16	ZNF800
CXCL17	TNFRSF17
CXCL2	SNX29
CXCL6	COL9A2
CXCL8	ADAMTS6
CXCL9	VAMP3
DEFA1	PPP1R3F
DEFA3	NEXMIF
DEFB1	JKAMP
DEFB103B	DKK3
DEFB104A	NFE2L3
DEFB4A	CAV1
DKK1	BCAR1
EBI3	HOMER3
EDN1	NRIP2
EDN2	LAMA3
EGF	PHPT1
ENDOU	LY75
EPO	OPN3
ESM1	KIF1B
FAM3C	FAM114A2
FASLG	TAB2
FGF1	PRRG1
FGF10	TRAF3IP2
FGF11	SERPINB3
FGF12	TMCC3
FGF13	LAMC2
FGF14	MXD1
FGF16	WNK1
FGF18	GNA15
FGF2	MPC1
FGF21	NCKAP1
FGF22	CDH3
FGF23	SLC6A16
FGF6	CA11
FGF7	ISOC2
FGF7P3	HAGH
FGF7P6	DLX3
FGF8	TSPAN32
FGF9	TAF2
FIGNL2	EYA2
FLT3LG	ABCA7
FSHB	NTHL1
GALP	GNAI3
GCG	DGKA
GDF1	ADAT1
GDF10	MYLK
GDF11	MAP2K4
GDF15	SLK
GDF2	COL17A1
GDF3	TLE2
GDF5	DIP2B
GDF6	ELOVL1
GDF7	GOLGA5
GDF9	EML1
GDNF	ATG2B
GH1	MYO5A
GH2	MYO9A
GHRH	SP100
GIP	KLF6
GNRH2	TRAM1
GPHB5	TNFRSF1A
GPI	EVI5
GREM1	PKM
GREM2	DHX29
GRN	NAV3
GRP	ROGDI
GUCA2A	MEF2A
HAMP	ACSL4
HDGF	INPP5A
HDGFL3	PITX1
HGF	SDK2
HTN3	VPS35
IAPP	FBLIM1
IFNA1	CLEC2D
IFNA10	NEDD4
IFNA13	MAPK6
IFNA14	SLC44A1
IFNA16	EXOC5
IFNA17	CLTCL1
IFNA2	FSTL3
IFNA21	NDST1
IFNA4	CNGB1
IFNA5	CSNK2A2
IFNA6	PTPN21
IFNA7	OSBPL3
IFNA8	BNC1
IFNB1	MBD3
IFNE	FAM50A
IFNG	RDH11
IFNK	CD44
IFNL1	ZFYVE26
IFNL2	PTPN18
IFNL3	AFF4
IFNW1	P4HA2
IGF1	ACAP1
IGF2	EVC
IL10	PVR
IL12B	XRCC1
IL13	TP63
IL15	PPP2R3A
IL16	MEAK7
IL17A	PICALM
IL17B	MN1
IL17C	PLS3
IL17D	MGLL
IL19	IPCEF1
IL1B	TACR2
IL1F10	EIF4G3
IL1RN	LIMA1
IL21	RASAL2
IL22	IRS1
IL23A	MYO1B
IL25	ACTB
IL26	WDR62
IL27	SEC31B
IL3	REXO2
IL31	RBM7
IL32	RBMS2
IL33	ACACB
IL36A	TM9SF3
IL36B	NFKB2
IL36G	PAK3
IL36RN	SNRPA
IL37	EXOSC5
IL4	DYNC1I2
IL5	JADE1
IL6	FKBP6
IL6ST	KIRREL1
IL7	MAP2
IL9	FAP
INHBB	PPP2R5C
INHBC	ZCWPW1
INHBE	CBFA2T2
INS	CLUL1
INS-IGF2	SAR1A
INSL4	LIPE
INSL5	PAFAH1B3
INSL6	COL5A3
JAG2	PSEN1
KITLG	HSP90AA1
KL	DLGAP4
LACRT	AP4E1
LECT2	COL4A4
LEP	OSTM1
LHB	CDH7
LRSAM1	PKP1
LTBP2	JMJD4
LTBP3	UBE2Q2
LTBP4	COL19A1
MANF	DLG3
MIA	ITGB5
MIF	ERC1
MLN	TUT7
MSTN	ITGAE
MYDGF	SLC27A5
NAMPT	ZNF446
NDP	FAT1
NENF	ZMPSTE24
NMB	APLP2
NODAL	KIF3C
NPFF	RAB10
NPPA	MECOM
NPPB	SCAMP1
NPY	PREP
NRG2	OVGP1
NRG3	SLC25A24
NRG4	IGSF9
NTF3	ERO1B
NTF4	MTMR2
NTS	MMP2
OSGIN1	MT3
OSM	LPCAT2
OSTN	SNAI2
PDGFA	NID2
PDGFD	THSD1
PDGFRA	TFAP2C
PDGFRB	ALG6
PDGFRL	REM1
PDYN	DOCK9
PF4	SMOX
PF4V1	C20orf194
PGF	TESC
PMCH	LHX5
POMC	PXN
PPBP	KIF16B
PPBPP1	ERP29
PPBPP2	FXYD5
PPY	OTUB2
PRL	ARHGAP4
PRLH	ANKRD24
PROK1	DHX32
PROK2	RCOR1
PTH	SLC9A1
PTH2	SPTLC1
PYY	CCNK
QRFP	YPEL3
RABEP1	MUL1
RABEP2	EFNB1
RETN	GLG1
RETNLB	PITPNM2
RLN1	DTX2
RLN2	LAMB1
RNASE2	STON2
S100A6	RAPGEF4
SAA1	MAP3K20
SAA2	ESR1
SCG2	SLC7A8
SCT	SCFD1
SECTM1	TOX4
SEMA3B	TBL1Y
SEMA3E	PHGDH
SEMA3F	GABRP
SEMA3G	DHPS
SEMA4A	HOOK2
SEMA4B	ARCN1
SEMA4C	PTGS1
SEMA4D	TBC1D2
SEMA4F	CA12
SEMA5A	DSP
SEMA5B	PCSK5
SEMA6A	RAB18
SEMA6B	NRP1
SEMA6C	PALMD
SEMA6D	MZF1
SEMA7A	KCNK6
SLIT1	CIRBP
SLIT2	CBARP
SLURP1	IGFALS
SPP1	NDUFB7
SST	CEP170B
STC1	IZUMO4
STC2	DERL3
Symbol	SLC7A5
TAC1	HTR7
TDGF1P3	PRODH
TGFB2	CARD10
TGFB3	LGALS2
THPO	SRRD
TNF	MICALL1
TNFRSF11B	SLC16A8
TNFSF10	CENPM
TNFSF11	SEPTIN3
TNFSF12	CYP2D6
TNFSF13	RSPH14
TNFSF13B	TIMP3
TNFSF14	RNF217
TNFSF18	NEFH
TNFSF4	APOBEC3H
TNFSF8	CBX7
TNFSF9	RBFOX2
TOR2A	SYNGR1
TRH	MYH9
TSHB	FOXRED2
TSLP	SGSM3
TXLNA	NCF4
TYMP	UPK3A
UCN	CHADL
UCN2	DESI1
UTS2	GZMH
UTS2B	PRMT5
VEGFA	USB1
VEGFB	GNPNAT1
VEGFD	ATP6V1D
VGF	PLEK2
VIP	VTI1B
XCL1	DAAM1
XCL2	ISM2
	DHRS7
	HIF1A
	DICER1
	ZFYVE21
	ZC3H14
	PCNX1
	GSKIP
	PSMC1
	TRIP11
	ARHGAP5
	SEC23A
	PYGB
	ABHD12
	PROCR
	TPD52L2
	PTK6
	FERMT1
	MROH8
	E2F1
	MAP1LC3A
	LIPG
	NOL4
	VSIG1
	GPR143
	SLC38A2
	AMMECR1
	SUV39H1
	CACNA1F
	SYP
	COL4A6
	RENBP
	MTMR8
	ASB9
	KCND1
	PIM2
	SCML2
	PQBP1
	EEA1
	SRPX2
	PHLDB2
	NDFIP2
	FNDC3A
	STK24
	KPNA3
	DGKH
	INTS6
	CORO1A
	ELMO3
	NUTF2
	NFAT5
	LONP2
	CAV2
	PARD6A
	ENDOD1
	CYB5B
	PSMD7
	KRT14
	HAS3
	TANGO6
	SLC7A6OS
	SLC7A6
	FA2H
	USP10
	LMF1
	CIAO3
	HAGHL
	ANTKMT
	IGF2BP2
	PIEZO1
	GSPT1
	GGA2
	HMOX2
	IL21R
	SLC6A2
	RNF40
	LACTB
	AP3B2
	CD276
	HOMER2
	EHD4
	TMEM87A
	OCA2
	EIF3J
	SLC30A4
	CA2
	STK3
	RAB2A
	UBR5
	SQLE
	SH2D4A
	R3HCC1
	DHDH
	MAP4K1
	ECH1
	SNRNP70
	RELB
	LIN7B
	PIH1D1
	PPP1R13L
	KLC3
	DKKL1
	LYL1
	FCER2
	TBC1D17
	CCDC130
	PTOV1
	CCDC61
	IL27RA
	ASF1B
	OLFM2
	RASAL3
	EPHX3
	CASP14
	FBL
	DYRK1B
	POLR2I
	OVOL3
	YWHAZ
	TJP3
	BBC3
	DCBLD1
	CD79A
	RPS19
	NOP53
	BABAM1
	TYK2
	ATP1A3
	LIG1
	TUBB6
	TMEM205
	CAPS
	PLPPR2
	FAM83E
	BCAT2
	GCDH
	KLF1
	TFPT
	JAK3
	ARRDC2
	ISYNA1
	ELL
	ETV2
	MAP4K4
	SMG9
	KLF7
	MTPN
	MPP6
	WNT7A
	ZC3HAV1
	BZW1
	FAM126A
	GJB6
	RNF32
	HOXA1
	ABHD11
	FKBP14
	NOD1
	GARS1
	NUDT1
	PTPRZ1
	WASL
	FBXO24
	IMPDH1
	ITGA6
	C1GALT1
	ZNF862
	AHR
	GLI3
	GCK
	YKT6
	SLC1A1
	LHX2
	TMEM245
	TGFBR1
	KANK1
	FUBP3
	PTGDS
	ABCA2
	DVL1
	EIF3A
	SEC23IP
	CDH23
	SPOCK2
	SFXN3
	KAZALD1
	TNKS2
	CUEDC2
	PPIF
	RAD51C
	ICAM2
	KRT32
	EZH1
	LRRC59
	MPP2
	DUSP3
	HLF
	MAP2K6
	SHC1
	NMU
	INPP4B
	SLC2A9
	SH3D19
	FAM149A
	DDX25
	CTSC
	CCDC34
	ZPR1
	SC5D
	CRTAM
	JHY
	HSPA8
	DNAJC4
	CCDC86
	CHORDC1
	PRNP
	CEP164
	EIF4G2
	UBE4A
	CBL
	SLC35F2
	C11orf21
	POU2AF1
	PPFIBP1
	PRDM4
	CORO1C
	KCTD10
	SYT10
	CYP27B1
	ELK3
	ALDH2
	LTBR
	VDR
	ING4
	CHPT1
	C12orf57
	COX6A1
	KLRB1
	COL12A1
	DSE
	MAK
	MAN1A1
	SERINC1
	PPARD
	CAP2
	PTP4A1
	SIM1
	ASCC3
	ALDH5A1
	PERP
	PHACTR2
	MDFI
	FAM120B
	PTK7
	CUL9
	ENPP5
	MAN2A1
	GZMK
	HMGCR
	CLK4
	POLR3G
	TARS1
	IRX4
	NR3C1
	SEC24A
	RARS1
	WWC1
	CSNK1A1
	CPEB4
	SELENOK
	CEP70
	SERPINI2
	HYAL1
	NPRL2
	IQCG
	FRMD4B
	PODXL2
	KLHL18
	ABHD14B
	ARHGEF26
	SSR3
	EIF4G1
	SLC4A3
	RTKN
	SLC35F5
	ZAP70
	ACTR3
	ACVR1
	ITGB6
	NDUFS7
	CLIP4
	TLX2
	ITPRID2
	GALNT3
	EVA1A
	FN1
	GLS
	FHL2
	PASK
	DLX2
	SDC1
	WRAP73
	QSOX1
	LEPR
	IVNS1ABP
	SLC35D1
	WLS
	RPE65
	PLEKHM2
	MAP7D1
	NID1
	SLAMF1
	MFAP2
	FSCN1
	UAP1
	PLA2G2D
	SLC2A1
	AKR1A1
	PIK3R3
	BLZF1
	TMED5
	F3
	RPA2
	MTARC2
	FLRT3
	CAMSAP2
	NRP2
	N4BP1
	CFAP94
	HMGN3
	MACF1
	HEATR1
	DYNC2I2
	TRIM32
	MAPKAP1
	ALG2
	FCF1
	DLST
	GPR68
	FAM98A
	LGALSL
	BCL11A
	CAP1
	DENND10
	MSX2
	MTHFD1L
	LRP11
	SNX19
	NUDCD1
	UFM1
	HSPH1
	AMIGO2
	MTERF2
	EPHX2
	LYPLA1
	FAM117A
	TRIM6
	TENT4B
	ADCY7
	TSHZ3
	ECHDC2
	BCL2L14
	CDH13
	POLR3GL
	TMEM156
	HPCA
	CXCR4
	PAEP
	LY9
	OCM
	SEPTIN7
	HERPUD2
	NAV1
	RNF149
	FKBP9
	NT5C3A
	CALD1
	ACADS
	HVCN1
	NT5E
	RNF11
	ITPR2
	TRIR
	WDR83
	SPRYD7
	ZC3H13
	ARHGAP9
	HOXC13
	DBH
	AMD1
	METTL8
	TNFAIP6
	SLC36A1
	B9D2
	PFKFB2
	RAB38
	CHPF
	SLC12A4
	MET
	SLC12A5
	NCOA3
	GTSF1L
	ZNFX1
	ZNF831
	RAB22A
	PMEPA1
	ZNF576
	BTN1A1
	AL365205.1
	TCP11
	GNMT
	CDKN1A
	GLO1
	LRRFIP1
	AHNAK
	BBS2
	MT2A
	C16orf70
	DOK4
	GPR18
	EFNB2
	TM9SF2
	AREG
	NDUFA1
	SLC25A23
	ALKBH7
	PAX1
	PANX1
	DSTN
	S1PR4
	MCF2L
	IGFLR1
	HCST
	COX6B1
	KRT36
	STAT5A
	UXT
	CFP
	TIMM17B
	KTN1
	TRMT5
	SGPP1
	IPPK
	BCL11B
	COX7C
	TRAF2
	RAP1B
	TRPV5
	IDUA
	ADGRE2
	GFER
	MYH10
	WFIKKN1
	SOX15
	SLC16A1
	PNKD
	PTPN12
	GNAI1
	VPREB3
	SOWAHC
	ADORA2A
	BAIAP2L2
	GALR3
	IGLL1
	RIBC2
	KRT17
	SPECC1
	STRIP2
	CALU
	PPP2R2C
	MYO5C
	CGNL1
	MINDY2
	ACKR4
	COPB1
	PALLD
	RAB11FIP5
	AIPL1
	KIF1C
	KLK10
	KLK8
	AJUBA
	DTD2
	FOXA1
	SNX6
	NRL
	EPB41L4A
	ITFG1
	QRICH2
	FOXJ1
	MAP7D3
	PRRG3
	DOCK6
	LDLR
	GADD45G
	FAM98C
	MRPL34
	SNX9
	STK33
	PXDN
	PGPEP1
	IQCN
	OLFM1
	HELZ2
	SAMD10
	COL5A1
	CYP2E1
	RBBP8NL
	CHMP2A
	UBE2M
	TMEM160
	SMPDL3B
	CLIP1
	ANGPTL6
	C12orf65
	SH2D5
	ULBP2
	ULBP3
	GGT7
	ZNF428
	CHMP1A
	COX7B
	GJA1
	MRPS25
	PSME3
	ACLY
	NDUFA2
	ANO1
	NINJ1
	IL13RA1
	WDR44
	TNS4
	PRKAB2
	CHSY1
	ACTR10
	PODNL1
	PLK2
	LRRC41
	CALM1
	NUP210
	TRIM5
	EFR3A
	GJB2
	CARD6
	RAP1GAP2
	POPDC3
	ITGB4
	REEP2
	PCBD2
	TTPAL
	RIN2
	FCRL2
	NASP
	RBM38
	SERINC3
	ZBED3
	KANK4
	CASP9
	IL31RA
	CCNA1
	BEX2
	KMT5C
	GALNT6
	MACROD1
	C1QTNF6
	KRBA1
	MICAL2
	RRAS2
	NUMB
	EIF2S1
	LOXL2
	CDK7
	SERPINB5
	CDK6
	YWHAQ
	MYCN
	LDHA
	FST
	TGFBI
	RAB33A
	PIWIL4
	SPOCD1
	DSC2
	DSG3
	DSG1
	DSC3
	DSC1
	COL4A2
	CLDN10
	POGLUT2
	ARHGAP32
	SLC37A2
	KLB
	TMED7
	CTSL
	CEMIP2
	FAM189A2
	TAOK3
	RNFT2
	BICDL1
	CCDC146
	UGT2B28
	SRPK2
	TES
	ANKRD6
	SNX14
	KRT6A
	ATP5MC2
	GLS2
	BLOC1S1
	TSPAN31
	COQ10A
	MAP7
	PRADC1
	GOLGA7B
	USP15
	MPHOSPH6
	DYNC1LI2
	FHOD1
	GPR55
	SP110
	SERPINE2
	TMBIM1
	CYP27A1
	CAB39
	COX5B
	TSGA10
	ARHGEF4
	ISCU
	ALDH1L2
	PWP1
	WASHC4
	FLNB
	VPS36
	NIP7
	LRCH1
	SUCLA2
	COG3
	SCRN1
	TTYH3
	ZFHX2
	TEX2
	LIMD2
	MARCHF7
	GYPC
	LRRC8A
	RALGPS1
	SLC31A2
	CTSV
	MYC
	SIT1
	DNAJB5
	SPAG8
	IGFBPL1
	KIF13A
	PIM1
	TFAP2A
	SLC22A23
	TUBB2A
	C6orf52
	FGFBP1
	CPEB2
	PI15
	SDCBP
	DDX60
	DCUN1D5
	YAP1
	RDX
	PPP2R1B
	FXYD6
	FXYD2
	MMP13
	ALKBH8
	THBS1
	PAQR5
	ITPKA
	ADAM10
	DUOX1
	CYP26B1
	ARHGAP29
	SLC44A5
	SERPINE1
	SELENOI
	KHK
	RAB1A
	ACTR2
	DTNB
	MFSD13A
	BDKRB2
	ARL3
	ZNF365
	ADAMTS14
	SMTN
	MNS1
	TMOD3
	PPCDC
	HCN4
	BMPR1B
	RAP1GDS1
	USO1
	ANXA3
	ENPEP
	HADH
	SEC24B
	PPP3CA
	MTTP
	FBN2
	SHISAL1
	B4GALNT3
	CPNE8
	TMEM117
	NDUFA9
	KLRG1
	VAMP1
	CD27
	SLC38A4
	MYOF
	GLIPR1
	PHLDA1
	DUSP6
	SYCP3
	TDG
	MMAB
	FAM222A
	SLC7A1
	SUOX
	N4BP2L1
	TNFAIP1
	ESYT1
	WDFY2
	TTC6
	REM2
	CBLN3
	TMX1
	FRMD6
	NAA30
	DCAF5
	SERINC2
	WDR20
	NIPA2
	DUOXA1
	PTGFRN
	TPM1
	IGF1R
	ARRDC4
	ADAMTS17
	DET1
	ZNF710
	FURIN
	IQGAP1
	PMM2
	FTO
	DHX38
	KIFC3
	MAP1LC3B
	ARSJ
	MARK3
	GALNS
	UTP4
	GFOD2
	NOB1
	NPEPPS
	SKAP1
	LRRC46
	SCRN2
	CLTC
	SLC39A6
	GALNT1
	MINK1
	ARHGDIA
	NARF
	RNF165
	TNFRSF11A
	CBLN2
	MIEN1
	TXNL4A
	MISP3
	SAMD1
	PRDM15
	FEM1A
	ZFP14
	HUNK
	DNMT3L
	APP
	AKT1
	FAM71E1
	ARHGEF19
	MYOM3
	IL22RA1
	FAM89A
	ITGB3BP
	SERBP1
	CYP4B1
	LMO4
	MPC2
	PPOX
	NR1I3
	FCRL5
	ABL2
	XPR1
	FAM163A
	ADAMTSL4
	MCL1
	SELENBP1
	SUSD4
	JTB
	TPM3
	CREB3L4
	GALNT2
	LYST
	DEGS1
	C1orf35
	MBOAT2
	REN
	RHOB
	MEIS1
	EXOC6B
	DUSP11
	MALL
	RALB
	RABL2A
	LYG1
	DLX1
	CCDC150
	ABCA12
	HES6
	EAF1
	OSBPL10
	PTPRG
	GSDME
	ILDR1
	TM4SF19
	TUBA4A
	SLC10A6
	PLAC8
	CAMK2D
	TIFA
	MYO10
	OSMR
	MMP1
	SSBP2
	RASA1
	PAM
	FEM1C
	YIPF5
	ARHGAP26
	N4BP3
	RMND5B
	MMP10
	GFOD1
	HIGD2A
	CRIP3
	NFKBIE
	CYP39A1
	TPBG
	SCML4
	KDM5B
	AIG1
	TMEM181
	SLC22A3
	GNA12
	CREB5
	EGFR
	AGBL3
	RAB19
	MSN
	SLC16A2
	ZNF157
	NDUFB11
	EBP
	IL2RG
	FBXO25
	FATE1
	DOCK5
	STAR
	RGS20
	PLPP5
	MTDH
	LRP12
	FAM83A
	GSDMC
	CDKN2A
	MFSD14B
	SURF4
	PAXX
	COMMD3
	FAM171A1
	NRBF2
	CDHR1
	HERC4
	INA
	LRRC27
	MTG1
	PAOX
	ITPRIP
	ZNF214
	TNKS1BP1
	SESN3
	BTBD11
	KLHL35
	SERPINH1
	AASDHPPT
	GLB1L2
	EI24
	FEZ1
	MPZL2
	YTHDF1
	PLCB3
	HIRIP3
	HMGA2
	MMP3
	CLEC1A
	ITGB1
	LATS2
	PLIN3
	PRSS23
	C11orf53
	CCT5
	DLAT
	CRIM1
	RILPL2
	SLC7A11
	NOCT
	UEVLD
	ELL2
	SLC38A7
	PLBD2
	TWF1
	EIF4E
	FAM177A1
	EXT2
	NEK7
	FER
	ANKRD50
	ANO4
	EDNRA
	NR3C2
	ASAP2
	ADAM17
	WWC2
	SLC25A4
	CACUL1
	DST
	BAG3
	CCDC74B
	TLCD4
	SPOCK1
	HOMER1
	DCLRE1C
	ZNF837
	ZFP36L2
	KLF10
	CCNO
	CATSPER3
	IFIT5
	PTPRK
	JAKMIP1
	LGI2
	CENPH
	TEKT5
	ACOXL
	AGPAT4
	RGPD3
	TMEM87B
	RBMS1
	FEZF2
	ADGRF4
	FRMD1
	CYRIB
	LPCAT1
	ING1
	FBXL2
	CMIP
	TRIP12
	NUS1
	PPP2R5E
	C16orf74
	UBASH3B
	ROBO4
	CERS3
	PRKCA
	DISP1
	ENAH
	DIPK1A
	TMSB4Y
	L3MBTL4
	ATP5PF
	SLFN13
	OGFOD1
	PPP4R1
	APCDD1
	USP43
	ACSS1
	REEP3
	MMS19
	PI4K2A
	MARVELD1
	NDEL1
	C16orf87
	ATP10D
	HEATR3
	CPA4
	NIFK
	KDM8
	OTOA
	PXYLP1
	CLIC2
	NAT2
	CARNMT1
	MCU
	MIDEAS
	ADK
	BATF
	ALX3
	BACH1
	SFXN2
	FBXO43
	CD109
	ZDHHC5
	NPTN
	MS4A1
	PHKG2
	ITGAD
	TATDN2
	DNAJA2
	ZFYVE9
	MMP14
	ITGA5
	CACNA1D
	FAM81A
	MYO1E
	AFAP1L1
	KCNJ15
	ERG
	LCA5L
	SNX22
	FMNL2
	TNFRSF14
	CFAP251
	SLC6A11
	RHPN1
	XDH
	TMSB15A
	RNF207
	GPR153
	RIBC1
	HTR6
	USF1
	NPM2
	CDA
	PINK1
	MIS18A
	FBXW5
	CFAP298
	LAD1
	HOXB13
	RCAN1
	CHAF1B
	DUSP7
	ATP13A2
	M1AP
	IRX6
	HK2
	UBR1
	AMFR
	RGL4
	SPRR2G
	RSPRY1
	NAE1
	ADGRG5
	SPON2
	CHCHD6
	ATP6V0D1
	CARMIL2
	ZYX
	TNFRSF13C
	PTPRE
	IQCC
	TMPRSS3
	UBASH3A
	SLC37A1
	CBS
	PDXK
	RRP1
	ICOSLG
	AIRE
	CFAP410
	C21orf58
	C9orf116
	TAOK1
	SIK3
	MPZL3
	PCSK7
	IL6R
	ANO10
	PMF1
	LMNA
	FCRL3
	SH2B2
	PCYT1A
	DMKN
	U2AF1L4
	NPHS1
	LRRC56
	IKZF3
	GRIN2C
	SRPX
	ALDH16A1
	STRN3
	PLCD3
	ZNF653
	SNRNP25
	CCDC78
	TEDC2
	TBC1D24
	NTN3
	SHANK2
	ASRGL1
	SLC25A45
	RPS6KA4
	BEND5
	AK4
	CTRC
	RBP7
	PDPN
	DHRS3
	SYNC
	TMCO4
	CAMK2N1
	CCDC27
	AKNAD1
	VCAM1
	ZNF281
	KLHDC9
	C1orf74
	C1orf115
	ACP6
	KIF26B
	PKDCC
	C19orf57
	HAAO
	IL24
	WDR26
	VSNL1
	CCDC74A
	PDLIM5
	NEURL3
	ANKRD23
	ZPBP2
	LCE3D
	IVL
	TDRD10
	CCNYL1
	UBXN11
	NIPAL1
	ANTXR2
	DCST2
	INAVA
	SLC22A15
	ELF3
	CXCR1
	TMEM79
	TGFBR2
	FCRL4
	NFASC
	FCRL1
	WDFY3
	TIPARP
	HESX1
	CFAP20DC
	APBB2
	IL17RE
	PRRT3
	CCDC158
	WDR43
	CDCP1
	SGMS2
	C22orf31
	PPM1M
	HMGB2
	SAP30
	ANXA5
	NAA15
	ABCE1
	KLKB1
	UQCRQ
	PDE6B
	MYB
	STXBP5
	LEAP2
	STK17A
	PTTG1
	FABP5
	GBX1
	CCER2
	VIRMA
	PDP1
	WASHC5
	MYORG
	TMEM65
	UBAP1
	NIPSNAP3B
	ABCA1
	TMEM71
	KDM1B
	NKX2-3
	TRPV6
	LLCFC1
	ZHX1
	CLDN3
	WNK2
	NOL6
	SPTSSA
	PHOX2A
	FAAH2
	DRGX
	PDZD8
	AK8
	GFI1B
	DDX21
	SLC39A2
	RNASE7
	DBP
	ZFYVE1
	HSPA12A
	FRAT1
	UBTD1
	LARGE2
	TTC7B
	CPSF2
	AMOTL1
	HTRA1
	GPR176
	ADAMTS15
	BTRC
	BAG5
	ZNF319
	COPS2
	SPIC
	CLMP
	CUL5
	PPFIBP2
	RIC3
	IDH3A
	ZMAT1
	ATMIN
	LEO1
	SEC11C
	IQCD
	MXD3
	ATF7IP2
	CYP4X1
	ZNF606
	ZCCHC18
	AP1G1
	LDHC
	MESP1
	SCNN1G
	MYO1A
	STX3
	PIP4K2C
	YWHAB
	SCG5
	EVA1C
	DUSP18
	B4GALNT2
	TTC16
	TMEM92
	GOLGA2
	SLC27A4
	CERCAM
	PRR15L
	CRK
	C16orf92
	NOD2
	KATNAL2
	DUS2
	CD3D
	STIM1
	FN3K
	PRRT2
	PPP2R3B
	GNG8
	TPM4
	GPX4
	GATAD2A
	PROCA1
	DHRS13
	TUBA1C
	NFKBID
	TMIGD2
	ZNF444
	GPT
	TSR1
	TRPV3
	HSD11B1L
	KLK5
	KRT1
	SPRYD3
	IGFBP6
	NUDT8
	PRDX2
	TMC8
	GSDMA
	RAB26
	ECI1
	KCTD5
	NLRC3
	VWCE
	SLC3A2
	TTC21A
	SAC3D1
	PNOC
	PAFAH1B2
	ANKS3
	FAM83B
	MAPK1IP1L
	MMADHC
	SCN11A
	ARF4
	MFSD2A
	SHCBP1L
	SCNN1B
	RAB31
	HEXIM2
	PBX4
	TSPAN5
	SNTB2
	NSG1
	ATOH8
	SOX14
	C2orf68
	ZNF608
	STXBP6
	LGALS9
	PXDC1
	FEM1B
	KLK7
	DMRTA2
	ASMTL
	PARM1
	AFAP1L2
	ATF5
	ZBTB43
	XPO6
	SH3TC2
	CD52
	SPRR1B
	CLIC4
	KIF25
	LUZP1
	HEXD
	LRRC45
	LIMS1
	CSGALNACT2
	PCDH7
	CALML6
	PYDC1
	GUSB
	ZNF747
	ZNF768
	IFFO2
	TMEM154
	YWHAG
	FOXD4
	GPR25
	UBE2E1
	RNF150
	USP47
	PDCD6IP
	TMED10
	SETMAR
	TCAF2
	SDR9C7
	KRT86
	KRT75
	KRT6C
	MZB1
	TMC7
	IRX2
	IRF2BP1
	SOCS6
	TTLL6
	CDCA4
	FOXN2
	BFSP2
	USP32
	AC093323.1
	LSM3
	MTSS1
	RNF139
	NDUFA3
	TANC2
	HAS2
	LRRC8E
	FEZ2
	ATP6V0E2
	ZNF672
	ZNF692
	NETO2
	CHST11
	PGAM1
	CHD7
	KRT19
	KRT15
	LURAP1
	KRT38
	GLOD5
	ZNF524
	MCC
	LRRC8C
	LPAR3
	DSCAM
	NMUR1
	PLEKHG5
	CAMTA1
	GATM
	BCL2
	CTPS1
	ZNF540
	CYP4Z1
	PPIH
	JMJD1C
	ZNF554
	CD8B
	CALB2
	C5orf34
	C1QTNF4
	SPTLC3
	BPGM
	MCRIP2
	ARNT2
	NIPAL4
	RND1
	CCL19
	TMCC1
	RAB37
	SSH3
	RHOD
	VANGL1
	GPR137
	INSM1
	MICOS10
	RNF26
	CSPG4
	SNX33
	NABP1
	CCDC106
	SCAI
	ADGRG2
	JUP
	TIGD3
	PLK3
	SLC25A30
	TLR10
	SNX31
	ZHX3
	SLC16A11
	LIG4
	GTF2IRD2B
	GCSAM
	SLC26A9
	MFSD4A
	GOLT1A
	SLC29A2
	SRP72
	PCP2
	RIN1
	CNIH2
	NDUFA11
	CENPS
	ZNF519
	PCSK1
	TBC1D10C
	MCTP1
	UCP2
	FOSL1
	RMI2
	TTLL11
	PRIMA1
	SFN
	MSRA
	CREG2
	TMEM270
	ARL4D
	DENND2C
	TSPOAP1
	NUPR1
	TCP11L1
	CCDC57
	BNIP3
	SMIM19
	SGF29
	CNTD1
	B3GNT5
	RNF152
	MYO1D
	BOK
	CDK5R1
	TCERG1L
	NCKAP5
	BASP1
	FAM91A1
	PXMP2
	TCEANC
	TCIM
	MAMSTR
	MUC20
	SEC24C
	DSCAML1
	ANO6
	FAM210A
	CHD9
	SPACA4
	KCNA2
	CD19
	CAVIN1
	ZBED2
	PIDD1
	CRACR2B
	CD151
	FLII
	KCNJ10
	ZNF620
	MAMDC4
	RIC8A
	DMAP1
	BOLA1
	DDX10
	ZNF114
	PLEC
	RNF212
	COX14
	P4HTM
	RPP25
	THBD
	COX5A
	BTNL9
	ADARB2
	TMEM52
	EIF3K
	EXD1
	C14orf39
	C9orf50
	SPTY2D1
	ALOXE3
	GVQW3
	PTPN11
	NSUN7
	WSCD1
	FJX1
	ZBTB18
	CDC42EP4
	WDR97
	MYADM
	NRXN1
	ZNF784
	FIZ1
	ZNF771
	PSTK
	ZNF48
	TMEM86B
	SEPTIN1
	MCFD2
	ARHGAP45
	ZNF571
	NRIP1
	FUT7
	MB21D2
	SSTR2
	ZFP3
	GCHFR
	MAP3K15
	SSR4
	D2HGDH
	CMTR2
	FAM83H
	GPR62
	PITPNB
	GPR137C
	OR56B1
	RPH3AL
	OR52N4
	F2R
	SLC25A41
	FRAT2
	HEPHL1
	LRRC75A
	DDX60L
	SYNE4
	WASHC1
	RAP2B
	ACBD4
	FDCSP
	SLC35C1
	SLC2A4
	CLDN7
	RTKN2
	GET1
	SHISAL2A
	ARL6IP4
	EXT1
	NLRP10
	YBEY
	TRAPPC6B
	LHFPL1
	FAM104B
	LIMK2
	ADI1
	SPNS3
	EPHB3
	ACTL10
	HS3ST4
	TSPAN10
	OR2V2
	KCNB2
	BRICD5
	TSKU
	ANXA2
	PAPPA
	C1orf116
	C16orf72
	GLUD2
	SLC25A10
	WBP2NL
	IGSF5
	ARHGEF37
	RIPPLY3
	SMDT1
	GDPGP1
	PLGLB1
	CCBE1
	EPHA10
	CCDC125
	CCDC159
	GRIN2A
	IZUMO1R
	SETD3
	MRPL54
	GPR1
[truncated: 421 more rows]
