# Supplementary material for: Coagulation factor II receptor-like 1 as a prognostic and immuno-modulatory factor in head and neck squamous cell carcinoma
Source: PeerJ. 2026 Mar 18;14:e20970. doi: 10.7717/peerj.20970 (PMC13005615; doi:10.7717/peerj.20970)
Supplement: Supplemental Information 5 [file peerj-14-20970-s005.zip]

Archive with 243 entries (155 files):
- Table1.docx
- Table2.docx
- Figure 1/
- Figure 1/A/
- Figure 1/A/F2RL1-Comparison of subgroups (pan-cancer)/
- Figure 1/A/F2RL1-Comparison of subgroups (pan-cancer)/output/
- Figure 1/A/F2RL1-Comparison of subgroups (pan-cancer)/output/Group comparison.pdf
- Figure 1/A/F2RL1-Comparison of subgroups (pan-cancer)/output/Group comparison.png
- Figure 1/A/F2RL1-Comparison of subgroups (pan-cancer)/reports.html
- Figure 1/A/F2RL1-Comparison of subgroups (pan-cancer).png
- Figure 1/B-D/
- Figure 1/B-D/GSE55547.tiff
- Figure 1/B-D/GSE55547.xlsx
- Figure 1/B-D/GSE55548.tiff
- Figure 1/B-D/GSE55548.xlsx
- Figure 1/B-D/GSE9844.tiff
- Figure 1/B-D/GSE9844.xlsx
- Figure 1/E/
- Figure 1/E/Unpaired samples plot expression differences/
- Figure 1/E/Unpaired samples plot expression differences/output/
- Figure 1/E/Unpaired samples plot expression differences/output/Unpaired sample.png
- Figure 1/E/Unpaired samples plot expression differences/reports.html
- Figure 1/E/Unpaired samples plot expression differences.png
- Figure 1/F/
- Figure 1/F/Differences between paired samples/
- Figure 1/F/Differences between paired samples/output/
- Figure 1/F/Differences between paired samples/output/paired sample.pdf
- Figure 1/F/Differences between paired samples/output/paired sample.png
- Figure 1/F/Differences between paired samples/reports.html
- Figure 1/F/Differences between paired samples.png
- Figure 1/G/
- Figure 1/G/output/
- Figure 1/G/output/qPCR.png
- Figure 1/G/qPCR.png
- Figure 1/G/qPCR.xlsx
- Figure 1/G/reports.html
- Figure 1/H-L/
- Figure 1/H-L/name.docx
- Figure 1/H-L/pic/
- Figure 1/H-L/pic/(T-51000) Squamous cell carcinoma, NOS (M-80703)0_已压缩.png
- Figure 1/H-L/pic/(T-51000) Squamous cell carcinoma, NOS (M-80703)1_已压缩.png
- Figure 1/H-L/pic/(T-51000) Squamous cell carcinoma, NOS (M-80703)2_已压缩.png
- Figure 1/H-L/pic/(T-51000) Squamous cell carcinoma, NOS (M-80703)_已压缩.png
- Figure 1/H-L/pic/(T-55100) Adenocarcinoma, NOS (M-81403)1_已压缩.png
- Figure 1/H-L/pic/(T-55100) Adenocarcinoma, NOS (M-81403)_已压缩.png
- Figure 1/H-L/pic/(T-55100)Adenocarcinoma, NOS (M-81403)1_已压缩.png
- Figure 1/H-L/pic/Head-Neck (T-Y0000) (T-Y0000)Salivary gland (T-55100)_已压缩.png
- Figure 1/H-L/pic/NOS (M-80703)1_已压缩.png
- Figure 1/H-L/pic/Skeletal muscle Squamous cell carcinoma, NOSM-80703_已压缩.png
- Figure 1/H-L/pic/Squamous cell carcinoma, metastatic, NOS (M-80706)1_已压缩.png
- Figure 1/H-L/pic/Squamous cell carcinoma, metastatic, NOS (M-80706)_已压缩.png
- Figure 1/H-L/pic/Squamous cell carcinoma, NOS (M-80703)_已压缩.png
- Figure 1/M/
- Figure 1/M/F2RL1.png
- Figure 1/M/GAPDH.png
- Figure 1/M/WB/
- Figure 1/M/WB/1.png
- Figure 1/M/WB/1.tif
- Figure 1/M/wb.jpg
- Figure 2/
- Figure 2/A/
- Figure 2/A/Clinical significance (Gender)/
- Figure 2/A/Clinical significance (Gender)/output/
- Figure 2/A/Clinical significance (Gender)/output/Gender.pdf
- Figure 2/A/Clinical significance (Gender)/reports.html
- Figure 2/B/
- Figure 2/B/Clinical significance(Race)/
- Figure 2/B/Clinical significance(Race)/output/
- Figure 2/B/Clinical significance(Race)/output/Race.pdf
- Figure 2/B/Clinical significance(Race)/reports.html
- Figure 2/C/
- Figure 2/C/Clinical significance(Histologic_grade)/
- Figure 2/C/Clinical significance(Histologic_grade)/output/
- Figure 2/C/Clinical significance(Histologic_grade)/output/Histologic grade.pdf
- Figure 2/C/Clinical significance(Histologic_grade)/reports.html
- Figure 2/D/
- Figure 2/D/Clinical significance(Radiation_therapy)/
- Figure 2/D/Clinical significance(Radiation_therapy)/output/
- Figure 2/D/Clinical significance(Radiation_therapy)/output/Radiation_therapy.png
- Figure 2/D/Clinical significance(Radiation_therapy)/reports.html
- Figure 2/E/
- Figure 2/E/Clinical significance(Lymphnode_neck_dissection)/
- Figure 2/E/Clinical significance(Lymphnode_neck_dissection)/output/
- Figure 2/E/Clinical significance(Lymphnode_neck_dissection)/output/Lymphnode_neck_dissection.pdf
- Figure 2/E/Clinical significance(Lymphnode_neck_dissection)/reports.html
- Figure 2/G-H/
- Figure 2/G-H/ROC-HNSC-F2RL1-XIANTAO/
- Figure 2/G-H/ROC-HNSC-F2RL1-XIANTAO/output/
- Figure 2/G-H/ROC-HNSC-F2RL1-XIANTAO/output/ROC-HNSC-F2RL1.pdf
- Figure 2/G-H/ROC-HNSC-F2RL1-XIANTAO/reports.html
- Figure 2/G-H/ROC-HNSC-F2RL1-XIANTAO-Histologic-G3+G4vsG1+G2/
- Figure 2/G-H/ROC-HNSC-F2RL1-XIANTAO-Histologic-G3+G4vsG1+G2/output/
- Figure 2/G-H/ROC-HNSC-F2RL1-XIANTAO-Histologic-G3+G4vsG1+G2/output/ROC-HNSC-F2RL1-XIANTAO-Histologic-G3+G4vsG1+G2.pdf
- Figure 2/G-H/ROC-HNSC-F2RL1-XIANTAO-Histologic-G3+G4vsG1+G2/reports.html
- Figure 2/G-H/ROC-HNSC-F2RL1-XIANTAO-Histologic-G3+G4vsG1+G2.tiff
- Figure 2/G-H/ROC-HNSC-F2RL1-XIANTAO.tiff
- Figure 2/I,F/
- Figure 2/I,F/calibration curve/
- Figure 2/I,F/calibration curve/output/
- Figure 2/I,F/calibration curve/output/calibration curve.pdf
- Figure 2/I,F/calibration curve/reports.html
- Figure 2/I,F/calibration curve.png
- Figure 2/I,F/F2RL1-HNSC-Nomograms/
- Figure 2/I,F/F2RL1-HNSC-Nomograms/output/
- Figure 2/I,F/F2RL1-HNSC-Nomograms/output/F2RL1-HNSC-Nomograms.pdf
- Figure 2/I,F/F2RL1-HNSC-Nomograms/output/Riskscore.xlsx
- Figure 2/I,F/F2RL1-HNSC-Nomograms/reports.html
- Figure 2/I,F/F2RL1-HNSC-Nomograms.png
- Figure 2/J-K/
- Figure 2/J-K/KM-NHSC-DSS-F2RL1-XIANTAO/
- Figure 2/J-K/KM-NHSC-DSS-F2RL1-XIANTAO/output/
- Figure 2/J-K/KM-NHSC-DSS-F2RL1-XIANTAO/output/dates.xlsx
- Figure 2/J-K/KM-NHSC-DSS-F2RL1-XIANTAO/output/KM-NHSC-DSS-F2RL1-XIANTAO.png
- Figure 2/J-K/KM-NHSC-DSS-F2RL1-XIANTAO/reports.html
- Figure 2/J-K/KM-NHSC-DSS-F2RL1-XIANTAO.png
- Figure 2/J-K/KM-NHSC-OS-F2RL1-XIANTAO.tiff
- Figure 2/J-K/NHSC-OS-F2RL1-XIANTAO/
- Figure 2/J-K/NHSC-OS-F2RL1-XIANTAO/output/
- Figure 2/J-K/NHSC-OS-F2RL1-XIANTAO/output/KM-NHSC-OS-F2RL1-XIANTAO.png
- Figure 2/J-K/NHSC-OS-F2RL1-XIANTAO/reports.html
- Figure 3/
- Figure 3/A/
- Figure 3/A/DEmRNA+F2RL1 Correlated Gene+Imm Gene(U).xlsx
- Figure 3/A/Single gene correlation+differential.tiff
- Figure 3/B/
- Figure 3/B/DEmRNA+F2RL1 Correlated Gene+Imm Gene(U).tiff
- Figure 3/B/Intersection (symbol ∪).xlsx
- Figure 3/C/
- Figure 3/C/PPI-30-0.15.tsv
- Figure 3/D/
- Figure 3/D/MCC_top10_with_neighbors_and_expanded.png
- Figure 3/D/PPI-30-0.15.cys
- Figure 3/D/PPI-30-0.15.tsv
- Figure 3/E/
- Figure 3/E/F2RL1-HUB-Chord diagram/
- Figure 3/E/F2RL1-HUB-Chord diagram/output/
- Figure 3/E/F2RL1-HUB-Chord diagram/output/F2RL1-HUB-Chord diagram.pdf
- Figure 3/E/F2RL1-HUB-Chord diagram/output/F2RL1-HUB-Chord diagram.png
- Figure 3/E/F2RL1-HUB-Chord diagram/reports.html
- Figure 3/E/F2RL1-HUB-Chord diagram.png
- Figure 3/F/
- Figure 3/F/HUB Unpaired Sample.tiff
- Figure 4/
- Figure 4/A/
- Figure 4/A/+-top15.xlsx
- Figure 4/A/DEmRNA+F2RL1 Correlated Gene.tiff
- Figure 4/B/
- Figure 4/B/GOKEGG.png
- Figure 4/B/Immunity-GOKEGG-Result.xlsx
- Figure 4/C,D/
- Figure 4/C,D/GSEA (1).xlsx
- Figure 4/C,D/GSEA+5.tiff
- Figure 4/C,D/GSEA-5.tiff
- Figure 4/E/
- Figure 4/E/F2RL1-GOKEGG-result2.xlsx
- Figure 4/E/GOKEGG Bubble Chart.png
- Figure 5/
- Figure 5/A/
- Figure 5/A/Immune Infiltration - Subgroup Comparison/
- Figure 5/A/Immune Infiltration - Subgroup Comparison/output/
- Figure 5/A/Immune Infiltration - Subgroup Comparison/output/Group comparison.png
- Figure 5/A/Immune Infiltration - Subgroup Comparison/reports.html
- Figure 5/A/Immune Infiltration - Subgroup Comparison.png
- Figure 5/B/
- Figure 5/B/Immune cell and gene correlation.tiff
- Figure 5/C/
- Figure 5/C/F2RL1-HNSE-Immune Infiltration - Lollipop Chart/
- Figure 5/C/F2RL1-HNSE-Immune Infiltration - Lollipop Chart/output/
- Figure 5/C/F2RL1-HNSE-Immune Infiltration - Lollipop Chart/output/pic.pdf
- Figure 5/C/F2RL1-HNSE-Immune Infiltration - Lollipop Chart/output/pic.png
- Figure 5/C/F2RL1-HNSE-Immune Infiltration - Lollipop Chart/reports.html
- Figure 5/C/F2RL1-HNSE-Immune Infiltration - Lollipop Chart.png
- Figure 5/D-G/
- Figure 5/D-G/B-cell.zip
- Figure 5/D-G/Eosin.zip
- Figure 5/D-G/pDC (3).zip
- Figure 5/D-G/pic.png
- Figure 5/D-G/Tgd (3).zip
- Figure 5/H-K/
- Figure 5/H-K/F2RL1-HNSE-B-cells-enriched.pdf
- Figure 5/H-K/F2RL1-HNSE-Eosinophils-decreased.pdf
- Figure 5/H-K/F2RL1-HNSE-Eosinophils-enriched.pdf
- Figure 5/H-K/F2RL1-HNSE-Natural killer T-cells-decreased.pdf
- Figure 5/L/
- Figure 5/L/output/
- Figure 5/L/output/Unpaired sample.png
- Figure 5/L/reports.html
- Figure 5/M-O/
- Figure 5/M-O/CD274.zip
- Figure 5/M-O/CTLA4.zip
- Figure 5/M-O/PDCD1.zip
- Figure 6/
- Figure 6/A/
- Figure 6/A/heatmap.png
- Figure 6/B/
- Figure 6/B/E.png
- Figure 6/C/
- Figure 6/C/F2RL1-Mutation.png
- Figure 6/D-L/
- Figure 6/D-L/others/
- Figure 6/D-L/others/survplot (3).png
- Figure 6/D-L/others/survplot (4).png
- Figure 6/D-L/others/survplot (6).png
- Figure 6/D-L/others/survplot (7).png
- Figure 6/D-L/others/survplot (8).png
- Figure 6/D-L/survplot (1).png
- Figure 6/D-L/survplot (2).png
- Figure 6/D-L/survplot (5).png
- Figure 6/D-L/survplot.png
- Figure 7/
- Figure 7/A/
- Figure 7/A/m6a.tiff
- Figure 7/B-M/
- Figure 7/B-M/no-Significance/
- Figure 7/B-M/no-Significance/ALKBH5.tiff
- Figure 7/B-M/no-Significance/HNRNPA2B1.tiff
- Figure 7/B-M/no-Significance/METTL14.tiff
- Figure 7/B-M/no-Significance/RBM15.tiff
- Figure 7/B-M/no-Significance/RBMX.tiff
- Figure 7/B-M/no-Significance/YTHDC1.tiff
- Figure 7/B-M/Significance/
- Figure 7/B-M/Significance/HNRNPC.tiff
- Figure 7/B-M/Significance/IGF2BP1.tiff
- Figure 7/B-M/Significance/IGF2BP3.tiff
- Figure 7/B-M/Significance/METTL3.tiff
- Figure 7/B-M/Significance/RBM15B.tiff
- Figure 7/B-M/Significance/R》0.3/
- Figure 7/B-M/Significance/R》0.3/FTO.tiff
- Figure 7/B-M/Significance/R》0.3/IGF2BP2.tiff
- Figure 7/B-M/Significance/R》0.3/VIRMA.tiff
- Figure 7/B-M/Significance/R》0.3/YTHDF1.tiff
- Figure 7/B-M/Significance/R》0.3/YTHDF3.tiff
- Figure 7/B-M/Significance/R》0.3/ZC3H13.tiff
- Figure 7/B-M/Significance/WTAP.tiff
- Figure 7/B-M/Significance/YTHDC2.tiff
- Figure 7/B-M/Significance/YTHDF2.tiff
- Figure 7/N-S/
- Figure 7/N-S/032005_480800_664186e575611_FTO.pdf
- Figure 7/N-S/032114_640700_6641872a9c6ef_HNRNPC.pdf
- Figure 7/N-S/032148_710800_6641874cad8a5_IGF2BP1.pdf
- Figure 7/N-S/032223_250200_6641876f3d150_IGF2BP2.pdf
- Figure 7/N-S/032319_693600_664187a7a9565_IGF2BP3.pdf
- Figure 7/N-S/032533_078800_6641882d13404_YTHDC2.pdf
