# Supplementary material for: Coagulation factor II receptor-like 1 as a prognostic and immuno-modulatory factor in head and neck squamous cell carcinoma
Source: PeerJ. 2026 Mar 18;14:e20970. doi: 10.7717/peerj.20970 (PMC13005615; doi:10.7717/peerj.20970)
Supplement: Supplemental Information 5 [file peerj-14-20970-s005.zip › Figure 1/B-D/GSE55547.xlsx]

## Sheet: Sheet1
gene	logFC	padj
MMP1	8.34262	9.7135e-08
MMP3	8.04025	1.19635e-06
TMPRSS11B	-7.52879	0.00121515
IL11	7.50752	2.99932e-07
CRNN	-7.00732	0.0024084
MMP10	6.84993	6.75056e-05
MUC21	-6.77501	0.000865316
MMP13	6.69617	0.00113841
SPOCD1	6.56521	4.53143e-07
PTHLH	6.15999	1.89994e-05
KRT4	-6.14839	0.00429083
MAL	-6.12844	0.000577398
FLJ13744	6.10436	0.00230565
SPINK6	6.07133	0.00317539
SPP1	6.01916	2.02647e-06
HOXC13	5.82873	5.6054e-08
INHBA	5.74825	2.64062e-05
AMY1C	-5.56717	1.86369e-07
PSPHP1	5.48407	0.0312767
CRISP2	-5.39777	5.00159e-05
CA9	5.32824	0.000790932
ANXA9	-5.30107	0.000303603
C14orf34	5.29344	0.000262552
CLDN10	-5.19376	0.00363541
IL24	5.1407	0.00117136
CALB1	5.08466	0.0134062
COL1A1	5.07052	1.90837e-05
FAM3B	-5.03398	0.00067544
LOC100128977	-5.03363	0.0059387
MMP12	5.00833	0.00232645
XLOC_002603	4.91714	0.0178462
XLOC_011012	-4.88781	1.08434e-05
TMPRSS11A	-4.87028	0.00472266
XLOC_l2_006021	4.86737	2.47912e-07
PPAPDC1A	4.81775	0.000193869
MAGEA6	4.81096	0.0632941
LOC100507221	-4.79421	0.000230025
SPRR2G	4.75869	0.0209306
CDSN	4.70584	0.0199714
KRT78	-4.70351	0.000513348
LOC100506027	4.68694	2.15178e-05
POSTN	4.63245	0.000771479
PADI1	-4.6232	0.00158242
S100A7A	4.54537	0.00462938
XLOC_007734	-4.53692	0.00241022
KRT1	4.53214	0.0171356
SCG5	4.5044	4.90241e-06
C11orf92	-4.47574	0.00457132
LTF	-4.47397	0.0241783
LOC100128590	-4.45252	2.76875e-06
CLCA4	-4.44694	0.00623158
TM4SF19	4.42722	9.99267e-05
XLOC_000587	4.3984	5.05017e-06
XLOC_008711	4.38045	0.000534252
FAM3D	-4.37974	0.00747733
MAGEA2B	4.37592	0.0782432
XLOC_006200	4.37378	0.00544455
KRT13	-4.36226	0.0136612
CLDN3	-4.35439	0.00857607
CCL11	4.33894	0.00017002
KRT19	-4.33645	0.10638
TSPAN8	-4.30657	0.00117758
XLOC_003167	-4.29983	0.000390829
STATH	-4.29923	0.020504
ALDH1L1	-4.28024	0.00164201
SPRR4	4.27908	0.00694436
SOX11	4.26647	0.00072195
RGS13	-4.26426	0.000276879
LYPD2	-4.23505	0.00686414
NEFM	4.2296	0.0198295
KRT16	4.22755	0.00123455
KRT17	4.22724	1.30965e-07
NEFL	4.22552	0.000975038
LOC100507228	-4.20965	0.0010538
SERPINE1	4.20599	1.13078e-05
BNC1	4.19008	1.23538e-06
CCL21	-4.18234	0.00470126
LHX1	4.1819	0.00708118
PSCA	-4.17981	0.00366694
IRX4	4.179	0.00107656
SLC47A2	4.16494	0.0021275
PLAC8	-4.15568	7.33652e-05
UCN2	4.14449	5.35043e-05
ART4	-4.14182	0.00173141
CSF2	4.1403	0.000980022
XLOC_l2_015752	4.10226	0.00385798
KRTDAP	4.0951	0.0231735
TNFAIP6	4.08108	1.32241e-05
SNX31	-4.07096	0.00649065
SPINK5	-4.06724	0.00432433
KRT24	-4.06475	0.0352455
HSPB3	4.06361	0.0182528
LAMC2	4.03318	0.00095074
COL8A1	4.02262	0.000208409
C21orf15	-4.00224	0.00330234
PTGS2	3.99916	5.933e-05
MYOC	-3.99577	0.000334447
COL6A3	3.98709	0.000165591
F2RL2	3.97902	0.000231059
HLF	-3.97777	0.00295009
XLOC_l2_003881	-3.95634	0.00315031
PCSK1	3.95463	0.000130177
BMP8A	3.94155	1.70697e-05
KRT19P2	-3.92833	0.0929462
XLOC_006019	3.91893	0.0237725
SEMA3C	3.91529	0.000101922
SOST	3.89794	0.00393888
EN1	3.88552	0.000293158
ANKRD20A9P	-3.8735	0.00188297
TJP3	-3.85828	0.000990269
RGS20	3.85663	8.05715e-05
ADAMTS4	3.84867	0.000130253
IL8	3.83647	0.00251029
ATP12A	-3.82809	0.0072344
XLOC_012848	3.82638	0.00639248
FN1	3.82438	0.00236876
HCG22	-3.81582	0.00306676
PP14571	-3.81431	0.0047469
XLOC_004201	3.80652	0.00391599
PLAU	3.79657	2.50896e-06
PCSK9	3.79584	0.00398755
XLOC_l2_011146	-3.78077	0.0227384
CYP2E1	-3.77664	8.89725e-05
KRT14	3.77625	1.91319e-06
GSTA5	-3.76806	0.0836978
TGM3	-3.76395	0.0397092
HOXC8	3.76078	0.000730884
PIP	-3.75155	0.0468789
MUCL1	3.7388	0.0362402
PAX1	-3.72941	0.0900603
LOC100287221	3.72784	0.000808137
CARD18	3.72613	0.0364836
PI16	-3.72554	0.00483812
CEACAM5	-3.7135	0.0495316
GDF10	-3.7128	0.00117465
XLOC_l2_007424	-3.69875	0.0251496
TUBB3	3.69724	4.30675e-05
MAGEA12	3.6926	0.0743886
FMO2	-3.69251	0.0232322
PEG3	-3.67122	9.82842e-07
LOC100506895	3.66602	0.000118835
LHX2	3.65246	0.00804242
SP5	-3.64704	0.00966396
ANGPTL1	-3.64406	0.00310665
AGR3	-3.6417	0.0276897
APCDD1L	3.63716	0.00528638
MFAP2	3.63356	9.25025e-05
TMPRSS11BNL	-3.63051	0.0185721
MMP11	3.62231	0.00352623
MAGEA4	3.61863	0.0468406
MIR31HG	3.61526	0.0197047
TNFRSF12A	3.61254	0.00432923
FAP	3.60114	8.15892e-05
RHCG	-3.58869	0.011424
PTGDS	-3.58843	0.000554797
NRG2	-3.58818	4.01745e-05
GNGT1	3.58319	0.0031484
CCL7	3.57354	0.000529424
LRMP	-3.56707	0.000123377
C21orf81	-3.5571	0.000783993
AKR1C1	3.55539	0.0243992
FOSL1	3.54869	4.05305e-06
ITGB6	3.54684	0.000183493
MYRIP	-3.54131	0.000145969
KRT16P2	3.53418	0.000105179
MSMB	-3.53274	0.0470347
PLAC1	3.51937	0.0617559
SHISA3	-3.51907	0.000588676
ATP6V0A4	-3.51265	0.00803547
DLX2	3.51253	0.000689468
KRT42P	3.49027	0.00228007
LOC100505787	3.48164	0.000415479
TDO2	3.48071	0.00475318
GRP	3.47265	0.00954122
C9orf152	-3.46602	0.0128693
HOXC9	3.46576	0.0318491
GPR158	3.4645	0.0111193
XLOC_004031	3.46293	0.0477535
XKR4	-3.45393	5.70166e-06
LOC100507127	3.44449	0.0029983
WNT2	3.44039	0.000768275
PRSS27	-3.43754	0.00313858
COL4A1	3.43465	1.68114e-07
COL5A2	3.43434	0.000314968
CCL19	-3.43411	0.0226061
KRT75	3.43194	0.0021075
ADH1A	-3.4298	0.00506424
CRYM	-3.42926	0.00292659
MMRN1	-3.42651	0.00796812
GCNT3	-3.42636	0.00365758
SNAR-G1	3.41352	0.022383
FBN2	3.40823	0.000320448
RERGL	-3.40798	0.000323426
WDR66	3.4033	0.00504505
GABRP	-3.40187	0.0037291
CCL14	-3.3983	0.000332564
STC2	3.39084	2.89199e-05
CXCL3	3.38975	0.000319482
XLOC_l2_013301	-3.38748	0.00102
FCAMR	-3.38744	0.0286329
HOXD13	3.38001	0.0461796
PRR15L	-3.37405	0.0134586
XLOC_010146	3.36697	0.0355045
DEFB103B	3.35604	0.0794352
LOC100507033	3.35595	0.00568087
Q9RWL9	3.35563	0.000398143
SPANXA1	3.35051	0.0762324
CD1C	-3.35001	0.00166672
IGFL3	3.34455	0.0498536
OXGR1	-3.34089	0.00211924
COL7A1	3.33869	5.03636e-05
PXDN	3.33446	0.000280762
XLOC_001871	-3.33229	0.000479164
XLOC_014115	-3.32513	0.00198976
FCRL4	-3.31966	0.0105033
TREM2	3.31788	0.000571694
CD79B	-3.31042	0.0083472
PPEF1	3.30483	0.00536153
FUT7	-3.30096	0.00299388
COL10A1	3.29668	0.00493658
SPRR3	-3.2953	0.0812139
ODZ2	3.29414	0.000588024
CLU	-3.28872	0.00196385
PRR9	3.28673	0.0436076
KRT6B	3.27414	0.000393818
CAPN6	-3.26841	0.0137817
BCAS1	-3.26552	0.00325597
Q8ZSP1	-3.26302	0.00256549
HOXD11	3.26271	0.00448865
ZNF114	3.25185	0.0199056
NOX4	3.22532	0.000138396
CNR1	-3.22451	0.0062522
SFTA2	-3.21039	0.00475257
PI15	3.20912	0.00215945
SPOCK1	3.20609	0.00316148
CD22	-3.20442	0.0322436
MS4A1	-3.20238	0.0724031
TNFRSF17	-3.20217	0.0192352
APLN	3.19422	0.000130374
CR2	-3.19145	0.0369485
OCA2	-3.1841	0.0106015
XLOC_005940	-3.17739	0.00311356
SLC16A1	3.17149	9.62142e-06
FPR2	3.16349	0.00222658
SPANXB2	3.15342	0.0655748
WFDC12	3.15043	0.0157037
SULF1	3.15003	0.000489385
XLOC_012237	-3.14617	0.00367144
XLOC_004408	-3.14505	0.00521663
TMEM158	3.14422	6.42653e-05
XLOC_006277	-3.14177	4.41393e-05
HPGD	-3.13692	0.000509668
TLR10	-3.13488	0.0299749
CRISP3	-3.11996	0.000438303
CAPN14	-3.11879	0.00117915
AQP9	3.11645	0.00120146
DSG1	3.11579	0.0406465
C2orf54	-3.11468	0.00714404
RTP3	3.11287	0.0426065
DNAPTP3	3.1128	0.000244735
HOXD10	3.11243	0.00445764
COL3A1	3.10858	0.00062173
LOC100506303	3.09503	0.000659169
C2orf40	-3.09465	0.0298078
TRIML2	3.09336	0.0418558
ARSI	3.08417	0.0025122
LOC100131662	-3.07548	0.000383976
AFF3	-3.06818	0.00721376
FMO9P	-3.06094	0.00315303
IL20	3.06008	0.00665631
PLA2G4D	3.05885	0.0346874
PIGR	-3.05712	0.168501
SCEL	-3.05154	0.00922305
C19orf59	3.03998	0.00106674
SERPINB11	-3.03841	0.030822
HTRA3	3.0315	0.00556653
SLC13A4	-3.0304	0.00713295
QRFPR	3.02513	0.119833
HOXC6	3.02457	0.00838783
XLOC_014418	3.01695	0.00598283
XLOC_l2_005428	3.01327	0.000651544
LOC100129480	-3.00942	0.00589739
LOC100653147	3.0049	0.00242893
OLR1	2.99787	0.0070243
NRG1	2.994	0.0092385
FCRL2	-2.98444	0.0106896
C4orf19	-2.98125	0.0066753
DMRTC1	-2.97863	0.00807931
S100A7	2.97827	0.049454
BANK1	-2.9777	0.0455724
XLOC_007123	2.97729	0.0450387
C5AR1	2.97579	0.000119445
TMPRSS11E	-2.97443	0.0484601
PDE6A	-2.96689	0.00107868
TF	-2.96595	0.0296823
C4orf7	-2.96379	0.283284
RSPO1	-2.95961	8.58017e-05
LOC100507759	-2.95787	0.028557
GPR18	-2.95572	0.0570463
SERPINA5	-2.95554	8.3022e-07
XLOC_002696	-2.95309	0.0276023
NOVA1	-2.94859	0.00048328
ASPA	-2.94618	0.000567392
GPR64	-2.94293	0.0146945
PLEK2	2.93901	0.00021409
KRT16P3	2.93769	0.00499728
DLX4	2.93754	0.000398882
TCL1A	-2.93634	0.104202
PRB4	-2.93168	0.0413613
TNC	2.93	0.000282984
SNX22	-2.92174	0.0267117
NR3C2	-2.92171	0.000298315
ZNF540	-2.92142	0.000947124
ASPG	-2.91909	0.00757187
XLOC_002172	2.91686	0.0042437
AICDA	-2.91664	0.0268376
CD19	-2.91583	0.0571355
LRRC15	2.9136	0.0449655
TNNT1	2.90473	0.0246199
FUT5	-2.90256	0.00200411
VCAN	2.9012	0.00145212
XLOC_001228	2.89367	0.000581277
FNDC1	2.89352	0.00230968
SCIN	-2.89169	0.00423218
HS3ST6	-2.89018	0.0252071
UGT2B7	-2.88528	0.000137321
IFNE	2.87616	0.0116656
LOC100216001	2.86701	0.00161201
GDPD3	-2.86575	0.00929813
XLOC_001546	2.86412	0.0159301
GPR110	-2.86153	0.00227986
LOC401317	2.85738	0.000319865
MYZAP	-2.85511	0.00120648
GPX2	2.84514	0.117005
PLA2G2A	-2.84475	0.07831
GBA3	-2.84465	5.17841e-05
PPBP	2.84177	0.0225428
P2RY12	-2.84017	0.00459387
FLJ20444	-2.83859	0.0777907
CXCL11	2.83844	0.100113
PPP1R9A	-2.82813	0.00417477
LPAR3	2.82663	0.000311246
VGF	2.82525	0.00346305
FLRT3	2.81949	0.0154162
SIDT1	-2.81796	0.00544122
B4GALNT1	2.8155	0.00214724
SH3BGRL2	-2.81545	0.00506487
RORC	-2.81461	0.00235954
ZIC5	2.81366	0.0272827
KCND2	2.81011	0.00133784
GAPT	-2.80933	0.00567947
XLOC_004643	-2.80682	0.00238681
ELF5	-2.80679	0.019798
FAM107A	-2.80426	0.00335805
SLC7A4	-2.80205	0.0183774
FCRLA	-2.80168	0.0192454
CCNA1	2.79947	0.0471625
IQCJ-SCHIP1	2.79819	1.02841e-06
SLITRK5	-2.79315	3.21531e-05
SCGB1A1	-2.78732	0.0111926
COL17A1	2.78642	0.000347154
HOXB9	2.78629	0.0155611
ZG16B	-2.78567	0.0302481
GRIN2D	2.77657	0.0168249
ITGA3	2.776	9.65334e-05
SCHIP1	2.77542	3.33085e-08
PPP1R1B	-2.77298	0.0149076
IL33	-2.7721	0.0273524
XLOC_009301	-2.76742	2.79417e-05
ANKRD20A5P	-2.76424	0.0046985
LOC100507616	-2.76264	0.0419696
MYO1B	2.75976	0.000168892
XLOC_011548	2.75907	0.0544217
LOX	2.75786	0.001206
CYP4F35P	-2.7576	0.00506982
CCDC160	-2.75304	0.000534221
NTRK3	-2.7517	7.38344e-05
DTX1	-2.74877	0.00711262
DNAH17	2.7471	0.0631174
PDPN	2.74669	0.000138429
RIC3	-2.74559	0.000293606
LOC344887	2.74153	0.0562794
MSLN	-2.73809	0.0187169
RNF217	2.7374	6.33674e-05
KEL	-2.73574	0.00128159
ASB4	-2.73564	0.0173602
CYP27C1	2.72999	0.00864171
RBP5	-2.72941	0.00978713
STAC	2.72599	0.00452754
PLA2G7	2.72379	0.00732685
LOC440335	-2.72205	0.0840063
KRT26	-2.72047	0.00392141
TNXB	-2.71985	1.87291e-05
UPK1B	-2.71668	0.18516
LAMB3	2.7157	0.000134348
LOC283485	-2.71155	0.0207218
XLOC_l2_002963	-2.71145	0.0453726
XLOC_000778	2.71023	0.00290381
PCDH7	2.70996	0.000991207
POTEE	2.70982	0.0531908
SNAR-F	2.70732	0.0454243
MGC4294	2.70451	0.00384895
LCE3D	2.70385	0.136748
COL4A5	2.70384	0.00131351
XLOC_004772	2.70221	0.0377702
BLK	-2.70035	0.0643307
CYP2F1	-2.69904	0.0298725
NXPH4	2.69422	0.0167679
UGT2B11	-2.69362	3.12297e-05
STAP1	-2.68741	0.0240586
SNAI2	2.68691	7.34616e-05
TFF3	-2.68565	0.0650363
PLEKHB1	-2.68094	0.000321439
IL36A	-2.67665	0.0516769
XLOC_l2_004317	-2.66817	0.00780268
TMC7	2.66757	0.000407707
PRSS2	-2.66374	0.0131897
MEOX2	-2.6626	0.00594185
SH2D1B	-2.66076	0.00516578
TTTY6	-2.66075	0.0104611
CXCL17	-2.66053	0.0872131
HAS1	2.65847	0.0267704
XLOC_005105	2.65687	1.40144e-05
CCDC60	-2.65471	0.00304854
LOXL2	2.6503	0.000942969
CILP	-2.64422	0.13234
TTLL9	-2.64371	0.0029983
SDS	2.64157	0.00126123
LEPREL1	2.63982	0.00291235
IRX2	2.63941	0.0307557
FTLP10	-2.63621	0.0121732
XLOC_007697	-2.63546	0.0453872
VPREB3	-2.63472	0.0438598
SORBS2	-2.63316	0.000840603
MAMDC2	-2.62948	0.00746066
XLOC_011038	-2.6285	0.0172758
PROCR	2.62781	0.000923062
LY6K	2.62662	0.00524345
SLC7A11	2.62658	0.0257754
PRSS3	-2.62584	0.0164462
CHST9	-2.6231	0.0345446
XLOC_008700	2.62202	0.00328684
CGNL1	-2.62024	0.00200173
SORCS1	-2.6189	0.000816719
PODNL1	2.61877	0.000946961
GLYATL1	-2.61745	0.000328579
LOC100506798	2.61484	0.00200838
XLOC_001146	-2.6144	0.0199186
ST6GALNAC1	-2.61231	0.0457946
POPDC3	2.61138	0.0117741
ENDOU	-2.61017	0.0483234
LOC100653149	2.6081	0.0045949
OGN	-2.60773	0.0137985
SCG2	2.60557	0.00359039
KRT222	-2.60532	0.00896738
FCGR3A	2.60378	0.0050923
GPM6A	-2.59933	4.62414e-09
CLGN	-2.59751	0.00794087
DHRS2	2.59511	0.0193774
CLEC3B	-2.59412	0.000138311
IGF2BP2	2.59346	0.000158451
SLCO1B3	2.59266	0.0452546
XLOC_003364	2.58885	0.0519972
PKHD1L1	-2.58824	6.18266e-06
OASL	2.58709	0.0134582
XLOC_008710	2.58656	0.0081943
OR13A1	-2.58272	0.000338322
COL5A3	2.57942	0.00139943
WISP1	2.57833	0.00158795
SERPINH1	2.57771	0.000215256
XLOC_012682	2.57513	0.0375727
CSF3	2.57426	0.0437384
SLC6A10P	2.57388	0.00179714
PROK2	2.56933	0.132761
XAGE1A	-2.56928	0.000348532
XLOC_009302	-2.56833	0.00394854
GREM2	-2.56648	0.0215925
CMA1	-2.56524	0.00335888
CXCL1	2.56472	0.000896571
PLEKHA6	-2.56453	0.00751488
PRELP	-2.56245	0.00010401
HAS2	2.56207	0.00524361
CYP4X1	-2.55977	0.0228617
CAMP	-2.54996	0.00459104
XLOC_007080	-2.54687	0.0164104
SCNN1B	-2.54518	0.0148406
MAGEA1	2.54452	0.139472
CDH3	2.54169	0.0110567
XLOC_003343	-2.53662	0.00319731
KREMEN2	2.53629	0.0252064
TP63	2.53381	0.000435988
TMEM100	-2.5291	0.00777782
LDLRAD2	-2.52612	0.00043452
TM7SF4	2.52553	0.016281
CCL3	2.52468	0.0172449
FCRL1	-2.52256	0.0635952
FAM153B	-2.52122	0.0177348
C19orf21	2.52104	0.0125284
ADH1C	-2.51822	0.0392397
XLOC_001876	-2.51548	0.000721154
KIAA0125	-2.5126	0.019676
LOC729468	-2.51244	0.00119616
FAIM2	-2.51237	1.2246e-05
NCCRP1	-2.51152	0.00561264
VSIG2	-2.51092	0.00272021
PRAME	2.51006	0.0712992
CD177	2.50909	0.0272574
FLJ45248	2.50697	0.00251364
C1QTNF6	2.50005	0.000713033
HAPLN1	2.49988	0.0301284
XLOC_007892	-2.49881	0.0711305
IGJ	-2.49681	0.0227238
MEX3A	2.49588	0.00233805
XLOC_l2_007274	-2.49499	0.000225715
CACNB4	-2.49415	0.00205792
PCDH17	2.48902	7.80302e-06
CREG2	2.48491	0.0150979
CTHRC1	2.48468	0.00464921
XLOC_008844	-2.48371	0.0433814
PLCXD3	-2.48205	6.73369e-05
HTR2B	-2.47818	0.0253564
LOC100288273	-2.47647	0.0602854
COL12A1	2.47595	0.000758417
AKR1C4	2.47428	0.0501882
Q93YZ4	-2.47187	0.000516643
XLOC_010803	-2.46988	0.00332681
CXCR7	2.46781	0.00213399
XLOC_l2_010064	-2.46677	0.0231362
ERBB4	-2.46392	0.00468809
AMPD3	2.46285	0.0033087
DLX5	2.46212	0.00191659
XLOC_l2_009979	2.45919	0.074397
SPIB	-2.45726	0.0638559
CD274	2.45643	0.0260009
ATP1A2	-2.44897	0.0931327
LYPD5	2.4479	0.00868315
TMEM26	2.44523	0.0017833
XLOC_l2_009441	2.44495	0.0166105
COL1A2	2.44489	0.00647789
KLB	-2.44318	0.000857711
SALL4	2.44259	0.0107896
FCER2	-2.44164	0.0298194
XLOC_012564	-2.43634	0.000658884
ESM1	2.43586	0.00356125
XLOC_l2_012791	-2.43578	0.000432101
ISG15	2.43539	0.0319667
FCER1A	-2.43457	0.0245814
AKR1B15	2.43417	0.0266177
XLOC_007531	2.43416	0.00050565
TMEM132C	-2.43243	0.000244601
SNAR-G2	2.43127	0.0617713
PTPRZ1	2.42873	0.00957556
CST1	2.42589	0.117983
GJA1	2.42582	0.000235604
HSD17B6	2.42531	0.00145432
UGT2B15	-2.42368	0.00105816
XLOC_004881	-2.42292	0.0142304
GUCY2C	-2.42239	0.0150588
FLJ33534	-2.41982	7.16699e-05
PLAUR	2.41767	0.000329068
SOX15	2.41715	0.00390459
CFHR4	2.41549	0.0460108
XLOC_l2_003391	-2.40971	0.0103786
XLOC_009782	2.40867	0.0887591
VPREB1	-2.40548	0.00713163
PROC	2.4052	0.00197092
C9orf30-TMEFF1	2.40495	1.24997e-05
XLOC_011550	2.40354	0.0874241
MFAP5	2.39996	0.0675991
FETUB	-2.39903	0.180275
XLOC_014073	-2.39871	0.00169436
CTSL2	2.39822	0.0166083
LOC284276	-2.39795	0.000472217
SNAR-H	2.39794	0.0591842
SCARA5	-2.39771	0.0281645
SUSD5	-2.39755	0.00460584
LOC100505473	-2.39557	0.00274448
P01115	2.39426	0.00765971
FMO3	-2.39352	0.0047886
KCNH8	-2.39084	0.0214196
ADH7	-2.38438	0.190924
NID2	2.38335	0.000358666
POU2AF1	-2.38288	0.0444741
MFSD4	-2.38233	0.0231677
COL22A1	2.38226	0.0784722
LPO	-2.38188	0.00384349
XLOC_007967	-2.38147	0.00291401
ANKRD30BP2	-2.37792	0.00238691
CFTR	-2.37315	0.0458853
ATP8B3	2.3725	0.00344635
ABCA3	-2.3699	0.00199588
ARSJ	2.36723	0.002292
FUT3	-2.3648	0.0221349
TSPAN10	2.36238	0.0209563
AKR1B10	2.36177	0.0393463
XLOC_011062	-2.36117	0.00333143
IL1B	2.35943	0.0255612
P2RY14	-2.35741	0.0111981
GSTA2	-2.35664	0.112933
CRIP3	-2.35646	0.021701
KLHL14	-2.35597	0.00223953
CBLN1	-2.35515	1.50609e-07
TMEM139	-2.35505	0.00180969
LOC349160	2.35492	0.112527
LOC100507055	-2.35316	0.0030167
MMP9	2.35213	0.0423342
FLJ43390	-2.35071	0.00242739
SFTA1P	2.34879	0.0257586
XLOC_l2_010908	-2.34588	0.0185697
CPLX3	-2.33981	7.79425e-05
CDO1	-2.3392	0.0650314
CEACAM1	-2.33682	0.0183492
NCF1	-2.33678	0.00303578
TNFRSF13B	-2.33622	0.00214355
DLX6	2.33602	0.0652643
PFN2	2.33557	0.00359832
ECM1	-2.33462	0.00239157
FA2H	-2.33443	0.0381209
PNOC	-2.3339	0.0515141
KLRB1	-2.33363	0.0698158
IGSF10	-2.33279	0.0322721
PLAT	2.33245	0.0222734
AQP5	-2.33084	0.00600275
SPNS2	-2.32399	0.00245713
TSHZ3	2.32393	0.00121884
XLOC_002569	2.32392	0.0658773
OR51E1	2.32116	0.00140033
KRT23	-2.3189	0.0484809
RLN2	-2.31758	0.0177912
LOC100129363	-2.31325	0.0125116
XLOC_005749	2.3113	0.0556852
CNTNAP2	2.30902	0.0830713
PSPH	2.30754	0.041385
XLOC_007377	-2.30744	0.00367238
XLOC_001969	-2.30744	0.0359188
XLOC_011672	2.30641	0.0254057
NEIL1	-2.30462	4.66158e-05
KRT6C	2.30447	0.0564181
CXCL2	2.3043	0.000620655
LOC100507210	-2.30376	0.034583
CCDC11	2.30311	0.0248742
CYP3A7	-2.30177	0.102326
XLOC_l2_015201	-2.30069	0.112688
BEX5	-2.30013	0.0097501
SLC16A10	2.29958	0.000448297
SPINK1	2.29955	0.0697757
UPK3B	-2.29798	0.00183241
XLOC_003146	2.29772	0.0114704
CCR8	2.29532	0.00134622
HOMER3	2.29447	0.000282753
LOC441601	-2.29123	0.00351845
RNASE10	2.29047	0.0394477
MRVI1-AS1	-2.28967	0.00271893
PPP1R14C	2.28879	0.000144896
NNMT	2.28852	0.0108195
KCNJ15	2.28734	0.00318989
XLOC_011331	2.28674	0.00139612
LILRA6	2.28639	0.00700427
CAV3	2.28365	0.0106713
XLOC_012694	-2.28274	0.0170167
NIPAL4	2.28193	0.00157755
LOC100505813	2.28086	3.07708e-05
DEPDC7	2.27994	0.000668758
LIPG	2.27974	0.0546125
SLC1A1	-2.27917	0.00238186
LOC100506013	2.27763	0.00704716
ASPRV1	2.27664	0.0997614
AADAC	-2.27231	0.148123
GUCY1A2	2.27199	0.00176772
C15orf33	2.27118	0.0192521
TIMD4	-2.27048	0.188631
NETO2	2.26765	0.000966221
LOC283663	-2.26645	0.0485091
PRICKLE4	-2.26637	0.000125532
DSC1	2.26552	0.116434
XLOC_012737	-2.26519	0.00351853
RPTN	-2.26424	0.214679
XLOC_000855	2.26158	0.0639641
SMR3A	-2.2578	0.0140131
XLOC_009837	-2.25443	0.00939632
FOXD1	2.25314	0.000275866
PRH2	-2.25222	0.0353706
MAGEA11	2.25214	0.216069
CNTN2	-2.25183	0.0261075
XLOC_008823	2.24834	0.126174
EDIL3	2.24781	0.00447615
FCRL5	-2.24705	0.112069
LOC731424	2.24615	0.0628149
FCGR1B	2.24396	0.0219483
UPK1A	-2.24307	0.071099
IRS1	2.24245	0.00117074
XLOC_003832	2.24222	0.0892396
SNAR-D	2.24189	0.0682453
FAM101A	2.24031	0.0316507
UNC13C	-2.23807	0.00154714
XLOC_009378	2.23722	0.00131032
XLOC_010117	-2.237	0.00315252
SPINK8	-2.23468	0.01963
SLC27A6	-2.23446	0.0458821
HTRA4	2.23379	0.0743248
XLOC_002073	-2.23335	0.000252719
SCGB2A1	-2.23117	0.0909829
MGAT3	-2.23092	0.0137697
ARTN	2.22994	0.000218255
ITGA6	2.22975	0.000138014
LOC728755	2.22859	0.0744397
ATP8A1	-2.22638	0.00863391
DPT	-2.22519	0.000715882
GRIK3	-2.22392	1.05177e-07
TPBG	2.2233	6.26716e-05
SLC7A8	2.22167	0.00372003
MURC	2.21993	0.0577906
XLOC_001851	2.2185	0.0982222
ATP2A3	-2.21759	0.00389367
XLOC_000456	-2.2163	0.0460492
THBS2	2.2155	0.0206932
RPRML	-2.21541	0.0074033
XLOC_l2_007731	-2.21537	0.111033
XLOC_l2_010141	2.21523	0.00852653
COL4A2	2.21512	6.69271e-05
PSORS1C1	2.21494	0.0141442
GCET2	-2.21437	0.0134701
FAM83B	2.21167	5.09636e-05
STON2	2.21161	0.00157075
XLOC_011755	-2.21081	0.00240498
ZMAT1	-2.21063	0.0226634
AKR1C3	2.20828	0.0744475
SFRP2	2.20599	0.108667
LOC651536	-2.20476	0.00397409
TPM1	2.20373	0.00223219
GGTA1P	-2.20331	0.0205636
SPAG16	-2.20143	0.0157363
IFI27	2.20125	0.00777452
LOC150622	-2.20045	4.37717e-05
TNS4	2.19805	0.000360256
CD276	2.19748	0.000116728
C10orf105	-2.197	0.00317006
XLOC_011769	2.19699	0.00427009
DARC	-2.19628	0.00967119
GREM1	2.19248	0.020223
TEAD4	2.19084	0.000146425
SLURP1	-2.19047	0.191174
BEND5	-2.18919	0.00488444
AJUBA	2.18882	0.000116626
IRF5	-2.18808	0.0279104
RNF152	2.18729	0.0108351
ADARB2	-2.18463	0.0191194
XLOC_009428	-2.18461	0.000823955
WNT7A	2.18454	0.00599465
SCN7A	-2.18305	2.77771e-07
XLOC_001353	-2.18227	0.0155705
SULT1E1	2.17786	0.0656443
SLC22A4	2.17728	0.00341558
HSPB8	-2.17724	0.0293742
KLF7	2.1772	0.00182885
PNCK	2.17709	0.0821252
KRT37	2.17464	0.0699726
C1orf130	-2.1734	0.0192966
CHI3L2	-2.17324	0.191795
XLOC_002749	-2.17301	0.0296049
XLOC_011284	-2.173	0.00831883
ADAMTS12	2.17234	0.00813294
CAV1	2.17199	0.00891049
SOX8	-2.17049	0.000124014
ENPP3	-2.17031	0.000541607
LOC100652774	-2.16903	0.017985
ZNF831	-2.1679	0.0578151
PDE6G	-2.1678	0.00488908
CEACAM6	-2.16682	0.123703
NELL1	-2.16563	0.0550755
PRSS45	-2.15649	0.0474434
THEM5	2.15636	0.219181
ZNF469	2.1546	0.00535338
C13orf16	2.15307	0.00248714
EYA2	-2.15272	0.0548578
FSTL3	2.15267	0.00460388
C12orf75	2.15045	0.00182485
XLOC_010889	2.15039	0.0837862
ICA1	-2.14969	2.16909e-05
XLOC_004929	2.14763	0.00596923
ANKRD1	2.14554	0.111242
MLLT11	2.14302	0.0162153
PLP1	-2.14052	0.0274374
CRISPLD2	2.14011	0.00334946
FRZB	-2.13964	0.00438894
SLC13A5	2.13931	0.244607
CRCT1	-2.13915	0.11927
MAN2A2	-2.13675	0.00248205
A2ML1	-2.13339	0.157369
MCF2L-AS1	-2.13305	0.0693809
B3GNT4	2.12952	0.00349442
XLOC_l2_010063	-2.12845	0.0212911
SLC2A1	2.12768	0.00651528
SNAR-B2	2.12751	0.0706041
LOC100130938	2.12733	0.00988824
XLOC_002962	2.1249	0.022063
IFI6	2.12389	0.0326421
ADAMTS14	2.12343	0.00537057
LOC100130458	-2.12264	0.0950518
GP2	-2.12162	0.00397458
XLOC_009788	2.12088	0.00561776
SOCS3	2.12006	1.58101e-05
OR2W5	-2.11983	0.0057733
CLIC3	-2.11947	0.0484623
LINC00402	-2.11814	0.0520341
LIFR	-2.11774	0.00892379
ABCA6	-2.117	0.000802772
RASSF8	2.11682	0.00145419
MUC15	-2.11669	0.046084
GNA14	-2.11662	0.00296765
SPIC	-2.11523	0.085275
ELAVL2	2.11464	0.0905535
FAM47E	-2.11257	0.0270878
LOC283404	2.11197	0.00853687
ADORA2B	2.11172	0.00110249
MT2A	2.11061	0.000489053
TCHH	2.10865	0.0978963
GDPD2	2.10856	0.141081
COL19A1	-2.10795	0.0337167
AJAP1	2.10772	0.0719345
FAM64A	2.10627	0.00399136
GPR4	2.10552	8.35515e-05
GAST	2.10546	0.0331772
XLOC_003834	2.10535	0.0217654
CCL8	2.10396	0.0968541
DFNA5	2.1026	0.000596203
XLOC_l2_002952	-2.10231	0.00126321
LOC100507492	-2.10223	0.055662
LOC284751	2.1012	0.000536045
ACSL6	-2.10112	0.0117433
SLC32A1	-2.09971	0.00281282
CXCL10	2.09743	0.160026
SYT7	2.09588	0.0133032
F2RL1	2.09368	0.000115088
FAAH2	-2.09365	0.0233091
XLOC_l2_007310	-2.09311	0.00299887
KCNA5	-2.09284	0.00275783
MMRN2	2.09128	0.00337161
RAB3B	2.09037	0.0142364
TCL6	-2.09015	0.00303625
ADRB1	-2.08929	0.00847239
LOC283483	-2.08866	0.00269332
STAG3	-2.08826	0.0476584
LINC00256B	2.08563	0.00591235
LOC100506689	-2.08492	0.0414587
XLOC_004797	-2.08465	0.00298959
NPTX2	2.08448	0.0568693
IBSP	2.0844	0.0188812
MGC16025	-2.08376	0.0688137
TRIM67	-2.08273	0.00523209
GBX2	2.08132	0.0417403
ADRA2A	-2.08121	0.0690069
SVIP	-2.07682	0.00834161
LOC100506718	2.07656	0.0414872
GAS2	-2.07607	0.0276663
SLC1A2	-2.07462	0.000378811
NDRG2	-2.07345	0.00332631
XLOC_l2_000033	-2.07269	0.000766069
METTL7A	-2.07109	0.0029096
XLOC_010607	2.06934	0.0118703
ADH1B	-2.06598	8.20573e-06
CADM3	-2.06343	0.0704602
XLOC_011305	-2.06331	0.0573317
GABRA3	-2.0619	0.0419232
C9orf30	2.06158	0.00030117
ANKRD35	-2.06155	0.00757977
XLOC_013832	2.06107	0.00625859
DMRTA1	-2.06106	0.0759367
CEACAM3	-2.06069	0.0427788
SCGB1D2	-2.05934	0.0489775
SLIT3	2.05873	0.0147239
TNIP3	2.05731	0.0437174
BMP3	-2.05701	0.0157742
OAS3	2.05662	0.0022424
LINC00293	-2.05563	0.0373935
ASTN1	-2.05292	0.00155038
XLOC_011346	-2.05282	0.0187659
SLC6A15	2.0528	0.170962
ACSM3	-2.05233	0.00764096
PPL	-2.05164	0.0140657
GPR114	-2.05153	0.0289269
FAM89A	2.0512	0.00109339
PNLIPRP3	2.0505	0.247787
CTSG	-2.04942	0.020109
XLOC_008000	-2.04845	0.0327707
PPP1R3C	-2.04804	0.0141425
CLDN8	-2.04773	0.012191
PITX2	2.0471	0.117542
MET	2.04681	0.00482285
BMP2	2.0467	0.0100258
LOC100506421	-2.04652	2.16e-05
HTR3B	-2.04563	0.00156762
PROP1	-2.04478	0.00231847
XLOC_003365	-2.04446	0.00435844
KIRREL	2.04411	0.000652288
DCBLD1	2.04332	0.00104151
LOC340340	2.04194	0.0535333
XLOC_005369	2.04123	0.00669951
COL13A1	2.04006	3.63805e-05
BEND4	-2.03991	0.111709
HEMK1	-2.03974	0.00182035
C7	-2.03951	0.000262967
ENPP5	-2.03945	0.034824
XLOC_000293	-2.03883	0.000451874
FCRL3	-2.03853	0.162532
EPPK1	2.03852	0.00319709
XLOC_000850	-2.0381	0.00119156
CAV2	2.03762	0.00200587
MUC20	-2.03687	0.0935704
SNORD1B	2.03672	0.0292832
CCDC165	2.03645	0.00211304
ATP6AP1L	2.03618	0.010501
CCL3L3	2.03522	0.0462683
CHRNA5	2.03212	0.00176646
PYGL	2.03102	0.00521111
XLOC_l2_007931	-2.02975	0.00103111
ATP13A4	-2.02971	0.0365775
MICALCL	2.02936	0.0208844
PPP2R2C	2.02889	0.0181595
BPIFB2	-2.02845	0.00457396
C14orf33	2.02812	0.00390722
DLX6-AS1	2.0263	0.0633495
KRT6A	2.02538	0.0374414
LYVE1	-2.02488	0.0112205
EFNB1	2.0238	0.000201997
CX3CR1	-2.02339	0.00270217
CLEC10A	-2.02247	0.00250575
ADH4	-2.02128	0.00925708
LOC100289026	-2.01955	0.001656
PKP1	2.0188	0.00681137
KRT34	2.01785	0.134997
BAI3	-2.01761	0.00721822
KCNAB1	-2.01699	0.000296624
XLOC_005542	-2.01621	0.00278443
CBFA2T3	-2.01533	0.00355207
C21orf88	-2.01471	0.00717928
SLC7A5	2.01459	0.000441254
IL12A	-2.01455	0.000277991
CD40LG	-2.01297	0.112167
SFRP4	2.01252	0.176913
XLOC_003919	-2.01182	0.00183889
PHYHD1	-2.00938	0.0455425
HORMAD1	2.0088	0.0943311
LOC100506779	-2.00869	0.0246013
C7orf46	-2.00728	0.000886153
KIAA0240	-2.00693	0.00581189
TTC26	2.00628	3.34142e-05
LOC100506003	-2.00625	0.0477797
ACCN1	-2.00621	0.00047188
TGFBI	2.00328	0.0108374
EPHX2	-2.00127	0.00260431
ASPN	2.00088	0.0234596
AFP	2.00045	0.0774113
SV2B	-1.99894	0.0250186
XLOC_003884	-1.9989	0.0201755
LOC100505719	-1.9984	7.31621e-05
HOXC10	1.99793	0.0313896
MFAP4	-1.99742	0.00380436
MB21D2	1.99527	0.000120938
SNORA12	-1.99508	0.00147369
SNTG2	-1.99488	0.0321031
NAMPT	1.99477	0.00220445
EMP1	-1.9944	0.00527483
C9orf96	-1.99347	0.00158142
XLOC_l2_013734	-1.99322	0.000874012
TNNT2	1.99306	0.0950047
XLOC_010988	1.99162	0.0640916
LOC100507233	-1.99084	0.0653519
GALNTL2	1.98922	0.044153
KIF13A	1.98917	0.000263613
C10orf81	-1.98799	0.119041
NEURL	-1.98745	0.00880986
GNE	-1.98601	2.3612e-05
MMP14	1.98507	0.00068101
MIR600HG	-1.98391	0.0277791
XLOC_l2_010661	1.98372	0.0147701
MSR1	1.98316	0.0735237
LOC401431	-1.98298	0.0292302
C10orf55	1.9822	0.00952747
FSCN1	1.98167	3.20971e-05
ADCY10	1.98164	0.13788
LOC100507474	1.98129	0.0243295
XLOC_l2_002775	-1.98092	0.000364487
STXBP6	-1.98021	0.00805109
ABI3BP	-1.97996	0.000612247
LOC645321	-1.97953	0.0961431
FAM92A1	1.97902	0.000217626
EPS8L1	-1.97901	0.00824409
NQO1	1.97813	0.0701261
LOC100287314	1.97704	0.00277709
XLOC_014244	-1.97573	0.178442
XLOC_l2_001134	1.97431	0.00489797
LGALS2	-1.97216	0.109475
WNT16	-1.97172	6.97975e-13
LOC643650	1.97154	0.00250158
CYP2C18	-1.97046	0.131047
GIMAP7	-1.97044	0.0176759
CD109	1.97006	7.3008e-05
HLA-DOB	-1.96942	0.0174148
ADM	1.96845	0.00134914
NANOS1	1.96844	0.00734444
IFIT3	1.9681	0.0360443
ZC3H12B	-1.96809	0.00314723
CD200R1	-1.96807	0.00770257
TRPM6	-1.96572	0.00697829
TMEM45B	-1.96553	0.0801295
ATF3	1.96204	0.00295392
SIX4	1.95941	0.0371026
GPT	-1.95914	0.0130323
XLOC_001030	1.95789	0.024595
XLOC_001826	1.95747	0.0030536
XLOC_010348	1.95659	0.0535096
CHSY3	1.9557	0.00761354
MT1L	1.95567	0.00314196
C6orf141	1.9541	0.0940484
TC2N	-1.95336	0.0350981
LOC100287598	-1.95311	0.00513708
VSIG10L	-1.95034	0.0580435
FLJ21408	-1.95026	0.00840142
GPIHBP1	-1.9496	0.00327964
KIAA2022	-1.94927	0.00373512
CAPN5	-1.94913	0.0184639
LGALS7	1.94788	0.0247837
FAM167A	1.94743	0.0310404
HEPACAM2	-1.94741	0.00896932
SLC44A4	-1.9472	0.12551
IRF6	1.94666	0.000614697
DKFZp434J0226	1.94551	0.0526012
LOC144817	-1.94519	0.00193569
LOC100652839	1.94497	3.20311e-05
ELANE	-1.9448	0.000351565
H19	-1.94448	0.0877792
XLOC_006820	-1.94426	0.00158972
SERPINA9	-1.94386	0.195879
AHNAK2	1.94379	0.0127323
SNORD114-12	1.94339	0.0129481
SOX6	1.94256	0.0314093
FLJ46446	-1.94142	0.0115353
FAM71F1	1.94069	0.0263533
XLOC_014399	1.94012	0.0158981
LOC100133190	1.93946	0.0080819
ADAMTS2	1.93869	0.000879514
ABCA8	-1.93822	0.0234254
CSAG1	1.93776	0.218659
FAT1	1.93767	0.0104092
ZNF682	-1.93734	0.00413956
DZIP1L	1.93698	0.00200315
SH2D5	1.93587	0.0101568
LOC400958	-1.93561	0.00173359
XLOC_l2_009281	-1.93454	0.0349475
GCHFR	-1.93442	0.00064268
CLDN18	-1.93436	0.00207633
IL36G	1.93424	0.108433
ACSM5	-1.93352	0.0266259
DGKH	1.93349	0.000682498
SCGB1D1	-1.93285	0.0519663
CNR2	-1.93256	0.0224112
FAM95B1	-1.93238	0.0191954
CXCR5	-1.93214	0.20061
TCN1	-1.93084	0.193097
MYBPC1	-1.93078	0.140763
NPW	1.93071	0.0474633
GPR98	1.92707	0.0990795
LILRA5	1.92695	0.0132573
CBX7	-1.92657	0.000242623
LOC100129940	1.92551	0.00909666
LOC401847	-1.925	0.0527805
C19orf51	1.92336	0.0640295
CNFN	-1.92168	0.0685687
SLC15A2	-1.92039	0.0190929
SPATA17	1.91912	0.0374469
FLJ41200	1.91873	0.0120054
CYP26A1	1.91822	0.24169
LOC100287814	-1.91759	0.0105648
LOC100505566	1.91708	0.00961508
SLC9A4	-1.91688	0.0100111
C1QL4	1.91642	0.0208257
KLRK1	-1.91612	0.0910382
XLOC_l2_011983	1.91585	0.128171
GATM	-1.91497	0.00520198
BICD1	1.91431	0.0109725
ITGA1	1.91283	8.16394e-05
SULT1C2P1	-1.91277	0.0133368
CSAG2	1.91191	0.276251
ODAM	-1.91101	0.183023
2024-09-01	-1.9109	0.111157
CCDC110	-1.9106	0.000136674
MGAT5B	1.91013	0.0511784
BFSP2	-1.90987	0.0595519
SPRY4	1.90845	0.00040674
CP	-1.90789	0.0554617
VAX2	1.90594	0.00592011
BTLA	-1.90564	0.170151
C7orf10	1.90476	0.00730095
CLSPN	1.90357	0.0169696
CLEC17A	-1.9032	0.0450496
IL34	-1.90265	1.58363e-05
ITGA5	1.90226	0.000241025
GJB6	1.90194	0.0449891
RAB37	-1.90172	0.026855
XLOC_013900	-1.90112	0.00681521
STMN2	-1.89903	0.129612
FAM65B	-1.89899	0.0837029
LOC154092	1.8989	0.0150533
CLEC5A	1.89845	0.00522001
HOXA9	1.89818	0.121526
SMTN	1.89817	0.00102966
FAM150B	-1.89777	0.0666272
TAS1R3	-1.89722	0.0167641
PCP4	-1.89644	0.000759205
FLJ37786	1.89561	0.0260882
XLOC_008659	1.89541	0.0386809
LOC440173	1.89288	0.00892063
DSG2	1.89229	0.0495517
ARHGAP40	-1.89059	0.00364645
MYH2	-1.8902	0.40358
GALNTL1	-1.89014	0.00889274
CXCL5	1.88874	0.0268221
XLOC_013045	-1.88676	0.00588798
LRRC4C	-1.88666	0.0286478
C6orf58	-1.88575	0.0860807
TESC	-1.88548	0.00641559
XLOC_006944	-1.88426	0.120811
MUM1L1	1.88295	0.083242
LOC100506708	1.88269	0.0686839
XLOC_014263	1.88191	0.0488632
POTED	1.88174	0.132697
MYH11	-1.88067	0.0470075
CHST3	1.88021	0.000577751
CD79A	-1.8802	0.00124043
RTN1	-1.87906	0.00711023
LCE2C	1.87768	0.318566
LOC100506802	-1.87743	0.000293033
XLOC_013541	1.87604	0.0184508
XLOC_010308	-1.87323	0.000150629
MATN3	1.87225	0.0355721
GPRASP1	-1.87113	0.000684019
XLOC_l2_010697	1.87094	0.0704494
S100P	-1.8707	0.0416252
CPA6	1.86984	0.0432261
XLOC_003729	-1.86962	0.0317489
RASGRP2	-1.86882	0.0520965
FAM129C	-1.86829	0.120934
XLOC_l2_009469	1.86603	0.0558808
ITGB4	1.86541	0.00300254
NPY1R	-1.86494	0.00215412
OR2A7	-1.86439	0.029023
TRIM49	1.86254	0.157557
LOC100506578	1.86213	0.00257134
KLHDC8A	-1.86167	0.0319537
APOC1	1.86147	0.152221
ANO1-AS2	1.86143	0.0365608
HSPA2	1.86141	0.0318551
TNFRSF13C	-1.85943	0.0207955
BLNK	-1.85898	0.000989088
SHOX2	1.85828	0.0227434
CA6	-1.85736	0.0929519
PI3	1.85734	0.119357
ZAK	1.85702	0.000854248
CLSTN2	1.857	0.014337
LINC00319	1.85646	0.0178645
LOC284219	1.85476	9.32935e-05
XLOC_008282	1.85329	0.223245
LOC100506305	1.85266	0.00123873
LOC100653221	-1.85262	0.0161829
C8orf47	-1.8508	0.0530116
MT1B	1.85071	0.00349794
CYP27B1	1.85004	0.0480009
RCN3	1.84972	0.0148287
GALNT9	-1.84958	0.00474536
PLD4	-1.84904	0.0432485
SLC6A8	1.84879	0.00588776
FABP5	1.84765	0.0155535
TMIE	-1.8475	0.00309844
XLOC_007724	1.84664	0.0420521
KHDRBS2	-1.84608	0.0179956
GSTT1	-1.846	0.443844
SOHLH2	1.84589	0.15411
LOC100505944	-1.84574	0.0363889
C11orf93	-1.84551	0.0602903
LOC100289090	-1.84528	0.0104508
PRB1	-1.84457	0.0851067
CPNE5	-1.84411	0.0188944
GSTM3	1.84374	0.0998109
XLOC_005595	-1.84258	0.0182277
ITGAX	1.84023	0.0149292
GSTM5	-1.8401	0.000259874
XLOC_000148	1.8391	0.107355
GIMAP5	-1.83906	0.040468
RIN1	1.83665	0.000692903
TRIML1	1.83643	0.0911966
ATP6V0E2	-1.83611	0.00526834
MEST	1.83562	0.0116603
LOC100505902	-1.83556	0.0626352
MSMP	-1.83463	0.0269783
ACSM1	-1.83448	0.00220513
XLOC_002030	1.83447	0.000522239
MMP2	1.83308	0.0109181
IL13RA2	1.83208	0.0839236
TTYH1	-1.83073	2.55663e-05
LOC643733	-1.82983	0.00186502
SH3BP4	1.82958	0.0290892
E2F7	1.82943	0.00317864
LOC100505817	1.82848	0.267881
LOC100505592	1.82827	0.00698632
RBP1	1.82669	0.0723705
AGFG2	-1.82663	0.000206852
C14orf28	-1.82653	0.00993338
JPH4	-1.82582	0.00548998
GNASAS	-1.82571	0.00154536
ANKRD19P	1.82459	0.0755313
XLOC_002174	1.82443	0.086599
LOC284191	-1.82361	0.0429834
HMGCS2	-1.82257	0.0447151
LOC100506397	-1.8225	0.0161337
LAPTM4B	1.82247	0.000470956
ZFHX4	1.82076	0.030476
CMTM2	1.82064	0.108266
LOC100128420	-1.82048	0.0389202
LRP12	1.82044	0.00465328
F10	-1.81984	0.000616921
XLOC_l2_008124	-1.81968	0.00867563
XLOC_005183	-1.81954	0.0317372
AQP7P3	-1.81947	0.019161
RNASE4	-1.81932	0.0168527
SLCO4C1	-1.81901	0.0324443
KANK4	1.81856	0.15978
KLK12	-1.81853	0.220644
ANKRD24	-1.81762	0.00352595
TRNP1	-1.81742	0.0103487
COMP	1.81709	0.219881
GHRL	-1.81616	0.00691663
XLOC_005675	1.81577	0.0911817
LOC100507254	-1.81572	0.0147462
COL6A1	1.81566	0.0153675
XLOC_011951	-1.81565	0.00017185
TMEM132E	-1.81542	0.00548371
SNX29	-1.81489	0.0383092
XLOC_005936	1.81461	0.118526
TGM2	1.81385	0.0214654
KLK14	1.8133	0.146805
CA13	-1.81213	0.00519224
H2BFWT	1.81034	0.0463979
HOXA11-AS1	1.81016	0.0757393
ACTN1	1.80881	0.00048068
XLOC_009790	1.80797	0.0120337
NKAIN1	1.80713	0.0121834
PAQR3	-1.80711	0.00279831
CYSLTR1	-1.80683	0.000447948
LEMD1	1.80659	0.159553
FCGR2A	1.80566	0.00566815
SHISA2	1.80558	0.0792321
ENPP4	-1.80445	0.00601501
CD37	-1.80392	0.130167
BARX2	-1.80357	0.0721588
LOC100507486	-1.80353	0.0220082
ZNF880	-1.80269	0.00104086
BGN	1.80198	0.025042
ACAN	1.80105	0.0021585
CHRDL1	-1.80102	0.00673222
KAT2B	-1.79908	0.0013261
LOC646903	1.79881	0.0206547
MS4A15	-1.79842	0.0578959
XLOC_002408	1.7969	0.0657318
SMAD9	-1.79624	0.000268925
PRR16	1.79602	0.000520407
CLCA2	1.79547	0.0208782
SNORD114-9	1.79519	0.0239694
INMT	-1.79474	0.00022911
PARM1	-1.79458	0.0700117
CCDC85A	-1.79445	0.0269818
SNORD93	1.79311	0.0325124
FGD2	-1.79182	0.0060909
PRSS36	-1.79137	0.0289092
KIRREL3	-1.7913	0.00397048
SPERT	1.79087	0.0475925
AKD1	-1.79058	0.00937065
SLC4A4	-1.78975	0.0565631
XLOC_008681	-1.78972	0.0199987
C1QL1	1.78812	0.0517488
CD27	-1.78723	0.0260937
VEGFA	1.7866	0.000487596
RAET1E	-1.78656	0.0545991
ERN2	-1.78633	0.150146
ALDOB	-1.78605	0.00784521
TXNIP	-1.78509	0.00337531
C9orf128	-1.7836	0.0308978
XLOC_l2_005602	1.78288	0.0434048
HEYL	1.78288	0.00143465
ASPHD1	1.7816	0.0373082
CHST11	1.78131	0.0120487
SNORD114-20	1.78098	0.0258485
CERCAM	1.7807	0.0137784
TTC9	-1.77993	0.0106228
AGR2	-1.77837	0.199044
CA2	1.77792	0.0806129
LOC100505921	-1.777	0.00613464
PLOD2	1.77694	0.00713735
CTGF	1.77602	0.00753216
ZFP42	1.77456	0.206468
MGC16075	-1.77451	0.0287454
OSMR	1.77412	0.00522873
CD300LF	1.77348	0.0664965
LIPH	-1.77335	0.147594
VSNL1	1.77154	0.00880314
CHPT1	-1.76838	0.0007385
XLOC_l2_013052	-1.76625	0.0011438
LCE3E	1.76608	0.230849
LRRC38	1.76527	0.109005
LOC100506731	1.76512	0.095701
LINC00162	1.7651	0.180056
WNT7B	1.76495	0.0028233
SNORD71	-1.76411	0.00261491
ASMT	-1.7639	0.0280142
XLOC_013754	1.76387	0.0759466
ODF4	-1.76296	0.00861095
XLOC_002931	1.76281	0.0257254
B3GNT6	-1.76248	0.00973924
DOCK5	1.76229	0.000297773
C1QTNF9	-1.762	0.00229832
LRRK2	-1.76188	0.00209702
SNORD121A	1.76098	0.0110476
PCDHB2	1.76078	0.0965734
PAPPA	1.75936	0.00363754
LOC100128164	-1.75917	0.00408364
FRMD1	-1.7587	0.0149104
VSTM1	1.75678	0.0762129
MANSC1	-1.7567	0.131588
MAOB	-1.7561	0.0655809
XLOC_l2_002729	-1.75574	0.0496444
CA8	-1.75572	0.0186633
UGT2A2	-1.75533	0.0457303
INSM1	-1.75436	0.000809475
NBEA	-1.75271	0.00312865
CDH11	1.75118	0.00880365
KLK5	1.74982	0.241204
LOC100134256	-1.74903	0.114804
SMOX	1.74885	0.00364553
LOC100652832	1.74815	0.00814287
XLOC_011801	-1.74776	0.059505
ST6GALNAC2	1.74609	0.0202615
TGFB2	1.74586	0.00711825
C5orf20	-1.74573	0.0352857
CDH2	1.74558	0.0725921
2024-09-02	-1.74472	0.00619314
TWIST2	1.74367	0.00582114
SNORD114-13	1.74197	0.0611175
NELL2	1.7417	0.172119
C16orf54	-1.74153	0.0616364
C11orf96	1.74099	0.00592616
SPINK2	-1.74037	0.11128
NFIL3	1.73968	5.88945e-05
LCE2A	1.73966	0.0963347
XLOC_006100	-1.73941	0.00352808
PSMA8	-1.73919	0.0841077
PRB3	-1.73869	0.0441802
LOC100505474	-1.73867	0.0751258
PNPLA1	1.73663	0.0248315
XLOC_006043	-1.73658	0.0107219
P2RY6	1.73594	0.00739486
LYL1	-1.73585	0.0198238
TRIM50	-1.7357	0.013455
CATSPER1	1.73533	0.00142661
C22orf32	-1.7352	0.0183035
SNORD126	1.73285	0.00470474
MIA	-1.73225	0.114829
MATN1	-1.73222	0.0168977
LOC553103	-1.73168	0.00597687
LOC100505585	-1.73145	0.0431319
LOC100652757	-1.73132	0.00898612
LAMA1	1.73121	0.0705828
POTEB	1.73103	0.185496
CCL13	1.73094	0.119378
ST6GAL1	-1.73053	0.0200592
CYP2C9	-1.73045	0.206898
2024-03-03	-1.73021	0.000158596
TOX3	-1.72906	0.00707237
EMR2	1.72842	0.0122424
RCOR2	1.72841	0.0565045
MS4A8B	-1.727	0.188518
UBASH3B	1.72699	0.00479018
ABCA1	1.72687	0.00433285
IGF2BP1	1.7263	0.237022
LOC100506591	1.72624	0.160163
IL4	-1.7259	0.0030234
EPHX4	1.72573	0.0147926
BDKRB1	1.72529	0.00469556
SDK2	1.72309	0.0303018
CLDN20	1.72216	0.277482
XLOC_012009	-1.72082	0.00762279
CYR61	1.7195	0.00108234
ZNF439	-1.71942	0.00160389
VILL	-1.7192	0.00110535
ANGPT2	1.71831	3.68847e-05
KDM5D	-1.7177	0.126551
FAM40B	1.71769	0.0130226
XLOC_l2_015034	1.71743	0.0170057
FAM180B	-1.71713	0.000187459
TMEM178	-1.717	0.0137198
TMPRSS2	-1.71682	0.0326098
XLOC_001537	1.71638	0.112839
FJX1	1.71543	0.00233454
SERP2	-1.71519	0.00365591
TMEFF2	-1.71345	0.00891824
SOX10	-1.71329	0.0212265
ZNF681	-1.71278	0.0386758
GALNTL4	1.71151	0.000968391
TCEAL2	-1.71141	0.000490259
LOC100506098	-1.71097	0.00121579
XLOC_004100	-1.71082	0.174993
ZNF257	-1.7103	0.0167796
CMYA5	1.70996	0.113199
C5orf13	1.70952	0.00214101
LOC157503	-1.70937	0.000648344
GRIA3	1.70932	0.128548
XLOC_003737	-1.70903	0.000350914
SCARNA9	-1.7076	0.0199353
MAB21L2	-1.70687	0.0679323
ARHGAP28	1.7058	0.0235623
FAM189A2	-1.7056	0.0103818
XLOC_006485	-1.70532	0.0107453
LOC100653103	-1.70527	0.0191844
CHI3L1	1.70488	0.116552
XLOC_013679	-1.70486	0.00883193
STAB2	-1.70421	0.00570373
PASK	-1.70342	0.0199206
SNX10	1.70261	0.0390121
XLOC_007993	-1.70252	0.0130966
HILS1	1.70244	0.00520838
XLOC_l2_014566	1.70125	0.0499751
SAA1	1.70121	0.15133
SLMO1	1.7002	0.00022742
ZNF215	-1.69914	0.00908586
LOC646976	-1.69843	0.0138054
XLOC_l2_010018	-1.6968	0.113482
TM7SF2	-1.6959	0.0304731
FLT1	1.69534	0.000261713
MSC	1.69501	0.00884359
ESRG	1.69457	0.376308
XLOC_009437	-1.69413	0.0130987
MYEF2	-1.69399	0.0604451
MDFI	1.6932	0.000370969
XLOC_000755	1.69309	0.065465
THY1	1.69287	0.00834388
ITIH3	-1.69281	0.00147149
ANLN	1.69138	0.00660217
BEND6	1.68931	0.0120315
LOC283392	-1.68679	0.123346
SIT1	-1.68664	0.0964058
CDKN1A	1.68652	0.00104806
TNNI3	1.68649	0.132151
REN	-1.68646	0.000171129
SLC37A1	-1.68632	0.00144936
XLOC_004988	-1.68587	0.00544633
ZNF280B	-1.68586	0.0127954
ZNF844	-1.68538	0.000317973
HOXA13	1.68423	0.116326
GFRA1	-1.68221	0.0340213
XLOC_008489	-1.68186	0.000129212
HSF5	-1.68153	0.0513814
RASSF10	1.68141	0.0159121
FHIT	-1.67982	0.00861109
XLOC_l2_007543	1.67912	0.0695414
XLOC_012991	-1.67912	0.00493905
MAPRE3	1.67833	0.00103266
ANO1	1.67813	0.0852154
ECHDC3	-1.67805	0.0194634
LOC100507429	1.6773	0.0512865
XLOC_012077	1.67679	0.108815
MAMSTR	-1.67655	0.00810824
SNORD113-4	1.67642	0.0258328
ELL3	-1.67513	0.0373286
NFXL1	-1.67477	0.000281071
C9orf148	1.67408	0.0807282
GYPC	-1.67394	0.000171919
SELENBP1	-1.67392	0.0350245
LINC00347	-1.67366	0.000261387
AGT	1.67316	0.105955
TEAD2	1.67311	9.73375e-05
XLOC_005946	1.67296	0.115203
WDR72	1.67216	0.0742034
GAD1	1.67211	0.097896
RAB11FIP4	-1.67185	0.000748391
OSM	1.66961	0.0711945
CT45A5	1.66936	0.236722
C12orf70	1.66883	0.00215988
XLOC_006443	-1.66769	0.0498561
RINL	-1.66743	0.00087015
KDELC1	1.66739	6.26575e-05
LOC100505938	1.66731	0.0487008
ADAM23	1.66622	0.0581528
IFIT1	1.66597	0.0993113
CYFIP2	-1.66572	0.0769928
COL16A1	1.66504	0.0207944
FREM2	1.66451	0.113669
NUDT9P1	-1.66434	0.0350886
XLOC_012003	1.6635	0.0749503
C3orf36	1.66334	0.00349187
BACH2	-1.66233	0.0493871
PAIP2B	-1.66167	0.0308367
PLA2G5	-1.66135	0.00373547
TMC5	-1.66071	0.17111
PTER	-1.66026	0.0626453
ELMOD1	1.66026	0.141662
CNTN3	-1.66022	0.0274001
DLK1	-1.66008	0.111558
C1QTNF7	-1.6599	0.00360956
STL	1.6597	0.0426733
SYT12	1.65926	0.112999
CDNF	-1.65897	0.00236474
KIAA1199	1.65891	0.0115926
PTGFRN	1.65876	0.000738611
FOXI1	-1.65858	0.00912289
XLOC_008666	-1.65805	0.0533584
CCL28	-1.65759	0.0573794
PDLIM7	1.65724	0.00790541
FAM132B	1.6571	0.0194248
BZRAP1	-1.65664	0.014275
LOC339240	1.65625	0.0320769
PLAC4	-1.65614	0.00272729
LOC100131774	1.65585	0.0410454
MMP7	1.65457	0.334786
C9orf24	-1.65409	0.0607082
LOC100506374	1.65372	0.0315999
CLEC9A	-1.65295	0.0782597
ETV4	1.65278	0.00782976
EMX2OS	-1.65063	0.154905
XLOC_001635	-1.65059	0.031224
ZNF300P1	-1.65	0.0160276
XLOC_l2_003757	-1.64962	0.0203216
AKR1B1	1.64907	0.0247661
SELE	1.6488	0.0417846
NOL4	-1.64829	0.00730666
LOC100131825	-1.64804	0.00391277
KLK9	1.6463	0.102609
DKK2	-1.64608	0.0228492
SLC4A5	-1.64568	0.017629
GUCA1B	1.6455	0.0250579
P4HA2	1.64484	0.00768685
ANXA13	1.64457	0.0233875
GSDMA	1.64295	0.201542
LOC613266	-1.64275	0.0383366
LOC145694	1.64248	0.0470315
PTPRCAP	-1.64172	0.114011
C5orf62	1.64106	0.00170366
PMEPA1	1.64022	0.0341608
SOX21	-1.64007	0.172162
CTNND2	-1.63959	0.0065326
XLOC_007184	1.63734	0.0938553
GIMAP1	-1.63725	0.0170436
SERPINI2	-1.63716	0.0115058
ITGA11	1.63506	0.0510281
RASL11B	1.635	0.0331435
XLOC_009994	1.63459	0.000432379
FPR1	1.63437	0.0161256
SLC34A2	-1.63383	0.215815
ENTPD7	1.63334	0.000774427
C2orf55	-1.63326	0.0134678
DLL3	1.63322	0.206565
XLOC_002151	-1.63167	0.0384001
LOC340515	-1.63165	0.00435292
XLOC_001613	-1.63164	0.00593698
XLOC_002616	-1.6303	0.00066818
ITM2A	-1.63029	0.0160346
ADCY5	-1.62917	0.00156176
AGRN	1.62911	0.00957153
XLOC_001286	-1.62891	0.0506737
NAAA	-1.62884	0.0105547
KRT5	1.62866	0.00302967
XLOC_000837	-1.62783	0.06445
ODC1	1.62776	0.105678
HOXB3	1.62753	0.0383285
LOC440117	1.62737	0.0483223
GZMK	-1.62674	0.185486
FLJ42392	1.62651	0.00972229
CHIT1	1.6261	0.145567
DBNDD1	-1.62579	0.0302631
Q9DSJ7	1.62558	0.138249
MTHFD2L	1.62519	0.127885
LOC401164	-1.62482	0.00170254
CHGA	1.62432	0.056258
S100A1	-1.62377	0.215806
SPNS3	-1.62325	0.00623902
CRHBP	-1.62306	0.0100062
LMF1	-1.62302	0.00796542
LOC100506159	1.62282	0.117166
LOC100507460	1.62243	0.0255663
CLDN11	-1.62231	0.110779
PLIN5	-1.62194	0.0168344
ZP3	1.62165	0.0614508
XLOC_l2_002761	-1.62121	0.00496828
CDKN2B-AS	1.62073	0.100981
FBXL16	-1.61902	0.0179383
C17orf28	-1.61899	0.0222592
LOC100506582	-1.61847	0.184155
XLOC_007124	1.61792	0.158584
FGF19	1.61782	0.257594
TUBB2B	-1.6175	0.0240488
XLOC_010557	-1.61732	2.39464e-05
KRTAP19-2	-1.61711	0.0875721
TPPP	-1.61673	0.162602
IL16	-1.61596	0.0331566
XLOC_l2_010636	-1.61483	0.00207141
XLOC_l2_007062	1.61443	0.047563
LOC96610	-1.61369	5.79297e-05
XLOC_006338	1.61253	0.109234
LOC100292909	-1.6117	0.0349181
XLOC_004244	1.61154	0.143299
AR	-1.61068	0.0152902
CST2	1.61021	0.171941
CDH15	1.60987	0.0805018
FAM46C	-1.60915	0.0479858
NEK2	1.60868	0.0294887
ALDH5A1	-1.60857	0.0366897
RAB39B	-1.60847	0.203861
MTMR11	1.60792	0.00245534
LCN2	-1.60791	0.192511
HBEGF	1.60718	0.00529209
XLOC_001497	-1.60669	0.0397027
FAM149A	-1.60566	0.0227788
DEFB108B	-1.6054	0.016023
XLOC_009463	-1.60516	0.00342681
NDRG1	1.60476	0.00391141
FLT3	-1.60376	0.0703559
IL5RA	-1.60363	0.0880803
ENPP2	-1.60309	0.0491007
LOC100506783	1.60254	0.111055
LMO2	-1.60187	0.00025312
DUSP7	1.60161	0.00219725
XLOC_004254	-1.60136	0.0172206
SLC22A3	-1.60097	0.105628
LOC284408	-1.60092	0.000623343
LOC645249	1.60063	0.221425
CARD10	1.60041	0.00144372
LOC285286	-1.60023	0.0682028
STAT1	1.59986	0.0388494
CHRM3	-1.59736	0.0708823
XLOC_009678	-1.59729	0.150573
SH3PXD2B	1.59723	0.00176966
LOC400128	-1.5972	0.0087916
PGLYRP4	1.59692	0.101901
LUM	1.59682	0.0050082
TDRD9	1.59618	0.0658559
LINC00460	1.5948	0.0325998
XLOC_010855	1.59464	0.0513353
NKD1	1.59459	0.0148471
TLR7	-1.59379	0.0771194
MYO16	-1.59351	0.0139837
LRRC3	1.59351	0.00595944
FOXL1	1.59299	0.0341631
XLOC_004651	1.59297	0.0277964
HVCN1	-1.59282	0.0835647
XLOC_006781	-1.59266	2.17745e-05
IQCD	-1.5926	0.00335615
C4orf34	-1.59254	0.000139224
FAM107B	-1.59222	0.00480864
XLOC_009748	-1.59171	0.0093904
XLOC_l2_015716	1.5909	0.027431
FOXA2	1.59068	0.130499
C16orf89	-1.59031	0.00349197
LILRB3	1.58931	0.0178534
NOS1AP	1.58907	0.207714
MSX2P1	1.58879	0.0224787
XLOC_000332	1.58809	0.0138912
SSH1	1.58773	0.00546347
USH1G	1.58754	0.0394439
SOD2	1.58692	0.00253463
LOC100506240	-1.58455	0.0597268
RETN	1.58452	0.0520788
DHRS9	-1.5841	0.0947445
DYRK3	1.58385	0.00882321
OSTalpha	-1.58269	0.179927
XLOC_012197	-1.58227	0.00277252
FMO5	-1.58218	0.0402046
GCK	1.58071	0.0528162
SYBU	-1.58014	0.0161082
NAPSA	-1.58	0.0156111
PADI6	1.5796	0.0566102
XLOC_l2_002049	1.57909	0.0333784
NFASC	-1.57881	0.0245693
ALDH3A1	-1.57864	0.310776
C1orf115	-1.57813	0.00845706
SNORD114-22	1.57803	0.0383366
KRTAP22-1	-1.57783	0.00360941
XLOC_013542	1.57742	0.0797342
C3orf71	-1.57736	0.0134163
C1orf135	1.57705	0.00560577
MNX1	1.57698	0.187635
SLC4A3	1.57695	0.00123929
LOC340544	-1.5763	0.00234823
DNAH14	1.57624	0.0651581
SNORD114-3	1.57609	0.112625
XLOC_010825	1.57592	0.0233868
TNKS1BP1	1.57551	0.0107544
XLOC_007773	1.57515	0.104129
MIR205HG	1.57489	0.000486739
LOC285577	-1.57435	0.000301261
LOC389023	-1.57399	0.00391623
GIMAP6	-1.5737	0.0116515
TCP11L1	1.57345	0.00399143
CAPN7	-1.5733	0.16151
KCNK17	-1.5732	0.0234852
FST	1.57309	0.0128358
XLOC_009016	-1.57303	0.161546
NOG	-1.57294	0.134732
KRTAP4-1	1.5727	0.0811127
ANKRD20A2	-1.57255	0.0621199
LOC400706	1.57153	0.0365667
RSPO4	-1.57143	0.0684005
C16orf78	-1.57061	0.0378002
CEBPB	1.57051	4.34709e-05
XLOC_007467	-1.57042	0.0795545
NAP1L3	-1.57021	0.0844113
XLOC_004685	-1.57011	0.000562626
C1orf228	-1.5692	0.0763639
CLEC4D	1.56787	0.0963743
XLOC_004725	-1.56707	0.0115608
HSPA12A	1.56705	0.00542013
PFKFB4	1.56633	0.00637553
MGC21881	-1.56631	0.00171178
CNTFR	-1.56619	0.0528192
SOD3	-1.566	0.00426903
GPC1	1.56566	0.0174211
RAB23	1.56494	0.000662866
XLOC_l2_014697	1.56487	0.191619
TRIM77P	-1.56478	0.006383
LOC100506120	1.56455	0.185363
HSH2D	-1.56414	0.0251248
GNLY	1.56408	0.126353
SEPP1	-1.56365	0.0216533
KCNE4	1.5635	0.0442529
LDLRAD1	-1.56275	0.190653
XLOC_l2_015789	1.56256	0.0673131
LOC100131234	1.56252	0.146992
MAN1C1	-1.56247	0.00424517
LOC100507266	-1.56209	0.00914375
XLOC_012870	1.56174	0.0505042
FBLIM1	1.56107	0.0164223
XLOC_013551	-1.56081	0.0127499
LOC389033	-1.5605	0.00212118
XLOC_l2_015038	-1.56026	0.015486
C6	-1.55948	0.0242416
LOC440040	1.55875	0.185745
CYP4F22	-1.5584	0.281125
LEPREL4	1.55824	0.0185193
ATP1B3	1.55757	0.000782779
CAMSAP2	1.55747	6.60232e-05
LOR	-1.55739	0.459873
XLOC_008573	-1.55722	0.00158013
PYGM	-1.557	0.0627512
CPXM1	1.55655	0.0227948
DYNC1I1	1.55645	0.163086
LOC100509091	1.55643	0.0359879
XLOC_011519	-1.55623	0.00462461
ICAM3	-1.55614	0.00617965
MFSD2A	1.55562	0.00839568
HOXB6	1.55552	0.0624858
XLOC_011816	-1.55542	0.0136993
TCF15	1.55502	0.0404089
CBX2	1.55486	0.0137402
EPSTI1	1.55436	0.0807927
DUOX2	-1.55428	0.0740962
KCNS3	1.55357	0.0178622
XLOC_004472	-1.55286	0.0451857
HOXB7	1.55261	0.031702
IL1RN	-1.55236	0.0414514
CD48	-1.5522	0.167996
MGC45800	1.55213	0.0581606
SNORD114-23	1.55163	0.071407
PLAC9	-1.55134	0.00154158
XLOC_002108	-1.55131	0.150327
MFSD6L	-1.55096	0.0316492
ITGB3	1.55084	0.0134896
KLHL30	1.55075	0.109162
PTPN20A	1.5507	0.0950308
LOC100132774	1.55053	0.0129108
C20orf141	-1.54936	0.0107633
C1orf220	-1.54933	0.0747462
LOC728052	-1.54775	0.0327936
GNG7	-1.54754	0.00535561
LOC100505912	1.54674	0.0309784
ENPP6	-1.54631	0.0201838
F5	-1.54517	0.0809041
MEF2C	-1.54455	0.0475761
NCRNA00185	-1.54455	0.283181
ANGPTL5	-1.54451	0.00274067
MPPED1	1.54416	0.208479
LOC100131242	1.5441	0.000920028
GLIS3	1.54394	0.0801395
CYP2U1	-1.54392	0.00445421
XLOC_003993	-1.54387	0.00207992
ULBP3	1.54306	0.0124097
XLOC_000348	1.54267	0.0487028
CD8B	-1.54224	0.159164
LY75	-1.54209	0.0275914
SLITRK4	-1.5416	0.266889
ITPK1	1.54137	0.0615971
TTC18	-1.54125	0.0309826
FOXM1	1.54064	0.0167235
NYX	-1.54033	0.00664657
XLOC_007591	1.53986	0.0224827
DKK3	1.53908	0.00645185
CLEC7A	1.53868	0.0498518
C8orf80	-1.5383	0.0129374
ZNF415	-1.53825	0.00564597
LOC386758	-1.53813	0.000759908
ZSCAN16	-1.53669	0.0526294
PLCB4	-1.53646	0.0886124
FLJ22447	1.53644	0.0295946
HILPDA	1.53641	0.0374878
XLOC_l2_011263	1.53631	0.135883
ACTL8	1.53589	0.255534
IFI44	1.53538	0.0446433
SNORD75	1.53524	0.000406324
XLOC_011608	1.53495	0.135953
SEC14L4	1.53467	0.141116
PANX1	1.53382	0.00234796
CDH13	1.53366	0.106563
P2RY8	-1.53365	0.117869
CCDC64B	-1.53344	0.0389051
HS6ST2	1.53313	0.0893897
XLOC_002344	-1.53305	0.0203731
NANOG	-1.53283	0.0239171
MARVELD1	1.53274	0.00180261
XLOC_006726	-1.53273	0.00295898
LMO7	-1.53077	0.0178248
HOXB2	1.53077	0.0225607
LOC145837	-1.53031	0.000994331
HMGN5	-1.52961	0.0159736
HTR1E	-1.52932	0.0198862
PCNA-AS1	-1.52843	0.00801542
BAMBI	1.52835	0.0737391
XLOC_007914	-1.5283	0.10158
HMBOX1	1.528	0.0624605
XLOC_001430	-1.52776	0.0353989
REG4	-1.52767	0.0238939
MCTP2	-1.52746	0.133071
PPP4R4	1.52737	0.157865
LOC100507411	-1.52703	0.0076246
SLAMF6	-1.52687	0.148945
XLOC_008395	-1.52677	0.00214855
PRB2	-1.52625	0.315123
HOXC4	1.52581	0.124471
NTF4	1.52553	0.00195676
EGFL6	1.52416	0.0244438
Q6UXP8	-1.52415	0.00716215
MEI1	-1.52413	0.0576608
LCE3B	1.52385	0.241449
MYEOV	-1.52382	0.000638356
PPIF	1.52332	0.00233909
VGLL1	-1.52247	0.178977
FSD1L	1.5217	0.00534112
XLOC_l2_009316	-1.52149	0.0202662
MAST4	1.52143	0.049504
DUSP26	-1.52096	0.227005
TRIP13	1.52069	0.00538116
NPPC	-1.52047	0.0913688
LY6H	1.52023	0.062233
LOC401220	-1.52003	0.000605714
CLEC11A	1.51992	0.0089034
COL18A1	1.5197	0.00384492
GBP1	1.51965	0.0898145
PDE8B	-1.51961	0.0071315
CYP2B6	-1.51764	0.111096
LOC100506974	-1.51643	0.00483879
COCH	-1.51627	0.242451
GPC6	1.5159	0.0731946
LOC100506115	1.51568	0.0521234
PCOLCE2	-1.51489	0.169694
KLHDC9	-1.51414	0.158212
THBS1	1.51367	0.00789199
GPD1L	-1.51349	0.00531374
ADAMTS6	1.51345	0.0699957
JAG2	1.51345	0.0031824
LOC100507596	-1.51343	0.0251982
XLOC_010439	-1.51288	3.11189e-05
RTKN	1.51234	0.00088789
MYBPC2	-1.51231	0.369976
KBTBD11	-1.51213	0.00956726
OCLN	-1.5119	0.0587574
SLC35G1	1.5118	0.0441212
MEF2B	-1.51145	0.0154911
NRP2	1.51136	0.00274576
ALOX12	-1.51061	0.371423
XLOC_013949	-1.50999	0.0526442
ANGPTL4	1.50993	0.030855
XLOC_007235	-1.50944	0.0989606
XLOC_002473	1.50912	0.0542056
CD300E	1.50846	0.00549122
AREG	1.50723	0.0861495
EXT1	1.50681	0.00220399
S1PR5	1.50657	0.00254407
ABHD11-AS1	-1.50636	0.0179735
LOC100506024	-1.50511	0.0316302
BCAR1	1.50453	0.00323651
LOC100507144	1.50426	0.0433937
SNORD45C	1.50392	0.0284303
XLOC_010890	1.50366	0.131974
RAI2	-1.50356	0.00101851
MYB	-1.50319	0.0495668
ACADSB	-1.50284	0.00373011
NID1	1.50272	0.0466357
TSPAN12	-1.50266	0.00162346
HOXB5	1.50261	0.144089
XLOC_009243	-1.5026	0.0616928
NTSR1	1.50231	0.247545
PTK7	1.50197	0.00393861
XLOC_011559	-1.50189	0.0546533
IL31RA	1.50152	0.0217404
IGFN1	-1.50134	0.0484719
ZIM2	-1.50086	0.000340335
UCHL1	1.50073	0.234357
FAM153A	-1.50053	0.0904894
LPIN1	-1.50036	0.00815718
CHGB	1.49978	0.281582
DERL3	-1.49895	0.0474683
XLOC_003286	-1.49849	0.14937
TAGLN3	1.49842	0.0782358
NUDT11	1.4984	0.117524
ARHGAP8	1.49799	0.0326897
XLOC_006870	-1.49789	0.0164716
LOC400768	-1.49758	0.000138856
ABCC1	1.49756	0.0137995
IRF8	-1.49755	0.148887
ZNF91	-1.49727	0.0268651
LRP8	1.49706	0.0401767
IL12RB2	1.49691	0.0983428
SDK1	1.49579	0.000349333
S100A2	1.49513	0.00894793
FKBP10	1.49496	0.0539783
SDIM1	1.49432	0.0511336
MT4	1.4936	0.236056
CRIP1	-1.49342	0.00645962
B3GNT5	1.49288	0.000950343
XLOC_006254	1.49213	0.094182
N4BP3	-1.49157	0.00151056
LOC100653210	-1.49121	0.146836
LMO1	1.4907	0.0362245
SP9	1.49025	0.0668794
GAS1	1.49024	0.00887236
XLOC_l2_007456	1.48972	0.154728
AFAP1L1	1.48917	0.00348213
LOC283710	-1.48911	0.152899
WNT2B	1.48839	0.0253857
NXPH3	-1.48667	0.000625972
LOC729175	-1.48652	3.00511e-05
XLOC_011924	-1.4865	0.00736945
IER3	1.4856	0.00924067
PDCD4	-1.48552	0.000469595
TNNC2	-1.48551	0.317047
FMNL2	1.48527	0.00506901
KCNK12	-1.48439	0.026968
SLC29A4	1.48379	0.00700255
NEB	1.48323	0.213475
SCNN1A	-1.48322	0.113085
C17orf110	-1.48279	0.0576383
XLOC_l2_010494	-1.48274	0.0979682
CXCR1	1.48266	0.072569
SLC39A14	1.48258	0.0286814
XLOC_009207	-1.48217	0.00609198
LOC100505554	-1.48212	0.0397535
GIMAP2	-1.48206	0.0358723
LOC100130855	-1.48189	0.00597819
HTRA1	1.48131	0.00396812
ITGB7	-1.48112	0.0337934
MAP1LC3C	-1.48065	0.0415251
TRAF3IP3	-1.48045	0.173429
C13orf33	1.48014	0.126067
FRMD5	1.48002	0.153663
C21orf90	1.47963	0.0863616
FAM55D	-1.47949	0.0360589
ZFP82	-1.4786	0.0227466
SLFN13	-1.47785	0.0456096
XLOC_l2_004840	-1.47768	0.127994
FXYD1	-1.47737	0.0292333
SHROOM3	-1.47727	0.0352568
SLC26A2	-1.47704	0.00102511
LOC100288018	1.47683	0.153555
XLOC_008794	-1.47615	0.0443818
MYO10	1.47614	0.00134772
EPCAM	1.47584	0.235402
LOC100129781	1.47573	0.0645214
WNT3	1.47563	0.0524798
LNX1	-1.47547	0.0466601
ZSCAN18	-1.4753	0.0194678
SLC6A16	-1.47516	0.00108183
LRG1	-1.47515	0.0782966
GJA3	1.47497	0.0728342
XLOC_l2_011669	-1.47489	0.029808
KIF25	-1.47485	0.0944253
FLVCR2	1.47354	0.0202281
BMPR1B	1.47343	0.0151438
C5orf4	-1.47295	0.000637627
ADAMTS8	-1.4721	0.20046
XLOC_004565	-1.47194	0.182804
SEMA4D	-1.47184	0.00288058
ERF	1.47162	0.000237269
XLOC_l2_000604	1.47155	0.0482542
CD180	-1.4715	0.167071
[truncated: 30,081 more rows]
