# Supplementary material for: Coagulation factor II receptor-like 1 as a prognostic and immuno-modulatory factor in head and neck squamous cell carcinoma
Source: PeerJ. 2026 Mar 18;14:e20970. doi: 10.7717/peerj.20970 (PMC13005615; doi:10.7717/peerj.20970)
Supplement: Supplemental Information 5 [file peerj-14-20970-s005.zip › Figure 1/B-D/GSE55548.xlsx]

## Sheet: Sheet1
gene	logFC	padj
TMPRSS11B	-7.03313	4.58226e-05
MUC21	-6.60655	2.49466e-05
CRNN	-6.57888	0.000182102
KRT4	-6.10507	0.000307641
MMP1	5.85228	4.13162e-05
MMP3	5.84517	0.000238466
TMPRSS11A	-5.23206	8.27564e-05
MAL	-5.15423	7.03689e-05
XLOC_007734	-5.06556	3.79453e-06
CLCA4	-5.0586	0.000135768
MMP10	4.9663	0.000231224
AMY1C	-4.92954	1.84404e-07
RPS4Y1	-4.9054	0.0309719
KRT19	-4.79923	0.00700337
RPS4Y2	-4.78006	0.0319659
PADI1	-4.72576	0.000153567
XLOC_011012	-4.70517	1.40452e-07
MMP13	4.69533	0.00285939
KRT13	-4.58262	0.00112921
CRISP2	-4.55374	0.00016396
MAGEA6	4.54479	0.0126409
KRT19P2	-4.50365	0.00454226
MMP12	4.48454	0.000307664
SPP1	4.45696	5.91532e-05
KRT78	-4.4331	6.3147e-05
HMGA2	4.40698	0.000255727
SNX31	-4.40161	3.71802e-05
STATH	-4.38575	0.0109062
FAM3B	-4.3561	0.000111687
FAM3D	-4.34544	0.000673464
LYPD2	-4.33759	0.000138226
IL11	4.32036	0.000811471
XLOC_l2_011146	-4.31832	0.000237847
INHBA	4.31228	8.59824e-06
LOC100128977	-4.26651	0.00303743
IGFL2	4.19495	0.000946412
TGM3	-4.19387	0.0071887
MAGEA2B	4.12716	0.017432
PRB4	-4.12511	0.00718168
SPINK6	4.11728	0.0072579
FLJ13744	4.11619	0.00375816
TMPRSS11BNL	-4.11288	0.000315567
LOC100507221	-4.07846	3.68171e-05
RHCG	-4.06448	0.00119935
KRT1	4.06438	0.00750696
XLOC_003167	-4.05502	1.90066e-06
CEACAM5	-4.03863	0.00291547
ANXA9	-4.02788	0.000540402
PSCA	-4.02232	0.000877937
ATP6V0A4	-3.99635	3.14743e-05
KRT24	-3.99491	0.00717134
PP14571	-3.988	6.50047e-05
XLOC_002603	3.9821	0.00596298
SPOCD1	3.97606	0.00103408
SPRR3	-3.97202	0.0176851
LOC100128590	-3.94724	6.64688e-07
COL1A1	3.94432	1.52823e-05
SPINK5	-3.94319	0.00155857
ATP12A	-3.93313	0.000706367
HSPB3	3.87539	0.00496074
CLDN3	-3.87342	0.0005992
MSMB	-3.8702	0.00736744
PTHLH	3.85315	0.000876197
GREM1	3.83693	1.64228e-07
PAX1	-3.80177	0.00500833
GSTA5	-3.79089	0.0157775
POSTN	3.75608	0.000110607
PPAPDC1A	3.73755	7.05872e-05
IL24	3.73745	0.00072907
HOXC13	3.71221	0.00066081
XLOC_002696	-3.70446	0.0158946
C9orf152	-3.69386	0.000656797
ALDH1L1	-3.68854	0.000217002
S100A7A	3.67889	0.00446093
GCNT3	-3.6568	0.000130756
TSPAN8	-3.62571	0.0016142
PIP	-3.60686	0.037872
AGR3	-3.60455	0.00880254
LOC100506027	3.59848	2.9542e-05
HCG22	-3.57758	0.00017854
MAGEA4	3.56824	0.00682467
C21orf15	-3.56747	0.00031688
PTGS2	3.54642	1.02366e-06
PRR15L	-3.52968	0.000652856
TJP3	-3.52429	3.87785e-05
LTF	-3.50453	0.0333801
NEFL	3.49984	0.000118994
ADAMTS4	3.47988	2.33072e-07
XLOC_l2_003881	-3.43988	0.0006587
HLF	-3.43298	0.00013424
CDSN	3.42544	0.0150165
CALB1	3.42251	0.00836073
C14orf34	3.42087	0.00126911
MAGEA12	3.41987	0.0129266
GABRP	-3.41269	0.000192497
SPRR2G	3.39749	0.0344383
SCG5	3.37659	1.24258e-05
CARD18	3.37513	0.00650428
XLOC_006277	-3.37374	1.0413e-06
SERPINE1	3.37296	4.57973e-06
CSF2	3.37105	0.000151248
CXCL17	-3.36886	0.00864971
SCEL	-3.36406	0.00154986
ART4	-3.34876	0.000512414
XLOC_004031	3.33439	0.0084142
CYP2F1	-3.3188	0.000813181
LHX1	3.29744	0.00113862
XLOC_001871	-3.2947	2.00056e-05
TMPRSS11E	-3.29193	0.00689482
HOXD13	3.29113	0.00281822
XLOC_l2_013301	-3.28461	9.97229e-06
FN1	3.2835	0.000308385
NEFM	3.2807	0.0080437
SLC47A2	3.27748	0.00137305
CAPN14	-3.26021	1.18446e-05
C11orf92	-3.258	0.0017927
XLOC_l2_002963	-3.2513	0.0210046
ANKRD20A9P	-3.2337	0.000368397
CCL11	3.23093	0.00037876
TDO2	3.23067	8.44929e-05
C2orf54	-3.22428	0.00125083
PRSS27	-3.21271	0.00118531
BCAS1	-3.21073	0.000162294
TNFAIP6	3.21024	8.84239e-05
CYP2E1	-3.20059	4.59451e-06
XLOC_006019	3.19102	0.00882241
BMP8A	3.17682	4.77777e-06
MSLN	-3.16933	0.000450813
XLOC_005940	-3.16719	0.000169786
LCE1C	3.15124	0.0054303
EN1	3.14507	1.84808e-05
CA9	3.14103	0.00200975
PCSK1	3.13607	0.000485661
XLOC_012848	3.13413	0.00104819
SPRR4	3.13373	0.00127269
F2RL2	3.13205	0.00075231
COL8A1	3.13149	0.000290614
XLOC_012237	-3.12307	0.000106757
Q8ZSP1	-3.12189	0.000202611
C4orf19	-3.12116	0.000569246
RGS13	-3.11545	0.00127987
IL36A	-3.11267	0.00326642
SERPINB11	-3.11107	0.00660164
COL6A3	3.10532	0.000346144
HOXC8	3.10276	2.32687e-05
XLOC_006200	3.08947	0.0031078
PDE6A	-3.08827	1.46804e-05
ADH7	-3.08764	0.0225626
NCRNA00185	-3.08762	0.00409214
LOC100507759	-3.07658	0.00374674
ASB4	-3.06842	0.00919205
HOXC9	3.06706	0.00122916
SEMA3C	3.06278	0.000182381
CRYM	-3.05524	0.000885252
FUT5	-3.05221	1.0424e-05
IRX4	3.04529	0.00447583
MUCL1	3.03402	0.0153775
SNAR-G1	3.03107	0.00650921
LOC100507228	-3.0246	0.00121108
OXGR1	-3.02114	0.000366483
C21orf81	-3.017	0.0001715
KRTDAP	3.01015	0.0548578
TTTY6	-3.00808	0.00343122
TM4SF19	3.00073	0.00127648
FUT7	-2.99435	0.00013818
SP5	-2.98575	0.00081935
ASPG	-2.98554	0.00196571
SFTA2	-2.97783	0.000611834
XLOC_004201	2.97264	0.00217886
XLOC_l2_015752	2.95921	0.00233252
SOX11	2.94981	0.00135377
UPK1B	-2.94612	0.041825
FNDC1	2.94512	6.25817e-06
XLOC_004408	-2.93992	0.000328578
PRH2	-2.93759	0.0310581
CRISP3	-2.93298	0.0002838
LOC100287221	2.93114	0.000172111
FETUB	-2.92544	0.0270927
CRCT1	-2.92509	0.0356896
XLOC_000587	2.9237	0.000619948
SCIN	-2.92249	0.000248375
LOC100509121	-2.91802	0.0156504
GPR110	-2.91183	5.72675e-05
A2ML1	-2.90766	0.0231285
FPR2	2.90395	3.26381e-05
FMO2	-2.90154	0.00319161
PRR9	2.89662	0.0145214
CCL21	-2.89305	0.00375732
XLOC_008711	2.89217	0.00162443
HOXC6	2.89015	0.000184899
XLOC_008844	-2.88002	0.0238995
XIST	2.87271	0.119638
GDPD3	-2.8718	0.00047163
GPR158	2.86231	0.00600247
ZG16B	-2.85883	0.0223532
TUBB3	2.85399	2.07271e-05
FAP	2.85123	0.000217441
OGN	-2.8409	0.00749693
HAS1	2.83998	0.000235424
FTLP10	-2.83656	0.000158189
RERGL	-2.83654	0.000161634
CXCL3	2.83116	2.99096e-05
LOC100129480	-2.82444	0.000409257
FMO9P	-2.82034	0.000702922
XLOC_011038	-2.81762	0.0140598
XLOC_l2_006021	2.81574	0.00366188
DLX2	2.81469	0.000279993
CLDN10	-2.81359	0.000281404
IGFL3	2.80571	0.00783511
NRG2	-2.78832	7.33416e-05
XLOC_l2_003391	-2.78681	6.56766e-05
COL3A1	2.78599	3.21501e-05
PPP1R1B	-2.78035	0.00945643
CYP4F35P	-2.77906	0.000277796
CXCL11	2.77712	0.00423039
PPEF1	2.77687	0.000361497
MYOC	-2.77635	0.023372
MMP11	2.76761	0.00189974
PRB2	-2.76479	0.038591
KRT26	-2.76466	7.89316e-05
IL8	2.76239	0.0032019
ZIC5	2.75895	0.000864093
SLITRK5	-2.75651	1.93658e-06
SCGB1A1	-2.75213	0.00106371
PCSK9	2.75204	0.0041416
TNFRSF12A	2.74973	0.0128839
SLC13A4	-2.74473	0.00123186
GRP	2.74364	0.00405133
UCN2	2.74177	0.00136828
SCG2	2.74161	6.24628e-05
FUT3	-2.73889	0.00292252
CAGE1	2.73725	0.00135857
DNAPTP3	2.7351	1.21848e-05
COL10A1	2.73381	0.00142514
PXDN	2.73206	4.68975e-05
LOC100653147	2.73205	7.73487e-05
IGF2BP2	2.73009	0.00116357
LHX2	2.72807	0.00238732
UGT2B7	-2.72753	0.000391885
SPANXA1	2.72037	0.00976002
COL5A2	2.71574	0.000180076
XLOC_001876	-2.71198	8.04142e-06
FBN2	2.7116	3.17558e-05
XLOC_l2_007274	-2.70982	1.63418e-05
TTLL9	-2.70564	6.47554e-05
BNC1	2.70194	0.000258268
CST1	2.70029	0.0182977
CEACAM1	-2.6993	0.000251377
VSIG2	-2.69368	0.000169899
SOST	2.69058	0.00604953
XLOC_010146	2.68949	0.00794498
MYRIP	-2.68652	5.63034e-05
SCGB2A1	-2.6825	0.0370056
SPOCK1	2.67544	0.000935679
XLOC_l2_007424	-2.67395	0.00722504
SORBS2	-2.67368	3.19659e-05
MFAP2	2.67258	0.000280315
XLOC_009301	-2.67214	1.89716e-07
CHST9	-2.66526	0.0070626
ZNF114	2.65854	0.00184846
XLOC_004643	-2.6561	0.000253013
ENDOU	-2.65343	0.0114983
C5AR1	2.64138	5.08224e-06
LOC100507210	-2.6371	0.0170431
LPO	-2.63707	0.00531293
ST6GALNAC1	-2.62974	0.00943302
LRMP	-2.61936	0.000280009
APCDD1L	2.61425	0.00638714
QRFPR	2.61272	0.0312743
PLAC1	2.61074	0.0233889
XLOC_009302	-2.60892	8.66676e-05
COL4A1	2.60644	1.314e-05
TREM2	2.60477	0.000663966
CCDC60	-2.60376	5.14732e-05
PLAU	2.60372	0.00019635
KRT42P	2.59976	0.00540335
STC2	2.59922	3.78092e-05
PRR4	-2.59468	0.021254
SCGB1D2	-2.59223	0.0343536
AGFG2	-2.58923	3.40418e-05
CEACAM6	-2.58618	0.0316708
GNGT1	2.58469	0.00564868
TF	-2.58368	0.0115708
SH3BGRL2	-2.57936	0.000673314
CCDC160	-2.57651	0.000110299
SULF1	2.57283	0.000117068
FCAMR	-2.56899	0.0390326
AQP9	2.5685	0.000214748
RGS20	2.56617	0.00118561
SHISA3	-2.56576	0.00181135
WNT2	2.56531	0.000766288
NOX4	2.56526	0.000277845
WDR66	2.56418	0.00206299
WFDC12	2.56338	0.00952238
VCAN	2.56323	0.000153838
ANKRD1	2.56009	0.0133962
CCL3	2.55805	0.000272858
COL12A1	2.55335	0.000202381
LOC100653149	2.55175	6.33836e-05
TDRG1	-2.5508	3.00891e-06
ECM1	-2.54863	0.000274699
SH2D1B	-2.54397	0.000444593
XLOC_l2_005428	2.53591	8.38096e-05
AKR1C1	2.53272	0.0173533
XLOC_003327	-2.52741	7.4569e-05
CLGN	-2.52726	0.000474611
FA2H	-2.52526	0.00233439
LOX	2.52372	4.30044e-05
SLCO1B3	2.5229	0.00714786
CFTR	-2.52262	0.00520277
SLC27A6	-2.52199	0.000743233
LOC100652774	-2.52176	0.000230643
LOC100506303	2.52039	0.000103425
SLC7A4	-2.51853	0.00239679
PSPHP1	2.5157	0.246851
SCGB1D1	-2.51437	0.0383906
CLU	-2.51412	0.00106736
CYP3A7	-2.50769	0.015397
LAMC2	2.50382	0.00338182
XLOC_003343	-2.5026	9.20862e-05
LOC100505787	2.49986	0.00191502
LOC100507127	2.49152	0.0012179
XLOC_014418	2.49015	0.000467353
CYP4X1	-2.48897	0.000555986
KRT17	2.48801	0.0133027
PROK2	2.48674	0.0192857
SPANXB2	2.48642	0.0122838
LOC401317	2.48595	0.000100435
LOC440335	-2.48493	0.0413624
LRRC15	2.48052	0.0115994
XLOC_007123	2.4802	0.0224368
SNAR-F	2.47601	0.0112006
PLA2G7	2.47402	0.000837023
CYP2C18	-2.47226	0.0289916
ELF5	-2.4703	0.00721159
PTGDS	-2.46904	0.000982731
HOXA11-AS1	2.46343	0.00300438
HS3ST6	-2.45947	0.0122258
CAPN6	-2.45875	0.00819467
CCL7	2.45795	0.00151255
HPGD	-2.45462	0.000190648
SCNN1B	-2.45273	0.00339349
LOC100506003	-2.45217	0.00157712
TFF3	-2.4517	0.0434888
DLX6	2.45162	0.0047
MYZAP	-2.45002	0.000172014
MAGEA1	2.44624	0.0441662
LOC100506689	-2.44352	0.00363946
ANKRD20A5P	-2.44242	0.000686914
AJAP1	2.44157	0.00306383
COMP	2.44081	0.0227197
XLOC_001969	-2.43883	0.0193514
C6orf58	-2.43783	0.0698509
HOXB9	2.43584	0.00171581
XKR4	-2.43517	0.000236385
DMRTA2	-2.43352	0.0158886
OLR1	2.43189	0.00251294
KRT16	2.43172	0.0471383
ZFY	-2.42981	0.023259
LOC100129363	-2.42761	0.000590042
XLOC_l2_013145	-2.42734	0.0318071
MURC	2.42583	0.00965588
IFNE	2.42493	0.00130538
DSC1	2.42365	0.0183191
HOXD11	2.42314	0.00433053
PRB1	-2.42236	0.0777241
THEM5	2.41801	0.0479159
MFSD4	-2.41755	0.00196087
TNNT1	2.41753	0.0112044
PI15	2.41705	0.00381346
GDF10	-2.41632	0.00134389
VIT	-2.41321	0.000432831
UGT2B11	-2.41018	1.17706e-05
PRSS3	-2.4077	0.00657794
CD177	2.40285	0.0058586
XLOC_014115	-2.40219	0.00183771
PIGR	-2.39381	0.205843
KLB	-2.39222	5.81854e-05
SLC7A11	2.39101	0.000490814
RTP3	2.38975	0.0156751
POTEE	2.38547	0.023606
DHRS2	2.38269	0.00293379
XLOC_012564	-2.38268	0.000275388
FOSL1	2.38199	8.72253e-05
COL7A1	2.38007	0.000390094
XLOC_010803	-2.37731	0.000249731
PRSS2	-2.37238	0.00492019
CD22	-2.37065	0.0428299
PROCR	2.36779	4.27884e-05
SALL4	2.36602	0.000139199
SLC16A1	2.36426	2.75206e-05
SLURP1	-2.35753	0.0423037
SPINK8	-2.35395	0.000771199
RBM20	-2.35305	7.07703e-05
TNC	2.35136	0.000107559
FCRL4	-2.34923	0.0181437
CNTN2	-2.34916	0.000826328
ITGB6	2.34137	0.00299216
CEACAM3	-2.33906	0.00290887
XLOC_011284	-2.33771	0.00369659
LOC344887	2.3374	0.0135284
MFAP5	2.33712	0.0082098
CR2	-2.33677	0.0471554
MAMDC2	-2.33505	0.000865558
ANGPTL1	-2.33403	0.00532402
NNMT	2.33321	0.000246389
XLOC_004797	-2.33028	1.51099e-05
C19orf59	2.32804	0.000589285
KLK12	-2.32639	0.106741
CNTNAP2	2.32226	0.00600705
SFRP2	2.31774	0.0192345
TRIML2	2.31573	0.0135001
KRT16P3	2.3145	0.00549321
NCCRP1	-2.31087	0.00220356
MGC16121	2.30882	6.99407e-05
DLX4	2.30868	0.000426913
C2orf40	-2.30804	0.029384
GREM2	-2.30786	0.0163514
SFRP4	2.30709	0.0237138
Q93YZ4	-2.30707	1.01689e-05
AQP5	-2.30659	0.00229959
C20orf85	-2.30547	0.0387318
KRT23	-2.30097	0.018543
HOXD10	2.29832	0.00276791
XLOC_014073	-2.2973	0.00030275
LINC00293	-2.29495	0.0193624
UPK3B	-2.29413	0.000202135
PRELP	-2.29409	3.97093e-07
ATP8B3	2.29191	7.28327e-05
AGR2	-2.29087	0.0666066
CSF3	2.28801	0.00737496
CXCL2	2.28796	7.42153e-06
ASPRV1	2.28531	0.0354155
LOC349160	2.28494	0.0141139
SNAR-G2	2.28414	0.0122097
STAC	2.28303	0.000416559
LOC284276	-2.28275	1.67841e-06
LOC100506895	2.28052	0.00283623
PPL	-2.28047	0.00558352
CD79B	-2.27838	0.0168917
PLA2G4D	2.27802	0.05556
MYH1	2.27691	0.101941
HAS2	2.27526	0.000158857
XLOC_l2_009441	2.27326	0.000458069
CYP26A1	2.27308	0.052709
TMEM158	2.27278	0.000176829
CSAG2	2.27278	0.0343379
XLOC_l2_004317	-2.27211	0.00144293
KRT14	2.27172	0.0226501
C1QTNF6	2.27146	1.11009e-05
CAPN5	-2.2696	0.0116407
NXPH4	2.26864	0.00287278
MMP9	2.26661	0.0107114
AICDA	-2.26625	0.0366189
OR2W5	-2.26291	9.83321e-05
TXLNG2P	-2.26102	0.0122602
XLOC_012682	2.26019	0.00737742
LIPH	-2.26	0.0151831
XLOC_001228	2.25986	0.000234119
OASL	2.2587	0.00121649
BARX2	-2.25759	0.00323337
LOC100506421	-2.25682	2.25951e-07
LOXL2	2.25657	4.59788e-05
CNFN	-2.25643	0.019475
HTR3B	-2.25298	4.65149e-05
KDM5D	-2.25145	0.00220279
CCNA1	2.24756	0.0204663
XLOC_000456	-2.24663	0.00466547
XLOC_004772	2.2465	0.00690502
EMP1	-2.24517	6.50683e-05
ASTN1	-2.24479	5.99339e-06
KLHDC8A	-2.23938	0.00080945
NTRK3	-2.23859	5.10364e-05
IL1B	2.23777	0.0017973
UPK1A	-2.23691	0.0212088
MGC4294	2.23515	0.000973656
SNAR-H	2.23412	0.0126769
PNLIPRP3	2.23322	0.0742348
CGNL1	-2.23266	0.000789285
GSTA2	-2.22956	0.0430993
FAIM2	-2.22699	1.91662e-06
MYBPH	2.22529	0.116597
LIPG	2.21684	0.00178947
PRB3	-2.21452	0.0351761
LOC100653221	-2.21444	0.00141887
COL1A2	2.21413	0.000500217
XLOC_004881	-2.21191	0.0016337
ARSI	2.2118	0.00535948
CTHRC1	2.20949	0.000515772
C10orf81	-2.20463	0.00311346
CD1C	-2.2046	0.00329907
TCN1	-2.20361	0.0796305
XLOC_007377	-2.20194	0.000118615
SLC9A4	-2.19856	0.000378967
CCL8	2.19773	0.00657612
MIR31HG	2.19544	0.0381561
CCR8	2.19469	2.0718e-05
PRICKLE4	-2.19173	3.49503e-06
ATP13A4	-2.18723	0.00186235
KCND2	2.18575	0.0016774
IL20	2.18495	0.00876724
CXCR7	2.18367	0.000338522
LOC144817	-2.18334	8.21917e-06
GP2	-2.18246	0.00857524
LOC100131662	-2.17556	0.00248912
LOC100506013	2.17548	0.000349962
PCDH17	2.17434	1.22491e-06
TMEM45B	-2.17369	0.0218618
RSPO1	-2.17366	0.00047001
CHGB	2.17322	0.044984
FAM107A	-2.17306	0.00117781
S100A7	2.17155	0.119099
TMEM139	-2.16806	6.68835e-05
TRNP1	-2.16623	9.03881e-05
GPX2	2.16407	0.0878991
DMRTA1	-2.16193	0.00623774
XLOC_007892	-2.16149	0.0288848
ODZ2	2.15971	0.00687167
SNAR-D	2.15856	0.0119105
ZNF540	-2.15836	0.00144536
RORC	-2.15738	0.000983724
CSAG1	2.15674	0.0299716
PLEKHA6	-2.156	0.00039216
XLOC_001851	2.15219	0.0116938
AKR1C4	2.15158	0.0171498
FCGR3A	2.15136	0.000667526
Q9RWL9	2.15014	0.00212312
COL4A5	2.14921	0.000875014
OSTalpha	-2.14861	0.00344891
CCL19	-2.14794	0.0233171
ASB5	2.14749	0.0996568
B4GALNT1	2.14552	0.00339007
PPBP	2.14545	0.0129367
XLOC_l2_010064	-2.14522	0.00689785
XLOC_001546	2.14444	0.00908869
PHYHD1	-2.14372	0.00283231
PLAT	2.14043	0.00190329
MYO1B	2.14015	0.000109254
MUC15	-2.13889	0.0217202
SCGB2A2	-2.1385	0.162224
HTRA3	2.13488	0.00170608
FLJ45248	2.13122	0.000222462
GLYATL1	-2.13056	0.00218233
SLC1A1	-2.12983	3.0759e-05
CREG2	2.12945	0.00362811
PROC	2.12615	0.000187278
LINC00473	2.12163	0.00283259
DSG1	2.11922	0.0542554
CYP2C9	-2.11751	0.0450023
ASPN	2.11738	0.00268569
FMO3	-2.11429	0.000462789
HEPACAM2	-2.11349	0.000337598
XLOC_003364	2.11273	0.0101461
LOC100216001	2.11242	0.000672766
XLOC_l2_007931	-2.11212	2.06522e-05
LCN2	-2.10821	0.0456939
NR3C2	-2.10692	0.000654093
PDPN	2.10637	0.000600069
CCL3L3	2.10362	0.00062782
ISG15	2.10294	0.00354715
FCGR1B	2.09954	0.000697653
APLN	2.09866	0.000772803
C1orf130	-2.09671	0.00643582
SCARA5	-2.09603	0.00799123
CT45A5	2.09396	0.0901547
PLEKHB1	-2.09256	0.00167117
VSIG10L	-2.09232	0.00690056
C21orf88	-2.09149	0.000654859
PRAME	2.08941	0.0223192
XLOC_009678	-2.08572	0.044744
S100P	-2.08534	0.0232971
IRX2	2.08436	0.0218263
UGT2A2	-2.08384	0.00319918
NOVA1	-2.08079	0.000976005
PPP1R9A	-2.08061	0.00703445
CLDN8	-2.07922	0.00475683
NID2	2.07724	3.33058e-05
HTRA4	2.07691	0.00692028
TRPM6	-2.0769	0.000292105
FLJ41200	2.07618	0.000568609
XLOC_004565	-2.07414	0.0452863
AGT	2.0706	0.0103629
GAPT	-2.0705	0.00474512
IQCJ-SCHIP1	2.07024	0.00014249
FRMD1	-2.06923	0.00632463
RPTN	-2.06915	0.113612
FAM153B	-2.06877	0.00558129
ERBB4	-2.06782	0.00949022
DTX1	-2.06759	0.00500854
LOC283392	-2.0669	0.00157477
CFHR4	2.06596	0.0106939
KRT16P2	2.06314	0.0465808
XLOC_011550	2.06248	0.0324957
NLRP4	-2.06001	0.00452764
LOC284751	2.05904	1.82342e-06
MUC20	-2.05553	0.0115972
XLOC_011548	2.05477	0.037891
SIDT1	-2.05431	0.00166326
LOC100505473	-2.05418	0.000714795
XLOC_001146	-2.05417	0.0207103
ADH1A	-2.05135	0.0290891
SCHIP1	2.04876	9.66326e-05
SOCS3	2.04594	2.23716e-07
TSHZ3	2.04391	0.000119613
RPRML	-2.04374	0.00342789
PODNL1	2.04113	0.00147264
ENPP5	-2.04056	0.00323907
XLOC_006944	-2.04034	0.0333496
AADAC	-2.03995	0.0765596
XLOC_009428	-2.03695	0.00028994
SNAR-B2	2.0368	0.0128757
XLOC_008015	2.03497	0.0762735
ZNF469	2.03318	9.80743e-05
TMEM132C	-2.03243	0.000133906
XLOC_l2_012791	-2.03194	0.00042309
RNF217	2.0309	0.00025065
SERPINA5	-2.0282	0.000160833
XAGE1A	-2.02697	0.000662245
STAP1	-2.02648	0.0295758
CHI3L1	2.0233	0.0145507
WISP1	2.02291	0.000986728
GALNTL2	2.02264	0.00772857
AKR1C3	2.02048	0.0216211
DLX5	2.02041	0.00153596
DLX6-AS1	2.01884	0.00573672
LOC100506798	2.01807	0.00453466
RIC3	-2.0172	0.000859181
GPR18	-2.01678	0.0613216
CXCL1	2.0166	0.000656555
GPM6A	-2.01612	2.63151e-05
TMPRSS11D	-2.01467	0.14801
SLC44A4	-2.01431	0.0321692
CLDN18	-2.01136	4.86471e-05
SMPX	2.01076	0.187387
LEPREL1	2.00921	0.000858741
SPNS2	-2.00708	0.00057273
BMP3	-2.00497	0.00198323
C15orf33	2.00228	0.00514363
GRIN2D	1.99853	0.00629601
LYPD5	1.99731	0.00520372
LOC100505813	1.99711	7.23269e-06
DMRTC1	-1.99613	0.0108315
VGF	1.99606	0.00173791
SLC16A10	1.99482	1.41789e-05
LPAR3	1.99288	0.00133042
XLOC_011062	-1.99273	0.000430568
XLOC_011305	-1.99248	0.00971964
OCA2	-1.9923	0.0418964
THBS2	1.99169	0.00231615
LOC645321	-1.99098	0.0377203
SUSD5	-1.99074	0.000748225
SFTA1P	1.98917	0.00244125
C12orf75	1.98745	2.62733e-05
XLOC_003884	-1.9858	0.00513478
CRIP3	-1.9843	0.0121337
ACCN1	-1.98326	1.46493e-05
PCDH7	1.98306	0.00345054
BPIFB2	-1.98034	0.0157228
XLOC_002073	-1.97485	4.10593e-05
SERPINA9	-1.97468	0.0863533
C16orf78	-1.97446	0.0158042
CRISPLD2	1.97402	0.000227407
CYP27C1	1.97318	0.00516344
XLOC_003146	1.97109	0.00507572
LOC100507263	1.96987	0.0143975
XLOC_005542	-1.96921	0.000368719
LOC100505902	-1.96863	0.0039917
RNASE10	1.9677	0.00923872
LOC100506718	1.96708	0.00097148
XLOC_l2_001089	-1.96692	9.20833e-05
SCN7A	-1.9668	2.61149e-06
KEL	-1.96607	0.00396147
FLJ43390	-1.96593	0.00173016
XLOC_005471	1.9655	0.035503
EPS8L1	-1.96373	0.00154004
HOXA9	1.9614	0.017099
XLOC_009782	1.96135	0.0203636
SERPINH1	1.96063	0.000591879
XLOC_l2_009281	-1.95985	0.00136605
XLOC_l2_009979	1.9596	0.0261477
FABP4	1.95906	0.0396575
TMPRSS2	-1.958	0.00194224
PPP1R27	1.95673	0.0554422
FLRT3	1.9567	0.0213466
CXCL10	1.95373	0.0186283
LOC283483	-1.95345	0.000553044
XLOC_000293	-1.94423	7.63484e-05
COL4A2	1.94273	4.45848e-05
LOC100507233	-1.94143	0.0161846
SNAI2	1.94133	0.000461148
NDRG2	-1.9404	0.00010301
XLOC_002569	1.93843	0.0230589
NCF1	-1.93671	0.00552801
KREMEN2	1.9359	0.0133876
SLC15A2	-1.93538	0.00154735
MAGEA11	1.93453	0.062273
MYL1	1.93431	0.306062
MMRN1	-1.93208	0.0107066
CLIC3	-1.93188	0.00640129
CACNB4	-1.93006	0.000564856
TNFRSF17	-1.92696	0.0445892
KRT222	-1.92645	0.00458373
XLOC_002172	1.92335	0.0134534
UGT2B15	-1.92235	0.00248021
ITLN1	-1.92201	0.174173
CAV3	1.92005	0.00250746
C11orf96	1.91977	9.30633e-05
CMTM2	1.91621	0.0108334
XLOC_004100	-1.91617	0.0257718
DNAH17	1.91544	0.0304448
CNR1	-1.91517	0.0183193
LCE2A	1.91421	0.0122339
SNORD114-12	1.9108	0.000959486
XLOC_013679	-1.9098	0.00170175
VPREB1	-1.9091	0.0121504
GALNT9	-1.90776	0.000168366
B3GNT6	-1.90762	0.00369455
SOHLH2	1.90675	0.0421608
GNE	-1.90619	2.28044e-06
ANKRD24	-1.90471	2.23262e-05
LOC100506783	1.90248	0.0031337
XLOC_005595	-1.90225	0.00500715
ALDH3A1	-1.90046	0.0931106
CYR61	1.89979	2.63518e-05
RASSF8	1.89928	0.000249634
LOC728755	1.89922	0.0154052
CCDC11	1.89891	0.00636856
NIPAL4	1.89829	0.000756778
SNX22	-1.89786	0.0559535
XLOC_l2_009469	1.89699	0.00596542
IL1RN	-1.89696	0.00234961
TM7SF4	1.89619	0.0203687
ELF3	-1.89587	0.0340215
TNXB	-1.89478	0.000615168
TTTY15	-1.89305	0.0227825
GDPD2	1.89288	0.0926799
FLJ21408	-1.89213	0.00180818
GPR4	1.89103	6.5362e-06
PLP1	-1.89057	0.0103924
SPAG16	-1.89024	0.00592436
C9orf24	-1.88789	0.00423279
AKR1B15	1.88669	0.0380905
BMP2	1.88663	0.000423154
SPTB	1.88504	0.037888
TTC9	-1.88415	0.000108738
LOC731424	1.88375	0.00868361
ITGA3	1.88326	0.00139579
XLOC_l2_010018	-1.88187	0.0131651
DUOX2	-1.88176	0.0102323
TMEFF2	-1.88154	0.000138348
COL5A3	1.88085	0.00118683
SLC9A2	-1.88014	0.00449895
SLC34A2	-1.87994	0.0593425
TCL1A	-1.87878	0.173351
XLOC_000778	1.87865	0.00409826
ERN2	-1.87829	0.0564501
HTR1E	-1.87793	0.000349026
CYP2B6	-1.87668	0.00565906
TMC7	1.87468	0.00182401
MS4A8B	-1.87417	0.0600549
LINC00256B	1.87409	0.000557662
TPM1	1.87176	0.000242314
OR51E1	1.8713	0.00104142
AMPD3	1.86868	0.00340074
KRT75	1.86821	0.0537059
GUCY1A2	1.86797	0.000699626
PFN2	1.86784	0.0032898
LOC100653103	-1.86773	0.00063718
FAAH2	-1.86737	0.00223346
ANKRD35	-1.86639	0.000519511
EYA2	-1.86435	0.00963704
MATN1	-1.8642	0.0102175
CAV1	1.86338	0.0015047
CCL14	-1.86019	0.00732215
SELE	1.85952	0.00120545
POPDC3	1.85905	0.0124853
XLOC_l2_002952	-1.85747	0.0059341
XLOC_006100	-1.85694	0.000155644
HMBOX1	1.85401	0.00622317
CSRP3	1.85369	0.29277
PLAC4	-1.85346	1.36019e-05
LOC100505554	-1.85259	0.0152234
SNORD1B	1.85192	0.00524686
GJA1	1.85014	0.000643117
XLOC_010117	-1.84868	0.00106179
FSTL3	1.84767	0.00114921
SDS	1.84702	0.00111746
ODAM	-1.84697	0.122823
XLOC_000202	-1.84625	0.032892
SPIC	-1.84461	0.0239914
IRS1	1.84362	0.000642656
GRIK3	-1.84262	3.31845e-05
IQCD	-1.84236	2.96642e-05
KRT37	1.84138	0.028803
CPLX3	-1.84128	0.000655506
GPT	-1.84092	0.00597811
IGF2BP1	1.84027	0.0372899
CHSY3	1.84005	0.000625391
OR2A7	-1.83989	0.0100384
GCET2	-1.83771	0.0101244
TPPP	-1.83737	0.0165676
LOC651536	-1.83715	0.0024361
TNNT2	1.83569	0.01989
VGLL1	-1.83524	0.0226598
C7orf10	1.83519	2.48597e-05
MRVI1-AS1	-1.83481	0.000447716
CCDC110	-1.83463	3.39719e-05
CST2	1.83459	0.0316102
CA6	-1.83312	0.0410135
MANSC1	-1.82992	0.0402594
GPR64	-1.82929	0.0607975
PCP4	-1.82799	0.000504721
LOC729468	-1.82448	0.00118439
LILRA6	1.82409	0.00229063
IGSF10	-1.82406	0.00902248
XLOC_008710	1.823	0.00712378
SAA1	1.82259	0.0538848
RNASE4	-1.82251	0.00583108
LOC150622	-1.82167	8.37707e-05
XLOC_008276	-1.82153	0.00100134
XLOC_005105	1.82079	0.000557886
ALOX12	-1.81942	0.114718
CCL13	1.81852	0.0134898
MAMSTR	-1.81449	0.00313046
HORMAD1	1.81378	0.0308523
ACSM3	-1.8125	9.35539e-05
POTED	1.81148	0.0453425
EPHX4	1.80981	0.000202482
SHROOM3	-1.80891	0.000737859
KLK11	-1.80877	0.0770092
TRIML1	1.80831	0.0152456
CCDC64B	-1.80829	0.00976418
ALDOB	-1.80776	0.000867757
ANKRD30BP2	-1.80753	0.0042172
PPP1R3C	-1.80671	0.00271069
SNORD93	1.8062	0.00196246
P2RY12	-1.80315	0.00820922
XLOC_011331	1.80277	0.00126984
TMEM100	-1.80072	0.0165449
SEC14L4	1.79966	0.0153024
XLOC_l2_010141	1.79874	0.0016872
SULT1C2P1	-1.79759	0.00188857
MT2A	1.79753	0.000629614
PLAUR	1.79726	0.00079819
KLHL30	1.79538	0.0223903
NQO1	1.79518	0.0198488
CAMP	-1.79508	0.00596604
FCRLA	-1.79452	0.0603421
HSPB8	-1.79291	0.00861855
NKAIN4	-1.79225	0.0503549
NETO2	1.79048	0.000438762
NANOS1	1.79022	0.000944638
SOX21	-1.7894	0.0381624
PI16	-1.7892	0.0771692
CTGF	1.78788	0.000332601
MT1L	1.78776	0.00113203
GBX2	1.78714	0.00586858
LOC389023	-1.78679	0.00055156
CD300LF	1.78658	0.0126791
XLOC_010889	1.7843	0.0095694
SRD5A2	-1.78408	0.0172096
HOMER3	1.78366	0.000201133
BAI3	-1.78162	0.00358237
LOC100128164	-1.78159	0.000284553
CLSTN2	1.78027	0.00323714
OCLN	-1.78005	0.0130074
SOX10	-1.77911	0.00776095
BICD1	1.77889	0.00161771
C9orf30-TMEFF1	1.77887	0.000178353
MMP2	1.77855	0.00136901
VPREB3	-1.77808	0.0800735
STXBP6	-1.77793	0.000642573
XLOC_010308	-1.77675	9.52355e-06
MS4A1	-1.77572	0.185887
CD276	1.77496	0.000297742
BEND5	-1.77473	0.00258831
DGKH	1.77445	2.71409e-05
SLC7A8	1.77262	0.00190917
KBTBD10	1.77259	0.217543
SHOX2	1.7713	0.00168149
DEPDC7	1.77086	0.000536185
TRIM77P	-1.77058	3.85299e-05
LOC100130938	1.77007	0.00259383
SOX8	-1.76928	7.62907e-05
FAM47E	-1.76831	0.011226
FOXI1	-1.76739	0.0020302
XLOC_010988	1.76679	0.00611779
CHRM3	-1.76672	0.0115729
NMU	-1.7667	0.0426619
ARHGAP28	1.76652	0.00178104
C7orf46	-1.7664	0.000100682
NRG1	1.76639	0.0331292
XLOC_011755	-1.76585	0.00107869
MCF2L-AS1	-1.76538	0.0259868
GNASAS	-1.76331	5.66638e-05
C13orf33	1.76297	0.0182033
GSDMA	1.76204	0.0360632
FCRL2	-1.76203	0.042797
XLOC_010855	1.76062	0.00783699
LOC284219	1.76053	9.52832e-06
XLOC_l2_010494	-1.75872	0.00573213
TNIP3	1.75862	0.0161291
NKAIN1	1.75774	0.00207314
HSD17B6	1.75669	0.00270076
MIA	-1.75569	0.0261148
IFI27	1.75509	0.00475466
TCL6	-1.75392	0.00397044
PROP1	-1.75384	0.000186764
H19	-1.75371	0.0294416
GPR179	1.75197	0.00492364
ADCY10	1.75105	0.0309499
XLOC_008395	-1.7494	1.92174e-05
SNORD114-9	1.74868	0.00287721
SCNN1A	-1.74867	0.0255548
FPR1	1.74828	0.000558624
CXCL5	1.74647	0.00195379
XLOC_002174	1.74525	0.00569745
EMR2	1.74518	0.000437982
MYF6	1.74471	0.174004
LOC643037	-1.74362	0.0338367
XLOC_007967	-1.74353	0.0058946
XLOC_011672	1.74173	0.0154937
CBLN1	-1.74152	4.54988e-05
RAET1E	-1.74102	0.0176191
MAB21L1	-1.7409	0.000799396
LOC100505944	-1.73942	0.00135237
FAM101A	1.73937	0.00836364
XLOC_l2_007062	1.73909	0.00505241
LOC100507033	1.73895	0.0269141
XLOC_003729	-1.73885	0.00688981
XLOC_004685	-1.73863	5.48611e-05
XLOC_002962	1.73863	0.0190055
SERPINI2	-1.73757	0.000844061
XLOC_l2_010063	-1.73729	0.00466852
XLOC_l2_007310	-1.73646	0.00336711
MUC5B	-1.73643	0.245336
XLOC_006911	-1.73635	0.000110295
FCER2	-1.73549	0.0574905
NEB	1.73514	0.0659036
SLIT3	1.73513	0.00219214
LINC00347	-1.73431	3.47665e-05
APOC1	1.73403	0.0432326
IFIT3	1.73283	0.00434889
LNX1	-1.73281	0.00235682
ASPA	-1.73269	0.0119201
LOC100506497	-1.73117	0.000301824
OR13A1	-1.7292	0.00216505
ZFHX4	1.7289	0.00178346
XLOC_l2_012159	1.72608	0.0375402
SLC22A4	1.72533	0.00385103
ABCA3	-1.72526	0.00179383
XLOC_l2_003757	-1.72519	0.00178916
XLOC_l2_002775	-1.72365	0.00025999
HOXA13	1.72321	0.013361
DBNDD1	-1.72313	0.00218336
XLOC_l2_010908	-1.72228	0.0495598
PTPRZ1	1.72016	0.0391556
SLC1A2	-1.71898	0.0009206
XLOC_l2_001134	1.71872	0.000122609
IL12A	-1.71823	0.000313102
ANKRD20A2	-1.71761	0.00374372
EDN3	-1.71721	0.013982
MEX3A	1.71629	0.00323548
PKHD1L1	-1.716	0.00152499
WDR72	1.71577	0.0156509
MT1B	1.71526	0.00105723
PRSS45	-1.71427	0.0425323
F2RL1	1.71407	0.000153506
LOC100506120	1.71405	0.0320562
GGT6	-1.71379	0.00348626
ADM	1.71356	0.000661906
KLF7	1.71349	0.000574653
XLOC_005749	1.71347	0.0296285
CD19	-1.71338	0.148524
BMPER	1.71255	0.0039315
LILRA5	1.71239	0.000937126
GNA14	-1.7122	0.000577087
XLOC_004384	1.7111	0.00653798
KIAA0240	-1.71096	0.0038509
NELL2	1.71057	0.0278131
XLOC_001353	-1.71043	0.0208675
GCHFR	-1.71016	8.73919e-05
XLOC_006820	-1.70983	0.000780407
PLEK2	1.70922	0.0184701
XLOC_008185	1.70791	0.0847563
ROPN1	-1.70767	0.073952
CHRM1	-1.70661	0.100714
NEIL1	-1.70605	0.000413789
BNIPL	-1.70585	0.0530139
RNF152	1.70459	0.00723271
TP63	1.70432	0.00668488
CDKN2B-AS	1.70407	0.00669051
MSX2P1	1.70351	0.000137937
TRIM49	1.70337	0.0348643
GABRA3	-1.70036	0.0316056
LOC100506098	-1.69958	2.88874e-05
XLOC_004049	1.69813	0.00339964
CHST11	1.6979	0.00171193
BANK1	-1.69716	0.124389
XLOC_000303	-1.69704	0.00652229
TLR10	-1.69554	0.0946865
XLOC_007020	1.69552	0.00973359
TM7SF2	-1.69514	0.00496805
ZNF300P1	-1.694	0.00125734
LOC100131774	1.69367	0.00758717
PAQR3	-1.6929	0.000594695
FLJ33534	-1.69176	0.00137843
IFI6	1.69081	0.0135839
LOC100652739	-1.69026	0.0137076
XLOC_009748	-1.68877	0.00143089
C3orf36	1.68767	4.31811e-05
C4orf7	-1.68763	0.429813
REN	-1.68752	6.64315e-06
LOC400706	1.68693	0.000910367
C8orf47	-1.6869	0.0164427
ADAMTS12	1.68516	0.00278411
PDE6G	-1.68515	0.0192024
LOC284215	-1.68461	0.00419394
FAM40B	1.68424	0.000768729
MSR1	1.68416	0.0136378
UNC13C	-1.68416	0.0059363
P2RY6	1.68373	0.000147014
XLOC_002408	1.68341	0.00433947
KCNJ15	1.68156	0.00734932
ELMOD1	1.68075	0.0191937
FAM89A	1.67995	0.000341588
SLC5A1	-1.67969	0.0481961
XLOC_005369	1.67968	0.00216138
AKR1B10	1.67958	0.0886558
IL33	-1.67935	0.0390184
KANK4	1.67923	0.0576898
THY1	1.67903	0.000213963
LOC400128	-1.67863	0.00774445
C21orf90	1.67777	0.0128306
GAST	1.67712	0.00385262
COL13A1	1.67701	5.24186e-05
LOC340340	1.67686	0.0132243
SH3BP4	1.67578	0.00684552
C6orf132	-1.67546	0.0083534
TEAD4	1.67393	0.000420931
TRIM67	-1.67295	0.00452919
DHRS9	-1.67248	0.00813778
STAT1	1.67236	0.000492941
XLOC_l2_000735	-1.67147	0.0464516
CLEC4D	1.67004	0.0123966
XLOC_003832	1.67002	0.0312767
UBASH3B	1.66933	0.000429916
EMX2OS	-1.66914	0.0164574
XLOC_006485	-1.66906	0.00223144
KLRF1	-1.66875	0.0103345
LOC100506397	-1.66866	0.00672264
CLSPN	1.668	0.000472451
C10orf55	1.66756	0.00356193
NWD1	-1.66739	0.000441172
AJUBA	1.66708	0.000918889
HOXB13	1.66603	0.0368511
LOC441601	-1.66586	0.0108403
MAN2A2	-1.66584	0.00286574
POTEB	1.66564	0.0816546
XLOC_003834	1.6656	0.00341871
GSTM3	1.66471	0.0256681
FREM2	1.66265	0.0132364
TPBG	1.66197	0.000902441
LOC100507474	1.66177	0.00267406
LOC401164	-1.66123	0.00101103
XLOC_000850	-1.66119	0.00186762
KIF13A	1.66117	0.000102416
KCNE4	1.66035	0.000421088
MLLT11	1.65796	0.00889763
KLHL14	-1.65717	0.00469488
MYOM3	1.65697	0.0478044
ASPHD1	1.65648	0.00305724
RLN2	-1.65578	0.0182338
CDH11	1.65562	0.000443696
C2orf55	-1.65557	0.00225309
MIR600HG	-1.65408	0.00928175
ITGAX	1.65392	0.0011216
CLEC3B	-1.65334	0.00341241
SNAR-A3	1.65309	0.0420193
ADH1C	-1.6529	0.0642085
SVIP	-1.6529	0.00271552
ARSJ	1.65267	0.00602895
PCDHB2	1.65248	0.0273993
IBSP	1.6523	0.00855257
SULT2B1	-1.65167	0.0676275
TTYH1	-1.65136	1.46201e-05
XLOC_003849	-1.65086	0.0276905
GBA3	-1.6507	0.00763409
ODF4	-1.65067	0.00103195
XLOC_008823	1.65048	0.0291759
GALNT5	-1.64941	0.0306418
CAB39L	-1.64904	0.000198442
EPSTI1	1.64888	0.00525631
ITGA6	1.64792	0.000642525
H2BFWT	1.64735	0.00561239
NPW	1.64731	0.0180959
KIRREL	1.64716	0.000317745
XLOC_011769	1.64713	0.00362126
SLC6A15	1.6461	0.062157
TGFBI	1.64598	0.00378019
CNTN3	-1.64568	0.00187974
SNORD114-22	1.64556	0.00209866
DFNA5	1.64554	0.000528467
KRT33A	-1.64427	0.0121766
DKFZp434J0226	1.64367	0.013365
KIAA2022	-1.64333	0.00285691
HOXB3	1.6428	0.00203531
C13orf16	1.6421	0.00106525
SPINK1	1.64103	0.0582673
BEX5	-1.64062	0.0119701
LDLRAD2	-1.64045	0.0053894
KRT40	-1.64025	0.00234671
Q6UXP8	-1.64017	0.00314142
SNX10	1.64016	0.00663566
SLC2A1	1.63987	0.00235381
LOC100507055	-1.63964	0.00363807
SLC37A1	-1.63889	3.34648e-05
MB21D2	1.63772	5.60831e-05
LDLRAD1	-1.6372	0.113336
XLOC_007993	-1.63706	0.00109547
MMRN2	1.63706	0.000866243
ELAVL2	1.63691	0.0179747
LY6H	1.63659	0.0021622
KCNH8	-1.63594	0.0449101
KRT80	-1.63562	0.0440312
ZFP64	1.63492	0.000625744
LOC646903	1.63473	0.00831366
HTR2B	-1.63471	0.0122
DCBLD1	1.63399	0.00071962
CMA1	-1.63378	0.0281878
XLOC_008489	-1.63343	3.68719e-06
PITX1	-1.63231	0.0118712
LOC100505904	-1.63163	0.0158454
VSTM1	1.63042	0.00459472
XLOC_005183	-1.6296	0.0214564
XLOC_004725	-1.62907	0.0100136
XLOC_003775	-1.62792	0.000510121
TOX3	-1.62662	0.00987361
PTN	-1.62633	0.0283871
LAMB3	1.62607	0.010279
VAX2	1.62607	0.00118327
ADRB1	-1.62549	0.00193284
KCNAB1	-1.6253	0.000470006
MET	1.62524	0.00220465
ITGA1	1.6251	0.000103875
WNT7A	1.62506	0.00248539
RETN	1.62488	0.00169157
HEMK1	-1.62436	0.00147458
XLOC_008794	-1.62332	0.0226829
HAPLN1	1.62266	0.0643594
XLOC_001537	1.62145	0.0173323
ACTA1	1.62135	0.416465
FOLR1	-1.62008	0.0787232
NRK	1.61809	0.0234656
HMGCS2	-1.61652	0.0866071
MYLPF	1.61622	0.265313
CMYA5	1.61563	0.075007
GBP5	1.61418	0.0185364
C1orf116	-1.61306	0.00469125
NFXL1	-1.61269	2.29644e-05
LOC645638	-1.61236	0.0286994
SPATA17	1.61192	0.00685781
XLOC_001635	-1.61159	0.0142554
ICA1	-1.6107	8.47868e-05
XLOC_006726	-1.61037	0.000304804
XLOC_009437	-1.60987	0.0096421
F10	-1.60899	0.00014028
LINC00162	1.60836	0.0371382
DPT	-1.60721	0.00142019
BICC1	1.6067	0.00196517
MICALCL	1.60651	0.00302291
MACC1	-1.60643	0.00255769
MYEOV	-1.60582	3.66437e-06
ECHDC3	-1.60396	0.00150325
XLOC_010607	1.60394	0.00295945
TP53INP2	-1.60392	0.00119528
XLOC_007531	1.60332	0.00415463
ADAMTS14	1.60287	0.00238516
LOC100505592	1.60272	0.0015983
LOC100506795	-1.60197	0.000360234
LOC572558	-1.60181	6.30511e-05
EDIL3	1.60083	0.00703828
LY6K	1.60058	0.0343286
EHF	-1.6	0.0116702
NLRP7	1.59935	0.133283
XLOC_l2_015038	-1.59912	0.00196211
LOC154092	1.59901	0.00769156
OR7E37P	-1.59842	0.0195843
TCEAL2	-1.5979	0.000117027
LOC100506374	1.59739	0.00693908
CA2	1.59738	0.0232727
ENPP3	-1.59721	0.00117978
CEACAM7	-1.59719	0.0520133
DFNB31	1.5971	0.000582542
ABCA8	-1.59685	0.0268589
XLOC_004929	1.59669	0.00171546
XLOC_001339	1.59579	0.000597375
XLOC_010275	-1.59567	0.000734658
EPHX2	-1.59536	0.000239747
B3GNT3	-1.59372	0.00371201
XLOC_007326	-1.59347	1.99272e-05
CYP2J2	-1.59326	0.0398666
ADAM23	1.59171	0.00464571
PPP4R4	1.59025	0.0482008
XLOC_l2_011983	1.58947	0.0405717
XLOC_l2_004562	1.58907	0.00588328
IGJ	-1.58818	0.0179811
ATP8A1	-1.58816	0.0113044
PEG3	1.58811	0.0537424
CTLA4	1.58698	0.0249362
FAM25A	-1.58686	0.167016
CD109	1.58647	0.000490416
CTNND2	-1.5862	0.000272692
GSTM5	-1.58553	1.05369e-05
UGT1A8	-1.58503	0.199741
SOX6	1.58399	0.0263405
XLOC_014086	-1.58253	0.00113413
LOC645249	1.58121	0.0698748
S100A14	-1.58082	0.0316216
SLCO4C1	-1.5799	0.0164717
LOC339529	-1.57739	0.000141918
PAPPA	1.57559	0.00118487
MYF5	1.57556	0.0289775
ACSM1	-1.57498	0.00185249
NPTX2	1.57477	0.0453961
LOC100287216	1.57473	0.00180338
XLOC_002030	1.57383	0.000208146
CP	-1.57362	0.0255983
XLOC_000148	1.57299	0.042397
FCRL1	-1.57208	0.136499
RGS1	1.57198	0.0225754
CHRDL2	1.57175	0.0276748
IL34	-1.5703	5.68546e-06
XLOC_007235	-1.57025	0.0342104
XLOC_004472	-1.56964	0.0174069
ISL1	-1.5693	0.00203459
NFE2	1.56895	0.00192961
GBP1	1.56858	0.00224945
SYT7	1.56825	0.0267667
LIFR	-1.56806	0.0163905
HOXC10	1.567	0.00890137
CA13	-1.56658	0.00118193
KHDRBS2	-1.56637	0.0187826
XLOC_012294	1.56623	0.0260058
C1QL1	1.56595	0.0159024
C14orf33	1.56547	0.000982367
THBS4	1.56483	0.141245
CAV2	1.56248	0.00218793
TNFRSF13B	-1.5621	0.0145374
ARHGAP40	-1.56174	0.000612243
LOC100287314	1.56049	0.00105678
LMO7	-1.56033	0.00187682
DEFB103B	1.5602	0.315492
MS4A15	-1.56002	0.0294676
MMP7	1.55968	0.260306
CCDC116	1.55939	4.07914e-05
LRG1	-1.55787	0.00894712
RCN3	1.55739	0.0026223
XLOC_012139	1.55674	0.0435624
C1QTNF7	-1.55593	0.00156058
XLOC_005936	1.55512	0.0162577
AQP7P3	-1.55445	0.00756505
STON2	1.55445	0.00664643
IFI44	1.55404	0.00152167
XLOC_010987	-1.55357	6.90374e-05
C1orf51	-1.55334	0.0107693
STMN2	-1.55295	0.0376697
XLOC_004525	1.55225	0.0235784
TNFSF4	1.55219	0.0260161
AFF3	-1.5517	0.0213786
CGN	-1.55165	0.0125838
ATP6V0E2	-1.5516	0.0018015
P2RY14	-1.55139	0.00886217
ANXA13	1.5512	0.00716815
ARTN	1.55096	0.000999213
BLNK	-1.55093	0.000619762
GLT1D1	1.55041	0.000141767
CD200R1	-1.55034	0.00441937
LOC100506708	1.55033	0.0213717
XLOC_l2_013052	-1.54966	0.000719347
SNORD126	1.54944	0.000268316
XLOC_011816	-1.54932	0.00656217
TNS4	1.54929	0.00734588
ITGA5	1.54855	4.75052e-05
GPRC5D	-1.54778	0.0384562
KLK9	1.54668	0.0352059
FLVCR2	1.54662	0.000266029
TC2N	-1.54619	0.00958571
XLOC_007202	-1.54613	3.53947e-05
CXCR2P1	1.54562	0.160392
SNORD114-13	1.54556	0.0111763
MGAT3	-1.54385	0.0134319
RIN1	1.54315	0.000663889
XLOC_012694	-1.54271	0.0464527
CDH15	1.54223	0.0220129
FGD2	-1.54177	0.00342424
XLOC_009790	1.54083	0.00463557
BTC	-1.54056	0.00941581
CSTA	-1.54054	0.0146621
AFP	1.53986	0.037946
XLOC_007207	-1.53909	0.0091986
SLC6A4	-1.53898	0.0312052
KRTAP3-2	-1.53891	0.0832882
LOC643201	-1.53869	0.00160972
MMP14	1.53828	0.00122948
BGN	1.53768	0.00428329
PAX9	-1.53721	0.000789434
MSC	1.53697	0.000843409
GAS2	-1.53638	0.0202972
FKBP10	1.53573	0.0037608
AQP6	-1.53523	0.000559307
KRTAP22-1	-1.53473	0.000329974
XLOC_009207	-1.53366	7.53492e-05
XLOC_014263	1.53364	0.0107574
N4BP3	-1.53281	3.64893e-05
ALDH1A1	-1.53192	0.0205772
MYH6	1.53098	0.0420504
LRFN2	-1.53066	0.00671333
ADORA2B	1.53054	0.00275793
C11orf93	-1.5296	0.0155249
SELENBP1	-1.52956	0.00840884
SPRR2A	-1.52892	0.282908
SNORD114-23	1.52891	0.0178032
XLOC_008151	-1.52853	0.00330657
GGTA1P	-1.5274	0.00452777
TTC26	1.52697	0.00011744
MUC5AC	-1.52688	0.000384241
PSORS1C1	1.52614	0.0193865
FAT1	1.52599	0.00851765
XLOC_007095	-1.52517	0.000150988
TMEM178	-1.52408	0.0218972
XLOC_005675	1.52392	0.0204846
FAM92A1	1.52385	0.000248693
COL17A1	1.52352	0.0539209
CHST3	1.52147	0.00135681
ADAMTS2	1.52146	0.000643496
HSPA12A	1.52139	0.000414029
CPA6	1.52072	0.0146159
PDGFA	1.51913	0.000751892
SPRY4	1.51837	7.67163e-05
ZFP42	1.51781	0.0720695
LUM	1.51734	0.00118879
PLCXD3	-1.51606	0.00624092
KIAA0125	-1.51557	0.0654362
C2CD4B	1.51514	0.00171514
GPR12	-1.51496	1.11025e-05
SMAD9	-1.51469	0.000218301
IL12RB2	1.51307	0.00636373
LOC641467	-1.51271	5.20562e-05
FAM64A	1.51249	0.00402359
MATN3	1.51185	0.00672743
USP9Y	-1.5118	0.0144865
FSCN1	1.51048	0.000401192
UGT1A6	-1.50951	0.229739
IL16	-1.50906	0.0112948
NOS1AP	1.50879	0.0994531
TCHH	1.50878	0.082313
ASMT	-1.50851	0.00847914
XLOC_l2_011873	-1.50819	0.0482342
GPR182	1.50808	0.00359515
AR	-1.50753	0.00176297
NELL1	-1.50727	0.0535607
XLOC_013832	1.50691	0.00654447
DLL3	1.50535	0.0912986
PMEPA1	1.50448	0.00627246
LOC644838	-1.50361	0.024384
XLOC_010439	-1.50306	1.36349e-06
SULT1E1	1.50264	0.0486827
HMGN5	-1.50258	0.000257529
FMO1	-1.50247	0.00140652
KRT6B	1.50137	0.161641
CHPT1	-1.50075	7.9923e-05
TMPRSS11F	-1.50069	0.142216
C9orf96	-1.49972	0.00424883
FCER1A	-1.49912	0.0342158
KCNA5	-1.49799	0.00261816
RBP1	1.49686	0.0296232
SMR3A	-1.49666	0.0461691
ELL3	-1.49635	0.0120047
ABHD11-AS1	-1.49615	0.00134844
NPY1R	-1.49591	0.0102934
GALNTL4	1.49586	0.000131815
GRIA2	-1.49578	0.00129315
TAS1R3	-1.49565	0.0104384
RERE	1.49525	0.00669735
EIF4G3	1.4946	0.0617461
MAOB	-1.49374	0.015099
NOL4	-1.49316	0.00492713
LOC145694	1.49294	0.0028903
XLOC_013541	1.4928	0.0050061
KIAA1199	1.49276	0.0026665
XLOC_l2_008124	-1.49268	0.00348614
SNORD114-3	1.49255	0.0362663
TDRD9	1.49211	0.00614015
MYH7	1.49204	0.376075
XLOC_010807	-1.49201	0.014168
MSX2	1.49159	0.000347561
ANGPTL5	-1.49138	0.00636832
THBS1	1.49121	0.00058097
STAG3	-1.4911	0.0959665
XLOC_l2_001496	-1.49102	0.0605554
TUBB2B	-1.49041	0.0129093
ANKRD20A1	-1.48985	0.00372437
XLOC_004254	-1.48965	0.00538101
MGAT5B	1.48931	0.0121589
GPR114	-1.48923	0.0265144
LOC283404	1.48922	0.013923
KRTAP4-1	1.4889	0.00867179
ANGPT2	1.4884	4.19777e-06
LOC100507199	1.48823	0.111014
KLRB1	-1.48811	0.0937832
ADH4	-1.48786	0.039026
ESRG	1.48641	0.238143
COL6A1	1.4857	0.00521894
XLOC_009378	1.48549	0.0190821
LOC100130345	-1.48454	0.000608924
XLOC_013045	-1.48378	0.0140377
FAM95B1	-1.48356	0.0120955
GUCY2C	-1.48339	0.0476306
LOC100652839	1.48325	0.000313462
CDH19	-1.48311	0.041955
LINC00208	-1.48276	0.000144229
STL	1.48272	0.00331843
XLOC_006870	-1.48254	0.00626564
TMEM125	-1.4825	0.0131595
LOC285577	-1.48204	5.13819e-05
RALYL	-1.48176	0.000677128
E2F7	1.48075	0.000421256
C6orf124	-1.48043	0.000227758
LOC100653206	-1.47965	0.0593183
CYP4F12	-1.47872	0.0625427
SLC2A3	1.47842	0.0028525
XLOC_l2_000038	-1.47841	0.00195503
LGALS7	1.47808	0.0782549
LOC100507412	1.4774	0.0222593
CCL2	1.47728	0.00112399
PLOD2	1.47725	0.0028319
NEURL	-1.47643	0.00222647
IRF5	-1.4756	0.0105437
RAB3B	1.47549	0.00775115
CCDC165	1.47522	0.0060142
SYT1	1.4752	0.0362125
CADM3	-1.47493	0.0514118
FAM149A	-1.47425	0.00453021
XLOC_008323	-1.47361	0.0425068
PLA2G2A	-1.47306	0.277508
SNORD114-20	1.47299	0.00990713
HK3	1.47232	0.0119097
LOC644339	-1.4717	0.00981782
FCGR2A	1.47101	0.00140653
DOCK5	1.4707	3.04597e-05
FRZB	-1.47069	0.0075948
LOC400499	-1.46961	0.000663082
XLOC_000332	1.46899	0.00159307
CATSPER1	1.46847	0.000515592
XLOC_011924	-1.46842	0.00039044
XLOC_012197	-1.46816	0.00180329
CLEC7A	1.46756	0.013385
LOC100506578	1.4675	0.00100566
GPIHBP1	-1.46606	0.00310329
MEOX2	-1.46602	0.0180033
ITGA11	1.46492	0.00707849
P01115	1.46473	0.0614174
FERMT1	1.46468	0.00188151
XLOC_001488	1.46449	0.103275
C6orf141	1.46383	0.0683099
XLOC_012776	1.46315	0.0319642
XLOC_010866	-1.46273	0.00332789
ANO1-AS2	1.46234	0.0164873
LOC100133190	1.462	0.00777816
LOC284412	-1.46174	0.0173302
PITX2	1.46145	0.227296
ZP3	1.46109	0.0119809
CLEC5A	1.45967	0.00839991
C15orf48	-1.45962	0.00847499
MYH11	-1.4596	0.0565422
ZYG11A	-1.45891	0.00172836
LRP12	1.45739	0.00308555
ZAK	1.45731	0.000220184
XLOC_l2_014697	1.45654	0.0595129
ZC3H12B	-1.45619	0.00550877
BEND6	1.45615	0.00108121
XLOC_011346	-1.4559	0.0305471
XLOC_006979	-1.45587	3.16655e-07
SMTN	1.4558	0.000774256
C5orf13	1.45513	0.000315848
ACAN	1.4546	0.000318658
PNOC	-1.45435	0.108794
CDH3	1.45377	0.141806
COL4A6	1.45344	0.0203325
HTRA1	1.45282	0.000819008
MAPRE3	1.45249	0.000626191
TNFRSF10C	1.45204	0.00392058
XLOC_007724	1.45198	0.0167377
FMO6P	-1.45128	1.46063e-05
LRRC38	1.45073	0.0419023
FCAR	1.45055	0.000861157
XLOC_001497	-1.4503	0.0135571
LOC100507254	-1.45004	0.0160535
XLOC_006338	1.44981	0.0138605
XLOC_001430	-1.44962	0.00850433
XLOC_003737	-1.44906	0.000222551
LOC100506731	1.44905	0.0137386
PYGL	1.44864	0.0133088
TNNI3	1.44831	0.0454155
ARHGEF26	-1.44736	0.0546471
SLC37A2	-1.44709	0.0064459
ELANE	-1.44614	0.000440745
EGR3	1.44592	0.00935378
SPON1	1.44584	0.00623079
SLC10A5	-1.44518	0.00538985
FABP5	1.44479	0.0185262
PPAPDC3	1.44467	0.000507497
SLMO1	1.44424	1.44002e-05
XLOC_013754	1.44409	0.0414352
LOC283485	-1.44372	0.117986
ST6GALNAC2	1.44364	0.0144178
RNASE3	1.44353	0.00434816
GNLY	1.4435	0.0193288
PPP1R14C	1.44346	0.019982
C22orf32	-1.44313	0.00521911
TMC5	-1.44302	0.0962946
SLC32A1	-1.443	0.0177072
HEYL	1.44234	0.00140972
G0S2	1.44188	0.00576167
OSTBETA	1.44156	0.00179465
CYP27B1	1.44127	0.0109194
LOC100287415	1.44122	0.00397102
KLK14	1.44008	0.103469
XLOC_l2_009968	1.43941	0.000341883
SMOX	1.43879	0.00164797
OSMR	1.43877	0.00201271
GIMAP7	-1.43758	0.0187467
SNORD121A	1.43757	0.00137294
WFDC2	-1.43746	0.307554
XLOC_008573	-1.43616	0.000775944
ZNF433	-1.43557	0.000796264
LOC375295	1.4353	0.0127335
LHFPL1	-1.43443	0.0259371
XLOC_007808	-1.43441	0.00695077
XLOC_012003	1.434	0.0139391
SLC29A4	1.43389	0.000280461
KIAA1257	1.43364	0.0113928
CPXM1	1.43339	0.000909764
XLOC_002906	-1.4331	2.86655e-05
ZNF2	-1.43257	0.00620258
NOXO1	-1.43161	0.000243259
XLOC_000855	1.43151	0.067303
CXCL9	1.43114	0.11659
MS4A5	-1.43114	5.07308e-05
MYOD1	1.43106	0.0465075
LOC100507144	1.43101	0.00151957
LOC100287598	-1.43073	0.0175101
LOC100507616	-1.43042	0.155758
ARL14	-1.43042	0.114997
MERTK	1.43029	0.00434049
MGC16025	-1.42998	0.0994134
SH2D5	1.42945	0.00274653
LILRB3	1.42875	0.00140868
HBEGF	1.42867	0.00212683
MFSD6L	-1.42852	0.0103238
MEST	1.42818	0.00831501
RTN1	-1.428	0.00688819
ACTN1	1.42789	4.07778e-05
PNCK	1.42781	0.043478
LIPK	1.427	0.0723861
SNORD113-5	-1.42677	0.0234901
ADAMTS9	1.42597	0.000490867
XLOC_011519	-1.42573	0.00261137
LOC401431	-1.4252	0.028251
LAPTM4B	1.42508	0.0003606
LOC100287814	-1.42504	0.0204301
LOC100506240	-1.42431	0.0430434
C1orf110	-1.42403	0.305561
SMAGP	-1.42387	0.00123584
XLOC_013318	-1.42346	0.000129327
BDKRB1	1.42315	0.00499292
LOC100505719	-1.4224	0.000874011
XLOC_001826	1.42231	0.00290526
XLOC_003919	-1.4222	0.00835682
NFIL3	1.42167	8.51681e-05
ZNF280B	-1.42145	0.00671987
FAM83B	1.42122	0.0137949
MYL2	1.42089	0.220032
XLOC_000755	1.42044	0.0128885
CCL28	-1.42039	0.0304347
FLJ37786	1.41958	0.0115444
ZIM2	-1.41845	3.03398e-05
PDLIM7	1.4178	0.00193494
XLOC_003986	1.41766	0.0258524
EHD3	-1.41748	0.00218474
SDK2	1.41738	0.00565888
KCNA7	1.41701	0.0276823
XLOC_013949	-1.41662	0.016286
XLOC_007842	-1.41655	0.00100531
XLOC_006756	-1.41626	0.000166889
RBP5	-1.41624	0.072834
ITIH5	-1.41612	5.98274e-10
ZNF682	-1.41533	0.00320527
CX3CR1	-1.4149	0.00284958
NID1	1.41473	0.0536445
FAM132B	1.41299	0.00149461
LOC729175	-1.41263	6.6074e-06
CD8B	-1.41246	0.0543571
MCTP2	-1.41228	0.0751177
C19orf51	1.41199	0.0447431
KDELC1	1.41197	7.82026e-05
CPLX2	-1.41161	0.0152321
ITGB3	1.41036	0.00386521
XLOC_012009	-1.40997	0.00821288
BST2	1.40989	0.0138667
RAB11FIP1	-1.40982	0.000402469
PSPH	1.4098	0.0652129
LEPREL4	1.40927	0.00248583
CPAMD8	-1.40905	0.00776316
COL18A1	1.40888	0.00017054
USH1G	1.40852	0.0199342
DKK4	-1.40776	0.0505443
TEAD2	1.4076	2.32242e-05
LCE3D	1.40754	0.373564
KAT2B	-1.40716	0.000358144
LOC145837	-1.40677	8.50156e-05
LOC157503	-1.40621	0.00164096
AKR1B1	1.40605	0.00309188
C1QTNF5	1.40582	9.03816e-05
LINC00319	1.40542	0.0127628
C14orf28	-1.40487	0.00212088
ALDH3B2	-1.40467	0.0460901
SLC13A5	1.40454	0.185422
CCL4	1.40444	0.00403482
DYNC1I1	1.40415	0.0523432
SNORD113-4	1.40414	0.00524145
TMEM45A	1.40369	0.057788
NUCB2	-1.40296	0.0010675
ADAMTS18	1.40276	0.0154573
TESC	-1.40273	0.00803195
TREM1	1.40243	0.00924507
MT1E	1.40202	0.00445378
DKFZP586K1520	1.40123	0.0140037
C8orf4	1.40093	0.000498913
VMO1	1.40089	0.000308149
DMBT1	-1.40027	0.198705
TWIST2	1.39964	0.00653501
TMEM132E	-1.39958	0.00637304
HIPK2	-1.39907	0.00108148
BPIFA1	-1.39863	0.461254
ODC1	1.39837	0.035097
LOC100505938	1.39826	0.00612781
LOC100507486	-1.39764	0.00392616
XLOC_000348	1.39735	0.00222296
LOC100506471	1.39717	0.0034034
SNTG1	-1.39715	0.000744331
SERPINB13	-1.3968	0.151695
FOXL1	1.39667	0.00549253
LAMA1	1.39665	0.0271783
TCAM1P	1.39517	0.0220144
IFIT1	1.39488	0.0290246
POU2AF1	-1.39463	0.116635
SLC2A14	1.39456	0.00375624
HS3ST1	-1.39436	0.000560883
CT45A1	1.39432	0.201067
IL13RA2	1.39406	0.0650161
UCHL1	1.39403	0.0663187
NOS2	1.39394	0.0197405
XLOC_009788	1.39376	0.0182222
C19orf46	-1.39372	0.00394415
NBEA	-1.39283	0.00356953
DKK2	-1.39271	0.00481366
EFNB1	1.39241	0.00380543
XLOC_l2_013015	-1.3921	0.310302
ARPP21	1.39198	0.108436
HLA-DOB	-1.39143	0.0298351
PLXNC1	1.39065	0.00948375
EFHB	-1.38982	0.0412141
STX19	-1.38956	0.0650574
LOC401847	-1.38947	0.0622211
GLI1	1.38939	0.0531071
CD274	1.38928	0.0261972
PHGR1	-1.38897	0.00297303
XLOC_012586	1.38877	0.000737353
SLC6A13	1.38867	0.0199349
GAGE7	1.38812	0.0425339
LOC100128840	1.38808	0.0858718
TMEM2	1.38782	0.00157119
XLOC_002931	1.38695	0.0193167
XLOC_l2_007928	1.38667	0.000266565
NLRP12	1.38651	0.00346474
KRTAP20-1	-1.38644	0.0117813
GIMAP5	-1.38641	0.0258648
XLOC_l2_010697	1.38583	0.0222123
COL16A1	1.38565	0.003385
XLOC_008990	-1.38554	0.0296533
ESM1	1.38548	0.00843517
IVL	-1.38504	0.200595
C10orf105	-1.38498	0.0074542
GALNT12	-1.38497	0.0117534
ANKRD19P	1.38481	0.0180127
XLOC_l2_009316	-1.38468	0.00333581
TGFB2	1.38426	0.00404274
PRR16	1.38401	0.00142731
MFAP4	-1.3838	0.00521977
LOC553103	-1.38378	0.000233172
XLOC_000032	-1.38348	0.00888979
CHRNA5	1.38314	0.00472666
LILRB2	1.38311	0.000818461
CLEC12A	1.38305	0.0100824
LOC100288273	-1.38163	0.141398
LOC96610	-1.38144	9.43173e-05
FUT2	-1.3812	0.105755
SOX15	1.38104	0.0374452
KLK5	1.38087	0.195499
XLOC_011951	-1.38079	0.00202916
KLHDC7B	1.38021	0.0573771
NEK2	1.37999	0.00249659
XLOC_003993	-1.37903	0.000746939
XLOC_001703	1.37861	0.000370226
LOC100509247	-1.37835	0.00630971
C1orf194	-1.37783	0.126773
OLFM1	-1.37763	0.00542544
LOC100129940	1.37677	0.00906968
ANO1	1.37627	0.0258091
FLNC	1.37531	0.068064
SPERT	1.37527	0.0172275
XLOC_012737	-1.37435	0.0380437
KLRK1	-1.37411	0.0447818
XLOC_000567	-1.37339	0.00234212
HIF3A	-1.37155	4.51023e-05
XLOC_006254	1.37112	0.0231746
PLIN5	-1.37071	0.00674124
HOXD8	1.369	0.00032872
XLOC_011296	-1.36897	0.00634767
FLT1	1.3688	0.000160905
PDE8B	-1.36873	0.00249825
BLK	-1.36855	0.209605
XLOC_012077	1.36846	0.052953
LOC400958	-1.36831	0.0135479
HOXB6	1.36817	0.023606
DEFB108B	-1.36795	0.0152487
FAM189A2	-1.36783	0.0045991
LRP8	1.36772	0.0034776
ENPP4	-1.36728	0.00320443
CNR2	-1.36674	0.0426169
STMN1	-1.36649	0.00503716
GPR68	1.36632	0.00735416
FAM55D	-1.36622	0.0338849
LOC100506974	-1.36608	0.0011258
S1PR5	1.36598	0.000646343
SV2B	-1.36531	0.0213012
NAAA	-1.36458	0.000889379
GATM	-1.36421	0.00648312
METTL7A	-1.36406	0.00322272
XLOC_006505	-1.36386	0.0287111
GPD1L	-1.36328	0.000782539
TTN	1.36192	0.115998
PPARGC1A	-1.36163	0.0470278
PARM1	-1.36161	0.0363888
CAPS	-1.36103	0.00674871
C17orf28	-1.36098	0.0123067
SNTG2	-1.36094	0.0424623
LOC100506779	-1.36078	0.0446807
CBFA2T3	-1.36029	0.0112633
OAS3	1.3596	0.00170424
XLOC_006213	-1.35939	0.01802
PLCB4	-1.35934	0.0459264
CBX7	-1.35919	0.00149707
XLOC_010890	1.35893	0.0211794
SNORD114-28	1.35878	0.0115485
XLOC_012821	-1.3587	5.69192e-05
SLC6A8	1.35856	0.0109561
FMNL2	1.35838	0.000225583
PSAPL1	-1.35798	0.0877527
PCNA-AS1	-1.35787	0.00694882
GAS1	1.35769	0.000163825
PCDHB14	1.35758	0.00771314
XLOC_010348	1.35752	0.0548233
SPIB	-1.35733	0.190478
LOC100506767	-1.3561	0.0129721
APOD	-1.35567	0.140513
AFAP1L1	1.35563	0.000380673
EXPH5	-1.35548	0.0199252
PRSS36	-1.35533	0.00928776
PKP1	1.35375	0.0436294
SHISA2	1.35356	0.0699142
CILP	-1.35327	0.248149
GUCA1B	1.35243	0.00830234
SAA2	1.35225	0.0679169
SNORD75	1.35209	0.000114265
TCP11L1	1.35132	0.000857327
FOXD1	1.35093	0.00834296
ZMAT1	-1.35088	0.054137
ZNF439	-1.35076	0.00222243
LOC285626	-1.35062	0.00433513
ZNF681	-1.35043	0.0267442
SNORD45C	1.35038	0.0149083
XLOC_005826	-1.3496	0.0262783
LOC100131242	1.34953	0.000220286
MYH8	1.34935	0.253538
XLOC_003695	-1.34881	0.00105887
CNST	-1.34722	4.31644e-05
CHP2	1.34693	0.297324
XAF1	1.3467	0.00191815
C6orf174	1.34636	0.00788122
KRT32	-1.34635	0.0019228
PAIP2B	-1.34564	0.0019494
CDX2	1.34493	0.0371999
VILL	-1.34464	0.00057502
GPR137C	1.3445	0.000155536
ABCA6	-1.34426	0.00239405
XLOC_007573	-1.34426	0.00123795
TGM1	-1.34361	0.104964
FLJ40039	-1.34338	0.0218867
XLOC_l2_000033	-1.34303	0.0141511
XLOC_006730	-1.34303	0.00530723
LOC100505851	-1.34296	0.0104647
FGF19	1.34264	0.138585
LOC728034	-1.34262	0.00214514
LPL	1.34247	0.011358
AQP3	-1.34245	0.0474063
CXCL13	1.34238	0.296811
DNER	-1.34192	0.0504375
LPIN1	-1.34187	0.0010473
KLHDC9	-1.34181	0.0557162
LRRC31	-1.3416	0.0315069
IER3	1.34062	0.000777936
GPC1	1.34024	0.0160783
RGS9	-1.34019	0.0188827
LOC728052	-1.33842	0.019339
FAM150B	-1.33829	0.0549976
PAX7	1.33826	0.145325
FAM180B	-1.33823	0.000430408
LOC643733	-1.338	0.00340368
XLOC_010825	1.33797	0.00584295
CHIT1	1.33796	0.0858341
EMX2	-1.33758	0.0344818
SLC26A2	-1.33698	0.00087464
NPTX1	1.33669	0.0331826
ACE2	1.33653	0.084253
RUNDC3B	-1.33618	0.00157781
LOC100506591	1.33537	0.167061
HAND1	-1.33534	0.00064448
THBD	1.33532	6.68296e-06
C17orf110	-1.33514	0.0210238
TCEA3	-1.33478	0.0142342
ADAM12	1.33471	0.0154514
NKD1	1.33399	0.00243307
HIST2H2AA4	1.3335	0.00369543
TFPI2	1.3332	0.0144574
CLEC4M	-1.33253	0.0410709
XLOC_012991	-1.33224	0.00297956
CLEC17A	-1.33219	0.075326
SNORA12	-1.33199	0.00525636
XLOC_003365	-1.33149	0.0306938
XLOC_l2_014566	1.33124	0.0193062
AGBL4	1.33121	0.00968272
LOC100509091	1.33112	0.00752976
KRTAP10-6	-1.32986	0.000228777
LOC729291	1.32949	0.0197509
PTGFRN	1.32948	0.00194185
SH3PXD2B	1.32924	0.00136224
NEAT1	1.3286	0.00255057
LOC339240	1.32825	0.0135245
KRT35	1.32815	0.00679071
TTTY14	-1.32809	0.00195376
MAB21L2	-1.32795	0.0312993
CDYL2	1.32779	0.0280545
STON1	1.32746	0.000359449
LAMA4	1.32742	0.000778101
LOC100507134	-1.32738	0.000342067
ITGB4	1.32727	0.0134821
MYO5C	-1.32665	0.000191545
XLOC_l2_002560	-1.32581	0.000461603
TMPRSS4	-1.32535	0.0972549
ACSL6	-1.32524	0.0536167
IFI30	1.32518	0.0036557
CLEC11A	1.32497	0.000315974
AIF1L	-1.3239	0.010366
SPACA4	-1.32381	0.045966
AMDHD1	1.32376	0.0505654
LOC440040	1.32318	0.0577022
LOC100505535	-1.32261	0.0145452
XLOC_010326	-1.3224	0.000562956
UPK2	-1.3222	0.000514105
TSG1	-1.32203	0.00603598
XLOC_006443	-1.32185	0.017773
C5orf38	1.32162	0.0256321
CDH12	-1.32151	0.0565351
IL31RA	1.32111	0.00183247
FXYD6	-1.32101	0.00031857
CAPNS2	-1.32074	0.0639293
PABPC1L2B	-1.32068	0.000862529
VEGFA	1.32046	0.000891358
LRRC17	1.32033	0.113019
EPPK1	1.32006	0.0261894
MAGEA9	1.3197	0.356663
CYSLTR1	-1.31865	0.000629193
SOD2	1.31852	0.000856445
TMSB4Y	-1.31844	0.00144343
LOC645954	1.31796	0.00027316
ZNF831	-1.31784	0.0843396
TAC4	1.31675	0.0673935
GRB14	1.31634	0.0594853
XLOC_010777	-1.31596	0.0126305
PCDH18	1.31572	0.000685843
FBXL16	-1.31565	0.00321271
XLOC_l2_007770	1.31522	0.0223316
LOC100506305	1.31512	0.00503491
FAM20C	1.31424	0.000999802
ZNF878	-1.31409	0.000234294
TRIM50	-1.31313	0.0210253
IFIT2	1.31295	0.00642831
TNFRSF13C	-1.31289	0.0420709
CDNF	-1.31279	0.000373073
LOC201651	-1.31272	0.0842352
PNPLA1	1.31242	0.011027
LOC100506159	1.31196	0.0371948
XLOC_l2_008689	-1.31196	6.20761e-05
PRSS23	1.3117	0.0035751
AMPH	1.31159	0.0175342
XLOC_009994	1.31129	0.000728043
GOLGA6L6	1.31119	0.0145011
P4HA3	1.31112	0.022222
GBP3	1.31069	0.00338276
XLOC_014399	1.31009	0.0189986
FLJ46446	-1.30997	0.0237229
LOC100506534	1.30988	0.0394081
SYT12	1.30971	0.0800115
PRSS1	-1.3097	0.0402366
ZBTB16	-1.30969	0.0143748
VRTN	-1.30934	0.0123944
HCN4	-1.30881	0.000709687
EPHA10	-1.30871	0.00130613
VNN3	1.3081	0.0145587
DACT1	1.30809	0.0111975
CNGA3	-1.30804	0.0132417
DEFA5	-1.30765	0.0152382
XLOC_007080	-1.30686	0.134801
XLOC_001613	-1.30599	0.000696094
PMP2	-1.30541	0.00308973
GYS2	-1.30507	0.0434606
CBX2	1.30476	0.00623879
C9orf30	1.30422	0.000232729
GPR98	1.30393	0.163386
FLJ22447	1.30372	0.0106656
MNX1	1.30371	0.130864
ZNF844	-1.30345	0.000223256
CDKN1A	1.30344	0.00228148
PPIL6	-1.30319	0.0119828
PSORS1C2	-1.3029	0.0809034
ANGPTL4	1.301	0.00511615
GPRASP1	-1.29977	0.00375086
DSEL	1.2993	0.00305151
XLOC_014388	-1.29901	0.00192607
VSNL1	1.2989	0.0593262
LOC643650	1.29863	0.0137614
XLOC_008338	-1.29782	0.00702049
B3GNT4	1.29773	0.0222229
XLOC_005541	1.2976	0.00225665
XLOC_l2_003705	-1.29697	0.00200028
XLOC_009463	-1.29697	0.00211436
TMTC3	1.29679	0.000245998
CDO1	-1.29675	0.106658
FSTL1	1.29674	0.00209466
LOC100507492	-1.29654	0.115842
ANKRD56	-1.29591	0.0172828
MT4	1.29562	0.119741
DSG2	1.2955	0.0607902
CYP11A1	-1.29513	0.000544902
OR7E14P	-1.29509	0.00595914
CNTFR	-1.2949	0.0451889
CEP120	-1.2948	0.00522379
XLOC_011148	-1.29456	0.000495044
NTSR1	1.29451	0.0864939
XLOC_l2_011263	1.29422	0.0392005
TTC22	-1.29408	0.000311091
XLOC_l2_008203	1.29407	0.00144034
CARD10	1.29405	0.0031748
XLOC_008109	1.29346	0.0121508
GJB6	1.29345	0.156631
CSGALNACT2	1.29288	0.000107914
LAMP3	1.29258	0.0159646
CDH13	1.29258	0.0897319
LOC100505566	1.29239	0.0404135
SPRR2C	-1.29238	0.303136
GLB1L2	-1.29211	0.0024439
DZIP1L	1.2915	0.00612585
XLOC_007841	-1.29136	0.011534
HRK	1.29095	0.0947328
XLOC_011608	1.2907	0.100282
AHNAK2	1.29063	0.0560496
C5orf62	1.29003	0.00237108
GLS2	-1.28934	0.0583382
LOC100652757	-1.28931	0.00186372
APBB2	1.28909	0.000220068
CTSL2	1.28905	0.0913919
DDX60	1.2889	0.00330124
NYNRIN	-1.28879	0.0148925
HIST1H2AD	1.28854	0.000414838
XLOC_l2_009442	1.28827	0.124151
APP	1.28777	0.00256459
[truncated: 30,081 more rows]
