# Supplementary material for: Coagulation factor II receptor-like 1 as a prognostic and immuno-modulatory factor in head and neck squamous cell carcinoma
Source: PeerJ. 2026 Mar 18;14:e20970. doi: 10.7717/peerj.20970 (PMC13005615; doi:10.7717/peerj.20970)
Supplement: Supplemental Information 5 [file peerj-14-20970-s005.zip › Figure 1/B-D/GSE9844.xlsx]

## Sheet: Sheet1
gene	logFC	padj
MMP1	7.00018	2.93208e-16
PTHLH	4.13325	9.50613e-10
LAMC2	3.70738	3.83634e-08
CXCL1	3.42369	1.72131e-08
MMP3	3.41391	6.80213e-09
WDR66	3.38465	3.80521e-08
PRR9	3.3643	0.000385452
CXCL8	3.28052	1.19328e-09
INHBA	3.19884	1.58809e-05
IFI6	3.13677	8.50757e-07
S100A7A	3.09574	3.70459e-05
EPPK1	3.04941	7.50052e-07
WDR72	2.95593	0.000193064
NELL2	2.94801	3.72138e-06
IL36G	2.86798	2.31668e-05
COL4A6	2.83064	3.98982e-09
MMP12	2.82599	1.76235e-06
IL24	2.80343	1.41348e-05
LINC00520	2.75554	1.14055e-05
RSAD2	2.74051	6.66934e-05
MMP10	2.64514	0.000107353
EPCAM	2.60548	6.84274e-05
S100A7	2.5295	0.0102288
TENM2	2.52745	6.41526e-06
COL4A1	2.48313	2.96795e-07
ISG15	2.4759	1.85419e-05
KRTDAP	2.4663	0.00802957
MAGEA6	2.4259	0.00413797
CDH3	2.40287	8.20278e-09
MYO1B	2.36424	1.47695e-09
KRT16	2.3366	0.00105433
IFI44	2.33603	2.29874e-05
CTHRC1	2.33039	0.00183605
FST	2.32971	3.22072e-06
PLAU	2.32544	1.95586e-08
GALNT6	2.27606	5.34109e-05
SPINK6	2.26998	0.0240112
TMEM45A	2.23083	0.000141661
STEAP1B	2.22046	0.000994031
CMPK2	2.20424	0.00024645
MMP9	2.18236	0.00094332
SLC2A1	2.15346	7.70914e-07
CCL20	2.14988	0.00188075
XDH	2.13643	0.000281224
PTPRZ1	2.1141	2.19803e-05
SEMA3C	2.10606	0.000144085
TGFBI	2.07313	0.000199944
NRG1	2.06344	0.000134461
HOXD10	2.05684	3.42327e-05
EPB41L4B	2.05516	4.56333e-06
COL5A2	2.05107	6.94028e-05
ASPRV1	2.04195	0.00862392
ODC1	2.04187	0.000213451
ADAM12	2.00048	9.43637e-05
POSTN	1.98788	0.0114608
MMP13	1.98715	0.0010206
COL1A2	1.98612	4.53696e-05
SLC7A11	1.97819	5.39126e-05
PHLDB2	1.978	1.69488e-06
AIM2	1.9641	0.000283267
PCDH7	1.96161	7.64648e-05
IGF2BP2	1.95162	1.92541e-07
IFIT1	1.94236	0.00227256
CA2	1.928	0.000732744
BCAT1	1.92534	0.000190351
ANO1	1.90886	0.000338746
PI3	1.89724	0.0102077
CXCL10	1.89081	0.0386422
DENND1A	1.88462	1.03161e-05
ECT2	1.87151	4.40091e-06
TPBG	1.8666	5.67357e-07
IQCG	1.85952	0.000422843
SLC16A1	1.85564	2.19075e-06
HMGA2	1.85127	8.73941e-05
PDPN	1.83732	1.35859e-06
KRT75	1.83367	0.00136499
IGF2BP3	1.83284	0.000227802
DSC1	1.82776	0.0184696
DDX60	1.82448	4.49966e-05
DFNA5	1.82392	1.56063e-05
BST2	1.82305	3.2763e-06
SLC6A14	1.80977	0.00349409
DSG2	1.80703	0.000209346
IRS1	1.79868	9.08591e-06
IFIT3	1.79713	0.00316713
MET	1.78189	1.25275e-09
IFI27	1.76506	0.000219543
GBP5	1.74036	0.003256
COL12A1	1.73052	9.79588e-05
TNC	1.72946	0.000871047
COL11A1	1.72865	0.0047088
LAMB3	1.71427	0.000158461
GBP1	1.71328	0.000284127
SLC39A14	1.70714	1.41217e-06
CDSN	1.7052	0.0026844
LAMA3	1.69106	0.000129642
KRT6B	1.68431	0.00155346
HERC5	1.68275	2.20266e-05
PMEPA1	1.67	0.00078966
EPSTI1	1.66434	0.00050189
CSPG4	1.6608	0.00053458
TRIP13	1.66053	1.62805e-07
IFI44L	1.6497	0.000631231
MICAL2	1.64847	3.51802e-05
APOL1	1.64785	4.61451e-05
SLC28A3	1.6423	1.85219e-05
OASL	1.63776	0.000630044
SOCS3	1.63539	4.30276e-05
HOMER3	1.63457	2.78188e-05
SCRN1	1.63091	1.49191e-07
PTGFRN	1.62803	1.61601e-05
HAS3	1.62254	0.000122722
ACKR3	1.61623	0.00254556
TNFAIP6	1.59231	4.83513e-05
FAT1	1.58399	3.45936e-05
SCG5	1.58392	0.00306625
FLRT3	1.58154	0.00431921
CXCL13	1.5797	0.0120149
NANOS1	1.57599	0.000345507
PXDN	1.57331	0.000564557
MUCL1	1.57083	0.0156166
GREM1	1.56282	0.00295805
CXCL11	1.56134	0.0207023
PPP1R14C	1.54491	0.0001095
SPRR2G	1.54438	0.0181982
FEZ1	1.54057	4.8159e-05
KYNU	1.53881	0.0173301
F2RL1	1.53807	9.86777e-06
CHST2	1.53574	0.000158231
CYR61	1.51751	0.00110067
RBP1	1.51318	0.000119567
ITGA6	1.50552	7.36456e-08
WARS	1.49716	0.00291132
IL1B	1.48293	0.000571072
WISP1	1.4683	0.00128203
SERPINA3	1.4658	0.0159148
LIMA1	1.45674	4.06928e-07
FBXO45	1.45356	1.40908e-06
PFN2	1.45316	6.77419e-05
MLF1	1.44651	0.0035463
IGFBP3	1.44276	0.00467446
LOXL2	1.43958	1.09884e-05
PHLDA2	1.43648	0.000577631
STK17A	1.42597	1.80672e-06
KCNK1	1.42255	3.37304e-06
SPARC	1.42129	0.000985791
NCF2	1.41915	1.42825e-06
BC027448	1.41429	0.00208493
COL5A1	1.40921	0.00170604
NETO2	1.40706	1.31501e-06
TMEM158	1.40664	0.000147667
SQLE	1.4031	3.77371e-05
COL4A2	1.40164	0.0005166
RASGEF1A	1.39779	0.0145066
MX1	1.39612	0.00354322
CYB5R2	1.39234	9.09508e-05
COL4A5	1.39128	2.17936e-06
WDR54	1.38787	1.46604e-05
XAF1	1.37995	0.00305524
CDK6	1.3796	1.03253e-06
CCNE1	1.3776	1.42188e-05
DDX60L	1.37284	0.00052369
NUP155	1.36443	1.22342e-05
GNAI1	1.36258	4.25638e-07
COL6A3	1.35826	0.00509425
CKS1B	1.35684	2.81463e-06
LEPREL1	1.35636	0.011207
ENAH	1.35534	1.16723e-05
LAMP3	1.35149	0.01108
TFRC	1.34998	7.55855e-06
BID	1.3495	2.00522e-05
KHDC1L	1.34887	0.00302669
SPP1	1.34576	0.000287724
FMNL2	1.34374	0.000108261
SCD5	1.33992	0.000903604
NDE1	1.33955	1.73225e-05
GJA1	1.33852	3.77567e-05
C4orf48	1.32966	0.000179038
CDCA5	1.32845	1.01323e-07
CEBPB	1.32835	3.99064e-05
OSMR	1.3265	2.57581e-06
MYO10	1.32593	5.73526e-06
HOXB7	1.32535	2.14344e-05
KCNJ15	1.32308	0.00207168
PLEK2	1.32183	0.000754298
COL3A1	1.31844	0.00704627
C12orf75	1.31627	0.000944129
CEP55	1.31506	0.000431539
ZNF114	1.31318	0.000210579
LRRC8E	1.31221	0.000373982
FCGR3B	1.30446	1.8027e-05
PARP12	1.2929	6.64537e-05
NFIL3	1.28895	3.60207e-05
ADAMTS2	1.28685	0.00264199
ULBP2	1.28454	0.000866729
FBLIM1	1.28196	1.27956e-05
XPR1	1.28031	1.27579e-05
IRX2	1.2773	0.000893212
PSMB2	1.27498	2.00447e-07
LAPTM4B	1.26815	5.96637e-07
STEAP1	1.26386	0.00302495
KRT6A	1.26271	0.0174869
UHRF1	1.26132	2.2195e-05
KRT14	1.26048	0.0141333
FAM92A1	1.25964	0.00183133
COL27A1	1.25938	0.00755911
TUSC3	1.25902	0.0016998
BNC1	1.25857	3.96857e-05
TREM1	1.25137	0.0014673
CDKN1A	1.24864	0.000364646
VEGFC	1.24739	0.0104066
COL1A1	1.23926	0.000338769
RTP4	1.23733	0.00173747
HSD17B2	1.23696	0.0340433
RAB31	1.23112	2.5291e-05
STAT1	1.22912	0.000718875
IRX4	1.2277	0.000701418
ATAD2	1.22267	0.000254782
NDRG1	1.21973	0.000769095
KLF7	1.21772	0.000183475
FOXQ1	1.2174	0.0012845
CTSL	1.2172	0.000436891
TLR2	1.21619	8.50341e-07
COL13A1	1.21154	4.48789e-05
CNTNAP2	1.20979	0.00123076
BMP2	1.20649	0.000748497
LUM	1.20182	0.00426321
FZD6	1.20145	0.000548745
GALNT18	1.19709	4.69804e-05
LTBP1	1.19464	0.0019967
PNPT1	1.19168	2.21757e-05
ERRFI1	1.1902	4.18375e-05
INF2	1.18758	0.000236843
ANLN	1.18749	0.00223507
PTGS2	1.18617	0.0058989
PDP1	1.18377	6.68342e-06
FANCI	1.18263	1.535e-07
GPNMB	1.1808	0.00325744
SLC39A6	1.17797	4.08754e-05
CXCL2	1.17413	0.00319501
LY6K	1.17396	0.0107295
NEFL	1.17308	0.0307896
LPCAT1	1.16987	2.93742e-05
TXNRD1	1.16536	0.00151745
LPAR3	1.15613	0.00117056
FERMT1	1.15463	0.00120016
LEPREL4	1.15241	8.5969e-06
SLC25A32	1.15182	0.000422857
APOBEC3B	1.14907	0.0229113
SLC12A2	1.14807	0.0130765
MX2	1.14695	0.0139551
LIPG	1.14655	0.00157026
LRRC8D	1.14519	3.89437e-06
PRSS23	1.13772	0.00153881
CTA-384D8.35	1.13486	2.28306e-06
TPX2	1.13304	0.000120455
TNFAIP3	1.13255	0.00104294
CALU	1.13195	5.89587e-08
MMP7	1.1308	0.0273951
LDLR	1.13068	0.00151437
OCIAD2	1.1292	0.000163221
AREG	1.12794	0.0247142
CLDN1	1.12741	0.0105696
TGFA	1.12385	4.09094e-05
NUP50-AS1	1.11908	0.000124738
KLF10	1.113	5.15008e-05
SEC61G	1.11266	2.02765e-05
AURKA	1.11177	0.00014536
ACOT9	1.11069	0.000955748
ACOT7	1.10953	0.00010657
HOXC6	1.10931	0.000200382
PFKFB4	1.10905	0.000526723
SERPINE2	1.10841	0.0138413
TP63	1.10763	0.000156758
SNAI2	1.10508	0.000510789
MAGEA12	1.09777	0.044124
AJUBA	1.09743	0.000629342
E2F7	1.09577	0.00168344
EDIL3	1.09575	0.0124204
IDO1	1.09565	0.0222174
B3GNT5	1.09536	0.00152679
C3orf52	1.09481	2.04138e-05
CTPS1	1.09409	2.25331e-05
EME1	1.09162	4.03498e-07
PRNP	1.08984	6.05586e-08
COL22A1	1.08893	0.0345438
DST	1.08864	0.00927211
B4GALNT3	1.08323	9.24492e-05
ZIC2	1.08107	0.0010103
CDC20	1.07877	0.0011549
CCNA1	1.07764	0.00529419
GPR56	1.07701	1.72009e-05
MTHFD2	1.07573	4.74496e-06
DCBLD1	1.07559	0.000243017
HOXA1	1.07459	2.81796e-05
XIRP2	-1.53806	0.0628022
RSRC1	1.07087	5.34064e-05
KIF2C	1.06787	0.000220501
RAB32	1.06708	8.45539e-07
LEMD1	1.06511	0.0114388
STK3	1.06233	2.0546e-05
PPFIA1	1.0618	0.004022
RGS2	1.05994	0.00279379
COL7A1	1.05775	0.00219426
ZNF469	1.05767	0.00755392
EGFL6	1.05718	0.00968356
MAP4K4	1.05613	0.000115291
GGH	1.0486	0.00376499
RHPN2	1.0484	0.000853188
STIL	1.04369	3.30356e-07
BTG3	1.0417	9.83961e-05
TMEM206	1.03978	3.91101e-06
IGLC1	1.51452	0.126363
TPM1	1.03709	0.011435
HMGB3	1.03661	0.00110848
STC1	1.03083	0.00144097
LOX	1.03021	0.0304637
HSPH1	1.02951	5.22211e-05
CENPE	1.02757	2.43147e-06
MYO5A	1.02628	7.72575e-05
IFIH1	1.02534	0.0187319
FBXO6	1.02335	0.00213453
CNTN1	1.0227	0.019835
MB21D2	1.0226	4.50061e-05
BAMBI	1.02144	0.00335236
DHCR7	1.01668	0.00164317
EXT1	1.0147	7.70142e-05
AJAP1	1.01457	0.0042125
SOD2	1.0138	0.00628752
CNFN	-1.47043	0.0800946
SEL1L3	1.01073	0.0249168
MELK	1.00843	0.000601286
ATP1B3	1.00765	5.33198e-05
HAT1	1.00728	0.00238997
DLK1	-1.45956	0.081558
LOC100131262	1.00692	0.000202919
FBN2	1.00327	0.0316127
KIF26B	1.00212	0.00151834
SMS	1.00125	5.01106e-06
CYP27C1	1.00056	0.00696309
CSNK1E	1.00046	1.29311e-05
WFDC5	1.0001	0.00348634
MCM2	0.998161	0.000981917
MTCL1	0.998155	0.00155212
FOXM1	0.996474	7.86013e-06
BIRC5	0.996348	0.00026139
RAD51AP1	0.995461	0.00156538
IRF7	0.993601	0.0012525
RTKN	0.993466	1.24661e-06
RDH16	0.991123	0.00815123
NUDCD1	0.99	0.000135818
CASK	0.989481	2.028e-06
ITGAV	0.989405	0.00109795
FADD	0.987788	0.00250864
P4HA1	0.987667	0.00429708
PCDH17	0.987269	0.00603961
TK1	0.987175	9.2413e-05
SOX4	0.985435	0.00427429
HIF1A	0.980845	3.55719e-06
KLHDC7B	0.98075	0.00662934
RP11-1L12.3	0.980033	0.00043459
ADAP2	0.97854	0.0271568
KIF4A	0.97622	6.44216e-05
DCUN1D5	0.976047	0.000253074
MICB	0.973989	0.00808402
MAD2L1	0.973274	0.000464093
SLC39A4	0.969542	0.000116794
RIPK2	0.969526	8.5494e-09
PARP9	0.968004	0.00931063
LRRC15	0.967856	0.0159479
KISS1R	0.964922	0.00271732
CCT5	0.964564	3.00381e-06
VKORC1	0.9644	0.000153841
CXCL6	0.964168	0.00214536
PLAG1	0.960713	0.00206788
DUSP6	0.95934	0.00467414
LYPD6B	0.959079	0.00333336
PCSK9	0.958196	0.00306312
ACVR1	0.956756	0.000497431
RPL39L	0.955655	0.000511964
RNA45S5	0.954996	0.00188268
LAMB1	0.954394	0.00312316
LRRC59	0.953444	0.000343708
CLIC4	0.952824	0.000248903
CCRN4L	0.95144	7.82362e-05
ATG101	0.950342	0.000108005
PSME4	0.949876	2.23944e-07
EGLN3	0.948651	0.0220238
LINC00592	0.948576	0.00112941
PLXNA1	0.943521	0.000502942
GPR161	0.940229	0.00545918
ITPR3	0.93883	2.93685e-05
PROCR	0.938596	0.000590157
UBE2C	0.938485	8.34561e-05
HES2	0.935891	0.0100017
WFDC12	0.935586	0.0438202
FAM83B	0.932284	0.00573774
FAM83A	0.930767	0.0448608
EIF2AK2	0.930438	0.00576983
IFI16	0.930183	0.000301047
KIF14	0.929035	0.000701648
MSANTD3	0.928524	0.000497155
APP	0.928417	2.53533e-05
LGALS1	0.925867	0.0238921
HSPA5	0.924441	4.83915e-06
STARD4	0.924318	0.00025766
RHOB	0.923995	0.000107162
RGS20	0.922669	0.00737918
NRIP1	0.922455	0.00152303
ADAM9	0.921592	4.79184e-05
KDELR3	0.919674	0.0252194
CALB1	0.919566	0.0237357
MRGBP	0.91777	1.75397e-05
PTPRK	0.917529	0.000660349
SMYD3	0.915467	0.000812753
SLC20A1	0.915186	0.000445636
THBS1	0.914538	0.0115142
NRIP3	0.914349	0.00505273
ACTN1	0.91354	0.000119582
FEN1	0.911836	7.07508e-06
IFFO2	0.911736	0.00225306
RCAN1	0.910806	0.00113909
SZT2	0.91061	0.00274249
PGBD5	0.909619	0.0117607
PLSCR1	0.908702	0.00212218
NREP	0.907433	0.0327713
PSMC3IP	0.904606	4.00943e-05
AFAP1-AS1	0.904182	0.0236005
RAI14	0.903709	0.00200126
MAGEA11	0.903212	0.0143553
PDZK1IP1	0.900404	0.0486897
TM2D2	0.89576	5.38464e-06
DLGAP5	0.893058	0.0188703
LGALS8	0.892652	9.60626e-05
SLCO1B3	0.892446	0.0341805
OAS3	0.890295	0.000617548
LHX2	0.889456	0.00561173
FKSG49	0.889317	0.00111981
RIMS3	0.887234	0.0182834
KRT19	-1.31459	0.117463
HCP5	0.887159	0.0044303
SLC26A9	0.886819	0.0162647
GFPT2	0.886131	0.0260272
MFI2	0.885019	0.0275178
HSPA13	0.883131	0.00860096
LGALS3BP	0.880665	1.91945e-05
PRC1	0.879816	0.00135571
PCDHB14	0.878048	0.00314588
HORMAD1	0.876639	0.00277437
MCM4	0.875808	0.000240139
SLC2A3	0.87541	0.03654
MRPS23	0.874187	7.59653e-06
MAP7D1	0.873783	0.000649998
ZNF697	0.873246	0.000197025
RNF217	0.873109	3.76716e-05
GMPS	0.871603	0.000369908
BLACAT1	0.870828	0.000263094
UCHL1	0.870648	0.0430253
GINS1	0.870407	0.000102099
RPN2	0.869896	5.61307e-06
TRIB3	0.868825	0.00423371
PDGFA	0.867892	0.00109099
DTL	0.867324	0.000376802
MAGEA1	0.864714	0.0342091
NIPAL4	0.863492	0.013161
ZNF281	0.861696	0.0044977
RAB8B	0.859922	0.00142164
FOSL1	0.859764	0.000455717
TMSB10	0.859559	2.0131e-05
CHI3L1	0.859221	0.0136393
GLDC	0.858787	0.0150937
ORAOV1	0.858695	0.0212359
SCO2	0.857543	0.0121808
SMURF2	0.857268	0.00150242
UBE2Q2	0.856919	0.00101461
UMPS	0.856069	0.000459611
IFNLR1	0.855044	9.67835e-05
INSR	0.853525	0.0014276
HTRA1	0.853258	0.0112882
C12orf5	0.852643	0.0147028
RFC4	0.850804	0.000480792
SNAPC1	0.850347	0.00109976
CDCA3	0.850188	0.0030418
FXYD3	0.849431	0.00171814
MSN	0.845767	0.00107949
CSRP3	-1.25848	0.0820655
MPZL1	0.845286	0.00190747
RCC2	0.844719	1.53228e-05
TPST1	0.843944	0.000995471
DSE	0.841396	0.00038859
KIF18B	0.84128	0.00098594
CAV2	0.840964	0.00263585
UBE2L6	0.836723	0.00151457
AUNIP	0.836496	0.0003829
TMEM185B	0.83528	1.65397e-05
CDT1	0.835045	0.00118545
GPATCH4	0.834633	2.14376e-05
DCAF13	0.833735	0.00326987
ARPC1B	0.832825	0.000228725
CD274	0.832689	0.0144083
LITAF	0.832504	4.3221e-05
FDCSP	1.2421	0.147753
ZWINT	0.832241	0.00119134
COL16A1	0.831149	0.0114858
LYN	0.830844	0.00731033
MTFR2	0.829454	0.00242942
CYB5R1	0.828954	0.0105818
TAP1	0.828106	0.00660635
ADM	0.827446	0.00534852
HK2	0.827028	0.00081031
WBP5	0.826556	2.70145e-05
LINC01128	0.825289	0.00739949
GNPNAT1	0.823357	7.56993e-06
KNSTRN	0.822461	0.00250636
LOC101927093	0.822381	0.000962692
CYP27B1	0.822216	0.000545673
SHC1	0.821867	0.000133242
SPAG5	0.821349	0.000104679
SMIM3	0.82012	0.00182495
OAS1	0.819834	0.0245904
IMPAD1	0.818841	2.16957e-05
TRAM2	0.818443	0.0024132
CLDN12	0.818131	0.000850643
OSTM1	0.817331	0.000132308
ABL2	0.816843	7.24596e-05
DDIT4	0.8166	0.00972017
CENPN	0.816248	0.00211098
SH2D5	0.816217	0.00128645
FABP6	0.816158	0.0388573
ARPC1A	0.815829	0.00864846
NTMT1	0.814906	0.000644642
MRPL21	0.813974	0.0135107
MRPS17	0.813132	0.0252644
GPR176	0.81275	0.0120414
NADK	0.810545	0.000500144
CDK4	0.810042	0.000109183
RIN2	0.807897	2.04191e-05
TUBA1C	0.807689	5.41176e-05
GJB3	0.805219	0.0110177
GART	0.805218	0.000281446
IER3	0.804194	0.0250756
PLAUR	0.804099	2.62149e-06
ASNS	0.803864	0.00284303
CFB	0.803747	0.0466915
TIPIN	0.803503	9.53445e-05
PXN	0.802546	0.000202901
AMIGO2	0.802334	0.046947
MYH8	-1.19487	0.0539354
CDC25B	0.80092	0.00157281
SSFA2	0.799803	3.38979e-05
LOC344887	0.796797	0.036447
SDC4	0.794175	0.0105811
CXCL5	0.793202	0.0213838
TCFL5	0.792533	0.000251446
ATP13A3	0.792286	0.000653159
SLC52A2	0.792126	0.000691883
CHST11	0.791507	0.00604167
RACGAP1	0.790841	0.00129085
ACLY	0.78884	0.000376129
PRRC1	0.787646	0.000245027
BLM	0.786206	0.000202059
EPT1	0.784747	0.00753324
WDYHV1	0.783679	0.000308886
CD47	0.78313	0.00300717
GARS	0.7831	0.000551694
ENO1	0.782185	0.00328871
NIFK	0.782001	0.00988801
DNAJB11	0.780818	0.000157245
TMF1	0.78077	9.23361e-05
CAMSAP2	0.780385	0.000147467
DHX36	0.779144	0.0115727
TAGLN2	0.778304	0.000215622
SGK1	0.777598	0.0290089
KDM5B	0.777064	0.0082548
FN1	1.17144	0.0635004
CXorf57	0.776688	0.0361338
CLEC7A	0.776607	0.042069
FAM60A	0.775926	0.00115889
SNX10	0.775169	0.0197093
ADAMTS12	0.774478	0.0202222
TGM1	-1.16457	0.105273
SSR3	0.773587	0.00131233
TDO2	0.773533	0.014209
CMSS1	0.773078	0.00118659
IGSF9	0.771781	5.92897e-05
BCL11B	0.76939	0.00131933
HLA-B	0.768803	0.00679636
MKI67	0.768375	0.0444743
MINPP1	0.767532	0.000974323
NXN	0.767154	2.22879e-05
CDC42EP3	0.766371	0.0189974
GPR87	0.766219	0.0367876
SERPINE1	0.765815	0.0144463
MAPKAP1	0.76555	0.011597
FOXK2	0.762558	0.00057191
TMEM263	0.762193	0.0172135
KRT9	0.761587	0.0270258
MLEC	0.761576	0.00200747
HLA-DQA1	-1.14619	0.11986
PRPF4	0.761355	0.00372129
BSG	0.761136	0.000552531
KDELR2	0.760884	0.000253572
DLX1	0.760564	0.0179762
EMG1	0.76056	0.000985167
REL	0.760308	0.0181768
CDC6	0.758742	0.000119951
FKBP9	0.75863	0.00263133
ITGA2	0.757525	0.0303612
CENPO	0.756824	0.000187266
USP14	0.754435	0.000967165
RRP36	0.754277	0.000112975
ADORA2B	0.753988	0.0057007
MAPK6	0.753683	0.00292051
HLTF	0.752925	0.0371443
NID1	0.752428	0.0427658
BATF2	0.751688	0.0440527
MRPL13	0.751039	0.00726909
CD276	0.750702	1.57607e-05
NEK6	0.749959	0.000673918
U2SURP	0.747612	0.000662753
DTX3L	0.746798	0.00141544
ADA	0.745171	0.00222404
PRUNE2	-1.12758	0.0613247
PDE7A	0.745089	0.0411794
HELZ2	0.744427	0.000898662
FGD6	0.744334	0.00157949
SLC38A6	0.742962	8.42345e-05
CCNB1	0.742555	0.0188927
SLC31A2	0.742406	0.00700072
LOC285556	-1.12305	0.0599772
CTSC	0.741531	0.0227881
SERPINB13	-1.12185	0.0652883
MFHAS1	0.740788	0.00314409
EMR1	0.73783	0.0219043
TBC1D30	0.737401	0.0132798
USP18	0.7366	0.00576524
MYH1	-1.11688	0.186518
PSMB5	0.736588	0.000292946
OIP5	0.73544	0.00141407
SLC7A5	0.735408	0.0255945
RRAS2	0.734757	5.64523e-05
LOC440173	0.734153	0.00999257
DNMT3B	0.732619	0.000102604
RAB23	0.731938	0.00144723
GALNT2	0.730976	0.00382861
PTK2	0.730916	0.00269659
FAM46A	0.730582	0.0225016
PYGL	0.730543	0.0445075
HENMT1	0.730209	0.000554099
PDIA4	0.729851	0.00302362
STAT2	0.729799	0.000324695
NEK2	0.728999	0.0195892
MED27	0.728064	0.00171345
IGSF3	0.727764	0.0456594
GINS2	0.726799	0.0012274
TNFSF10	0.725777	0.0436605
VNN3	0.725583	0.0128726
ADAM23	0.724689	0.00921772
KIF23	0.724632	0.00189956
LAGE3	0.722034	0.00194256
NDC80	0.72177	0.01028
TYMP	0.720701	0.0175699
HMMR	0.720588	0.00884071
HIST1H2BK	0.720339	0.0185664
DUSP14	0.720127	0.0408848
RAB22A	0.720105	0.00539221
COPZ2	0.719854	0.0101143
SLC7A8	0.716861	0.000295562
SLC25A17	0.716578	4.08227e-08
ELF4	0.716517	0.00190883
PON3	0.716355	0.0107633
SIRPA	0.716291	0.00435517
FAM3C	0.714966	0.0225103
NOX4	0.714744	0.0136477
MRPL15	0.714075	0.00389204
TMEM68	0.714066	0.00161969
DERL1	0.713531	0.000303847
APOL2	0.71324	0.00245108
ALKBH6	0.712746	0.00108672
TRMT6	0.712691	0.00521217
CBLB	0.711884	0.0358543
GPR68	0.711308	0.0158736
RBM28	0.710587	0.00211164
TRIB1	0.710489	0.00932352
TOP1MT	0.710319	0.00315009
SLC2A9	0.710176	0.000443118
PRMT5	0.709641	0.00547124
ALDH1L2	0.708669	0.0249328
SLC33A1	0.70847	0.001742
WISP3	0.708091	0.0200941
ODF2	0.707243	0.00361097
OLFML2A	0.70718	0.00865563
LDHA	0.706416	0.000193657
RUVBL1	0.704732	0.00283135
ITGA3	0.704705	3.20443e-05
SERPINH1	0.704169	0.00551642
CCNA2	0.703827	0.000803513
LMOD2	-1.06903	0.0662559
SPC25	0.703249	0.00988795
PSMG1	0.702847	0.00106765
C1orf226	0.702074	0.00106403
DBF4	0.700255	0.0128413
APLP2	0.700127	0.0222436
ACP1	0.700084	0.000110952
PTDSS1	0.699642	0.00128671
LYZ	-1.06174	0.1431
RAN	0.698968	0.000374275
SLC6A8	0.697735	0.0321626
TYMS	0.697611	0.00880114
SEMA4F	0.697021	0.00388458
TTK	0.696936	0.0139674
ATP6V0B	0.696557	2.5602e-05
MARK1	0.694973	8.6845e-05
SLC25A24	0.694898	4.64561e-05
CXCL16	0.694287	0.00614224
TOP2A	0.691152	0.0345245
GDAP1	0.69112	0.00101256
ADAR	0.69058	0.00112059
NPM3	0.689889	0.00863423
LOC100132891	0.688993	0.0037366
PUF60	0.688373	0.000202356
TMPRSS11D	-1.04887	0.0852407
TTPAL	0.688146	0.00146867
RRP15	0.68812	0.000324276
PTRH2	0.687578	0.000757655
LYRM4	0.686292	0.00115086
NSUN2	0.68577	2.46761e-05
TIMELESS	0.685711	0.00178981
CXADR	0.685477	0.0214557
ITGB4	0.685097	0.0130668
TUBB2A	0.684524	0.0497504
ZDHHC4	0.683946	0.0116237
RAD54L	0.68362	0.000228083
RNASEH2A	0.683263	0.00198126
MPHOSPH6	0.681756	0.000704321
GRP	0.681742	0.0163497
MROH2A	0.680789	0.0160387
C8orf33	0.680652	0.00129911
HSPD1	0.680326	0.000307989
GFPT1	0.680205	0.00784346
FUT1	0.678905	0.00878733
ZNF593	0.678606	0.00189259
CSGALNACT2	0.678427	0.0175112
PLAGL2	0.677982	0.00609598
MTSS1	0.677357	0.0126742
ACP5	0.676838	0.0115153
SNX13	0.676774	0.00061625
PHYH	-1.03112	0.0579769
TMEM123	0.675268	0.0243631
IFI35	0.671637	0.00180243
NUDT1	0.671596	0.00117755
SPTSSA	0.671548	0.0152881
ASH1L-AS1	0.670967	0.00499362
TES	0.670946	0.00440863
PLK2	0.670792	0.0243476
CDKN3	0.670717	0.0125331
HDGF	0.670682	0.00116192
GLIPR1	0.669371	0.025531
GPR125	0.668903	0.00443686
RNF168	0.668619	0.0116966
ARFGAP3	0.668386	0.000114351
CDCA2	0.668109	0.00306779
DNAJC6	0.667829	0.0271554
TRDN	-1.02253	0.124858
TUBA4A	0.667617	0.0287073
CCDC88C	0.667451	0.00350222
CD36	-1.02128	0.0577828
ZIC1	1.01951	0.097083
SPAG9	0.66705	0.00310318
DOCK7	0.666999	0.00512553
UPK1B	1.01707	0.214873
ABCA12	0.6662	0.00597173
PON2	0.665552	0.01398
MYOZ2	-1.01625	0.0983224
ABCF1	0.664742	0.000129391
RPN1	0.664633	0.00201197
AVL9	0.664037	0.00155471
SH3BP4	0.66365	0.0168691
MED10	0.66338	7.14421e-05
OR7E37P	0.663109	0.00753267
LCLAT1	0.661025	0.00423842
CKAP4	0.660099	0.00167516
MNAT1	0.659761	0.00120919
SENP2	0.658811	0.00657558
IQGAP3	0.658565	0.0010035
ZDHHC9	0.658524	0.000646866
ATP2B1	0.658243	0.0169909
TRMT12	0.656512	0.00262029
PSME3	0.655969	0.00538215
PSMD2	0.655647	0.000833944
MARCKSL1	0.655277	0.00369325
ALYREF	0.654714	0.00238364
RPS6KA1	0.654671	0.00231807
MRPS30	0.654459	0.000271414
GMNN	0.654298	0.00156494
NPNT	0.654236	0.0107111
COL8A1	1.00111	0.0699806
HOXC4	0.654197	0.00312827
GTPBP4	0.653889	0.00783228
NAV1	0.653631	0.0090489
IVNS1ABP	0.652445	0.0107216
FAM69A	0.652398	0.000124126
NRBF2	0.652282	0.0020436
MAGED1	0.651271	0.014189
LINC00162	0.650567	0.0168778
ASTN2	0.650448	0.0214646
ASPN	0.996788	0.12247
DEPDC1	0.650264	0.0098029
CUX1	0.649906	0.0181781
GPR39	0.64847	0.00128939
CIAPIN1	0.648046	0.00219847
HSP90AB1	0.647463	0.00235488
GJC1	0.646204	0.0117701
CDC45	0.645992	0.00021022
CENPL	0.645357	0.000726952
LSG1	0.64525	0.00483473
RBM12	0.645172	0.00061639
UBXN7	0.645159	0.0113729
C5orf22	0.645047	6.17172e-05
STAT3	0.644973	0.00639949
AKAP8	0.644392	0.00257794
AHR	0.644205	0.00200491
CHST15	0.643398	0.0223464
GALNT10	0.642579	0.0394406
TMEM184B	0.641971	2.41397e-05
HOTS	-0.988611	0.0540817
DDIAS	0.641853	0.00017787
MRPL42	0.641715	0.00163037
TMEM208	0.641558	0.000130207
HIST1H2BD	0.641376	0.0448737
UXS1	0.640443	0.00156565
HOXC9	0.64026	0.0050063
DDX39A	0.640042	0.00713386
SLC38A1	0.639701	0.0477973
SPRY4	0.639565	0.000526414
WDR53	0.638716	0.00175566
HERC6	0.980827	0.0680877
TMEM92	0.638607	0.00169093
C1orf74	0.638323	0.000154767
FUS	0.638066	0.00804911
PGM3	0.637943	0.000525212
MSRB1	0.637898	0.0171034
ATP6V1C1	0.637823	0.00260753
PSMA7	0.636837	0.00090789
GPR98	0.636737	0.0487322
CAP2	-0.976967	0.0526977
LLPH	0.636664	0.000373377
MROH1	0.636045	0.0302153
C1orf27	0.635872	0.00259991
MRPL47	0.635821	0.0097439
MYC	0.635749	0.0286253
CIRH1A	0.63571	0.000309836
THAP2	0.635706	0.00071843
METTL8	0.635413	0.0255537
NOL10	0.634456	0.00066795
TMEM132A	0.634396	4.61122e-05
STC2	0.634352	0.0253349
LIMK2	0.634328	0.0016811
JAG2	0.633831	0.032869
CERS5	0.633151	0.00251938
HMGB3P1	0.632457	0.00655725
TERF2	0.630322	0.00149498
PELO	0.629988	0.000529242
TRIO	0.628442	0.00634583
EPHB4	0.627373	0.000548977
SDCCAG8	0.627059	0.0188707
SPATS2L	0.627026	0.00171769
RGS3	0.626757	0.0134677
TSN	0.626619	0.0082761
TMEM41A	0.626604	0.00495846
UBTD2	0.626425	0.010376
AATF	0.625833	0.00966716
SRGAP1	0.625376	0.0124176
FTL	0.625035	0.00419844
SKIL	0.624505	0.00653101
CEBPD	0.624202	0.0250791
IMPDH1	0.623649	0.000113287
SURF4	0.623348	0.00189988
GPC1	0.622794	0.0332842
RAD51	0.622618	0.000706079
DBR1	0.621039	0.0275176
KLHL42	0.621003	0.00163759
WDR5	0.620742	0.0094364
PSAT1	0.620736	0.0150239
PSRC1	0.620569	0.0107277
SNX30	0.620065	0.000235379
E2F6	0.619875	0.000365617
OSBPL3	0.619858	0.0320425
NCAPH	0.619757	0.00194457
PLAC1	0.61969	0.0301868
HDAC1	0.619043	0.00255593
IRF6	0.618863	0.0227123
MPP6	0.618698	0.00826215
BYSL	0.61864	2.49092e-05
TUBA1B	0.618411	0.000167923
IFNGR1	0.617985	0.0225653
ARMC10	0.617935	0.00250008
EFEMP1	-0.952612	0.0579273
VEGFA	0.617385	0.0314662
SP100	0.616087	0.0126449
MOCOS	0.615956	0.0164257
PANX1	0.615645	0.00696455
EEF1E1	0.613882	0.00147889
ACTC1	-0.950336	0.128318
UBE2T	0.613863	0.00487851
PLOD1	0.613793	3.0084e-06
TFAP2A	0.613199	0.0109099
HLA-C	0.612999	0.00788665
TFB2M	0.612954	0.00747612
ANXA5	0.612787	0.0145286
SEC24D	0.612744	0.00192937
CBX2	0.612494	0.000829561
ADSS	0.612241	0.00071344
CHPF2	0.611925	0.00289118
HRH1	0.611642	0.00591112
CHRM3	0.943518	0.079127
GALNS	0.611621	0.00355232
PARP14	0.610786	0.00233802
FJX1	0.610652	0.000517168
VNN1	0.61033	0.0158366
ASB5	-0.940946	0.148871
DNAH17	0.610104	0.0303175
C10orf35	0.60946	0.00424524
SPINT2	0.608997	0.00578352
GTF2IRD2	0.608463	0.00517299
HUS1	0.607712	0.00430823
SOBP	-0.939564	0.0538971
ETS2	0.607146	0.0186257
VRK1	0.607045	0.0126089
TAP2	0.606654	0.0408244
LINC01137	0.606636	0.000270433
PLAC8	-0.938251	0.158827
PTP4A1	0.606455	0.0220285
BUB1B	0.606167	0.00467238
C6orf141	0.60552	0.00606699
APELA	0.605066	0.0143868
UBFD1	0.60501	0.00051014
PSMA2	0.604592	7.8225e-05
PDIA3	0.604284	0.00983789
CHTF18	0.604155	0.00875353
ABCA13	0.604095	0.0127602
LOC100506119	0.60407	0.0010048
SAC3D1	0.603517	0.00589376
ATP6V0D1	0.603413	0.00527234
DPP3	0.603248	0.000154226
CLIC5	-0.932025	0.0763458
LSM5	0.602562	0.000311793
LOC401320	0.601831	0.00373159
XBP1	0.601805	0.00822199
MTFR1	0.601246	0.00454639
RAP1B	0.6008	0.000915039
TXNDC9	0.600796	0.00719103
HSD17B6	0.59962	0.00564985
SULF1	0.928783	0.130666
ATG5	0.599116	4.53489e-05
NMB	0.598939	0.021481
ZFAND2A	0.598565	0.000660201
SGPP1	0.598173	0.00861199
SRM	0.597902	0.000745482
BAK1	0.597458	0.000850962
TPST2	0.596818	0.000226439
OTUD6B-AS1	0.596262	0.0496091
POMZP3	0.596248	0.00204872
FGFR1OP2	0.596156	0.0184279
ATIC	0.596116	0.0266399
CKM	-0.9241	0.0815075
ISG20L2	0.595174	0.000310024
TXNDC12	0.594934	5.27513e-05
CCDC71L	0.594406	0.00374739
SFT2D1	0.59387	0.000304887
EXO1	0.593038	0.000629004
CCM2	0.592989	0.00334524
PDE4DIP	-0.92148	0.0753922
MLXIP	0.592708	0.0145129
PLBD2	0.592593	0.000257575
ABCC1	0.592558	0.0473604
CFL1	0.591485	4.63118e-06
EIF3B	0.590975	0.0025791
SLC35A2	0.590416	0.000437716
HMGA1	0.590181	0.0311751
EFNA1	0.589102	0.00142493
JKAMP	0.588689	0.000501847
GOLIM4	0.58781	0.0166713
GPR137B	0.587487	0.0312467
SOX9	0.587131	0.0481963
HOXD13	0.586863	0.0184489
PDGFC	0.915149	0.0655656
DEPDC1B	0.586779	0.00118166
METTL21A	0.586389	0.00512665
DPY19L4	0.584362	0.0199517
POP1	0.583687	0.00343861
METTL13	0.583401	0.000151118
KIAA1598	0.583293	0.00356946
CBX5	0.583282	0.023154
NCAPG2	0.583075	0.00089624
CDKN2B	-0.912555	0.103799
TPM3	0.58281	6.83246e-05
LINC00948	-0.912352	0.0700005
BFAR	0.582597	0.00462087
HOXD11	0.581164	0.00323408
SERINC3	0.581069	0.000946204
LZIC	0.580647	0.00316217
PIGO	0.580593	0.0065737
BUD31	0.579779	0.0017844
SLC25A13	0.579503	0.0142567
RCN2	0.579228	0.0217207
MRTO4	0.579001	0.00302844
SLC39A8	0.909833	0.0680795
ACTL6A	0.57865	0.0265016
AP000525.9	0.577077	0.0116512
VDR	0.576997	0.0406043
OSTC	0.576472	0.000419782
RMI2	0.575635	0.0396907
SLC31A1	0.575423	0.00652752
SNRPE	0.575415	0.00266006
SHCBP1	0.575364	0.000454101
SH2D2A	0.575354	0.00307841
MMP11	0.575158	0.00529355
CCDC86	0.574919	0.00534709
FAM83H	0.574864	0.0239102
ST6GALNAC2	0.574142	0.026476
YEATS2	0.573641	0.00440922
KIF20A	0.573415	0.0144698
TRIQK	0.573201	0.0104486
ZNF7	0.572745	0.0274423
DIAPH3	0.571809	0.0079589
CKMT2	-0.899583	0.0674884
BACH1	0.571356	0.00471323
TTI1	0.570822	0.000246522
PCSK5	-0.898665	0.0654941
URI1	0.570781	0.00320088
NGRN	0.570063	0.0100806
FIGNL1	0.569704	0.0315751
HPRT1	0.569192	0.00580487
NMI	0.569122	0.0126036
MYH9	0.569043	0.00381065
HELLS	0.56807	0.0255812
BICD2	0.566993	0.0333971
ICAM1	0.566951	0.00440758
UBE2V2	0.565715	0.00211691
HOXC10	0.565541	6.80047e-05
ZNF165	0.565258	0.00430884
MOGS	0.565075	2.53779e-05
ASAH2B	0.564711	0.000997155
HEATR1	0.564118	0.0082531
ARMC1	0.564076	0.00034518
GJB6	0.890204	0.0943366
TGS1	0.563947	0.0230095
BMPR1B	0.563241	0.00780098
FLJ13744	0.562437	0.00482199
TMEM251	0.562353	0.0346699
MYBPC2	-0.889182	0.071943
SET	0.561595	0.0152369
DDX18	0.561308	0.00179932
AL133493.2	0.888082	0.0634698
YIF1A	0.560684	0.00221465
ASAP1	0.560549	0.00473679
GNA12	0.560523	0.00625644
SFXN3	0.560311	0.00874418
BRMS1	0.560284	0.000439314
PTPLAD1	0.55987	0.00838085
BRIP1	0.559102	0.00264399
EIF2S1	0.559055	0.0104293
RANBP1	0.558939	0.00353638
TNFRSF10A	0.558323	0.0373037
STARD10	0.558322	0.0239675
WDHD1	0.558084	0.00346651
PSMD14	0.557546	0.000890432
NAGS	0.557129	0.00269804
PRKDC	0.557107	0.00600346
PXYLP1	0.879361	0.070399
AASDHPPT	0.556231	0.0104892
NFKBIA	0.555953	0.0134124
MAGOHB	0.555945	0.00117809
PPIL1	0.555317	0.00132365
NUDC	0.554255	0.0023132
HSP90AA1	0.554231	4.9535e-06
CENPF	0.553537	0.0153385
RAE1	0.552608	0.00102983
DSCC1	0.551746	0.0061805
IPO9	0.551581	0.00585171
ERAP1	0.551561	0.0282834
MLPH	-0.872373	0.0806727
GPR19	0.551149	0.0226455
SLC35B1	0.550976	0.00270158
MSH6	0.549801	0.0040407
PSMA4	0.549342	0.00208244
HIAT1	0.549297	0.000696263
DIP2B	0.549266	0.0430591
CCT2	0.549152	0.00599047
TARBP2	0.547827	0.000241056
SMYD2	0.547616	9.92399e-05
PPAPDC1A	0.546953	0.0283431
CCNB2	0.546603	0.0400443
LOC100310756	0.546556	0.000253541
C19orf10	0.546464	0.00675745
TPI1	0.54631	0.0431257
SOCS5	0.545891	0.0246094
Y16709	0.545798	0.00619519
PRRX1	-0.867202	0.0758619
RPS4Y1	-0.866981	0.305024
WNT2	0.545458	0.00970932
TRAF4	0.545012	0.000650923
TPD52	0.543991	0.0064131
TIMMDC1	0.543865	0.000876746
TNFRSF12A	0.543768	0.00564569
FAM110A	0.543566	0.00164365
ALOX12B	0.864571	0.097662
PFDN2	0.54316	0.00287483
PSMD12	0.542675	0.00969033
MARVELD1	0.542452	0.00500979
IRF9	0.542048	0.00279413
RBCK1	0.542045	0.0195596
HPS1	0.541264	0.00175651
LDHB	0.540906	0.0365974
AGO2	0.540464	0.000582231
TCN1	0.85966	0.212329
SURF6	0.540325	0.00318176
ANKLE2	0.540174	0.00752428
MB21D1	0.540002	0.020366
ERGIC2	0.53991	3.08364e-05
MARVELD3	0.539641	0.0444567
MYH3	-0.858673	0.0955183
ABAT	-0.857676	0.0670692
LSM12	0.5385	0.000197316
AARS	0.538484	0.000487108
ORC5	0.538468	0.00730526
PPP4R4	0.538412	0.0112192
PSMB7	0.537912	0.000631963
CBS	0.537256	0.000960224
EIF4G1	0.537241	0.0280989
IRAK1	0.537013	0.00386419
SNRPB	0.536898	0.00459633
IL36RN	0.855462	0.136873
LRRC8A	0.536696	0.0325203
SHANK2	0.536443	0.0185021
JOSD1	0.536075	0.0226684
C1orf216	0.53478	0.00433864
B4GALT4	0.534604	0.0338233
SUV39H2	0.534549	0.00807423
CLDN11	-0.851852	0.0751383
CENPW	0.534376	0.0168942
TBL2	0.534254	0.000153796
PLEKHF2	0.533932	0.00744743
C16orf59	0.533885	0.00234858
METTL6	0.533381	0.000613521
TMEM106C	0.533188	0.0452136
MAFK	0.532773	0.0104596
STRAP	0.532658	0.00492979
EZH2	0.532421	0.0286194
DISP2	0.532376	0.0422059
F11R	0.531447	0.00377371
RRP7A	0.531359	0.0205863
MACF1	0.530704	0.00597677
ZNF146	0.53042	0.0175708
HSP90B1	0.530312	0.00984348
UFD1L	0.530282	9.45303e-06
CEACAM6	-0.845228	0.174321
TMEM209	0.530153	0.005038
PARL	0.529834	0.0107061
APMAP	0.529834	0.000708873
FAM83F	0.529166	0.0129015
IKBKAP	0.528566	0.0212296
SLC2A8	0.528129	0.001019
PRPSAP2	0.527971	0.00432386
LRR1	0.527516	0.0137767
FLCN	0.527084	0.00347538
TMX2	0.526984	0.000554759
ENTPD7	0.526736	0.00798996
CKAP2L	0.525523	0.00174617
NTS	0.836442	0.201615
ENY2	0.525247	0.00267869
BTG1	0.525239	0.0483186
EXOSC4	0.525102	0.000867744
GLRX3	0.524933	0.0225385
DSG1	0.834672	0.0995565
MOK	0.524626	0.0260812
FAM167A	0.524456	0.0360316
MARCKS	0.523983	0.00551467
NFE2L3	0.523787	0.00206542
ZNF106	-0.832633	0.0541672
FANCE	0.523457	0.00380955
CASP7	0.523099	0.0334475
MARK3	0.52301	0.011673
TMEM5	0.522942	0.00569546
ILF2	0.522816	0.0118995
NUP160	0.522765	0.0211728
RPS6KC1	0.522743	0.0022428
FLNB	0.522372	0.0124205
MURC	-0.830156	0.104609
UTP15	0.522343	0.00344495
SLITRK6	0.521643	0.0495267
PTPRC	-0.829115	0.0986187
RP11-757F18.5	0.521191	0.0115748
RAD54B	0.521059	0.00443469
SLC15A4	0.520642	0.00961782
HTATIP2	0.520515	0.00620424
CHML	0.5204	0.0403063
LAMTOR4	0.520167	0.0187749
MCM7	0.519953	0.00508907
PLBD1	-0.827353	0.08362
SUGCT	0.519552	0.0193622
ARFGAP1	0.519514	0.022559
PRDX4	0.519322	0.0283604
SPRY4-IT1	0.519233	0.00690545
PRR5L	0.519219	0.00125727
MRPL14	0.519079	0.00255424
ATP1A1	0.518763	0.0359169
CSTF1	0.518568	0.00558087
TTC28-AS1	0.51856	0.0249502
PMM2	0.517988	0.0129374
YWHAQ	0.517815	1.09366e-05
TNFAIP1	0.515889	0.0200679
CHST1	0.515666	0.00870282
NOP9	0.515588	0.0212244
DDX55	0.515333	0.0241327
CASC5	0.515121	0.00833388
CENPI	0.514971	0.00419663
GPR158	0.513872	0.000227753
GATAD2A	0.513382	0.0067526
METTL5	0.512824	0.000495178
LRRC42	0.5118	0.00051138
ZNF200	0.511406	0.00151573
BRI3BP	0.511337	0.0148037
SPHK1	0.511077	0.0461512
NCAPG	0.511059	0.0239892
ESF1	0.510947	0.0374352
CLPB	0.510757	0.0289926
TBC1D24	0.510674	0.0144797
BCAS4	0.510175	0.005156
BRD9	0.509665	0.00379126
RTFDC1	0.509467	0.00211971
SPATS2	0.509407	0.002704
DDX11	0.509342	0.00315469
SNRPD1	0.508902	0.0031358
ANXA4	0.508369	0.0079591
SLC36A1	0.508176	0.000146042
C16orf74	0.508012	0.000590564
AC009120.6	0.507944	0.00392961
LURAP1L	0.507786	0.00131488
MRPS34	0.507396	0.0178925
SYNM	-0.813562	0.175365
GPATCH2	0.507378	0.0064545
NME1	0.507192	0.00390632
AGTRAP	0.506517	0.00225588
LCE3D	0.812655	0.394883
CCDC58	0.506479	0.016085
ISL2	0.505453	0.0193733
PPRC1	0.505445	0.0121417
S100A8	-0.810934	0.110217
SNCAIP	0.505394	0.0327636
OVOL2	0.505174	0.0351808
ITFG1	0.50509	0.0228007
SYNCRIP	0.505012	0.0148319
AP1S1	0.504055	0.0256685
CALML4	0.503992	0.0435331
DONSON	0.503669	0.00282395
CCT4	0.503481	0.000176851
PSMB3	0.503281	0.0017675
ADH5	0.502496	4.80642e-05
SHOX2	0.501807	0.0313937
ALG1	0.500644	4.33319e-05
KIAA1804	0.500474	0.0166224
SRRD	0.500222	0.0145211
AFAP1L2	0.500095	0.0402
MMGT1	0.499855	0.00209983
ARF3	0.499614	0.038143
TMEM44	0.499208	0.00322311
ATG2A	0.499157	0.0102852
ACTA2	-0.805649	0.121943
EIF4A3	0.498968	0.00747746
HAGLROS	0.497878	0.000314257
CAPRIN1	0.497831	0.00647824
FAM49B	0.497818	0.000324186
FBXO22	0.497606	0.0314675
PEF1	0.497448	0.00897751
WNT7B	0.497397	0.0258299
TDG	0.497186	0.00287691
TMEM177	0.497073	3.25807e-05
PLEKHG4B	0.496416	0.00150032
TANC2	0.495993	0.0341784
HEXB	0.495661	0.0171284
PDK1	0.495594	0.0426767
CCSAP	0.495422	0.0101016
TP53BP2	0.495003	0.0040974
TMEM181	0.494568	0.00213344
SRI	0.493579	0.0274499
ERCC6L	0.493467	0.00420244
NUP37	0.493399	0.00554211
SULT1E1	0.493378	0.0132855
SLC4A1AP	0.492925	7.01541e-05
SPIDR	0.492652	0.00118718
KIFAP3	0.491444	0.00996818
PLTP	0.49126	0.0170922
USP42	0.491188	0.00169282
DDX21	0.490776	0.0217287
ADCY2	-0.795826	0.123452
RTCA	0.490522	0.0234804
USB1	0.490437	0.000276548
RAB29	0.490148	0.0315596
AQP3	-0.794005	0.12474
PAFAH1B3	0.489626	0.00197599
BLCAP	0.489457	0.00256807
TFG	0.488607	0.00878828
AMMECR1L	0.488438	0.00267194
CTB-12A17.3	0.488324	0.0494298
SLC25A16	0.488257	0.033054
NOP2	0.487883	0.0022112
CYB5R4	0.486574	0.000809877
SERPINB5	0.791339	0.0523253
APOA1BP	0.486188	0.00278754
LOC101928710	0.485851	0.0290808
CACYBP	0.485524	0.0218988
SLFN5	0.485338	0.0155493
LRP8	0.485129	0.0215665
P4HB	0.485024	0.0326947
MND1	0.484609	0.00435731
HJURP	0.483706	0.00315987
MIDN	0.483457	0.0268783
C1orf53	0.48331	0.00828182
ZNFX1	0.483097	0.0311326
CDC5L	0.483067	0.0126701
KIAA0101	0.48301	0.0432124
MTERF3	0.482816	0.0291845
PAIP1	0.482402	0.00723133
FOXN2	0.482241	0.0110195
BRIX1	0.482027	2.31073e-05
ARTN	0.481819	0.00162104
XPO5	0.481637	0.000594275
PML	0.480553	0.0184504
ICT1	0.479476	0.00500947
FAP	0.4789	0.0048709
POLE4	0.478704	0.00749866
MSRB3	-0.783018	0.129397
FAM64A	0.477697	0.00503829
HNRNPM	0.477512	0.00277299
NOC4L	0.477084	0.002251
KLF13	0.47701	0.0329305
TRAPPC3	0.476967	0.048029
CTNNBL1	0.476661	0.0036641
TMEM45B	-0.78169	0.127411
MORC2	0.476643	0.0102876
PCYT1A	0.475883	0.0185072
SAPCD2	0.474994	0.036317
NDUFB9	0.474943	0.0206883
LL22NC03-N14H11.1	0.474658	0.0332718
C12orf66	0.474542	0.00468752
DDX51	0.474276	0.0134536
GTSF1	0.779061	0.153098
MRPS2	0.474208	0.00747874
USP39	0.473491	0.00063331
B4GALNT1	0.473485	0.00256685
CHEK1	0.473464	0.00239252
SMUG1	0.473303	0.000296153
MRPL3	0.473206	0.046641
CEP41	0.473036	0.0191172
EMC1	0.472808	0.00718929
SAT1	0.472295	0.0218069
IMP4	0.472196	0.0148627
NUS1	0.472154	0.0210904
NDUFAF7	0.471712	0.00745421
PJA1	0.471704	0.0154482
F3	0.776534	0.0533082
CRELD2	0.471327	0.00589769
FBXO5	0.470925	0.00522468
SFXN1	0.470708	0.0153518
PAK2	0.470478	0.0266627
GGCT	0.470335	0.00616677
CLDN10	-0.774756	0.249997
TIMM17A	0.469783	0.00119595
SERP1	0.469641	0.000850292
NAA35	0.469425	0.0110074
SPOCK1	0.774107	0.0949296
CLSTN1	0.469417	0.0129142
EXOC3	0.469037	0.0134946
TERF1	0.468652	0.007333
PIK3CA	0.467919	0.026378
KIAA0930	0.467846	0.00501505
MPLKIP	0.466917	0.0020023
ZNF622	0.466819	0.00523439
ASCC3	0.466264	0.0140032
CDCA4	0.466093	0.00494376
NCBP2-AS2	0.46596	0.0113985
FAM26F	0.769474	0.104017
TGFBR1	0.465936	0.0300632
COLGALT1	0.465894	0.000122793
SLC38A2	0.465602	0.00618364
KDF1	0.465527	0.00162198
RCL1	0.465256	0.0303769
MAP6D1	0.465157	0.0382713
UNC45B	-0.768019	0.0537176
NCBP1	0.46446	0.00968439
CCL8	0.767615	0.0658092
FRMD8	0.464387	0.0334978
CAPN6	-0.767317	0.0941976
ALDH1A3	-0.767194	0.0872426
CNIH4	0.464356	0.0440471
C14orf142	0.463563	0.00124028
DTYMK	0.463411	0.023725
ARSJ	0.462881	0.00475921
CLCA2	0.766153	0.0895241
SEL1L	0.462738	0.00105667
FAM217B	0.462383	0.0240431
ERVMER34-1	0.462303	0.0309326
ENO2	0.765761	0.0580416
RTCB	0.461221	0.00145582
PLEKHB2	0.461013	0.00170717
PTPN1	0.460918	0.00156407
PSMB4	0.460913	0.000401372
AAED1	0.459949	0.00203593
SLC13A5	0.459867	0.0316432
C1D	0.459788	0.0151276
GOLM1	0.764032	0.278458
MED30	0.459705	0.00207418
TOR3A	0.459135	0.0123428
SSSCA1	0.458446	0.00261119
PSMB1	0.458431	0.000144675
SLC22A4	0.457787	0.0473274
TCEB1	0.457718	0.00380689
SLC5A1	0.76212	0.0699115
TRIM21	0.457595	0.010228
TBX1	0.457226	0.00482776
LONP1	0.457026	0.00723462
TSR3	0.456728	0.0173221
IFITM3	0.45659	0.0285879
CNIH1	0.45596	0.010656
CERS2	0.455891	0.0110411
PTPN12	0.455736	0.0023868
WBSCR22	0.455661	0.00597322
LOC440416	0.759425	0.0788961
KANK4	0.759164	0.0565743
HRSP12	0.45546	0.0366399
DNAH14	0.455306	0.0285664
NSUN4	0.455052	0.000871325
MCM10	0.454847	0.0233146
ENOX2	0.454788	0.00423077
TTL	0.454452	0.00970653
LRRC8B	0.454286	0.0473644
CBX3	0.454238	0.00292669
NT5C3A	0.454168	0.0230458
C12orf43	0.454093	0.00464137
TUBG1	0.453542	0.00327433
GOLT1B	0.453069	0.00580602
C10orf2	0.452991	0.0201437
RAD21	0.452959	0.0372842
SOX7	-0.755421	0.0787049
FIBP	0.45263	0.00545739
TBC1D7	0.452406	0.00687279
LRIF1	0.452373	0.0035119
FUCA2	0.45226	0.00735883
UBE2W	0.452031	0.0117702
NIP7	0.451902	0.00512354
LYAR	0.450934	0.031537
PES1	0.450564	0.00536472
SEC63	0.45011	0.00173322
ZCCHC17	0.449688	0.00288022
PIPOX	0.449098	0.0469142
TMEM185A	0.448989	0.00140181
CCDC11	0.448659	0.0230538
CRYAB	-0.751297	0.0696249
TIMP2	-0.751145	0.0594588
DCTPP1	0.44846	0.0129296
STIP1	0.447922	0.000516445
SUMO3	0.447902	0.00731296
YBX1	0.447444	0.0173178
SP110	0.750336	0.116747
MXRA5	-0.750139	0.117283
EIF2S2	0.44711	0.0138289
PSPH	0.447079	0.0256254
COL5A3	0.446609	0.0197687
H2BFS	0.44656	0.0176537
SERPINB2	-0.74794	0.281764
CAV1	0.747853	0.056328
DPY19L1	0.446189	0.0350714
SMC6	0.44606	0.0202902
GTF2H4	0.445624	0.0103805
PWP1	0.445557	0.0192118
RGS4	0.745627	0.101264
TIMM50	0.445309	0.019085
ORC6	0.444733	0.0355519
NID2	0.744945	0.076683
MAP3K11	0.444715	0.00252725
NGFRAP1	0.444238	0.0201314
ADAM17	0.444059	0.0487713
ANKRD32	0.443347	0.0112235
XYLT2	0.443116	0.0105289
FANCA	0.443086	0.000518788
SSB	0.442747	0.0361689
JHDM1D-AS1	0.442474	0.0157755
LMNB2	0.442016	0.0194594
DIEXF	0.441481	0.0131644
AKIP1	0.441168	0.00379843
SPOCD1	0.441018	0.00727826
RBM24	-0.742078	0.115986
MAPRE1	0.440838	0.00488667
CXCL14	0.741963	0.12296
ARNTL	0.440772	0.00269148
KTN1	0.440759	0.0183693
TMEM33	0.440542	0.0300424
TBCB	0.440496	0.0106786
SLC2A6	0.440254	0.0146835
KIF3B	0.440167	0.0011023
GLO1	0.440113	0.00362207
SYT1	0.739128	0.0610612
S1PR5	0.440096	0.0300886
SF3B4	0.439743	0.000584568
SERBP1	0.439599	0.00440455
GNPDA1	0.439504	0.00159837
SUPT3H	0.439189	0.0277143
LMOD3	-0.737396	0.149835
TNIP2	0.438881	0.00699142
DIABLO	0.438774	3.48296e-05
DAP	0.438529	0.00843754
LOC646214	0.437978	0.00064044
ITPA	0.437267	0.00973771
DUXAP10	0.437213	0.0374786
CHCHD2	0.437008	0.0357115
BSDC1	0.436767	0.000645226
PSMD1	0.43651	0.00484482
PGLYRP4	0.436145	0.0193949
CLPTM1L	0.435709	0.000907247
LHFPL2	0.435669	0.0451181
CRKL	0.435619	0.0374022
FAM50A	0.435615	0.0336027
KDM1A	0.435446	0.00234282
CARS	0.435371	0.00176221
FBXO2	0.43526	0.00793542
MYOZ1	-0.731713	0.0935053
KLHL31	-0.731495	0.133215
KIAA0895	0.434055	0.0235638
CMC2	0.433895	0.00042051
MYBL2	0.433887	0.00327884
RHOC	0.433295	0.00767057
TMEM9	0.432817	0.0104556
SGMS1	0.43275	0.0288594
RAD1	0.432735	0.000997257
SDHAF2	0.432649	5.45045e-06
COPB2	0.432321	0.0335703
TOR1B	0.432247	0.0127894
AGO3	0.432225	0.00679423
HAUS8	0.431916	0.00315949
CSNK1G3	0.431608	0.00753691
NOB1	0.431592	0.00382275
AIMP2	0.431377	0.0258245
MRPL11	0.43137	0.0102863
FABP5	0.728358	0.134506
BCL2L12	0.431136	0.00138023
SALL4	0.430895	0.0275061
SELT	0.430797	0.0105484
FASTKD3	0.430728	0.00616439
VCL	0.430406	0.00565602
RGS5	-0.727496	0.0933596
ZNF696	0.430255	0.0126481
STX1A	0.42996	0.0105289
HCG4	0.429248	0.011229
HNRNPDL	0.42915	0.0399868
CXCL17	-0.726283	0.0663319
ODF2L	0.428814	0.00152063
BANF1	0.428784	0.0106207
NDUFS6	0.428766	0.00203727
REXO4	0.428426	0.00847377
TCAP	-0.725498	0.0734765
FPR1	0.428055	0.00770028
CXCL3	0.427829	0.00114527
TASP1	0.427327	0.0165789
CCDC109B	0.427084	0.0498541
KRBA1	0.426535	0.00619849
HLA-DMA	-0.723795	0.0868335
MAB21L2	-0.723764	0.0897256
TFDP1	0.426531	0.0393772
MT2A	0.723563	0.0701095
APTX	0.425721	0.0267494
YKT6	0.425688	0.0042397
TMEM87B	0.425234	0.0141399
LOC338620	0.424435	0.0132852
EXOC8	0.424328	0.00400495
TSPAN17	0.424269	0.002466
ZMPSTE24	0.424011	0.0148003
FSCN1	0.423854	0.000107316
KDM7A	0.423671	0.0121515
RPA3	0.422655	0.0020232
LOC101927841	0.422042	0.00760951
ARAP3	0.42174	0.0219569
TOMM34	0.421726	4.74638e-05
HN1L	0.421168	0.0251251
BIN1	-0.719823	0.0879976
TAF5L	0.421107	0.00686096
KIAA1524	0.42109	0.0449429
SRP72	0.421029	4.65893e-05
PTP4A2	0.420124	8.82867e-06
S100A9	-0.719045	0.288656
SLC52A1	0.419948	0.0479122
DCAF4	0.419822	0.040041
MIS18A	0.419805	0.0480644
HS3ST3A1	-0.718448	0.107129
TMOD1	-0.718329	0.0956722
SOX1	0.419723	0.0234687
IPO4	0.419509	0.00853926
DNAJC2	0.419468	0.0152869
EXOC2	0.418895	0.00423308
HLA-G	0.418759	0.0234885
MASTL	0.418524	0.0333119
DHRS13	0.418489	0.0344553
SHFM1	0.418364	0.00466191
OTUD6B	0.418195	0.00624745
TRIM27	0.418029	0.012097
HLA-DRB4	-0.716336	0.220402
SNRPB2	0.418003	0.00886951
FARSA	0.417583	0.0287727
TRIM2	-0.715555	0.0708082
LSM14B	0.417269	0.0173735
PLA2R1	0.714905	0.0931869
FN3KRP	0.417242	0.0018829
FTSJ1	0.417206	0.0106021
C8orf22	-0.714519	0.0980654
AHCTF1	0.41669	0.0033961
HMGXB4	0.41609	0.0118038
CDK1	0.415965	0.0336327
CXorf38	0.414414	0.0253326
SERPINB7	0.713867	0.0734161
MSH2	0.414313	0.0307963
SMG7	0.414094	0.000341566
JMJD6	0.413969	0.0226613
THBS2	0.713395	0.103702
FAM98A	0.4139	0.00390407
KIAA0040	0.413872	0.0327795
TMEM17	0.413858	0.0172618
PARN	0.413705	0.00791098
ZNF282	0.413701	0.000289853
TRIM11	0.413531	0.00181558
LOC101928100	0.41336	0.0232053
NOP14-AS1	0.412583	0.00484363
SUPT16H	0.412367	0.0324917
PLA2G4C	-0.710687	0.0869047
DCAF17	0.412309	0.00949559
HNRNPLL	0.41222	0.0299567
VCP	0.411805	0.0262684
NIT2	0.411738	0.0149732
DEDD2	0.411627	0.0296887
TARDBP	0.410984	0.00772583
CNBP	0.410714	0.0223
MAGEA4	0.709572	0.0553498
LAP3	0.709268	0.0936896
HARBI1	0.410157	0.00120096
ATP6V1E2	0.409762	0.0354933
BRCA1	0.40928	0.0260935
GNB1	0.409214	0.00595802
C2CD4A	0.408522	0.0105714
AMDHD1	0.708293	0.101386
PSMC1	0.408188	0.00297141
GPR153	0.407964	0.0268629
SMOX	0.40784	0.0298278
C16orf91	0.407618	0.024611
FSTL3	0.407139	0.0163886
DHRS1	-0.706318	0.14639
CA9	0.407123	0.0164441
SMIM13	0.406731	0.0282854
ANKRD22	-0.705913	0.106033
URB1	0.406612	0.0182323
SNX6	0.406591	0.00584816
UTP6	0.406467	0.0225752
ATRN	0.40645	0.000630027
KIAA0196	0.406312	0.00312849
MICA	0.405797	0.0214797
LOC440934	0.703533	0.0643304
AKIRIN1	0.405733	0.0137608
GNB1L	0.405551	0.00767992
GABRQ	0.404216	0.0210541
UBR4	0.403813	0.0455185
ATAD3A	0.403556	0.00717501
NAT14	0.403526	0.00840926
PDRG1	0.403501	0.000412233
KDM5A	0.403381	0.011254
RABAC1	0.402853	0.0230394
RDH10	0.402416	0.00469059
LOC100506100	0.401522	0.00658968
TBC1D23	0.401483	0.0457918
NUP93	0.400408	0.0322702
CLTC	0.400356	0.000834419
TTC26	0.400196	0.0167447
CHSY1	0.400093	0.0239266
TRMT112	0.399928	0.0276194
RFC2	0.399895	0.00376638
NECAP1	0.399826	0.0384108
TMED5	0.399638	0.0203893
BAIAP2L1	0.698034	0.066461
B4GALT3	0.399544	0.00303294
SLC25A39	0.39938	0.00215292
SLC5A6	0.399352	0.0194729
AMPD1	-0.69733	0.121864
ORC2	0.399298	0.0202686
MRPS6	0.39909	0.0174536
DUSP12	0.398954	0.000974828
MED17	0.398658	0.0344671
TMEM104	0.398461	0.0205791
ZNF668	0.39839	0.00489818
TMEM52B	0.695148	0.0735004
TROAP	0.398302	0.0141491
BIK	0.398261	0.0178785
PSMG3	0.39809	0.0139594
FAXC	0.397847	0.0393967
FAM134B	-0.694047	0.0890659
FBXO3	0.397828	0.0352534
EXOSC9	0.397721	0.00400931
TMEM97	0.693374	0.0859729
SNRPA1	0.39725	0.0209309
PSMD7	0.397216	0.011486
CARD10	0.692917	0.085676
PTPN4	0.397106	0.00639592
RRP12	0.396993	0.000355158
ERC2	0.396957	0.0432203
PAQR3	0.396809	0.0256979
MCEMP1	0.396432	0.00388624
EPS8	-0.689954	0.156456
AGPAT6	0.395707	0.0483034
MSTO1	0.39532	0.0220436
KIAA1919	0.395186	0.017496
PARP2	0.395019	0.0333791
IGLL3P	0.689177	0.220004
MED14	0.394629	0.0300621
WBP11	0.39451	0.0232603
RFWD3	0.394086	0.00293005
LTF	-0.688299	0.447834
ALG6	0.393332	0.0254649
PI15	0.392336	0.0262447
PGK1	0.392322	0.0284349
FRK	0.392278	0.0429678
ARPC5L	0.392163	0.0172008
G3BP1	0.391978	0.00996115
BCL2A1	0.391766	0.00972419
XRN2	0.391614	0.00365364
DBN1	0.39132	0.0484919
ZNF598	0.391162	0.0289551
CKAP5	0.390806	0.0081932
LOC284219	0.390394	0.0124621
SMAD9	-0.685157	0.106484
2024-09-15	0.390374	0.00760731
CD93	-0.684814	0.0831891
SCAMP3	0.390011	0.00309578
DDX56	0.38968	0.00249215
TMEM237	0.389259	0.0264532
ERBB3	-0.684082	0.0772097
FGFBP2	0.683996	0.241391
CCDC127	0.389079	0.0011513
KLC2	0.388851	0.0240206
PSMD9	0.388636	0.0067265
PLA2G7	0.388581	0.0117584
POC1A	0.388534	0.036485
TRAF3IP2	0.387229	0.0271772
UBL4A	0.386695	0.00740446
AAK1	0.386388	0.00132442
RPAP3	0.386322	0.039101
PIP4K2C	0.386308	0.0112263
CTH	0.385557	0.0083126
C4orf32	-0.68161	0.0568752
PNO1	0.384741	0.00420765
STIM2	0.384465	0.0305991
GLT1D1	0.384343	0.00319419
SSRP1	0.384329	0.0107869
GEMIN6	0.384309	0.00187212
BFSP1	0.384226	0.00162226
PPIF	0.680474	0.0998993
SLC3A2	0.383857	0.0183724
RP11-29H23.4	0.383665	0.0465041
AGRN	0.383351	0.00145827
BEND3	0.382934	0.0123611
TMEM54	0.382125	0.0134661
LRP12	0.381999	0.0116668
BORA	0.381893	0.0373141
SPATA5	0.381851	0.0140274
GORAB	0.381016	0.0183641
COG2	0.380419	0.00678216
CRISPLD1	0.678051	0.0912023
PGAM1	0.38033	0.0293441
MANBA	0.379687	0.0351985
TEAD4	0.379472	0.0120322
UBAP2L	0.378907	0.00538574
CD3EAP	0.378816	0.034684
SLC10A3	0.378599	0.0186102
PSMA5	0.37836	0.0484214
PARP1	0.37766	0.0480056
AREL1	0.377389	0.000121063
H1FX	0.377051	0.01828
CCT7	0.376785	0.0214333
C6orf106	0.376168	0.0047456
C5orf51	0.375851	0.0381564
NAT9	0.375244	0.0287134
ANKRD27	0.374873	0.0062184
SLC30A6	0.374732	0.000152967
ALG3	0.374642	0.00148386
TTC4	0.37365	0.0108511
SRA1	0.373496	0.0312999
NXT1	0.372655	0.0386514
ECE2	0.372383	0.00503206
METTL1	0.372269	0.0330358
GPN1	0.371924	0.00471726
CCDC23	0.370804	0.0394436
CCL11	0.370784	0.0062219
OAZ1	0.370767	0.00406564
GAD1	0.370414	0.0199512
DMXL2	0.369985	0.0461553
CYCS	0.369656	0.0327775
SDF4	0.369527	0.0341465
CXorf40B	0.369176	0.0123862
ATP1B4	-0.670444	0.103389
GRHL1	-0.669903	0.0881272
SAMD9L	0.669812	0.132207
P2RY6	0.368807	0.0176816
CCS	0.368134	0.0243057
INVS	0.368052	0.026673
ZNF765	0.367804	0.0353044
IPO7	0.367423	0.0295493
TMEM138	0.36676	0.0174916
SLC38A5	0.366455	0.0180691
LINC00165	0.366314	0.0242801
BLOC1S3	0.366039	0.0159189
TM9SF1	0.365969	0.0410911
DNMT1	0.365761	0.0077042
TLK2	0.365618	0.00500855
C7orf49	0.365028	0.0167264
C10orf99	0.666697	0.400036
C8orf76	0.364842	0.0241661
CCDC137	0.363963	0.0322536
SLC25A43	-0.666029	0.0669271
SMIM12	0.363901	0.0394452
NOLC1	0.363705	0.0457481
PRR24	0.363674	0.045527
GPR180	0.362654	0.0195209
NAB1	0.362453	0.0165191
GLUL	-0.664101	0.0598468
SMARCAD1	0.362253	0.0273952
CXCR4	0.663873	0.264033
ZBED4	0.362086	0.0406632
AAR2	0.359788	0.0156599
RAB27B	-0.663354	0.107138
PPIG	0.359717	0.00952362
EMC8	0.359604	0.00499422
RAD9A	0.35954	0.00340821
NAF1	0.359121	0.0213649
TFAP2E	0.359054	0.0341216
PPID	0.35898	0.0255298
LSM4	0.35867	0.0400646
C2orf47	0.358571	0.0311834
UHRF1BP1	0.35847	0.0406529
DPF2	0.358398	0.0325752
ASPHD1	0.357246	0.000495993
GTF2I	0.35717	0.0145728
CALML3	-0.659389	0.0944514
ISY1	0.356536	0.00702371
LOC100507507	0.356112	0.0135284
LY6E	0.356045	0.00696615
CDR2L	0.355875	0.0125726
EIF2AK4	0.355863	0.0170966
ZPR1	0.355603	0.0147538
BMS1	0.354782	0.0105254
ARL6IP6	0.354606	0.0479255
PLAT	0.658494	0.104358
SMOC2	-0.658418	0.228999
TNFSF4	0.354589	0.043627
QSOX2	0.354178	0.0088795
CLDN7	-0.65771	0.0620286
XG	-0.657471	0.133441
DMKN	0.65727	0.112298
ADAM8	0.354116	0.0401833
RASL11B	0.354049	0.00874005
SYNGR2	0.353526	0.0313854
EMR2	0.35339	0.000610941
PFN1	0.353009	0.0109973
CCT6A	0.35288	0.0455339
CCNO	0.352742	0.0102131
ASL	0.352569	0.0386988
LINC-PINT	-0.655531	0.0642881
SERPINB8	0.655382	0.0914592
CMTR1	0.35251	0.00233824
SEC22A	0.35245	0.0159038
HPCAL1	0.352407	0.04196
KRTAP4-1	0.352322	0.00591122
REEP3	0.351825	0.0275256
YTHDF2	0.351552	0.000303591
NCLN	0.351221	0.00180799
NCL	0.351172	0.0236393
FAM195B	0.350899	0.0120811
NOS1AP	0.350891	0.00745367
RP13-39P12.3	0.350597	0.0212175
LINC00621	0.350576	0.0186424
USP32	0.350504	0.0433977
RNPS1	0.350306	0.0359256
TMEM39A	0.350188	0.0117199
PALB2	0.349934	0.0440532
VMA21	0.349673	0.015474
PLOD3	0.349654	0.00575905
NPTX2	0.349507	0.0100573
MLF2	0.348984	0.00901579
ESM1	0.348766	6.31556e-05
MYRF	0.348557	0.0258039
GNGT1	0.348424	0.00189852
SF1	0.347973	0.00711944
GNB5	0.347749	0.0387905
MFN2	0.347619	0.0398006
KRT18	0.651032	0.061291
ACACA	0.347044	0.0262955
PPEF1	0.346432	0.0120474
MMACHC	0.346216	0.0112474
BHLHE41	-0.65035	0.139684
SHKBP1	0.34533	0.0176411
UBE2I	0.34527	0.0263529
CCNF	0.345068	0.0222308
KCNS3	0.64963	0.0737973
WIPF1	-0.649379	0.0997899
SLC4A11	0.648996	0.124012
BCR	0.344883	0.028958
PTK7	0.344743	0.00388266
MEF2A	0.344095	0.0389451
POLR3A	0.343841	0.0133617
POLR2H	0.343477	0.0382508
SNX5	0.343016	0.00216825
IGLV1-44	0.647761	0.271059
PTGES3	0.342022	0.0304255
LANCL2	0.646881	0.071407
SPRR4	0.646818	0.0723085
TFF1	-0.646769	0.212265
TCEA1	0.341807	0.0370135
GSTO1	0.341715	0.0451228
RNF34	0.341579	0.00233244
CSRNP2	0.341382	0.00387271
RP1-228H13.5	0.341281	0.00256408
LYPD1	0.341006	0.00565265
SAE1	0.340784	0.00566729
PIGX	0.645195	0.0561733
POP7	0.340741	0.0251997
MMADHC	0.340721	0.00485682
MYH6	-0.645061	0.0813556
SCYL1	0.340712	0.00868889
SCG2	0.340679	0.0423758
CUTC	-0.644597	0.101736
ACD	0.340032	0.0123353
EMB	-0.644314	0.0669571
DHRSX	0.339694	0.0383265
2024-09-09	0.339648	0.046516
WDR75	0.33956	0.00455822
KLHL21	0.33949	0.0173143
HOMER1	0.643174	0.0563303
KRT17P5	0.339209	0.0176944
LINC00958	0.339011	0.0301798
XCL1	0.338958	0.0496862
FPGS	0.338634	0.00035938
MRPL17	0.338631	0.0240169
IER5L	0.338526	0.0193392
DDOST	0.337998	0.023251
FBXL18	0.337975	0.0204338
COPS7B	0.337844	0.0287483
AK056098	0.336893	0.00225829
MZT1	0.336715	0.0379531
PSMD13	0.335618	0.0453301
GMPPA	0.335547	0.0318087
C11orf72	0.335417	0.00240076
MGST1	-0.640852	0.276856
KDM1B	0.3354	0.0131742
C11orf58	0.33538	0.0100037
CTA-445C9.15	0.334908	0.00402167
NUP62	0.334499	0.0241119
CPT1C	0.334249	0.0125859
HOTAIRM1	0.639893	0.0660057
PSEN1	0.333878	0.0378072
ZBTB9	0.333458	0.00858193
PRPS1	0.3331	0.0445154
RDH11	0.33286	0.049319
TEFM	-0.639055	0.0721319
NCK1-AS1	0.332507	0.0166465
MRPS12	0.332286	0.000361592
FAM91A1	0.332224	0.0322399
C16orf80	0.331673	0.0132397
BAX	0.331665	0.0125324
UTP20	0.331379	0.0102187
TFCP2	0.331277	0.0386809
IFT80	-0.63814	0.0866605
HGS	0.331238	0.0149989
ITGA5	0.331165	0.0464444
YWHAG	0.331081	0.0330949
PKMYT1	0.330585	0.0177178
VPS72	0.329818	0.00467212
VANGL2	0.32956	0.00285756
CISD2	0.329406	0.00632636
RP11-499E18.1	0.328156	0.032136
SURF2	0.328005	0.0292341
GABRB1	0.327961	0.0267174
ZNF644	0.327957	0.045208
MIPEPP3	-0.636198	0.100714
AUP1	0.327545	0.0215735
SOST	0.327431	0.0368192
AIG1	-0.635968	0.0504436
LOC100507053	0.326754	0.0359256
GTF2E1	0.326541	0.0333847
SNRPG	0.326028	0.0174953
LOC257152	0.32546	0.00279147
ATG4D	0.325415	0.00797705
TTC7B	0.324987	0.0343118
PDGFB	0.32481	0.0127505
SNRPD3	0.324495	0.0212861
[truncated: 19,656 more rows]
