# Supplementary material for: Coagulation factor II receptor-like 1 as a prognostic and immuno-modulatory factor in head and neck squamous cell carcinoma
Source: PeerJ. 2026 Mar 18;14:e20970. doi: 10.7717/peerj.20970 (PMC13005615; doi:10.7717/peerj.20970)
Supplement: Supplemental Information 5 [file peerj-14-20970-s005.zip › Figure 3/C/PPI-30-0.15.tsv]

#node1	node2	node1_string_id	node2_string_id	neighborhood_on_chromosome	gene_fusion	phylogenetic_cooccurrence	homology	coexpression	experimentally_determined_interaction	database_annotated	automated_textmining	combined_score
ADM2	OXT	9606.ENSP00000379087	9606.ENSP00000217386	0	0	0	0	0.063	0	0	0.166	0.185
ADM2	GPHA2	9606.ENSP00000379087	9606.ENSP00000279168	0	0	0	0	0.043	0	0.400	0.057	0.411
ADM2	GHRL	9606.ENSP00000379087	9606.ENSP00000335074	0	0	0	0	0.050	0	0	0.190	0.198
ADM2	CORT	9606.ENSP00000379087	9606.ENSP00000366248	0	0	0	0	0	0	0	0.238	0.238
ADM2	INSL3	9606.ENSP00000379087	9606.ENSP00000369017	0	0	0	0	0.043	0	0.400	0.112	0.445
ADM2	APLN	9606.ENSP00000379087	9606.ENSP00000391800	0	0	0	0	0	0	0	0.166	0.165
ADM2	PTHLH	9606.ENSP00000379087	9606.ENSP00000441765	0	0	0	0	0	0	0.400	0.108	0.441
APLN	OXT	9606.ENSP00000391800	9606.ENSP00000217386	0	0	0	0	0	0	0	0.410	0.410
APLN	INHBA	9606.ENSP00000391800	9606.ENSP00000242208	0	0	0	0	0	0	0	0.154	0.154
APLN	SEMA3C	9606.ENSP00000391800	9606.ENSP00000265361	0	0	0	0	0	0	0	0.197	0.197
APLN	NRG1	9606.ENSP00000391800	9606.ENSP00000287842	0	0	0	0	0	0	0	0.162	0.161
APLN	GHRL	9606.ENSP00000391800	9606.ENSP00000335074	0	0	0	0	0.091	0	0	0.708	0.723
APLN	FGF17	9606.ENSP00000391800	9606.ENSP00000352414	0	0	0	0	0	0	0	0.245	0.244
APLN	NGF	9606.ENSP00000391800	9606.ENSP00000358525	0	0	0	0	0.043	0	0	0.153	0.154
APLN	CORT	9606.ENSP00000391800	9606.ENSP00000366248	0	0	0	0	0	0	0.500	0.111	0.536
APLN	CCL25	9606.ENSP00000391800	9606.ENSP00000375086	0	0	0	0	0	0	0	0.184	0.183
APLN	VEGFC	9606.ENSP00000391800	9606.ENSP00000480043	0	0	0	0	0.047	0	0	0.348	0.352
CCL25	IL2	9606.ENSP00000375086	9606.ENSP00000226730	0	0	0	0	0.049	0	0	0.402	0.406
CCL25	CSF2	9606.ENSP00000375086	9606.ENSP00000296871	0	0	0	0	0	0	0	0.399	0.398
CCL25	CD40LG	9606.ENSP00000375086	9606.ENSP00000359663	0	0	0	0	0.045	0	0	0.290	0.292
CCL25	LTB	9606.ENSP00000375086	9606.ENSP00000410481	0	0	0	0	0.059	0	0	0.252	0.266
CD40LG	TG	9606.ENSP00000359663	9606.ENSP00000220616	0	0	0	0	0	0	0	0.228	0.227
CD40LG	IL2	9606.ENSP00000359663	9606.ENSP00000226730	0	0	0	0	0.217	0	0	0.907	0.924
CD40LG	TNC	9606.ENSP00000359663	9606.ENSP00000265131	0	0	0	0	0	0.900	0	0	0.900
CD40LG	CSF2	9606.ENSP00000359663	9606.ENSP00000296871	0	0	0	0	0.056	0	0	0.784	0.787
CD40LG	IL12A	9606.ENSP00000359663	9606.ENSP00000303231	0	0	0	0	0.087	0	0	0.126	0.168
CD40LG	FGF17	9606.ENSP00000359663	9606.ENSP00000352414	0	0	0	0	0	0	0	0.302	0.302
CD40LG	NGF	9606.ENSP00000359663	9606.ENSP00000358525	0	0	0	0	0	0	0	0.500	0.500
CD40LG	VEGFC	9606.ENSP00000359663	9606.ENSP00000480043	0	0	0	0	0	0	0	0.175	0.175
CD40LG	IL34	9606.ENSP00000359663	9606.ENSP00000397863	0	0	0	0	0	0	0	0.200	0.200
CD40LG	LTB	9606.ENSP00000359663	9606.ENSP00000410481	0	0	0	0	0.192	0	0.500	0.582	0.816
CORT	OXT	9606.ENSP00000366248	9606.ENSP00000217386	0	0	0	0	0.070	0	0	0.301	0.322
CORT	GHRL	9606.ENSP00000366248	9606.ENSP00000335074	0	0	0	0	0	0	0	0.570	0.570
CSF2	OXT	9606.ENSP00000296871	9606.ENSP00000217386	0	0	0	0	0.087	0	0	0.129	0.170
CSF2	TG	9606.ENSP00000296871	9606.ENSP00000220616	0	0	0	0	0.042	0	0	0.214	0.214
CSF2	IL2	9606.ENSP00000296871	9606.ENSP00000226730	0	0	0	0	0.167	0	0.400	0.996	0.997
CSF2	INHBA	9606.ENSP00000296871	9606.ENSP00000242208	0	0	0	0	0.111	0	0	0.180	0.239
CSF2	EREG	9606.ENSP00000296871	9606.ENSP00000244869	0	0	0	0	0.078	0	0	0.214	0.244
CSF2	SEMA3A	9606.ENSP00000296871	9606.ENSP00000265362	0	0	0	0	0.042	0	0	0.175	0.175
CSF2	NRG1	9606.ENSP00000296871	9606.ENSP00000287842	0	0	0	0	0	0	0	0.155	0.155
CSF2	CSH2	9606.ENSP00000296871	9606.ENSP00000376623	0	0	0	0	0	0	0	0.162	0.162
CSF2	GHRL	9606.ENSP00000296871	9606.ENSP00000335074	0	0	0	0	0	0	0	0.176	0.175
CSF2	PTN	9606.ENSP00000296871	9606.ENSP00000341170	0	0	0	0	0	0	0	0.187	0.187
CSF2	LTB	9606.ENSP00000296871	9606.ENSP00000410481	0	0	0	0	0.075	0	0	0.370	0.392
CSF2	VEGFC	9606.ENSP00000296871	9606.ENSP00000480043	0	0	0	0	0.062	0	0	0.394	0.407
CSF2	PTHLH	9606.ENSP00000296871	9606.ENSP00000441765	0	0	0	0	0.054	0	0	0.509	0.515
CSF2	NGF	9606.ENSP00000296871	9606.ENSP00000358525	0	0	0	0	0.048	0	0	0.543	0.546
CSF2	IL34	9606.ENSP00000296871	9606.ENSP00000397863	0	0	0	0	0.042	0	0	0.560	0.561
CSF2	IL12A	9606.ENSP00000296871	9606.ENSP00000303231	0	0	0	0	0.125	0	0.400	0.239	0.566
CSF2	FGF17	9606.ENSP00000296871	9606.ENSP00000352414	0	0	0	0	0.069	0	0	0.579	0.591
CSH2	OXT	9606.ENSP00000376623	9606.ENSP00000217386	0	0	0	0	0.093	0	0	0.432	0.463
CSH2	TG	9606.ENSP00000376623	9606.ENSP00000220616	0	0	0	0	0.433	0.053	0	0.125	0.489
CSH2	IL2	9606.ENSP00000376623	9606.ENSP00000226730	0	0	0	0	0.086	0	0	0.462	0.487
CSH2	GHRL	9606.ENSP00000376623	9606.ENSP00000335074	0	0	0	0	0.327	0	0	0.699	0.788
CSH2	FGF17	9606.ENSP00000376623	9606.ENSP00000352414	0	0	0	0	0.128	0	0	0.225	0.296
CSH2	PTHLH	9606.ENSP00000376623	9606.ENSP00000441765	0	0	0	0	0	0	0	0.354	0.354
EREG	INHBA	9606.ENSP00000244869	9606.ENSP00000242208	0	0	0	0	0.095	0	0	0.270	0.311
EREG	NGF	9606.ENSP00000244869	9606.ENSP00000358525	0	0	0	0	0	0	0	0.213	0.213
EREG	FGF17	9606.ENSP00000244869	9606.ENSP00000352414	0	0	0	0	0	0	0	0.240	0.240
EREG	VEGFC	9606.ENSP00000244869	9606.ENSP00000480043	0	0	0	0	0.049	0	0	0.417	0.421
EREG	PTHLH	9606.ENSP00000244869	9606.ENSP00000441765	0	0	0	0	0.056	0	0	0.490	0.497
EREG	NRG1	9606.ENSP00000244869	9606.ENSP00000287842	0	0	0	0	0.070	0.405	0.400	0.590	0.845
FAM3B	INHBA	9606.ENSP00000350673	9606.ENSP00000242208	0	0	0	0	0	0	0	0.192	0.192
FGF17	OXT	9606.ENSP00000352414	9606.ENSP00000217386	0	0	0	0	0.043	0	0	0.222	0.223
FGF17	TG	9606.ENSP00000352414	9606.ENSP00000220616	0	0	0	0	0.044	0	0	0.156	0.159
FGF17	IL2	9606.ENSP00000352414	9606.ENSP00000226730	0	0	0	0	0.054	0	0	0.480	0.487
FGF17	INHBA	9606.ENSP00000352414	9606.ENSP00000242208	0	0	0	0	0.051	0	0	0.185	0.194
FGF17	SEMA3C	9606.ENSP00000352414	9606.ENSP00000265361	0	0	0	0	0	0	0	0.154	0.154
FGF17	SEMA3A	9606.ENSP00000352414	9606.ENSP00000265362	0	0	0	0	0	0	0	0.420	0.420
FGF17	NRG1	9606.ENSP00000352414	9606.ENSP00000287842	0	0	0	0	0.042	0	0	0.402	0.402
FGF17	NRTN	9606.ENSP00000352414	9606.ENSP00000302648	0	0	0	0	0	0	0	0.227	0.227
FGF17	GHRL	9606.ENSP00000352414	9606.ENSP00000335074	0	0	0	0	0.091	0	0	0.224	0.265
FGF17	PTN	9606.ENSP00000352414	9606.ENSP00000341170	0	0	0	0	0.063	0	0	0.306	0.321
FGF17	LTBP1	9606.ENSP00000352414	9606.ENSP00000386043	0	0	0	0	0	0.042	0	0.154	0.155
FGF17	IL34	9606.ENSP00000352414	9606.ENSP00000397863	0	0	0	0	0.067	0	0	0.180	0.202
FGF17	INSL3	9606.ENSP00000352414	9606.ENSP00000369017	0	0	0	0	0.055	0	0	0.287	0.297
FGF17	PTHLH	9606.ENSP00000352414	9606.ENSP00000441765	0	0	0	0	0	0	0	0.423	0.423
FGF17	VEGFC	9606.ENSP00000352414	9606.ENSP00000480043	0	0	0	0	0.058	0	0	0.540	0.548
FGF17	NGF	9606.ENSP00000352414	9606.ENSP00000358525	0	0	0	0	0.042	0	0	0.695	0.696
GHRL	OXT	9606.ENSP00000335074	9606.ENSP00000217386	0	0	0	0	0.049	0	0	0.649	0.652
GHRL	TG	9606.ENSP00000335074	9606.ENSP00000220616	0	0	0	0	0.133	0	0	0.192	0.269
GHRL	IL2	9606.ENSP00000335074	9606.ENSP00000226730	0	0	0	0	0	0	0	0.237	0.237
GHRL	INSL3	9606.ENSP00000335074	9606.ENSP00000369017	0	0	0	0	0.081	0	0	0.118	0.154
GHRL	PTHLH	9606.ENSP00000335074	9606.ENSP00000441765	0	0	0	0	0	0	0	0.197	0.197
GHRL	NGF	9606.ENSP00000335074	9606.ENSP00000358525	0	0	0	0	0	0	0	0.278	0.278
GPHA2	INSL3	9606.ENSP00000279168	9606.ENSP00000369017	0	0	0	0	0.048	0	0.400	0.045	0.406
GPHA2	PTHLH	9606.ENSP00000279168	9606.ENSP00000441765	0	0	0	0	0	0	0.400	0.085	0.427
IL12A	IL2	9606.ENSP00000303231	9606.ENSP00000226730	0	0	0	0	0.116	0	0	0.183	0.247
IL12A	IL34	9606.ENSP00000303231	9606.ENSP00000397863	0	0	0	0	0	0	0	0.165	0.165
IL2	OXT	9606.ENSP00000226730	9606.ENSP00000217386	0	0	0	0	0.086	0	0	0.213	0.249
IL2	TG	9606.ENSP00000226730	9606.ENSP00000220616	0.042	0	0	0	0.104	0	0	0.379	0.420
IL2	NRG1	9606.ENSP00000226730	9606.ENSP00000287842	0	0	0	0	0	0	0	0.151	0.150
IL2	SEMA3A	9606.ENSP00000226730	9606.ENSP00000265362	0	0	0	0	0.042	0	0	0.164	0.164
IL2	PTHLH	9606.ENSP00000226730	9606.ENSP00000441765	0	0	0	0	0	0	0	0.181	0.181
IL2	IL34	9606.ENSP00000226730	9606.ENSP00000397863	0	0	0	0	0	0	0	0.311	0.311
IL2	LTB	9606.ENSP00000226730	9606.ENSP00000410481	0	0	0	0	0.049	0	0	0.358	0.363
IL2	VEGFC	9606.ENSP00000226730	9606.ENSP00000480043	0	0	0	0	0	0.051	0	0.389	0.395
IL2	NGF	9606.ENSP00000226730	9606.ENSP00000358525	0	0	0	0	0	0	0	0.507	0.507
IL34	PTN	9606.ENSP00000397863	9606.ENSP00000341170	0	0	0	0	0.084	0	0	0.337	0.367
IL34	NGF	9606.ENSP00000397863	9606.ENSP00000358525	0	0	0	0	0.074	0	0	0.205	0.232
IL34	VEGFC	9606.ENSP00000397863	9606.ENSP00000480043	0	0	0	0	0	0	0	0.167	0.167
INHBA	NRG1	9606.ENSP00000242208	9606.ENSP00000287842	0	0	0	0	0.120	0	0	0.122	0.195
INHBA	NGF	9606.ENSP00000242208	9606.ENSP00000358525	0	0	0	0	0.091	0	0	0.161	0.205
INHBA	SEMA3C	9606.ENSP00000242208	9606.ENSP00000265361	0	0	0	0	0.097	0	0	0.159	0.208
INHBA	NRTN	9606.ENSP00000242208	9606.ENSP00000302648	0	0	0	0	0	0	0	0.221	0.221
INHBA	INSL3	9606.ENSP00000242208	9606.ENSP00000369017	0	0	0	0	0.060	0	0	0.224	0.239
INHBA	PTN	9606.ENSP00000242208	9606.ENSP00000341170	0	0	0	0	0.044	0	0	0.246	0.249
INHBA	VEGFC	9606.ENSP00000242208	9606.ENSP00000480043	0	0	0	0	0.139	0	0	0.244	0.321
INHBA	LTBP1	9606.ENSP00000242208	9606.ENSP00000386043	0	0	0	0	0.107	0.045	0	0.294	0.345
INHBA	PTHLH	9606.ENSP00000242208	9606.ENSP00000441765	0	0	0	0	0.072	0	0	0.528	0.543
INSL3	OXT	9606.ENSP00000369017	9606.ENSP00000217386	0	0	0	0	0.081	0	0	0.225	0.257
INSL3	PTHLH	9606.ENSP00000369017	9606.ENSP00000441765	0	0	0	0	0	0	0.400	0.065	0.415
LTB	VEGFC	9606.ENSP00000410481	9606.ENSP00000480043	0	0	0	0	0	0	0	0.201	0.201
LTBP1	TNC	9606.ENSP00000386043	9606.ENSP00000265131	0	0	0	0.547	0.140	0.077	0	0.078	0.205
LTBP1	PTN	9606.ENSP00000386043	9606.ENSP00000341170	0	0	0	0	0.089	0	0	0.141	0.184
LTBP1	PTHLH	9606.ENSP00000386043	9606.ENSP00000441765	0	0	0	0	0.067	0	0	0.128	0.151
LTBP1	VEGFC	9606.ENSP00000386043	9606.ENSP00000480043	0	0	0	0	0.157	0.066	0	0.155	0.277
NGF	OXT	9606.ENSP00000358525	9606.ENSP00000217386	0	0	0	0	0.042	0	0	0.393	0.393
NGF	SEMA3C	9606.ENSP00000358525	9606.ENSP00000265361	0	0	0	0	0.067	0	0	0.235	0.256
NGF	SEMA3A	9606.ENSP00000358525	9606.ENSP00000265362	0	0	0	0	0.062	0	0	0.595	0.604
NGF	NRG1	9606.ENSP00000358525	9606.ENSP00000287842	0	0	0	0	0.074	0	0	0.709	0.719
NGF	NRTN	9606.ENSP00000358525	9606.ENSP00000302648	0	0	0	0	0	0	0	0.764	0.764
NGF	PTN	9606.ENSP00000358525	9606.ENSP00000341170	0	0	0	0	0.067	0	0	0.380	0.397
NGF	PTHLH	9606.ENSP00000358525	9606.ENSP00000441765	0	0	0	0	0.083	0	0	0.164	0.200
NGF	VEGFC	9606.ENSP00000358525	9606.ENSP00000480043	0	0	0	0	0.120	0	0	0.312	0.368
NRG1	TG	9606.ENSP00000287842	9606.ENSP00000220616	0	0	0	0	0.074	0.090	0	0.074	0.151
NRG1	SEMA3C	9606.ENSP00000287842	9606.ENSP00000265361	0	0	0	0	0.067	0	0	0.236	0.257
NRG1	SEMA3A	9606.ENSP00000287842	9606.ENSP00000265362	0	0	0	0	0.089	0	0	0.320	0.354
NRG1	VEGFC	9606.ENSP00000287842	9606.ENSP00000480043	0	0	0	0	0.086	0	0	0.201	0.238
NRG1	NRTN	9606.ENSP00000287842	9606.ENSP00000302648	0	0	0	0	0	0	0	0.252	0.252
NRG1	PTN	9606.ENSP00000287842	9606.ENSP00000341170	0	0	0	0	0.062	0	0	0.242	0.259
NRTN	SEMA3C	9606.ENSP00000302648	9606.ENSP00000265361	0	0	0	0	0	0	0	0.337	0.337
NRTN	SEMA3A	9606.ENSP00000302648	9606.ENSP00000265362	0	0	0	0	0	0	0	0.305	0.305
NRTN	PTN	9606.ENSP00000302648	9606.ENSP00000341170	0	0	0	0	0	0	0	0.201	0.201
OXT	PTN	9606.ENSP00000217386	9606.ENSP00000341170	0	0	0	0	0	0	0	0.157	0.157
OXT	PTHLH	9606.ENSP00000217386	9606.ENSP00000441765	0	0	0	0	0	0	0	0.204	0.204
OXT	TG	9606.ENSP00000217386	9606.ENSP00000220616	0	0	0	0	0.048	0	0	0.244	0.250
OXT	SEMA3A	9606.ENSP00000217386	9606.ENSP00000265362	0	0	0	0	0	0	0	0.420	0.420
PTHLH	TNC	9606.ENSP00000441765	9606.ENSP00000265131	0	0	0	0	0.087	0	0	0.115	0.157
PTHLH	SEMA3C	9606.ENSP00000441765	9606.ENSP00000265361	0	0	0	0	0.075	0	0	0.144	0.174
PTHLH	PTN	9606.ENSP00000441765	9606.ENSP00000341170	0	0	0	0	0.044	0	0	0.191	0.193
PTHLH	VEGFC	9606.ENSP00000441765	9606.ENSP00000480043	0	0	0	0	0.117	0	0	0.176	0.242
PTN	TNC	9606.ENSP00000341170	9606.ENSP00000265131	0	0	0	0	0.143	0	0	0.051	0.152
PTN	SEMA3A	9606.ENSP00000341170	9606.ENSP00000265362	0	0	0	0	0.082	0	0	0.237	0.270
PTN	VEGFC	9606.ENSP00000341170	9606.ENSP00000480043	0	0	0	0	0.043	0	0	0.220	0.221
SEMA3A	TNC	9606.ENSP00000265362	9606.ENSP00000265131	0	0	0	0	0.086	0	0	0.425	0.452
SEMA3A	SEMA3C	9606.ENSP00000265362	9606.ENSP00000265361	0	0	0.071	0.933	0.068	0.195	0	0.106	0.294
SEMA3A	VEGFC	9606.ENSP00000265362	9606.ENSP00000480043	0	0	0	0	0.117	0	0	0.405	0.452
SEMA3C	TNC	9606.ENSP00000265361	9606.ENSP00000265131	0	0	0	0	0.086	0	0	0.431	0.457
SEMA3C	VEGFC	9606.ENSP00000265361	9606.ENSP00000480043	0	0	0	0	0.109	0	0	0.518	0.552
TNC	VEGFC	9606.ENSP00000265131	9606.ENSP00000480043	0	0	0	0	0.128	0.051	0	0.081	0.173
