# Supplementary material for: Coagulation factor II receptor-like 1 as a prognostic and immuno-modulatory factor in head and neck squamous cell carcinoma
Source: PeerJ. 2026 Mar 18;14:e20970. doi: 10.7717/peerj.20970 (PMC13005615; doi:10.7717/peerj.20970)
Supplement: Supplemental Information 5 [file peerj-14-20970-s005.zip › Figure 4/A/+-top15.xlsx]

## Sheet: +-top15
PYGL
CLCA2
PTHLH
TENM2
RTN4
ACTN1
AHNAK2
CAV1
PRRG1
MYO5A
FBLIM1
BNC1
CD44
MEAK7
MN1
C8G
ACBD7
PRSS36
SYCE2
KEL
SIGIRR
RHOXF1
ZFR2
ZNF541
MYO3A
FAM3B
FOXD3
OXER1
KASH5
CHDH
