# Supplementary material for: Coagulation factor II receptor-like 1 as a prognostic and immuno-modulatory factor in head and neck squamous cell carcinoma
Source: PeerJ. 2026 Mar 18;14:e20970. doi: 10.7717/peerj.20970 (PMC13005615; doi:10.7717/peerj.20970)
Supplement: Supplemental Information 5 [file peerj-14-20970-s005.zip › Figure 4/B/Immunity-GOKEGG-Result.xlsx]

## Sheet: Sheet 1
ONTOLOGY	ID	Description	GeneRatio	BgRatio	pvalue	p.adjust	qvalue	geneID	Count
BP	GO:0050731	positive regulation of peptidyl-tyrosine phosphorylation	17/53	190/18800	1.3604e-21	2.58475e-18	1.3561e-18	TGFA/NRG1/EREG/TGFB1/EPGN/HBEGF/IL18/CLCF1/IL20/IL11/PDGFB/CSF2/IL34/GHRL/IL12A/CSH2/IL2	17
BP	GO:0050730	regulation of peptidyl-tyrosine phosphorylation	18/53	261/18800	8.52291e-21	8.09676e-18	4.248e-18	TGFA/PDGFC/NRG1/EREG/TGFB1/EPGN/HBEGF/IL18/CLCF1/IL20/IL11/PDGFB/CSF2/IL34/GHRL/IL12A/CSH2/IL2	18
BP	GO:0018108	peptidyl-tyrosine phosphorylation	18/53	373/18800	5.17805e-18	2.83537e-15	1.48759e-15	TGFA/PDGFC/NRG1/EREG/TGFB1/EPGN/HBEGF/IL18/CLCF1/IL20/IL11/PDGFB/CSF2/IL34/GHRL/IL12A/CSH2/IL2	18
BP	GO:0018212	peptidyl-tyrosine modification	18/53	376/18800	5.9692e-18	2.83537e-15	1.48759e-15	TGFA/PDGFC/NRG1/EREG/TGFB1/EPGN/HBEGF/IL18/CLCF1/IL20/IL11/PDGFB/CSF2/IL34/GHRL/IL12A/CSH2/IL2	18
BP	GO:0033674	positive regulation of kinase activity	15/53	476/18800	2.34142e-12	7.29405e-10	3.82685e-10	VEGFC/TGFA/PDGFC/NRG1/EREG/TGFB1/EPGN/HBEGF/IL18/PDGFB/IL34/GHRL/IL2/TNFSF15/CD40LG	15
BP	GO:0061098	positive regulation of protein tyrosine kinase activity	8/53	55/18800	2.52624e-12	7.29405e-10	3.82685e-10	TGFA/NRG1/EREG/EPGN/HBEGF/PDGFB/IL34/GHRL	8
BP	GO:0051781	positive regulation of cell division	9/53	89/18800	2.94826e-12	7.29405e-10	3.82685e-10	VEGFC/TGFA/PDGFC/EREG/TGFB1/PDGFB/IL1A/PTN/MDK	9
BP	GO:0045860	positive regulation of protein kinase activity	14/53	396/18800	3.07118e-12	7.29405e-10	3.82685e-10	VEGFC/TGFA/PDGFC/NRG1/EREG/TGFB1/EPGN/HBEGF/IL18/PDGFB/IL34/GHRL/TNFSF15/CD40LG	14
BP	GO:0061097	regulation of protein tyrosine kinase activity	8/53	90/18800	1.49258e-10	3.151e-08	1.65318e-08	TGFA/NRG1/EREG/EPGN/HBEGF/PDGFB/IL34/GHRL	8
BP	GO:0051960	regulation of nervous system development	13/53	440/18800	1.90469e-10	3.61891e-08	1.89867e-08	SEMA3C/VEGFC/NGF/TGFB1/SEMA3A/CLCF1/IL34/GHRL/OXT/TG/LTA/PTN/MDK	13
BP	GO:0050920	regulation of chemotaxis	10/53	225/18800	6.13889e-10	1.06035e-07	5.56318e-08	SEMA3C/VEGFC/TGFB1/SEMA3A/PDGFB/IL34/IL12A/C5/PTN/MDK	10
BP	GO:0042531	positive regulation of tyrosine phosphorylation of STAT protein	7/53	67/18800	7.16454e-10	1.13439e-07	5.95159e-08	IL18/CLCF1/IL20/CSF2/IL12A/CSH2/IL2	7
BP	GO:0060326	cell chemotaxis	11/53	315/18800	1.00031e-09	1.46199e-07	7.67037e-08	VEGFC/SBDS/CXCL14/HBEGF/PDGFB/IL34/CCL25/IL12A/C5/PTN/MDK	11
BP	GO:0051302	regulation of cell division	9/53	186/18800	2.27864e-09	3.09244e-07	1.62246e-07	VEGFC/TGFA/PDGFC/EREG/TGFB1/PDGFB/IL1A/PTN/MDK	9
BP	GO:0032103	positive regulation of response to external stimulus	12/53	442/18800	2.74078e-09	3.47166e-07	1.82142e-07	VEGFC/EREG/TGFB1/IL18/PDGFB/IL34/GHRL/IL12A/LTA/IL2/PTN/MDK	12
BP	GO:0042509	regulation of tyrosine phosphorylation of STAT protein	7/53	83/18800	3.30508e-09	3.92478e-07	2.05915e-07	IL18/CLCF1/IL20/CSF2/IL12A/CSH2/IL2	7
BP	GO:0051962	positive regulation of nervous system development	10/53	270/18800	3.57903e-09	4.0001e-07	2.09867e-07	VEGFC/NGF/TGFB1/CLCF1/IL34/GHRL/OXT/LTA/PTN/MDK	10
BP	GO:0007260	tyrosine phosphorylation of STAT protein	7/53	87/18800	4.61177e-09	4.86798e-07	2.554e-07	IL18/CLCF1/IL20/CSF2/IL12A/CSH2/IL2	7
BP	GO:0001819	positive regulation of cytokine production	12/53	475/18800	6.14238e-09	6.14238e-07	3.22262e-07	EREG/TGFB1/IL18/IL1A/CSF2/IL12A/LTA/LTB/IL2/CD40LG/C5/MDK	12
BP	GO:0050678	regulation of epithelial cell proliferation	11/53	382/18800	7.49233e-09	7.11771e-07	3.73433e-07	VEGFC/TGFA/EREG/TGFB1/EPGN/APLN/PDGFB/GHRL/IL12A/PTN/MDK	11
BP	GO:0043410	positive regulation of MAPK cascade	12/53	491/18800	8.88657e-09	8.04023e-07	4.21834e-07	TGFA/PDGFC/NRG1/TGFB1/EPGN/SEMA3A/IL11/PDGFB/IL1A/IL34/GHRL/CCL25	12
BP	GO:0070665	positive regulation of leukocyte proliferation	8/53	158/18800	1.33967e-08	1.15698e-06	6.07016e-07	IL18/CLCF1/IL1A/CSF2/IL34/IL12A/IL2/CD40LG	8
BP	GO:0030595	leukocyte chemotaxis	9/53	236/18800	1.8219e-08	1.50505e-06	7.89629e-07	VEGFC/SBDS/PDGFB/IL34/CCL25/IL12A/C5/PTN/MDK	9
BP	GO:0014015	positive regulation of gliogenesis	6/53	64/18800	2.48036e-08	1.96362e-06	1.03022e-06	TGFB1/CLCF1/IL34/LTA/PTN/MDK	6
BP	GO:0048608	reproductive structure development	11/53	433/18800	2.72104e-08	2.05487e-06	1.0781e-06	INHBA/TNC/EREG/SEMA3A/PDGFB/IL1A/CSF2/GHRL/GNRH1/INSL3/PTN	11
BP	GO:0048771	tissue remodeling	8/53	174/18800	2.84825e-08	2.05487e-06	1.0781e-06	SEMA3C/JAG1/TGFB1/IL18/IL1A/IL2/PTN/MDK	8
BP	GO:0061458	reproductive system development	11/53	436/18800	2.92008e-08	2.05487e-06	1.0781e-06	INHBA/TNC/EREG/SEMA3A/PDGFB/IL1A/CSF2/GHRL/GNRH1/INSL3/PTN	11
BP	GO:0050673	epithelial cell proliferation	11/53	443/18800	3.43588e-08	2.33149e-06	1.22322e-06	VEGFC/TGFA/EREG/TGFB1/EPGN/APLN/PDGFB/GHRL/IL12A/PTN/MDK	11
BP	GO:0045741	positive regulation of epidermal growth factor-activated receptor activity	4/53	13/18800	3.94888e-08	2.5872e-06	1.35738e-06	TGFA/EREG/EPGN/HBEGF	4
BP	GO:0097696	receptor signaling pathway via STAT	8/53	184/18800	4.39895e-08	2.786e-06	1.46168e-06	TGFB1/IL18/CLCF1/IL20/CSF2/IL12A/CSH2/IL2	8
BP	GO:0022612	gland morphogenesis	7/53	123/18800	5.18871e-08	3.18018e-06	1.66849e-06	SEMA3C/TNC/TGFA/TGFB1/SEMA3A/PTN/MDK	7
BP	GO:0050767	regulation of neurogenesis	10/53	361/18800	5.63321e-08	3.34472e-06	1.75482e-06	SEMA3C/VEGFC/NGF/TGFB1/SEMA3A/CLCF1/IL34/LTA/PTN/MDK	10
BP	GO:0050900	leukocyte migration	10/53	384/18800	1.00291e-07	5.77435e-06	3.02953e-06	VEGFC/SBDS/PDGFB/IL1A/IL34/CCL25/IL12A/C5/PTN/MDK	10
BP	GO:0045687	positive regulation of glial cell differentiation	5/53	42/18800	1.15343e-07	6.36241e-06	3.33806e-06	TGFB1/CLCF1/IL34/PTN/MDK	5
BP	GO:0060284	regulation of cell development	11/53	500/18800	1.17202e-07	6.36241e-06	3.33806e-06	SEMA3C/VEGFC/NGF/TGFB1/SEMA3A/CLCF1/IL1A/IL34/LTA/PTN/MDK	11
BP	GO:0050921	positive regulation of chemotaxis	7/53	140/18800	1.26497e-07	6.50451e-06	3.41262e-06	VEGFC/TGFB1/PDGFB/IL34/IL12A/PTN/MDK	7
BP	GO:0050679	positive regulation of epithelial cell proliferation	8/53	211/18800	1.26667e-07	6.50451e-06	3.41262e-06	VEGFC/TGFA/EPGN/APLN/PDGFB/GHRL/PTN/MDK	8
BP	GO:0045840	positive regulation of mitotic nuclear division	5/53	44/18800	1.46628e-07	7.33138e-06	3.84644e-06	TGFA/EREG/EPGN/PDGFB/IL1A	5
BP	GO:0002685	regulation of leukocyte migration	8/53	218/18800	1.62722e-07	7.92747e-06	4.15918e-06	VEGFC/IL1A/IL34/CCL25/IL12A/C5/PTN/MDK	8
BP	GO:0050769	positive regulation of neurogenesis	8/53	222/18800	1.87037e-07	8.88428e-06	4.66117e-06	VEGFC/NGF/TGFB1/CLCF1/IL34/LTA/PTN/MDK	8
BP	GO:0042060	wound healing	10/53	429/18800	2.79742e-07	1.29637e-05	6.80144e-06	PLAU/TGFA/NRG1/EREG/TGFB1/HBEGF/PDGFB/IL1A/INSL3/CD40LG	10
BP	GO:0048732	gland development	10/53	431/18800	2.91972e-07	1.32082e-05	6.92975e-06	SEMA3C/TNC/TGFA/NRG1/TGFB1/SEMA3A/APLN/TG/PTN/MDK	10
BP	GO:1903131	mononuclear cell differentiation	10/53	433/18800	3.04668e-07	1.34621e-05	7.06294e-06	INHBA/IL18/CLCF1/IL11/IL1A/CSF2/IL34/IL2/CD40LG/MDK	10
BP	GO:0014013	regulation of gliogenesis	6/53	100/18800	3.65045e-07	1.57633e-05	8.27027e-06	TGFB1/CLCF1/IL34/LTA/PTN/MDK	6
BP	GO:0048660	regulation of smooth muscle cell proliferation	7/53	170/18800	4.74431e-07	2.00315e-05	1.05096e-05	EREG/TGFB1/HBEGF/IL18/APLN/PDGFB/IL12A	7
BP	GO:0070663	regulation of leukocyte proliferation	8/53	254/18800	5.21287e-07	2.11359e-05	1.1089e-05	IL18/CLCF1/IL1A/CSF2/IL34/IL12A/IL2/CD40LG	8
BP	GO:0007259	receptor signaling pathway via JAK-STAT	7/53	173/18800	5.3396e-07	2.11359e-05	1.1089e-05	IL18/CLCF1/IL20/CSF2/IL12A/CSH2/IL2	7
BP	GO:0048659	smooth muscle cell proliferation	7/53	173/18800	5.3396e-07	2.11359e-05	1.1089e-05	EREG/TGFB1/HBEGF/IL18/APLN/PDGFB/IL12A	7
BP	GO:0002824	positive regulation of adaptive immune response based on somatic recombination of immune receptors built from immunoglobulin superfamily domains	6/53	110/18800	6.41978e-07	2.48784e-05	1.30525e-05	TGFB1/IL18/CLCF1/IL12A/LTA/IL2	6
BP	GO:0051785	positive regulation of nuclear division	5/53	59/18800	6.54694e-07	2.48784e-05	1.30525e-05	TGFA/EREG/EPGN/PDGFB/IL1A	5
BP	GO:0002449	lymphocyte mediated immunity	9/53	365/18800	7.40904e-07	2.76023e-05	1.44817e-05	JAG1/TGFB1/IL18/CLCF1/IL12A/LTA/IL2/CD40LG/C5	9
BP	GO:0002460	adaptive immune response based on somatic recombination of immune receptors built from immunoglobulin superfamily domains	9/53	370/18800	8.29673e-07	2.98543e-05	1.56632e-05	JAG1/TGFB1/IL18/CLCF1/IL12A/LTA/IL2/CD40LG/C5	9
BP	GO:0002821	positive regulation of adaptive immune response	6/53	115/18800	8.3436e-07	2.98543e-05	1.56632e-05	TGFB1/IL18/CLCF1/IL12A/LTA/IL2	6
BP	GO:1903706	regulation of hemopoiesis	9/53	371/18800	8.48491e-07	2.98543e-05	1.56632e-05	INHBA/JAG1/TGFB1/IL18/IL20/IL34/IL2/PTN/MDK	9
BP	GO:0043406	positive regulation of MAP kinase activity	6/53	116/18800	8.77984e-07	3.03304e-05	1.59129e-05	TGFA/PDGFC/TGFB1/EPGN/PDGFB/IL34	6
BP	GO:0002708	positive regulation of lymphocyte mediated immunity	6/53	117/18800	9.23459e-07	3.13317e-05	1.64383e-05	TGFB1/IL18/CLCF1/IL12A/LTA/IL2	6
BP	GO:0030431	sleep	4/53	28/18800	1.09598e-06	3.65325e-05	1.91669e-05	IL18/CSF2/GHRL/OXT	4
BP	GO:0038127	ERBB signaling pathway	6/53	121/18800	1.12509e-06	3.68563e-05	1.93368e-05	TGFA/NRG1/EREG/TGFB1/EPGN/HBEGF	6
BP	GO:0002688	regulation of leukocyte chemotaxis	6/53	124/18800	1.29883e-06	4.18266e-05	2.19445e-05	VEGFC/IL34/IL12A/C5/PTN/MDK	6
BP	GO:0040013	negative regulation of locomotion	9/53	396/18800	1.45585e-06	4.55008e-05	2.38722e-05	SEMA3C/JAG1/NRG1/TGFB1/SEMA3A/GHRL/CCL25/GNRH1/C5	9
BP	GO:0007176	regulation of epidermal growth factor-activated receptor activity	4/53	30/18800	1.46082e-06	4.55008e-05	2.38722e-05	TGFA/EREG/EPGN/HBEGF	4
BP	GO:0010720	positive regulation of cell development	8/53	297/18800	1.68857e-06	5.17464e-05	2.71489e-05	VEGFC/NGF/TGFB1/CLCF1/IL34/LTA/PTN/MDK	8
BP	GO:0071902	positive regulation of protein serine/threonine kinase activity	7/53	208/18800	1.83675e-06	5.5394e-05	2.90626e-05	TGFA/PDGFC/TGFB1/EPGN/PDGFB/IL34/CD40LG	7
BP	GO:0045685	regulation of glial cell differentiation	5/53	75/18800	2.18148e-06	6.47626e-05	3.39779e-05	TGFB1/CLCF1/IL34/PTN/MDK	5
BP	GO:0002705	positive regulation of leukocyte mediated immunity	6/53	138/18800	2.42512e-06	7.0888e-05	3.71916e-05	TGFB1/IL18/CLCF1/IL12A/LTA/IL2	6
BP	GO:0097191	extrinsic apoptotic signaling pathway	7/53	221/18800	2.74695e-06	7.67809e-05	4.02834e-05	INHBA/NGF/TGFB1/IL1A/CSF2/IL12A/IL2	7
BP	GO:0002687	positive regulation of leukocyte migration	6/53	141/18800	2.74795e-06	7.67809e-05	4.02834e-05	VEGFC/IL1A/IL34/IL12A/PTN/MDK	6
BP	GO:0050671	positive regulation of lymphocyte proliferation	6/53	141/18800	2.74795e-06	7.67809e-05	4.02834e-05	IL18/CLCF1/IL1A/IL12A/IL2/CD40LG	6
BP	GO:0032946	positive regulation of mononuclear cell proliferation	6/53	143/18800	2.98201e-06	8.21134e-05	4.30811e-05	IL18/CLCF1/IL1A/IL12A/IL2/CD40LG	6
BP	GO:0045742	positive regulation of epidermal growth factor receptor signaling pathway	4/53	36/18800	3.10087e-06	8.41666e-05	4.41583e-05	TGFA/EREG/EPGN/HBEGF	4
BP	GO:0097529	myeloid leukocyte migration	7/53	229/18800	3.47501e-06	9.29932e-05	4.87892e-05	VEGFC/PDGFB/IL1A/IL34/CCL25/C5/MDK	7
BP	GO:0014032	neural crest cell development	5/53	83/18800	3.60782e-06	9.52064e-05	4.99504e-05	SEMA3C/JAG1/NRG1/SEMA3A/NRTN	5
BP	GO:0070661	leukocyte proliferation	8/53	330/18800	3.68995e-06	9.60397e-05	5.03876e-05	IL18/CLCF1/IL1A/CSF2/IL34/IL12A/IL2/CD40LG	8
BP	GO:1901186	positive regulation of ERBB signaling pathway	4/53	38/18800	3.8696e-06	9.86857e-05	5.17758e-05	TGFA/EREG/EPGN/HBEGF	4
BP	GO:0033002	muscle cell proliferation	7/53	233/18800	3.89549e-06	9.86857e-05	5.17758e-05	EREG/TGFB1/HBEGF/IL18/APLN/PDGFB/IL12A	7
BP	GO:0022407	regulation of cell-cell adhesion	9/53	456/18800	4.61592e-06	0.000115398	6.0544e-05	JAG1/TGFB1/IL18/IL1A/CCL25/IL12A/IL2/CD40LG/MDK	9
BP	GO:0002443	leukocyte mediated immunity	9/53	457/18800	4.69862e-06	0.000115839	6.07755e-05	JAG1/TGFB1/IL18/CLCF1/IL12A/LTA/IL2/CD40LG/C5	9
BP	GO:0014031	mesenchymal cell development	5/53	88/18800	4.81648e-06	0.000115839	6.07755e-05	SEMA3C/JAG1/NRG1/SEMA3A/NRTN	5
BP	GO:0048864	stem cell development	5/53	88/18800	4.81648e-06	0.000115839	6.07755e-05	SEMA3C/JAG1/NRG1/SEMA3A/NRTN	5
BP	GO:1902107	positive regulation of leukocyte differentiation	6/53	157/18800	5.11692e-06	0.000119344	6.26144e-05	TGFB1/IL18/IL20/IL34/IL2/MDK	6
BP	GO:1903708	positive regulation of hemopoiesis	6/53	157/18800	5.11692e-06	0.000119344	6.26144e-05	TGFB1/IL18/IL20/IL34/IL2/MDK	6
BP	GO:0002714	positive regulation of B cell mediated immunity	4/53	41/18800	5.27577e-06	0.000119344	6.26144e-05	TGFB1/CLCF1/LTA/IL2	4
BP	GO:0002891	positive regulation of immunoglobulin mediated immune response	4/53	41/18800	5.27577e-06	0.000119344	6.26144e-05	TGFB1/CLCF1/LTA/IL2	4
BP	GO:0048762	mesenchymal cell differentiation	7/53	244/18800	5.27628e-06	0.000119344	6.26144e-05	SEMA3C/JAG1/NRG1/TGFB1/SEMA3A/NRTN/MDK	7
BP	GO:0140353	lipid export from cell	4/53	43/18800	6.40244e-06	0.000141449	7.42118e-05	INHBA/IL1A/GHRL/OXT	4
BP	GO:2001222	regulation of neuron migration	4/53	43/18800	6.40244e-06	0.000141449	7.42118e-05	NRG1/SEMA3A/GNRH1/MDK	4
BP	GO:0002690	positive regulation of leukocyte chemotaxis	5/53	94/18800	6.663e-06	0.000145514	7.63444e-05	VEGFC/IL34/IL12A/PTN/MDK	5
BP	GO:0001667	ameboidal-type cell migration	9/53	480/18800	6.98618e-06	0.000147193	7.72252e-05	SEMA3C/VEGFC/TGFB1/SEMA3A/HBEGF/PDGFB/NRTN/INSL3/PTN	9
BP	GO:0014033	neural crest cell differentiation	5/53	95/18800	7.01822e-06	0.000147193	7.72252e-05	SEMA3C/JAG1/NRG1/SEMA3A/NRTN	5
BP	GO:0048661	positive regulation of smooth muscle cell proliferation	5/53	95/18800	7.01822e-06	0.000147193	7.72252e-05	EREG/TGFB1/HBEGF/IL18/PDGFB	5
BP	GO:1903034	regulation of response to wounding	6/53	166/18800	7.04976e-06	0.000147193	7.72252e-05	PLAU/HBEGF/PDGFB/INSL3/PTN/MDK	6
BP	GO:0051048	negative regulation of secretion	6/53	167/18800	7.29681e-06	0.000150695	7.90627e-05	INHBA/NRG1/IL11/GHRL/IL12A/OXT	6
BP	GO:0032620	interleukin-17 production	4/53	45/18800	7.69762e-06	0.000153952	8.07717e-05	TGFB1/IL18/IL12A/IL2	4
BP	GO:0032660	regulation of interleukin-17 production	4/53	45/18800	7.69762e-06	0.000153952	8.07717e-05	TGFB1/IL18/IL12A/IL2	4
BP	GO:2000273	positive regulation of signaling receptor activity	4/53	45/18800	7.69762e-06	0.000153952	8.07717e-05	TGFA/EREG/EPGN/HBEGF	4
BP	GO:1903522	regulation of blood circulation	7/53	260/18800	7.99492e-06	0.000158233	8.30174e-05	SEMA3A/HBEGF/APLN/GHRL/OXT/ADM2/IL2	7
BP	GO:0045639	positive regulation of myeloid cell differentiation	5/53	99/18800	8.59006e-06	0.000168259	8.82776e-05	INHBA/JAG1/TGFB1/IL20/IL34	5
BP	GO:0051251	positive regulation of lymphocyte activation	8/53	371/18800	8.70646e-06	0.000168799	8.85609e-05	TGFB1/IL18/CLCF1/IL1A/IL12A/IL2/CD40LG/MDK	8
BP	GO:0002822	regulation of adaptive immune response based on somatic recombination of immune receptors built from immunoglobulin superfamily domains	6/53	173/18800	8.93104e-06	0.000171404	8.99277e-05	TGFB1/IL18/CLCF1/IL12A/LTA/IL2	6
BP	GO:0045776	negative regulation of blood pressure	4/53	47/18800	9.17665e-06	0.000174356	9.14767e-05	VEGFC/APLN/OXT/ADM2	4
BP	GO:0002706	regulation of lymphocyte mediated immunity	6/53	175/18800	9.53739e-06	0.000179416	9.41314e-05	TGFB1/IL18/CLCF1/IL12A/LTA/IL2	6
BP	GO:0001936	regulation of endothelial cell proliferation	6/53	178/18800	1.05091e-05	0.000195758	0.000102705	VEGFC/APLN/PDGFB/GHRL/IL12A/MDK	6
BP	GO:0030098	lymphocyte differentiation	8/53	382/18800	1.07662e-05	0.00019832	0.000104049	INHBA/IL18/CLCF1/IL11/IL1A/IL2/CD40LG/MDK	8
BP	GO:0030225	macrophage differentiation	4/53	49/18800	1.08554e-05	0.00019832	0.000104049	INHBA/TGFB1/CSF2/IL34	4
BP	GO:0043405	regulation of MAP kinase activity	6/53	183/18800	1.23059e-05	0.000218517	0.000114646	TGFA/PDGFC/TGFB1/EPGN/PDGFB/IL34	6
BP	GO:0045766	positive regulation of angiogenesis	6/53	183/18800	1.23059e-05	0.000218517	0.000114646	VEGFC/IL1A/GHRL/ADM2/C5/MDK	6
BP	GO:1904018	positive regulation of vasculature development	6/53	183/18800	1.23059e-05	0.000218517	0.000114646	VEGFC/IL1A/GHRL/ADM2/C5/MDK	6
BP	GO:0007173	epidermal growth factor receptor signaling pathway	5/53	108/18800	1.31338e-05	0.000231058	0.000121225	TGFA/EREG/TGFB1/EPGN/HBEGF	5
BP	GO:0002204	somatic recombination of immunoglobulin genes involved in immune response	4/53	52/18800	1.37841e-05	0.000235212	0.000123405	TGFB1/CLCF1/IL2/CD40LG	4
BP	GO:0002208	somatic diversification of immunoglobulins involved in immune response	4/53	52/18800	1.37841e-05	0.000235212	0.000123405	TGFB1/CLCF1/IL2/CD40LG	4
BP	GO:0045190	isotype switching	4/53	52/18800	1.37841e-05	0.000235212	0.000123405	TGFB1/CLCF1/IL2/CD40LG	4
BP	GO:1902105	regulation of leukocyte differentiation	7/53	283/18800	1.38652e-05	0.000235212	0.000123405	INHBA/TGFB1/IL18/IL20/IL34/IL2/MDK	7
BP	GO:0090594	inflammatory response to wounding	3/53	17/18800	1.39901e-05	0.000235231	0.000123415	TGFB1/IL1A/MDK	3
BP	GO:0002819	regulation of adaptive immune response	6/53	188/18800	1.43437e-05	0.000239062	0.000125425	TGFB1/IL18/CLCF1/IL12A/LTA/IL2	6
BP	GO:0001938	positive regulation of endothelial cell proliferation	5/53	111/18800	1.50049e-05	0.00024577	0.000128944	VEGFC/APLN/PDGFB/GHRL/MDK	5
BP	GO:0007088	regulation of mitotic nuclear division	5/53	111/18800	1.50049e-05	0.00024577	0.000128944	TGFA/EREG/EPGN/PDGFB/IL1A	5
BP	GO:0010632	regulation of epithelial cell migration	7/53	290/18800	1.62352e-05	0.000263649	0.000138324	VEGFC/TGFB1/SEMA3A/HBEGF/PDGFB/INSL3/PTN	7
BP	GO:0042063	gliogenesis	7/53	291/18800	1.65996e-05	0.000267282	0.000140231	NRG1/TGFB1/CLCF1/IL34/LTA/PTN/MDK	7
BP	GO:0048535	lymph node development	3/53	18/18800	1.67546e-05	0.000267511	0.00014035	TGFB1/LTA/LTB	3
BP	GO:0001935	endothelial cell proliferation	6/53	194/18800	1.71406e-05	0.000271393	0.000142388	VEGFC/APLN/PDGFB/GHRL/IL12A/MDK	6
BP	GO:0032609	interferon-gamma production	5/53	117/18800	1.93672e-05	0.000301621	0.000158247	INHBA/IL18/IL12A/LTA/IL2	5
BP	GO:0032649	regulation of interferon-gamma production	5/53	117/18800	1.93672e-05	0.000301621	0.000158247	INHBA/IL18/IL12A/LTA/IL2	5
BP	GO:0001558	regulation of cell growth	8/53	415/18800	1.95768e-05	0.000302406	0.000158659	INHBA/SEMA3C/TNC/NGF/TGFB1/SEMA3A/HBEGF/IL2	8
BP	GO:0060485	mesenchyme development	7/53	301/18800	2.06315e-05	0.000316127	0.000165857	SEMA3C/JAG1/NRG1/TGFB1/SEMA3A/NRTN/MDK	7
BP	GO:0002285	lymphocyte activation involved in immune response	6/53	201/18800	2.09441e-05	0.00031835	0.000167024	TGFB1/IL18/CLCF1/IL2/CD40LG/MDK	6
BP	GO:0001503	ossification	8/53	420/18800	2.13326e-05	0.000321681	0.000168771	TNC/VEGFC/SBDS/JAG1/TGFB1/OXT/PTN/MDK	8
BP	GO:0002696	positive regulation of leukocyte activation	8/53	421/18800	2.16991e-05	0.000324633	0.00017032	TGFB1/IL18/CLCF1/IL1A/IL12A/IL2/CD40LG/MDK	8
BP	GO:0016447	somatic recombination of immunoglobulin gene segments	4/53	60/18800	2.44179e-05	0.000362453	0.000190162	TGFB1/CLCF1/IL2/CD40LG	4
BP	GO:0032102	negative regulation of response to external stimulus	8/53	429/18800	2.48272e-05	0.000365672	0.000191851	SEMA3C/PLAU/SEMA3A/PDGFB/GHRL/IL2/C5/MDK	8
BP	GO:0008016	regulation of heart contraction	6/53	211/18800	2.75313e-05	0.000395132	0.000207308	SEMA3A/HBEGF/APLN/OXT/ADM2/IL2	6
BP	GO:0048863	stem cell differentiation	6/53	211/18800	2.75313e-05	0.000395132	0.000207308	SEMA3C/JAG1/NRG1/SEMA3A/NRTN/PTN	6
BP	GO:0002712	regulation of B cell mediated immunity	4/53	62/18800	2.78175e-05	0.000395132	0.000207308	TGFB1/CLCF1/LTA/IL2	4
BP	GO:0002889	regulation of immunoglobulin mediated immune response	4/53	62/18800	2.78175e-05	0.000395132	0.000207308	TGFB1/CLCF1/LTA/IL2	4
BP	GO:0050867	positive regulation of cell activation	8/53	436/18800	2.78672e-05	0.000395132	0.000207308	TGFB1/IL18/CLCF1/IL1A/IL12A/IL2/CD40LG/MDK	8
BP	GO:0048714	positive regulation of oligodendrocyte differentiation	3/53	22/18800	3.1369e-05	0.000432311	0.000226814	IL34/PTN/MDK	3
BP	GO:0072574	hepatocyte proliferation	3/53	22/18800	3.1369e-05	0.000432311	0.000226814	TGFA/PTN/MDK	3
BP	GO:0072575	epithelial cell proliferation involved in liver morphogenesis	3/53	22/18800	3.1369e-05	0.000432311	0.000226814	TGFA/PTN/MDK	3
BP	GO:0016064	immunoglobulin mediated immune response	6/53	216/18800	3.13995e-05	0.000432311	0.000226814	TGFB1/CLCF1/LTA/IL2/CD40LG/C5	6
BP	GO:0045785	positive regulation of cell adhesion	8/53	446/18800	3.2748e-05	0.000447635	0.000234853	IL18/PDGFB/IL1A/CCL25/IL12A/IL2/CD40LG/MDK	8
BP	GO:0010001	glial cell differentiation	6/53	218/18800	3.30641e-05	0.000448727	0.000235426	NRG1/TGFB1/CLCF1/IL34/PTN/MDK	6
BP	GO:0019724	B cell mediated immunity	6/53	219/18800	3.39226e-05	0.000457113	0.000239826	TGFB1/CLCF1/LTA/IL2/CD40LG/C5	6
BP	GO:0070374	positive regulation of ERK1 and ERK2 cascade	6/53	220/18800	3.4799e-05	0.00046562	0.000244289	PDGFC/NRG1/TGFB1/PDGFB/IL1A/CCL25	6
BP	GO:0038034	signal transduction in absence of ligand	4/53	66/18800	3.56413e-05	0.000470267	0.000246728	INHBA/IL1A/CSF2/IL2	4
BP	GO:0097192	extrinsic apoptotic signaling pathway in absence of ligand	4/53	66/18800	3.56413e-05	0.000470267	0.000246728	INHBA/IL1A/CSF2/IL2	4
BP	GO:0072576	liver morphogenesis	3/53	23/18800	3.60025e-05	0.000471757	0.000247509	TGFA/PTN/MDK	3
BP	GO:0050870	positive regulation of T cell activation	6/53	223/18800	3.75379e-05	0.000488506	0.000256297	IL18/IL1A/IL12A/IL2/CD40LG/MDK	6
BP	GO:0008406	gonad development	6/53	226/18800	4.04474e-05	0.000522789	0.000274283	INHBA/EREG/SEMA3A/IL1A/GNRH1/INSL3	6
BP	GO:0032740	positive regulation of interleukin-17 production	3/53	24/18800	4.10638e-05	0.000523633	0.000274726	TGFB1/IL18/IL2	3
BP	GO:0045649	regulation of macrophage differentiation	3/53	24/18800	4.10638e-05	0.000523633	0.000274726	INHBA/TGFB1/IL34	3
BP	GO:0016445	somatic diversification of immunoglobulins	4/53	69/18800	4.24855e-05	0.000538149	0.000282342	TGFB1/CLCF1/IL2/CD40LG	4
BP	GO:0051783	regulation of nuclear division	5/53	139/18800	4.43525e-05	0.000551204	0.000289191	TGFA/EREG/EPGN/PDGFB/IL1A	5
BP	GO:0050670	regulation of lymphocyte proliferation	6/53	230/18800	4.46056e-05	0.000551204	0.000289191	IL18/CLCF1/IL1A/IL12A/IL2/CD40LG	6
BP	GO:0002562	somatic diversification of immune receptors via germline recombination within a single locus	4/53	70/18800	4.49666e-05	0.000551204	0.000289191	TGFB1/CLCF1/IL2/CD40LG	4
BP	GO:0016444	somatic cell DNA recombination	4/53	70/18800	4.49666e-05	0.000551204	0.000289191	TGFB1/CLCF1/IL2/CD40LG	4
BP	GO:0042698	ovulation cycle	4/53	70/18800	4.49666e-05	0.000551204	0.000289191	INHBA/EREG/PTN/MDK	4
BP	GO:0045137	development of primary sexual characteristics	6/53	231/18800	4.56969e-05	0.000556565	0.000292004	INHBA/EREG/SEMA3A/IL1A/GNRH1/INSL3	6
BP	GO:1905564	positive regulation of vascular endothelial cell proliferation	3/53	25/18800	4.65705e-05	0.000563592	0.000295691	APLN/GHRL/MDK	3
BP	GO:0032944	regulation of mononuclear cell proliferation	6/53	233/18800	4.79439e-05	0.00057654	0.000302484	IL18/CLCF1/IL1A/IL12A/IL2/CD40LG	6
BP	GO:1903037	regulation of leukocyte cell-cell adhesion	7/53	344/18800	4.83217e-05	0.000577429	0.00030295	IL18/IL1A/CCL25/IL12A/IL2/CD40LG/MDK	7
BP	GO:0030183	B cell differentiation	5/53	142/18800	4.91124e-05	0.000579588	0.000304083	INHBA/CLCF1/IL11/IL2/CD40LG	5
BP	GO:0032147	activation of protein kinase activity	5/53	142/18800	4.91124e-05	0.000579588	0.000304083	PDGFC/NRG1/IL18/PDGFB/TNFSF15	5
BP	GO:0030336	negative regulation of cell migration	7/53	346/18800	5.01248e-05	0.000582102	0.000305402	JAG1/NRG1/TGFB1/SEMA3A/CCL25/GNRH1/C5	7
BP	GO:0003208	cardiac ventricle morphogenesis	4/53	72/18800	5.02446e-05	0.000582102	0.000305402	SEMA3C/JAG1/NRG1/TGFB1	4
BP	GO:1903036	positive regulation of response to wounding	4/53	72/18800	5.02446e-05	0.000582102	0.000305402	HBEGF/INSL3/PTN/MDK	4
BP	GO:0002703	regulation of leukocyte mediated immunity	6/53	236/18800	5.14797e-05	0.000592796	0.000311013	TGFB1/IL18/CLCF1/IL12A/LTA/IL2	6
BP	GO:0031954	positive regulation of protein autophosphorylation	3/53	26/18800	5.25401e-05	0.000599934	0.000314758	VEGFC/PDGFC/PDGFB	3
BP	GO:0002381	immunoglobulin production involved in immunoglobulin-mediated immune response	4/53	73/18800	5.30468e-05	0.000599934	0.000314758	TGFB1/CLCF1/IL2/CD40LG	4
BP	GO:0042058	regulation of epidermal growth factor receptor signaling pathway	4/53	73/18800	5.30468e-05	0.000599934	0.000314758	TGFA/EREG/EPGN/HBEGF	4
BP	GO:0002637	regulation of immunoglobulin production	4/53	74/18800	5.59615e-05	0.000629153	0.000330087	TGFB1/CLCF1/IL2/CD40LG	4
BP	GO:0002697	regulation of immune effector process	7/53	353/18800	5.68763e-05	0.000635676	0.00033351	TGFB1/IL18/CLCF1/IL12A/LTA/IL2/CD40LG	7
BP	GO:0016049	cell growth	8/53	484/18800	5.83409e-05	0.000648233	0.000340098	INHBA/SEMA3C/TNC/NGF/TGFB1/SEMA3A/HBEGF/IL2	8
BP	GO:0010758	regulation of macrophage chemotaxis	3/53	27/18800	5.899e-05	0.000651633	0.000341882	IL34/C5/MDK	3
BP	GO:0019221	cytokine-mediated signaling pathway	8/53	486/18800	6.00535e-05	0.000659547	0.000346034	EREG/IL18/CLCF1/PDGFB/IL1A/CSF2/IL34/CCL25	8
BP	GO:0010631	epithelial cell migration	7/53	358/18800	6.21417e-05	0.000678558	0.000356008	VEGFC/TGFB1/SEMA3A/HBEGF/PDGFB/INSL3/PTN	7
BP	GO:0071692	protein localization to extracellular region	7/53	359/18800	6.32412e-05	0.000683984	0.000358855	VEGFC/LTBP1/TGFB1/IL1A/FAM3B/GHRL/IL12A	7
BP	GO:1903039	positive regulation of leukocyte cell-cell adhesion	6/53	245/18800	6.33585e-05	0.000683984	0.000358855	IL18/IL1A/IL12A/IL2/CD40LG/MDK	6
BP	GO:0032729	positive regulation of interferon-gamma production	4/53	77/18800	6.54078e-05	0.000695126	0.000364701	IL18/IL12A/LTA/IL2	4
BP	GO:0090132	epithelium migration	7/53	361/18800	6.54882e-05	0.000695126	0.000364701	VEGFC/TGFB1/SEMA3A/HBEGF/PDGFB/INSL3/PTN	7
BP	GO:2000146	negative regulation of cell motility	7/53	361/18800	6.54882e-05	0.000695126	0.000364701	JAG1/NRG1/TGFB1/SEMA3A/CCL25/GNRH1/C5	7
BP	GO:0045830	positive regulation of isotype switching	3/53	28/18800	6.59372e-05	0.000695698	0.000365	TGFB1/CLCF1/IL2	3
BP	GO:0060047	heart contraction	6/53	247/18800	6.62743e-05	0.000695698	0.000365	SEMA3A/HBEGF/APLN/OXT/ADM2/IL2	6
BP	GO:0002699	positive regulation of immune effector process	6/53	248/18800	6.7772e-05	0.00070751	0.000371198	TGFB1/IL18/CLCF1/IL12A/LTA/IL2	6
BP	GO:0090130	tissue migration	7/53	366/18800	7.13933e-05	0.000741241	0.000388895	VEGFC/TGFB1/SEMA3A/HBEGF/PDGFB/INSL3/PTN	7
BP	GO:0048145	regulation of fibroblast proliferation	4/53	79/18800	7.23187e-05	0.000742733	0.000389678	PDGFC/EREG/PDGFB/LTA	4
BP	GO:1901184	regulation of ERBB signaling pathway	4/53	79/18800	7.23187e-05	0.000742733	0.000389678	TGFA/EREG/EPGN/HBEGF	4
BP	GO:0010575	positive regulation of vascular endothelial growth factor production	3/53	29/18800	7.3399e-05	0.000749775	0.000393372	TGFB1/IL1A/C5	3
BP	GO:0051271	negative regulation of cellular component movement	7/53	369/18800	7.51408e-05	0.000763462	0.000400553	JAG1/NRG1/TGFB1/SEMA3A/CCL25/GNRH1/C5	7
BP	GO:0002200	somatic diversification of immune receptors	4/53	80/18800	7.59668e-05	0.000767749	0.000402802	TGFB1/CLCF1/IL2/CD40LG	4
BP	GO:0071900	regulation of protein serine/threonine kinase activity	7/53	372/18800	7.90478e-05	0.000793295	0.000416205	TGFA/PDGFC/TGFB1/EPGN/PDGFB/IL34/CD40LG	7
BP	GO:0045445	myoblast differentiation	4/53	81/18800	7.9747e-05	0.000793295	0.000416205	JAG1/NRG1/TGFB1/IL18	4
BP	GO:0048144	fibroblast proliferation	4/53	81/18800	7.9747e-05	0.000793295	0.000416205	PDGFC/EREG/PDGFB/LTA	4
BP	GO:0007292	female gamete generation	5/53	158/18800	8.15512e-05	0.000807017	0.000423404	INHBA/EREG/INSL3/PTN/MDK	5
BP	GO:0003015	heart process	6/53	257/18800	8.25064e-05	0.000812239	0.000426144	SEMA3A/HBEGF/APLN/OXT/ADM2/IL2	6
BP	GO:0032148	activation of protein kinase B activity	3/53	31/18800	8.99334e-05	0.000880791	0.00046211	NRG1/IL18/PDGFB	3
BP	GO:0007159	leukocyte cell-cell adhesion	7/53	381/18800	9.17781e-05	0.000894248	0.000469171	IL18/IL1A/CCL25/IL12A/IL2/CD40LG/MDK	7
BP	GO:0002312	B cell activation involved in immune response	4/53	86/18800	0.000100734	0.000971544	0.000509724	TGFB1/CLCF1/IL2/CD40LG	4
BP	GO:0034103	regulation of tissue remodeling	4/53	86/18800	0.000100734	0.000971544	0.000509724	TGFB1/IL18/IL2/MDK	4
BP	GO:0002700	regulation of production of molecular mediator of immune response	5/53	167/18800	0.000105909	0.0010163	0.000533205	TGFB1/IL18/CLCF1/IL2/CD40LG	5
BP	GO:0030099	myeloid cell differentiation	7/53	391/18800	0.000107839	0.00102962	0.000540192	INHBA/JAG1/TGFB1/IL20/IL11/CSF2/IL34	7
BP	GO:1903532	positive regulation of secretion by cell	6/53	274/18800	0.00011726	0.00111397	0.00058445	INHBA/VEGFC/TGFB1/IL1A/GHRL/OXT	6
BP	GO:0007435	salivary gland morphogenesis	3/53	34/18800	0.000119011	0.00112498	0.000590226	SEMA3C/TGFB1/SEMA3A	3
BP	GO:0010469	regulation of signaling receptor activity	5/53	173/18800	0.000125016	0.00117589	0.000616935	PLAU/TGFA/EREG/EPGN/HBEGF	5
BP	GO:0010634	positive regulation of epithelial cell migration	5/53	174/18800	0.000128441	0.00120216	0.000630718	VEGFC/TGFB1/HBEGF/PDGFB/INSL3	5
BP	GO:0007548	sex differentiation	6/53	281/18800	0.000134575	0.0012534	0.000657599	INHBA/EREG/SEMA3A/IL1A/GNRH1/INSL3	6
BP	GO:2000241	regulation of reproductive process	5/53	176/18800	0.000135508	0.00125593	0.000658928	INHBA/SEMA3A/IL1A/OXT/GNRH1	5
BP	GO:0001659	temperature homeostasis	5/53	177/18800	0.000139152	0.00128344	0.00067336	PDGFC/IL18/IL1A/GHRL/OXT	5
BP	GO:0007431	salivary gland development	3/53	36/18800	0.000141438	0.00129822	0.000681116	SEMA3C/TGFB1/SEMA3A	3
BP	GO:0048709	oligodendrocyte differentiation	4/53	94/18800	0.00014227	0.00129959	0.000681833	NRG1/IL34/PTN/MDK	4
BP	GO:0002366	leukocyte activation involved in immune response	6/53	285/18800	0.000145345	0.00132132	0.000693235	TGFB1/IL18/CLCF1/IL2/CD40LG/MDK	6
BP	GO:0002263	cell activation involved in immune response	6/53	289/18800	0.000156788	0.00141184	0.000740725	TGFB1/IL18/CLCF1/IL2/CD40LG/MDK	6
BP	GO:0031349	positive regulation of defense response	6/53	289/18800	0.000156788	0.00141184	0.000740725	EREG/IL18/IL12A/LTA/IL2/MDK	6
BP	GO:0008217	regulation of blood pressure	5/53	183/18800	0.000162616	0.00145195	0.000761771	VEGFC/APLN/PDGFB/OXT/ADM2	5
BP	GO:0022409	positive regulation of cell-cell adhesion	6/53	291/18800	0.000162771	0.00145195	0.000761771	IL18/IL1A/IL12A/IL2/CD40LG/MDK	6
BP	GO:0010742	macrophage derived foam cell differentiation	3/53	38/18800	0.000166446	0.00146335	0.000767754	TGFB1/IL18/CSF2	3
BP	GO:0045191	regulation of isotype switching	3/53	38/18800	0.000166446	0.00146335	0.000767754	TGFB1/CLCF1/IL2	3
BP	GO:0048246	macrophage chemotaxis	3/53	38/18800	0.000166446	0.00146335	0.000767754	IL34/C5/MDK	3
BP	GO:0120162	positive regulation of cold-induced thermogenesis	4/53	98/18800	0.00016713	0.00146335	0.000767754	PDGFC/IL18/GHRL/OXT	4
BP	GO:0043588	skin development	6/53	296/18800	0.000178524	0.00154884	0.000812603	INHBA/JAG1/EREG/IL20/IL1A/LTB	6
BP	GO:0046651	lymphocyte proliferation	6/53	296/18800	0.000178524	0.00154884	0.000812603	IL18/CLCF1/IL1A/IL12A/IL2/CD40LG	6
BP	GO:0090077	foam cell differentiation	3/53	39/18800	0.000179958	0.00155419	0.000815409	TGFB1/IL18/CSF2	3
BP	GO:0048511	rhythmic process	6/53	297/18800	0.000181814	0.00156311	0.000820091	INHBA/EREG/CSF2/GHRL/PTN/MDK	6
BP	GO:0048477	oogenesis	4/53	101/18800	0.000187732	0.00160671	0.000842967	EREG/INSL3/PTN/MDK	4
BP	GO:0032943	mononuclear cell proliferation	6/53	300/18800	0.000191975	0.00162836	0.000854325	IL18/CLCF1/IL1A/IL12A/IL2/CD40LG	6
BP	GO:0051047	positive regulation of secretion	6/53	300/18800	0.000191975	0.00162836	0.000854325	INHBA/VEGFC/TGFB1/IL1A/GHRL/OXT	6
BP	GO:0048713	regulation of oligodendrocyte differentiation	3/53	40/18800	0.000194163	0.00163234	0.000856414	IL34/PTN/MDK	3
BP	GO:1903524	positive regulation of blood circulation	3/53	40/18800	0.000194163	0.00163234	0.000856414	APLN/GHRL/ADM2	3
BP	GO:0042102	positive regulation of T cell proliferation	4/53	103/18800	0.000202446	0.00169448	0.000889014	IL18/IL1A/IL2/CD40LG	4
BP	GO:1905521	regulation of macrophage migration	3/53	41/18800	0.000209075	0.00174229	0.000914099	IL34/C5/MDK	3
BP	GO:0031952	regulation of protein autophosphorylation	3/53	42/18800	0.00022471	0.0018563	0.000973914	VEGFC/PDGFC/PDGFB	3
BP	GO:0032735	positive regulation of interleukin-12 production	3/53	42/18800	0.00022471	0.0018563	0.000973914	LTB/CD40LG/MDK	3
BP	GO:0007631	feeding behavior	4/53	106/18800	0.000226052	0.0018593	0.000975488	APLN/GHRL/OXT/ADM2	4
BP	GO:0070372	regulation of ERK1 and ERK2 cascade	6/53	311/18800	0.000233138	0.00190932	0.00100173	PDGFC/NRG1/TGFB1/PDGFB/IL1A/CCL25	6
BP	GO:0022408	negative regulation of cell-cell adhesion	5/53	199/18800	0.000240081	0.00194938	0.00102275	JAG1/TGFB1/CCL25/IL2/MDK	5
BP	GO:0071674	mononuclear cell migration	5/53	199/18800	0.000240081	0.00194938	0.00102275	PDGFB/IL34/CCL25/IL12A/MDK	5
BP	GO:2001239	regulation of extrinsic apoptotic signaling pathway in absence of ligand	3/53	44/18800	0.000258209	0.00208765	0.00109529	INHBA/IL1A/CSF2	3
BP	GO:1902895	positive regulation of miRNA transcription	3/53	45/18800	0.000276102	0.00222286	0.00116623	TGFB1/APLN/PDGFB	3
BP	GO:0045637	regulation of myeloid cell differentiation	5/53	208/18800	0.000294491	0.00235327	0.00123465	INHBA/JAG1/TGFB1/IL20/IL34	5
BP	GO:0001974	blood vessel remodeling	3/53	46/18800	0.000294778	0.00235327	0.00123465	SEMA3C/JAG1/TGFB1	3
BP	GO:0002573	myeloid leukocyte differentiation	5/53	210/18800	0.000307759	0.00244662	0.00128363	INHBA/TGFB1/IL20/CSF2/IL34	5
BP	GO:0050919	negative chemotaxis	3/53	47/18800	0.000314251	0.00246726	0.00129446	SEMA3C/NRG1/SEMA3A	3
BP	GO:0101023	vascular endothelial cell proliferation	3/53	47/18800	0.000314251	0.00246726	0.00129446	APLN/GHRL/MDK	3
BP	GO:1905562	regulation of vascular endothelial cell proliferation	3/53	47/18800	0.000314251	0.00246726	0.00129446	APLN/GHRL/MDK	3
BP	GO:0002761	regulation of myeloid leukocyte differentiation	4/53	117/18800	0.000329734	0.00257817	0.00135264	INHBA/TGFB1/IL20/IL34	4
BP	GO:0035272	exocrine system development	3/53	48/18800	0.000334535	0.00259436	0.00136114	SEMA3C/TGFB1/SEMA3A	3
BP	GO:0048146	positive regulation of fibroblast proliferation	3/53	48/18800	0.000334535	0.00259436	0.00136114	PDGFC/EREG/PDGFB	3
BP	GO:0032496	response to lipopolysaccharide	6/53	333/18800	0.000336224	0.00259685	0.00136245	TGFB1/IL18/IL1A/CSF2/IL12A/LTA	6
BP	GO:0030278	regulation of ossification	4/53	118/18800	0.000340595	0.00261996	0.00137457	TGFB1/OXT/PTN/MDK	4
BP	GO:0140059	dendrite arborization	2/53	10/18800	0.00034587	0.00263816	0.00138412	SEMA3A/PTN	2
BP	GO:2000347	positive regulation of hepatocyte proliferation	2/53	10/18800	0.00034587	0.00263816	0.00138412	PTN/MDK	2
BP	GO:0070371	ERK1 and ERK2 cascade	6/53	335/18800	0.000347126	0.00263816	0.00138412	PDGFC/NRG1/TGFB1/PDGFB/IL1A/CCL25	6
BP	GO:0051897	positive regulation of protein kinase B signaling	4/53	119/18800	0.000351711	0.0026591	0.00139511	NRG1/TGFB1/HBEGF/IL18	4
BP	GO:0042113	B cell activation	6/53	336/18800	0.000352681	0.0026591	0.00139511	INHBA/TGFB1/CLCF1/IL11/IL2/CD40LG	6
BP	GO:0010810	regulation of cell-substrate adhesion	5/53	217/18800	0.000357798	0.00268702	0.00140976	JAG1/PLAU/PDGFB/CCL25/MDK	5
BP	GO:0002702	positive regulation of production of molecular mediator of immune response	4/53	120/18800	0.000363084	0.00271598	0.00142495	TGFB1/IL18/CLCF1/IL2	4
BP	GO:0007613	memory	4/53	122/18800	0.000386617	0.0028759	0.00150885	NGF/OXT/PTN/MDK	4
BP	GO:0050863	regulation of T cell activation	6/53	342/18800	0.000387489	0.0028759	0.00150885	IL18/IL1A/IL12A/IL2/CD40LG/MDK	6
BP	GO:0002639	positive regulation of immunoglobulin production	3/53	51/18800	0.000400397	0.00294866	0.00154703	TGFB1/CLCF1/IL2	3
BP	GO:0045778	positive regulation of ossification	3/53	51/18800	0.000400397	0.00294866	0.00154703	TGFB1/OXT/PTN	3
BP	GO:0045765	regulation of angiogenesis	6/53	345/18800	0.000405874	0.00297746	0.00156213	VEGFC/IL1A/GHRL/ADM2/C5/MDK	6
BP	GO:0051133	regulation of NK T cell activation	2/53	11/18800	0.000421967	0.00307179	0.00161163	IL18/IL12A	2
BP	GO:2001223	negative regulation of neuron migration	2/53	11/18800	0.000421967	0.00307179	0.00161163	NRG1/GNRH1	2
BP	GO:0003206	cardiac chamber morphogenesis	4/53	126/18800	0.000436926	0.00315248	0.00165396	SEMA3C/JAG1/NRG1/TGFB1	4
BP	GO:0003231	cardiac ventricle development	4/53	126/18800	0.000436926	0.00315248	0.00165396	SEMA3C/JAG1/NRG1/TGFB1	4
BP	GO:0009306	protein secretion	6/53	350/18800	0.000438029	0.00315248	0.00165396	VEGFC/TGFB1/IL1A/FAM3B/GHRL/IL12A	6
BP	GO:0035592	establishment of protein localization to extracellular region	6/53	351/18800	0.000444692	0.00317637	0.0016665	VEGFC/TGFB1/IL1A/FAM3B/GHRL/IL12A	6
BP	GO:1901342	regulation of vasculature development	6/53	351/18800	0.000444692	0.00317637	0.0016665	VEGFC/IL1A/GHRL/ADM2/C5/MDK	6
BP	GO:0010718	positive regulation of epithelial to mesenchymal transition	3/53	53/18800	0.000448618	0.00319242	0.00167491	JAG1/TGFB1/MDK	3
BP	GO:0050714	positive regulation of protein secretion	4/53	128/18800	0.000463759	0.00328552	0.00172376	VEGFC/TGFB1/IL1A/GHRL	4
BP	GO:0002237	response to molecule of bacterial origin	6/53	354/18800	0.00046516	0.00328552	0.00172376	TGFB1/IL18/IL1A/CSF2/IL12A/LTA	6
BP	GO:0002763	positive regulation of myeloid leukocyte differentiation	3/53	55/18800	0.000500419	0.00349557	0.00183397	TGFB1/IL20/IL34	3
BP	GO:0045620	negative regulation of lymphocyte differentiation	3/53	55/18800	0.000500419	0.00349557	0.00183397	INHBA/IL2/MDK	3
BP	GO:1905517	macrophage migration	3/53	55/18800	0.000500419	0.00349557	0.00183397	IL34/C5/MDK	3
BP	GO:0042756	drinking behavior	2/53	12/18800	0.000505446	0.00350492	0.00183887	APLN/OXT	2
BP	GO:0061309	cardiac neural crest cell development involved in outflow tract morphogenesis	2/53	12/18800	0.000505446	0.00350492	0.00183887	SEMA3C/JAG1	2
BP	GO:0097305	response to alcohol	5/53	235/18800	0.000514813	0.00355689	0.00186614	INHBA/TGFB1/OXT/GNRH1/IL2	5
BP	GO:0061041	regulation of wound healing	4/53	133/18800	0.000535958	0.00368957	0.00193575	PLAU/HBEGF/PDGFB/INSL3	4
BP	GO:0001541	ovarian follicle development	3/53	57/18800	0.000555905	0.00381307	0.00200054	INHBA/EREG/GNRH1	3
BP	GO:0051132	NK T cell activation	2/53	13/18800	0.000596267	0.00407521	0.00213807	IL18/IL12A	2
BP	GO:0007586	digestion	4/53	137/18800	0.000599217	0.00408069	0.00214095	GHRL/OXT/ADM2/MDK	4
BP	GO:0001755	neural crest cell migration	3/53	59/18800	0.000615183	0.00414485	0.00217461	SEMA3C/SEMA3A/NRTN	3
BP	GO:0010574	regulation of vascular endothelial growth factor production	3/53	59/18800	0.000615183	0.00414485	0.00217461	TGFB1/IL1A/C5	3
BP	GO:1902893	regulation of miRNA transcription	3/53	59/18800	0.000615183	0.00414485	0.00217461	TGFB1/APLN/PDGFB	3
BP	GO:0090068	positive regulation of cell cycle process	5/53	247/18800	0.000645139	0.00430851	0.00226047	TGFA/EREG/EPGN/PDGFB/IL1A	5
BP	GO:0046888	negative regulation of hormone secretion	3/53	60/18800	0.000646276	0.00430851	0.00226047	INHBA/IL11/GHRL	3
BP	GO:0061614	miRNA transcription	3/53	60/18800	0.000646276	0.00430851	0.00226047	TGFB1/APLN/PDGFB	3
BP	GO:0008584	male gonad development	4/53	140/18800	0.000650018	0.0043183	0.00226561	INHBA/SEMA3A/IL1A/INSL3	4
BP	GO:0046546	development of primary male sexual characteristics	4/53	141/18800	0.00066761	0.00441972	0.00231882	INHBA/SEMA3A/IL1A/INSL3	4
BP	GO:0007171	activation of transmembrane receptor protein tyrosine kinase activity	2/53	14/18800	0.000694389	0.00451829	0.00237054	PDGFC/NRG1	2
BP	GO:0030213	hyaluronan biosynthetic process	2/53	14/18800	0.000694389	0.00451829	0.00237054	TGFB1/PDGFB	2
BP	GO:0032306	regulation of prostaglandin secretion	2/53	14/18800	0.000694389	0.00451829	0.00237054	IL1A/OXT	2
BP	GO:0032308	positive regulation of prostaglandin secretion	2/53	14/18800	0.000694389	0.00451829	0.00237054	IL1A/OXT	2
BP	GO:0044849	estrous cycle	2/53	14/18800	0.000694389	0.00451829	0.00237054	PTN/MDK	2
BP	GO:1903531	negative regulation of secretion by cell	4/53	143/18800	0.000703804	0.0045638	0.00239442	INHBA/IL11/GHRL/IL12A	4
BP	GO:0050708	regulation of protein secretion	5/53	252/18800	0.000706188	0.0045638	0.00239442	VEGFC/TGFB1/IL1A/GHRL/IL12A	5
BP	GO:0050729	positive regulation of inflammatory response	4/53	145/18800	0.000741367	0.00475333	0.00249385	IL18/LTA/IL2/MDK	4
BP	GO:0010573	vascular endothelial growth factor production	3/53	63/18800	0.000745523	0.00475333	0.00249385	TGFB1/IL1A/C5	3
BP	GO:0032615	interleukin-12 production	3/53	63/18800	0.000745523	0.00475333	0.00249385	LTB/CD40LG/MDK	3
BP	GO:0032655	regulation of interleukin-12 production	3/53	63/18800	0.000745523	0.00475333	0.00249385	LTB/CD40LG/MDK	3
BP	GO:0045927	positive regulation of growth	5/53	256/18800	0.000758067	0.00480158	0.00251917	NGF/HBEGF/GHRL/CSH2/IL2	5
BP	GO:0106106	cold-induced thermogenesis	4/53	146/18800	0.000760672	0.00480158	0.00251917	PDGFC/IL18/GHRL/OXT	4
BP	GO:0120161	regulation of cold-induced thermogenesis	4/53	146/18800	0.000760672	0.00480158	0.00251917	PDGFC/IL18/GHRL/OXT	4
BP	GO:0001890	placenta development	4/53	147/18800	0.000780329	0.00490936	0.00257571	PDGFB/CSF2/GHRL/PTN	4
BP	GO:0045187	regulation of circadian sleep/wake cycle, sleep	2/53	15/18800	0.000799773	0.00494973	0.0025969	CSF2/GHRL	2
BP	GO:0060456	positive regulation of digestive system process	2/53	15/18800	0.000799773	0.00494973	0.0025969	GHRL/OXT	2
BP	GO:0061307	cardiac neural crest cell differentiation involved in heart development	2/53	15/18800	0.000799773	0.00494973	0.0025969	SEMA3C/JAG1	2
BP	GO:0061308	cardiac neural crest cell development involved in heart development	2/53	15/18800	0.000799773	0.00494973	0.0025969	SEMA3C/JAG1	2
BP	GO:2000345	regulation of hepatocyte proliferation	2/53	15/18800	0.000799773	0.00494973	0.0025969	PTN/MDK	2
BP	GO:0050727	regulation of inflammatory response	6/53	394/18800	0.000815103	0.00502823	0.00263808	IL18/IL20/GHRL/LTA/IL2/MDK	6
BP	GO:0051054	positive regulation of DNA metabolic process	5/53	263/18800	0.000855657	0.00526132	0.00276037	EREG/TGFB1/CLCF1/PDGFB/IL2	5
BP	GO:0035051	cardiocyte differentiation	4/53	153/18800	0.000905894	0.00552075	0.00289648	SEMA3C/JAG1/NRG1/TGFB1	4
BP	GO:0051147	regulation of muscle cell differentiation	4/53	153/18800	0.000905894	0.00552075	0.00289648	NRG1/EREG/TGFB1/PDGFB	4
BP	GO:0045651	positive regulation of macrophage differentiation	2/53	16/18800	0.000912377	0.00552075	0.00289648	TGFB1/IL34	2
BP	GO:0051014	actin filament severing	2/53	16/18800	0.000912377	0.00552075	0.00289648	GMFB/GMFG	2
BP	GO:2001224	positive regulation of neuron migration	2/53	16/18800	0.000912377	0.00552075	0.00289648	SEMA3A/MDK	2
BP	GO:0097530	granulocyte migration	4/53	154/18800	0.000928125	0.00559821	0.00293712	IL1A/IL34/CCL25/MDK	4
BP	GO:0032370	positive regulation of lipid transport	3/53	69/18800	0.000971982	0.00580744	0.0030469	IL1A/GHRL/OXT	3
BP	GO:0050795	regulation of behavior	3/53	69/18800	0.000971982	0.00580744	0.0030469	CSF2/GHRL/MDK	3
BP	GO:0050922	negative regulation of chemotaxis	3/53	69/18800	0.000971982	0.00580744	0.0030469	SEMA3C/SEMA3A/C5	3
BP	GO:0045911	positive regulation of DNA recombination	3/53	70/18800	0.00101349	0.00602226	0.0031596	TGFB1/CLCF1/IL2	3
BP	GO:0009410	response to xenobiotic stimulus	6/53	411/18800	0.00101427	0.00602226	0.0031596	INHBA/SEMA3C/VEGFC/TGFA/LTA/MDK	6
BP	GO:0032310	prostaglandin secretion	2/53	17/18800	0.00103216	0.00609039	0.00319535	IL1A/OXT	2
BP	GO:0050802	circadian sleep/wake cycle, sleep	2/53	17/18800	0.00103216	0.00609039	0.00319535	CSF2/GHRL	2
BP	GO:1990845	adaptive thermogenesis	4/53	159/18800	0.00104508	0.00614755	0.00322534	PDGFC/IL18/GHRL/OXT	4
BP	GO:0050680	negative regulation of epithelial cell proliferation	4/53	163/18800	0.00114583	0.00671939	0.00352535	EREG/TGFB1/GHRL/IL12A	4
BP	GO:0001696	gastric acid secretion	2/53	18/18800	0.00115909	0.00675542	0.00354426	GHRL/OXT	2
BP	GO:0010759	positive regulation of macrophage chemotaxis	2/53	18/18800	0.00115909	0.00675542	0.00354426	IL34/MDK	2
BP	GO:0001764	neuron migration	4/53	164/18800	0.00117205	0.0067893	0.00356203	NRG1/SEMA3A/GNRH1/MDK	4
BP	GO:0046661	male sex differentiation	4/53	164/18800	0.00117205	0.0067893	0.00356203	INHBA/SEMA3A/IL1A/INSL3	4
BP	GO:0002683	negative regulation of immune system process	6/53	425/18800	0.00120486	0.00695818	0.00365064	INHBA/TGFB1/CCL25/IL2/C5/MDK	6
BP	GO:0043536	positive regulation of blood vessel endothelial cell migration	3/53	75/18800	0.00123786	0.00712707	0.00373924	VEGFC/TGFB1/PDGFB	3
BP	GO:0003205	cardiac chamber development	4/53	167/18800	0.00125322	0.00717202	0.00376283	SEMA3C/JAG1/NRG1/TGFB1	4
BP	GO:0030216	keratinocyte differentiation	4/53	167/18800	0.00125322	0.00717202	0.00376283	JAG1/EREG/IL20/IL1A	4
BP	GO:0002523	leukocyte migration involved in inflammatory response	2/53	19/18800	0.00129311	0.00726899	0.0038137	PTN/MDK	2
BP	GO:0010744	positive regulation of macrophage derived foam cell differentiation	2/53	19/18800	0.00129311	0.00726899	0.0038137	IL18/CSF2	2
BP	GO:0015732	prostaglandin transport	2/53	19/18800	0.00129311	0.00726899	0.0038137	IL1A/OXT	2
BP	GO:0042749	regulation of circadian sleep/wake cycle	2/53	19/18800	0.00129311	0.00726899	0.0038137	CSF2/GHRL	2
BP	GO:0097709	connective tissue replacement	2/53	19/18800	0.00129311	0.00726899	0.0038137	TGFB1/IL1A	2
BP	GO:1902894	negative regulation of miRNA transcription	2/53	19/18800	0.00129311	0.00726899	0.0038137	TGFB1/PDGFB	2
BP	GO:0140014	mitotic nuclear division	5/53	293/18800	0.00138346	0.0077539	0.00406811	TGFA/EREG/EPGN/PDGFB/IL1A	5
BP	GO:0003215	cardiac right ventricle morphogenesis	2/53	20/18800	0.0014342	0.00799006	0.00419201	SEMA3C/JAG1	2
BP	GO:0022410	circadian sleep/wake cycle process	2/53	20/18800	0.0014342	0.00799006	0.00419201	CSF2/GHRL	2
BP	GO:0014068	positive regulation of phosphatidylinositol 3-kinase signaling	3/53	79/18800	0.00143821	0.00799006	0.00419201	PDGFC/IL18/PDGFB	3
BP	GO:0042129	regulation of T cell proliferation	4/53	174/18800	0.0014578	0.00807525	0.00423671	IL18/IL1A/IL2/CD40LG	4
BP	GO:0000280	nuclear division	6/53	446/18800	0.00154101	0.00851138	0.00446553	TGFA/EREG/EPGN/PDGFB/IL1A/CORT	6
BP	GO:0021675	nerve development	3/53	81/18800	0.00154557	0.00851186	0.00446578	NGF/SEMA3A/NRTN	3
BP	GO:0032305	positive regulation of icosanoid secretion	2/53	21/18800	0.00158231	0.00868901	0.00455872	IL1A/OXT	2
BP	GO:0023061	signal release	6/53	451/18800	0.00163067	0.00892876	0.00468451	INHBA/IL11/IL1A/FAM3B/GHRL/OXT	6
BP	GO:0007162	negative regulation of cell adhesion	5/53	305/18800	0.00165075	0.00901273	0.00472856	JAG1/TGFB1/CCL25/IL2/MDK	5
BP	GO:0014910	regulation of smooth muscle cell migration	3/53	83/18800	0.00165784	0.0090255	0.00473526	PLAU/PDGFB/MDK	3
BP	GO:0010721	negative regulation of cell development	4/53	181/18800	0.00168464	0.00911912	0.00478438	SEMA3C/SEMA3A/IL1A/PTN	4
BP	GO:0045619	regulation of lymphocyte differentiation	4/53	181/18800	0.00168464	0.00911912	0.00478438	INHBA/IL18/IL2/MDK	4
BP	GO:0032303	regulation of icosanoid secretion	2/53	22/18800	0.00173741	0.00929881	0.00487866	IL1A/OXT	2
BP	GO:0035929	steroid hormone secretion	2/53	22/18800	0.00173741	0.00929881	0.00487866	INHBA/GHRL	2
BP	GO:0051151	negative regulation of smooth muscle cell differentiation	2/53	22/18800	0.00173741	0.00929881	0.00487866	EREG/PDGFB	2
BP	GO:0060445	branching involved in salivary gland morphogenesis	2/53	22/18800	0.00173741	0.00929881	0.00487866	SEMA3C/SEMA3A	2
BP	GO:2000177	regulation of neural precursor cell proliferation	3/53	85/18800	0.00177509	0.00944727	0.00495655	VEGFC/PTN/MDK	3
BP	GO:2000243	positive regulation of reproductive process	3/53	85/18800	0.00177509	0.00944727	0.00495655	INHBA/SEMA3A/OXT	3
BP	GO:0002440	production of molecular mediator of immune response	5/53	312/18800	0.00182324	0.00967639	0.00507676	TGFB1/IL18/CLCF1/IL2/CD40LG	5
BP	GO:0030308	negative regulation of cell growth	4/53	186/18800	0.00186098	0.00984919	0.00516741	INHBA/SEMA3C/TGFB1/SEMA3A	4
BP	GO:0090287	regulation of cellular response to growth factor stimulus	5/53	314/18800	0.00187486	0.00986052	0.00517336	VEGFC/LTBP1/TGFB1/APLN/IL12A	5
BP	GO:0051051	negative regulation of transport	6/53	464/18800	0.00188249	0.00986052	0.00517336	INHBA/NRG1/IL11/GHRL/IL12A/OXT	6
BP	GO:0051896	regulation of protein kinase B signaling	4/53	187/18800	0.00189772	0.00986052	0.00517336	NRG1/TGFB1/HBEGF/IL18	4
BP	GO:0030728	ovulation	2/53	23/18800	0.00189945	0.00986052	0.00517336	INHBA/EREG	2
BP	GO:0034105	positive regulation of tissue remodeling	2/53	23/18800	0.00189945	0.00986052	0.00517336	IL18/IL2	2
BP	GO:0042745	circadian sleep/wake cycle	2/53	23/18800	0.00189945	0.00986052	0.00517336	CSF2/GHRL	2
BP	GO:0046697	decidualization	2/53	23/18800	0.00189945	0.00986052	0.00517336	GHRL/PTN	2
BP	GO:0046849	bone remodeling	3/53	88/18800	0.00196049	0.0101497	0.00532505	TGFB1/PTN/MDK	3
BP	GO:0019835	cytolysis	2/53	24/18800	0.00206839	0.0106503	0.0055877	TGFB1/C5	2
BP	GO:0034315	regulation of Arp2/3 complex-mediated actin nucleation	2/53	24/18800	0.00206839	0.0106503	0.0055877	GMFB/GMFG	2
BP	GO:0006310	DNA recombination	5/53	324/18800	0.00214925	0.0110367	0.00579044	TGFB1/CLCF1/CORT/IL2/CD40LG	5
BP	GO:0014909	smooth muscle cell migration	3/53	91/18800	0.00215753	0.0110493	0.00579708	PLAU/PDGFB/MDK	3
BP	GO:0007346	regulation of mitotic cell cycle	6/53	478/18800	0.00218568	0.0111634	0.00585693	INHBA/TGFA/EREG/EPGN/PDGFB/IL1A	6
BP	GO:1903035	negative regulation of response to wounding	3/53	92/18800	0.00222584	0.0112804	0.0059183	PLAU/PDGFB/MDK	3
BP	GO:0032816	positive regulation of natural killer cell activation	2/53	25/18800	0.0022442	0.0112804	0.0059183	IL18/IL12A	2
BP	GO:0045662	negative regulation of myoblast differentiation	2/53	25/18800	0.0022442	0.0112804	0.0059183	TGFB1/IL18	2
BP	GO:0060396	growth hormone receptor signaling pathway	2/53	25/18800	0.0022442	0.0112804	0.0059183	GHRL/CSH2	2
BP	GO:1905523	positive regulation of macrophage migration	2/53	25/18800	0.0022442	0.0112804	0.0059183	IL34/MDK	2
BP	GO:2000193	positive regulation of fatty acid transport	2/53	25/18800	0.0022442	0.0112804	0.0059183	IL1A/OXT	2
BP	GO:0030101	natural killer cell activation	3/53	93/18800	0.00229549	0.0114848	0.00602553	IL18/IL12A/IL2	3
BP	GO:0045787	positive regulation of cell cycle	5/53	329/18800	0.00229696	0.0114848	0.00602553	TGFA/EREG/EPGN/PDGFB/IL1A	5
BP	GO:0045582	positive regulation of T cell differentiation	3/53	94/18800	0.00236647	0.0117704	0.00617539	IL18/IL2/MDK	3
BP	GO:1905954	positive regulation of lipid localization	3/53	94/18800	0.00236647	0.0117704	0.00617539	IL1A/GHRL/OXT	3
BP	GO:0010638	positive regulation of organelle organization	6/53	487/18800	0.00239927	0.0119024	0.00624462	TGFA/EREG/EPGN/PDGFB/IL1A/CSF2	6
BP	GO:0050864	regulation of B cell activation	4/53	200/18800	0.00242228	0.0119766	0.00628358	INHBA/TGFB1/CLCF1/IL2	4
BP	GO:0071378	cellular response to growth hormone stimulus	2/53	26/18800	0.00242684	0.0119766	0.00628358	GHRL/CSH2	2
BP	GO:0048285	organelle fission	6/53	493/18800	0.00255018	0.0125527	0.00658583	TGFA/EREG/EPGN/PDGFB/IL1A/CORT	6
BP	GO:0042098	T cell proliferation	4/53	204/18800	0.0026019	0.0127459	0.0066872	IL18/IL1A/IL2/CD40LG	4
BP	GO:0001556	oocyte maturation	2/53	27/18800	0.00261627	0.0127459	0.0066872	EREG/INSL3	2
BP	GO:0010996	response to auditory stimulus	2/53	27/18800	0.00261627	0.0127459	0.0066872	PTN/MDK	2
BP	GO:0048843	negative regulation of axon extension involved in axon guidance	2/53	27/18800	0.00261627	0.0127459	0.0066872	SEMA3C/SEMA3A	2
BP	GO:0042104	positive regulation of activated T cell proliferation	2/53	28/18800	0.00281245	0.0136318	0.00715196	IL18/IL2	2
BP	GO:0070723	response to cholesterol	2/53	28/18800	0.00281245	0.0136318	0.00715196	INHBA/TGFB1	2
BP	GO:0042100	B cell proliferation	3/53	100/18800	0.00282102	0.0136385	0.0071555	CLCF1/IL2/CD40LG	3
BP	GO:0010717	regulation of epithelial to mesenchymal transition	3/53	102/18800	0.00298365	0.0143517	0.00752969	JAG1/TGFB1/MDK	3
BP	GO:1902106	negative regulation of leukocyte differentiation	3/53	102/18800	0.00298365	0.0143517	0.00752969	INHBA/IL2/MDK	3
BP	GO:0030212	hyaluronan metabolic process	2/53	29/18800	0.00301534	0.0144675	0.00759045	TGFB1/PDGFB	2
BP	GO:0014812	muscle cell migration	3/53	104/18800	0.00315195	0.015047	0.00789446	PLAU/PDGFB/MDK	3
BP	GO:0022600	digestive system process	3/53	104/18800	0.00315195	0.015047	0.00789446	GHRL/OXT/MDK	3
BP	GO:0008544	epidermis development	5/53	355/18800	0.00318721	0.0151405	0.00794352	INHBA/JAG1/EREG/IL20/IL1A	5
BP	GO:0043491	protein kinase B signaling	4/53	216/18800	0.00319544	0.0151405	0.00794352	NRG1/TGFB1/HBEGF/IL18	4
BP	GO:0050866	negative regulation of cell activation	4/53	216/18800	0.00319544	0.0151405	0.00794352	INHBA/PDGFB/IL2/MDK	4
BP	GO:0140058	neuron projection arborization	2/53	30/18800	0.00322491	0.0151918	0.00797041	SEMA3A/PTN	2
BP	GO:0002027	regulation of heart rate	3/53	105/18800	0.00323824	0.0151918	0.00797041	SEMA3A/OXT/ADM2	3
BP	GO:0008585	female gonad development	3/53	105/18800	0.00323824	0.0151918	0.00797041	INHBA/EREG/GNRH1	3
BP	GO:0046634	regulation of alpha-beta T cell activation	3/53	105/18800	0.00323824	0.0151918	0.00797041	IL18/IL12A/IL2	3
BP	GO:0071222	cellular response to lipopolysaccharide	4/53	217/18800	0.00324873	0.0152034	0.00797654	TGFB1/IL18/IL1A/CSF2	4
BP	GO:0002377	immunoglobulin production	4/53	218/18800	0.00330263	0.0154177	0.00808894	TGFB1/CLCF1/IL2/CD40LG	4
BP	GO:1903707	negative regulation of hemopoiesis	3/53	106/18800	0.00332598	0.0154886	0.00812616	INHBA/IL2/MDK	3
BP	GO:0033138	positive regulation of peptidyl-serine phosphorylation	3/53	107/18800	0.00341516	0.0158263	0.00830335	NGF/TGFB1/IL11	3
BP	GO:0045621	positive regulation of lymphocyte differentiation	3/53	107/18800	0.00341516	0.0158263	0.00830335	IL18/IL2/MDK	3
BP	GO:0045577	regulation of B cell differentiation	2/53	31/18800	0.00344111	0.0158308	0.00830569	INHBA/IL2	2
BP	GO:0045987	positive regulation of smooth muscle contraction	2/53	31/18800	0.00344111	0.0158308	0.00830569	GHRL/OXT	2
BP	GO:0061311	cell surface receptor signaling pathway involved in heart development	2/53	31/18800	0.00344111	0.0158308	0.00830569	JAG1/TGFB1	2
BP	GO:0061387	regulation of extent of cell growth	3/53	108/18800	0.00350579	0.0160894	0.00844136	SEMA3C/NGF/SEMA3A	3
BP	GO:0031589	cell-substrate adhesion	5/53	364/18800	0.00354666	0.0162377	0.00851917	JAG1/PLAU/PDGFB/CCL25/MDK	5
BP	GO:0046545	development of primary female sexual characteristics	3/53	109/18800	0.00359789	0.0164327	0.00862147	INHBA/EREG/GNRH1	3
BP	GO:0003180	aortic valve morphogenesis	2/53	32/18800	0.00366392	0.0166144	0.00871682	JAG1/TGFB1	2
BP	GO:0010743	regulation of macrophage derived foam cell differentiation	2/53	32/18800	0.00366392	0.0166144	0.00871682	IL18/CSF2	2
BP	GO:1902624	positive regulation of neutrophil migration	2/53	32/18800	0.00366392	0.0166144	0.00871682	IL1A/MDK	2
BP	GO:0014066	regulation of phosphatidylinositol 3-kinase signaling	3/53	111/18800	0.00378651	0.0171233	0.00898378	PDGFC/IL18/PDGFB	3
BP	GO:0002456	T cell mediated immunity	3/53	112/18800	0.00388305	0.0171233	0.00898378	JAG1/IL18/IL12A	3
BP	GO:0001893	maternal placenta development	2/53	33/18800	0.00389329	0.0171233	0.00898378	GHRL/PTN	2
BP	GO:0036314	response to sterol	2/53	33/18800	0.00389329	0.0171233	0.00898378	INHBA/TGFB1	2
BP	GO:0043552	positive regulation of phosphatidylinositol 3-kinase activity	2/53	33/18800	0.00389329	0.0171233	0.00898378	TGFB1/PDGFB	2
BP	GO:0045589	regulation of regulatory T cell differentiation	2/53	33/18800	0.00389329	0.0171233	0.00898378	IL2/MDK	2
BP	GO:0048841	regulation of axon extension involved in axon guidance	2/53	33/18800	0.00389329	0.0171233	0.00898378	SEMA3C/SEMA3A	2
BP	GO:0051930	regulation of sensory perception of pain	2/53	33/18800	0.00389329	0.0171233	0.00898378	IL1A/OXT	2
BP	GO:0051931	regulation of sensory perception	2/53	33/18800	0.00389329	0.0171233	0.00898378	IL1A/OXT	2
BP	GO:0098801	regulation of renal system process	2/53	33/18800	0.00389329	0.0171233	0.00898378	PDGFB/OXT	2
BP	GO:1901099	negative regulation of signal transduction in absence of ligand	2/53	33/18800	0.00389329	0.0171233	0.00898378	IL1A/CSF2	2
BP	GO:2000191	regulation of fatty acid transport	2/53	33/18800	0.00389329	0.0171233	0.00898378	IL1A/OXT	2
BP	GO:2001240	negative regulation of extrinsic apoptotic signaling pathway in absence of ligand	2/53	33/18800	0.00389329	0.0171233	0.00898378	IL1A/CSF2	2
BP	GO:0071219	cellular response to molecule of bacterial origin	4/53	229/18800	0.00393631	0.0172725	0.00906207	TGFB1/IL18/IL1A/CSF2	4
BP	GO:0009913	epidermal cell differentiation	4/53	230/18800	0.00399772	0.0174613	0.00916113	JAG1/EREG/IL20/IL1A	4
BP	GO:0010594	regulation of endothelial cell migration	4/53	230/18800	0.00399772	0.0174613	0.00916113	VEGFC/TGFB1/PDGFB/PTN	4
BP	GO:0016358	dendrite development	4/53	231/18800	0.00405977	0.0176917	0.00928199	SEMA3A/GHRL/IL2/PTN	4
BP	GO:0051125	regulation of actin nucleation	2/53	34/18800	0.00412918	0.017912	0.00939758	GMFB/GMFG	2
BP	GO:1902692	regulation of neuroblast proliferation	2/53	34/18800	0.00412918	0.017912	0.00939758	VEGFC/PTN	2
BP	GO:0002286	T cell activation involved in immune response	3/53	116/18800	0.00428418	0.0184998	0.00970602	IL18/IL2/MDK	3
BP	GO:0071675	regulation of mononuclear cell migration	3/53	116/18800	0.00428418	0.0184998	0.00970602	IL34/IL12A/MDK	3
BP	GO:0050878	regulation of body fluid levels	5/53	382/18800	0.0043519	0.0187497	0.0098371	PLAU/APLN/PDGFB/OXT/CD40LG	5
BP	GO:0044060	regulation of endocrine process	2/53	35/18800	0.00437156	0.0187918	0.00985917	INHBA/GHRL	2
BP	GO:0032368	regulation of lipid transport	3/53	118/18800	0.00449383	0.0192738	0.0101121	IL1A/GHRL/OXT	3
BP	GO:0030224	monocyte differentiation	2/53	36/18800	0.00462039	0.0197275	0.0103501	CSF2/IL34	2
BP	GO:0045066	regulatory T cell differentiation	2/53	36/18800	0.00462039	0.0197275	0.0103501	IL2/MDK	2
BP	GO:0030282	bone mineralization	3/53	121/18800	0.00481983	0.0205329	0.0107727	SBDS/TGFB1/PTN	3
BP	GO:0003176	aortic valve development	2/53	37/18800	0.00487563	0.0205404	0.0107766	JAG1/TGFB1	2
BP	GO:0032094	response to food	2/53	37/18800	0.00487563	0.0205404	0.0107766	GHRL/OXT	2
BP	GO:0048846	axon extension involved in axon guidance	2/53	37/18800	0.00487563	0.0205404	0.0107766	SEMA3C/SEMA3A	2
BP	GO:0090218	positive regulation of lipid kinase activity	2/53	37/18800	0.00487563	0.0205404	0.0107766	TGFB1/PDGFB	2
BP	GO:1902284	neuron projection extension involved in neuron projection guidance	2/53	37/18800	0.00487563	0.0205404	0.0107766	SEMA3C/SEMA3A	2
BP	GO:0007188	adenylate cyclase-modulating G protein-coupled receptor signaling pathway	4/53	244/18800	0.00492684	0.0206844	0.0108521	GPHA2/CORT/ADM2/INSL3	4
BP	GO:0010811	positive regulation of cell-substrate adhesion	3/53	122/18800	0.00493159	0.0206844	0.0108521	PDGFB/CCL25/MDK	3
BP	GO:0045926	negative regulation of growth	4/53	245/18800	0.00499829	0.020918	0.0109747	INHBA/SEMA3C/TGFB1/SEMA3A	4
BP	GO:0001952	regulation of cell-matrix adhesion	3/53	123/18800	0.00504491	0.0210205	0.0110285	JAG1/PLAU/CCL25	3
BP	GO:0002244	hematopoietic progenitor cell differentiation	3/53	123/18800	0.00504491	0.0210205	0.0110285	INHBA/SBDS/TGFB1	3
BP	GO:0032814	regulation of natural killer cell activation	2/53	38/18800	0.00513726	0.021244	0.0111457	IL18/IL12A	2
BP	GO:0045622	regulation of T-helper cell differentiation	2/53	38/18800	0.00513726	0.021244	0.0111457	IL18/IL2	2
BP	GO:0060416	response to growth hormone	2/53	38/18800	0.00513726	0.021244	0.0111457	GHRL/CSH2	2
BP	GO:0021537	telencephalon development	4/53	247/18800	0.00514328	0.021244	0.0111457	INHBA/NRG1/SEMA3A/MDK	4
BP	GO:0046660	female sex differentiation	3/53	124/18800	0.00515979	0.021266	0.0111573	INHBA/EREG/GNRH1	3
BP	GO:0002691	regulation of cellular extravasation	2/53	39/18800	0.00540522	0.0219913	0.0115378	CCL25/MDK	2
BP	GO:0032570	response to progesterone	2/53	39/18800	0.00540522	0.0219913	0.0115378	TGFB1/OXT	2
BP	GO:0032885	regulation of polysaccharide biosynthetic process	2/53	39/18800	0.00540522	0.0219913	0.0115378	TGFB1/PDGFB	2
BP	GO:0042755	eating behavior	2/53	39/18800	0.00540522	0.0219913	0.0115378	GHRL/OXT	2
BP	GO:0045823	positive regulation of heart contraction	2/53	39/18800	0.00540522	0.0219913	0.0115378	APLN/ADM2	2
BP	GO:1904994	regulation of leukocyte adhesion to vascular endothelial cell	2/53	39/18800	0.00540522	0.0219913	0.0115378	CCL25/MDK	2
BP	GO:0022412	cellular process involved in reproduction in multicellular organism	5/53	406/18800	0.00561904	0.0227802	0.0119517	INHBA/EREG/INSL3/PTN/MDK	5
BP	GO:0071621	granulocyte chemotaxis	3/53	128/18800	0.0056351	0.0227802	0.0119517	IL34/CCL25/MDK	3
BP	GO:1990266	neutrophil migration	3/53	128/18800	0.0056351	0.0227802	0.0119517	IL1A/CCL25/MDK	3
BP	GO:0003007	heart morphogenesis	4/53	254/18800	0.00567299	0.0228847	0.0120065	SEMA3C/JAG1/NRG1/TGFB1	4
BP	GO:0071216	cellular response to biotic stimulus	4/53	256/18800	0.00583079	0.0234714	0.0123144	TGFB1/IL18/IL1A/CSF2	4
BP	GO:0021879	forebrain neuron differentiation	2/53	41/18800	0.00596002	0.0238904	0.0125342	INHBA/SEMA3A	2
BP	GO:1905314	semi-lunar valve development	2/53	41/18800	0.00596002	0.0238904	0.0125342	JAG1/TGFB1	2
BP	GO:0000018	regulation of DNA recombination	3/53	131/18800	0.0060083	0.0239827	0.0125826	TGFB1/CLCF1/IL2	3
BP	GO:0010595	positive regulation of endothelial cell migration	3/53	131/18800	0.0060083	0.0239827	0.0125826	VEGFC/TGFB1/PDGFB	3
BP	GO:0061448	connective tissue development	4/53	260/18800	0.00615514	0.0245173	0.0128631	TGFB1/PDGFB/GHRL/MDK	4
BP	GO:0014911	positive regulation of smooth muscle cell migration	2/53	42/18800	0.00624678	0.0245733	0.0128925	PDGFB/MDK	2
BP	GO:0030501	positive regulation of bone mineralization	2/53	42/18800	0.00624678	0.0245733	0.0128925	TGFB1/PTN	2
BP	GO:0030890	positive regulation of B cell proliferation	2/53	42/18800	0.00624678	0.0245733	0.0128925	CLCF1/IL2	2
BP	GO:0034314	Arp2/3 complex-mediated actin nucleation	2/53	42/18800	0.00624678	0.0245733	0.0128925	GMFB/GMFG	2
BP	GO:0051602	response to electrical stimulus	2/53	42/18800	0.00624678	0.0245733	0.0128925	GHRL/OXT	2
BP	GO:2000249	regulation of actin cytoskeleton reorganization	2/53	42/18800	0.00624678	0.0245733	0.0128925	GMFG/MDK	2
BP	GO:0001889	liver development	3/53	134/18800	0.00639599	0.0250963	0.0131669	TGFA/PTN/MDK	3
BP	GO:0030217	T cell differentiation	4/53	263/18800	0.00640616	0.0250963	0.0131669	IL18/IL1A/IL2/MDK	4
BP	GO:0007611	learning or memory	4/53	264/18800	0.00649133	0.0253065	0.0132772	NGF/OXT/PTN/MDK	4
BP	GO:0030879	mammary gland development	3/53	135/18800	0.00652847	0.0253065	0.0132772	TGFA/NRG1/APLN	3
BP	GO:0044058	regulation of digestive system process	2/53	43/18800	0.00653974	0.0253065	0.0132772	GHRL/OXT	2
BP	GO:0048512	circadian behavior	2/53	43/18800	0.00653974	0.0253065	0.0132772	CSF2/GHRL	2
BP	GO:0051150	regulation of smooth muscle cell differentiation	2/53	43/18800	0.00653974	0.0253065	0.0132772	EREG/PDGFB	2
BP	GO:0071526	semaphorin-plexin signaling pathway	2/53	43/18800	0.00653974	0.0253065	0.0132772	SEMA3C/SEMA3A	2
BP	GO:0061008	hepaticobiliary system development	3/53	137/18800	0.00679833	0.0262537	0.0137741	TGFA/PTN/MDK	3
BP	GO:0014009	glial cell proliferation	2/53	44/18800	0.00683886	0.0263033	0.0138001	IL34/LTA	2
BP	GO:0030517	negative regulation of axon extension	2/53	44/18800	0.00683886	0.0263033	0.0138001	SEMA3C/SEMA3A	2
BP	GO:0031644	regulation of nervous system process	3/53	138/18800	0.00693572	0.0265683	0.0139391	IL1A/GHRL/OXT	3
BP	GO:0042552	myelination	3/53	138/18800	0.00693572	0.0265683	0.0139391	NRG1/TG/PTN	3
BP	GO:0007622	rhythmic behavior	2/53	45/18800	0.00714411	0.0270395	0.0141864	CSF2/GHRL	2
BP	GO:0032881	regulation of polysaccharide metabolic process	2/53	45/18800	0.00714411	0.0270395	0.0141864	TGFB1/PDGFB	2
BP	GO:0032892	positive regulation of organic acid transport	2/53	45/18800	0.00714411	0.0270395	0.0141864	IL1A/OXT	2
BP	GO:0045933	positive regulation of muscle contraction	2/53	45/18800	0.00714411	0.0270395	0.0141864	GHRL/OXT	2
BP	GO:0046006	regulation of activated T cell proliferation	2/53	45/18800	0.00714411	0.0270395	0.0141864	IL18/IL2	2
BP	GO:1902622	regulation of neutrophil migration	2/53	45/18800	0.00714411	0.0270395	0.0141864	IL1A/MDK	2
BP	GO:0010975	regulation of neuron projection development	5/53	431/18800	0.00719675	0.0270935	0.0142147	SEMA3C/NGF/SEMA3A/PTN/MDK	5
BP	GO:0007272	ensheathment of neurons	3/53	140/18800	0.00721544	0.0270935	0.0142147	NRG1/TG/PTN	3
BP	GO:0008366	axon ensheathment	3/53	140/18800	0.00721544	0.0270935	0.0142147	NRG1/TG/PTN	3
BP	GO:0050768	negative regulation of neurogenesis	3/53	140/18800	0.00721544	0.0270935	0.0142147	SEMA3C/SEMA3A/PTN	3
BP	GO:0032309	icosanoid secretion	2/53	46/18800	0.00745544	0.0278845	0.0146297	IL1A/OXT	2
BP	GO:0045581	negative regulation of T cell differentiation	2/53	46/18800	0.00745544	0.0278845	0.0146297	IL2/MDK	2
BP	GO:0061351	neural precursor cell proliferation	3/53	143/18800	0.00764746	0.0285465	0.014977	VEGFC/PTN/MDK	3
BP	GO:0043616	keratinocyte proliferation	2/53	47/18800	0.00777283	0.0287575	0.0150877	EREG/MDK	2
BP	GO:0046717	acid secretion	2/53	47/18800	0.00777283	0.0287575	0.0150877	GHRL/OXT	2
BP	GO:0055010	ventricular cardiac muscle tissue morphogenesis	2/53	47/18800	0.00777283	0.0287575	0.0150877	NRG1/TGFB1	2
BP	GO:0014065	phosphatidylinositol 3-kinase signaling	3/53	144/18800	0.0077948	0.0287575	0.0150877	PDGFC/IL18/PDGFB	3
BP	GO:0033135	regulation of peptidyl-serine phosphorylation	3/53	144/18800	0.0077948	0.0287575	0.0150877	NGF/TGFB1/IL11	3
BP	GO:1903038	negative regulation of leukocyte cell-cell adhesion	3/53	144/18800	0.0077948	0.0287575	0.0150877	CCL25/IL2/MDK	3
BP	GO:0043542	endothelial cell migration	4/53	279/18800	0.00786055	0.0289439	0.0151855	VEGFC/TGFB1/PDGFB/PTN	4
BP	GO:0043524	negative regulation of neuron apoptotic process	3/53	145/18800	0.00794382	0.0291376	0.0152871	NGF/CLCF1/MDK	3
BP	GO:0051961	negative regulation of nervous system development	3/53	145/18800	0.00794382	0.0291376	0.0152871	SEMA3C/SEMA3A/PTN	3
BP	GO:0046879	hormone secretion	4/53	281/18800	0.00805639	0.0294127	0.0154315	INHBA/IL11/FAM3B/GHRL	4
BP	GO:0030195	negative regulation of blood coagulation	2/53	48/18800	0.00809623	0.0294127	0.0154315	PLAU/PDGFB	2
BP	GO:0031641	regulation of myelination	2/53	48/18800	0.00809623	0.0294127	0.0154315	TG/PTN	2
BP	GO:0035850	epithelial cell differentiation involved in kidney development	2/53	48/18800	0.00809623	0.0294127	0.0154315	JAG1/PDGFB	2
BP	GO:0050798	activated T cell proliferation	2/53	48/18800	0.00809623	0.0294127	0.0154315	IL18/IL2	2
BP	GO:0031667	response to nutrient levels	5/53	446/18800	0.00828001	0.0300229	0.0157516	IL1A/GHRL/OXT/CSH2/LTA	5
BP	GO:0010862	positive regulation of pathway-restricted SMAD protein phosphorylation	2/53	49/18800	0.00842562	0.0302051	0.0158472	INHBA/TGFB1	2
BP	GO:0022602	ovulation cycle process	2/53	49/18800	0.00842562	0.0302051	0.0158472	INHBA/EREG	2
BP	GO:0060986	endocrine hormone secretion	2/53	49/18800	0.00842562	0.0302051	0.0158472	INHBA/GHRL	2
BP	GO:1900047	negative regulation of hemostasis	2/53	49/18800	0.00842562	0.0302051	0.0158472	PLAU/PDGFB	2
BP	GO:1903793	positive regulation of anion transport	2/53	49/18800	0.00842562	0.0302051	0.0158472	IL1A/OXT	2
BP	GO:1904894	positive regulation of receptor signaling pathway via STAT	2/53	49/18800	0.00842562	0.0302051	0.0158472	TGFB1/CSH2	2
BP	GO:0001666	response to hypoxia	4/53	286/18800	0.00856	0.030629	0.0160696	VEGFC/PLAU/IL1A/LTA	4
BP	GO:0043535	regulation of blood vessel endothelial cell migration	3/53	150/18800	0.00871417	0.0310556	0.0162934	VEGFC/TGFB1/PDGFB	3
BP	GO:0021872	forebrain generation of neurons	2/53	50/18800	0.00876095	0.0310556	0.0162934	INHBA/SEMA3A	2
BP	GO:0030857	negative regulation of epithelial cell differentiation	2/53	50/18800	0.00876095	0.0310556	0.0162934	JAG1/IL1A	2
BP	GO:0038084	vascular endothelial growth factor signaling pathway	2/53	50/18800	0.00876095	0.0310556	0.0162934	VEGFC/IL12A	2
BP	GO:0043370	regulation of CD4-positive, alpha-beta T cell differentiation	2/53	50/18800	0.00876095	0.0310556	0.0162934	IL18/IL2	2
BP	GO:0045580	regulation of T cell differentiation	3/53	151/18800	0.00887332	0.0313954	0.0164717	IL18/IL2/MDK	3
BP	GO:0009914	hormone transport	4/53	290/18800	0.00897747	0.0317048	0.016634	INHBA/IL11/FAM3B/GHRL	4
BP	GO:0050871	positive regulation of B cell activation	3/53	152/18800	0.00903418	0.0318459	0.0167081	TGFB1/CLCF1/IL2	3
BP	GO:0071622	regulation of granulocyte chemotaxis	2/53	51/18800	0.0091022	0.0319671	0.0167716	IL34/MDK	2
BP	GO:2000179	positive regulation of neural precursor cell proliferation	2/53	51/18800	0.0091022	0.0319671	0.0167716	VEGFC/MDK	2
BP	GO:0045834	positive regulation of lipid metabolic process	3/53	153/18800	0.00919675	0.0321801	0.0168834	TGFB1/PDGFB/IL1A	3
BP	GO:2001236	regulation of extrinsic apoptotic signaling pathway	3/53	153/18800	0.00919675	0.0321801	0.0168834	INHBA/IL1A/CSF2	3
BP	GO:0051222	positive regulation of protein transport	4/53	293/18800	0.00929918	0.0324788	0.0170401	VEGFC/TGFB1/IL1A/GHRL	4
BP	GO:0050770	regulation of axonogenesis	3/53	154/18800	0.00936102	0.0326348	0.017122	SEMA3C/NGF/SEMA3A	3
BP	GO:0002686	negative regulation of leukocyte migration	2/53	52/18800	0.00944933	0.0327623	0.0171888	CCL25/C5	2
BP	GO:0050819	negative regulation of coagulation	2/53	52/18800	0.00944933	0.0327623	0.0171888	PLAU/PDGFB	2
BP	GO:0070169	positive regulation of biomineral tissue development	2/53	52/18800	0.00944933	0.0327623	0.0171888	TGFB1/PTN	2
BP	GO:1905952	regulation of lipid localization	3/53	155/18800	0.00952702	0.0329715	0.0172986	IL1A/GHRL/OXT	3
BP	GO:0110151	positive regulation of biomineralization	2/53	53/18800	0.0098023	0.0338625	0.0177661	TGFB1/PTN	2
BP	GO:0030856	regulation of epithelial cell differentiation	3/53	157/18800	0.00986416	0.0340144	0.0178458	JAG1/IL20/IL1A	3
BP	GO:0007281	germ cell development	4/53	299/18800	0.00996506	0.034238	0.0179631	EREG/INSL3/PTN/MDK	4
BP	GO:0036293	response to decreased oxygen levels	4/53	299/18800	0.00996506	0.034238	0.0179631	VEGFC/PLAU/IL1A/LTA	4
BP	GO:0046631	alpha-beta T cell activation	3/53	158/18800	0.0100353	0.0344172	0.0180571	IL18/IL12A/IL2	3
BP	GO:0045661	regulation of myoblast differentiation	2/53	54/18800	0.0101611	0.0345986	0.0181523	TGFB1/IL18	2
BP	GO:0048599	oocyte development	2/53	54/18800	0.0101611	0.0345986	0.0181523	EREG/INSL3	2
BP	GO:0051155	positive regulation of striated muscle cell differentiation	2/53	54/18800	0.0101611	0.0345986	0.0181523	NRG1/TGFB1	2
BP	GO:0071715	icosanoid transport	2/53	54/18800	0.0101611	0.0345986	0.0181523	IL1A/OXT	2
BP	GO:0051052	regulation of DNA metabolic process	5/53	472/18800	0.0104188	0.0354126	0.0185794	EREG/TGFB1/CLCF1/PDGFB/IL2	5
BP	GO:0003179	heart valve morphogenesis	2/53	55/18800	0.0105256	0.0355849	0.0186697	JAG1/TGFB1	2
BP	GO:0045010	actin nucleation	2/53	55/18800	0.0105256	0.0355849	0.0186697	GMFB/GMFG	2
BP	GO:0048008	platelet-derived growth factor receptor signaling pathway	2/53	55/18800	0.0105256	0.0355849	0.0186697	PDGFC/PDGFB	2
BP	GO:0051250	negative regulation of lymphocyte activation	3/53	161/18800	0.0105592	0.0356349	0.018696	INHBA/IL2/MDK	3
BP	GO:0001837	epithelial to mesenchymal transition	3/53	162/18800	0.0107373	0.0361717	0.0189776	JAG1/TGFB1/MDK	3
BP	GO:0050890	cognition	4/53	306/18800	0.0107803	0.0362524	0.01902	NGF/OXT/PTN/MDK	4
BP	GO:0003229	ventricular cardiac muscle tissue development	2/53	56/18800	0.0108959	0.0364476	0.0191224	NRG1/TGFB1	2
BP	GO:0055078	sodium ion homeostasis	2/53	56/18800	0.0108959	0.0364476	0.0191224	IL1A/OXT	2
BP	GO:0061756	leukocyte adhesion to vascular endothelial cell	2/53	56/18800	0.0108959	0.0364476	0.0191224	CCL25/MDK	2
BP	GO:0030307	positive regulation of cell growth	3/53	163/18800	0.0109171	0.0364544	0.0191259	NGF/HBEGF/IL2	3
BP	GO:0009991	response to extracellular stimulus	5/53	479/18800	0.0110539	0.0368465	0.0193317	IL1A/GHRL/OXT/CSH2/LTA	5
BP	GO:1904951	positive regulation of establishment of protein localization	4/53	309/18800	0.0111426	0.0370769	0.0194525	VEGFC/TGFB1/IL1A/GHRL	4
BP	GO:0043388	positive regulation of DNA binding	2/53	57/18800	0.0112719	0.0373764	0.0196096	NGF/TGFB1	2
BP	GO:0043551	regulation of phosphatidylinositol 3-kinase activity	2/53	57/18800	0.0112719	0.0373764	0.0196096	TGFB1/PDGFB	2
BP	GO:0002011	morphogenesis of an epithelial sheet	2/53	58/18800	0.0116536	0.0383077	0.0200983	JAG1/HBEGF	2
BP	GO:0009994	oocyte differentiation	2/53	58/18800	0.0116536	0.0383077	0.0200983	EREG/INSL3	2
BP	GO:0060135	maternal process involved in female pregnancy	2/53	58/18800	0.0116536	0.0383077	0.0200983	GHRL/PTN	2
BP	GO:0061005	cell differentiation involved in kidney development	2/53	58/18800	0.0116536	0.0383077	0.0200983	JAG1/PDGFB	2
BP	GO:0090303	positive regulation of wound healing	2/53	58/18800	0.0116536	0.0383077	0.0200983	HBEGF/INSL3	2
BP	GO:0018105	peptidyl-serine phosphorylation	4/53	315/18800	0.0118906	0.0390191	0.0204715	NGF/TGFB1/IL11/PDGFB	4
BP	GO:0002711	positive regulation of T cell mediated immunity	2/53	59/18800	0.0120409	0.0393765	0.020659	IL18/IL12A	2
BP	GO:0045599	negative regulation of fat cell differentiation	2/53	59/18800	0.0120409	0.0393765	0.020659	JAG1/TGFB1	2
BP	GO:1901652	response to peptide	5/53	491/18800	0.0122039	0.039841	0.0209028	JAG1/EREG/GHRL/OXT/CSH2	5
BP	GO:0031214	biomineral tissue development	3/53	170/18800	0.012225	0.0398415	0.020903	SBDS/TGFB1/PTN	3
BP	GO:0055008	cardiac muscle tissue morphogenesis	2/53	60/18800	0.0124338	0.0404525	0.0212236	NRG1/TGFB1	2
BP	GO:0044089	positive regulation of cellular component biogenesis	5/53	494/18800	0.0125037	0.0406104	0.0213064	NRG1/TGFB1/CSF2/GHRL/OXT	5
BP	GO:0051223	regulation of protein transport	5/53	495/18800	0.0126048	0.0406922	0.0213493	VEGFC/TGFB1/IL1A/GHRL/IL12A	5
BP	GO:0032635	interleukin-6 production	3/53	172/18800	0.0126146	0.0406922	0.0213493	EREG/IL1A/GHRL	3
BP	GO:0032675	regulation of interleukin-6 production	3/53	172/18800	0.0126146	0.0406922	0.0213493	EREG/IL1A/GHRL	3
BP	GO:0110148	biomineralization	3/53	172/18800	0.0126146	0.0406922	0.0213493	SBDS/TGFB1/PTN	3
BP	GO:0010817	regulation of hormone levels	5/53	496/18800	0.0127064	0.0409188	0.0214682	INHBA/IL11/FAM3B/GHRL/TG	5
BP	GO:0007405	neuroblast proliferation	2/53	61/18800	0.0128323	0.0411848	0.0216078	VEGFC/PTN	2
BP	GO:0043112	receptor metabolic process	2/53	61/18800	0.0128323	0.0411848	0.0216078	NRG1/TGFB1	2
BP	GO:0070482	response to oxygen levels	4/53	324/18800	0.0130721	0.0418836	0.0219744	VEGFC/PLAU/IL1A/LTA	4
BP	GO:0043534	blood vessel endothelial cell migration	3/53	175/18800	0.0132122	0.0420553	0.0220645	VEGFC/TGFB1/PDGFB	3
BP	GO:0031663	lipopolysaccharide-mediated signaling pathway	2/53	62/18800	0.0132363	0.0420553	0.0220645	TGFB1/IL18	2
BP	GO:0046579	positive regulation of Ras protein signal transduction	2/53	62/18800	0.0132363	0.0420553	0.0220645	NRG1/NGF	2
BP	GO:0060393	regulation of pathway-restricted SMAD protein phosphorylation	2/53	62/18800	0.0132363	0.0420553	0.0220645	INHBA/TGFB1	2
BP	GO:2000736	regulation of stem cell differentiation	2/53	62/18800	0.0132363	0.0420553	0.0220645	JAG1/PTN	2
BP	GO:0048015	phosphatidylinositol-mediated signaling	3/53	177/18800	0.0136195	0.0432003	0.0226652	PDGFC/IL18/PDGFB	3
BP	GO:0051965	positive regulation of synapse assembly	2/53	63/18800	0.0136459	0.043212	0.0226713	GHRL/OXT	2
BP	GO:0048638	regulation of developmental growth	4/53	329/18800	0.0137599	0.0435004	0.0228227	SEMA3C/NGF/SEMA3A/GHRL	4
BP	GO:0048545	response to steroid hormone	4/53	330/18800	0.0139001	0.0438709	0.023017	TGFB1/OXT/GNRH1/MDK	4
BP	GO:0008361	regulation of cell size	3/53	179/18800	0.0140339	0.0440853	0.0231295	SEMA3C/NGF/SEMA3A	3
BP	GO:0030888	regulation of B cell proliferation	2/53	64/18800	0.0140609	0.0440853	0.0231295	CLCF1/IL2	2
BP	GO:0050771	negative regulation of axonogenesis	2/53	64/18800	0.0140609	0.0440853	0.0231295	SEMA3C/SEMA3A	2
BP	GO:0050918	positive chemotaxis	2/53	64/18800	0.0140609	0.0440853	0.0231295	VEGFC/PDGFB	2
BP	GO:0007416	synapse assembly	3/53	180/18800	0.0142437	0.044585	0.0233917	NRG1/GHRL/OXT	3
BP	GO:0048017	inositol lipid-mediated signaling	3/53	181/18800	0.0144554	0.0449584	0.0235876	PDGFC/IL18/PDGFB	3
BP	GO:0003170	heart valve development	2/53	65/18800	0.0144813	0.0449584	0.0235876	JAG1/TGFB1	2
BP	GO:0006940	regulation of smooth muscle contraction	2/53	65/18800	0.0144813	0.0449584	0.0235876	GHRL/OXT	2
BP	GO:0007588	excretion	2/53	65/18800	0.0144813	0.0449584	0.0235876	OXT/MDK	2
BP	GO:0042093	T-helper cell differentiation	2/53	65/18800	0.0144813	0.0449584	0.0235876	IL18/IL2	2
BP	GO:0050728	negative regulation of inflammatory response	3/53	182/18800	0.0146689	0.0454663	0.0238541	GHRL/IL2/MDK	3
BP	GO:0030193	regulation of blood coagulation	2/53	66/18800	0.0149072	0.0459055	0.0240845	PLAU/PDGFB	2
BP	GO:0032835	glomerulus development	2/53	66/18800	0.0149072	0.0459055	0.0240845	JAG1/PDGFB	2
BP	GO:0060389	pathway-restricted SMAD protein phosphorylation	2/53	66/18800	0.0149072	0.0459055	0.0240845	INHBA/TGFB1	2
BP	GO:2000514	regulation of CD4-positive, alpha-beta T cell activation	2/53	66/18800	0.0149072	0.0459055	0.0240845	IL18/IL2	2
BP	GO:0018209	peptidyl-serine modification	4/53	338/18800	0.0150553	0.0462866	0.0242844	NGF/TGFB1/IL11/PDGFB	4
BP	GO:0007565	female pregnancy	3/53	185/18800	0.01532	0.0468537	0.024582	GHRL/OXT/PTN	3
BP	GO:0061138	morphogenesis of a branching epithelium	3/53	185/18800	0.01532	0.0468537	0.024582	SEMA3C/SEMA3A/MDK	3
BP	GO:0002294	CD4-positive, alpha-beta T cell differentiation involved in immune response	2/53	67/18800	0.0153384	0.0468537	0.024582	IL18/IL2	2
BP	GO:0046637	regulation of alpha-beta T cell differentiation	2/53	67/18800	0.0153384	0.0468537	0.024582	IL18/IL2	2
BP	GO:0002040	sprouting angiogenesis	3/53	186/18800	0.0155407	0.0473953	0.0248661	VEGFC/GHRL/IL12A	3
BP	GO:0002287	alpha-beta T cell activation involved in immune response	2/53	68/18800	0.015775	0.0477269	0.0250401	IL18/IL2	2
BP	GO:0002293	alpha-beta T cell differentiation involved in immune response	2/53	68/18800	0.015775	0.0477269	0.0250401	IL18/IL2	2
BP	GO:0050709	negative regulation of protein secretion	2/53	68/18800	0.015775	0.0477269	0.0250401	GHRL/IL12A	2
BP	GO:0051148	negative regulation of muscle cell differentiation	2/53	68/18800	0.015775	0.0477269	0.0250401	EREG/PDGFB	2
BP	GO:1900046	regulation of hemostasis	2/53	68/18800	0.015775	0.0477269	0.0250401	PLAU/PDGFB	2
BP	GO:0043550	regulation of lipid kinase activity	2/53	69/18800	0.0162169	0.048908	0.0256598	TGFB1/PDGFB	2
BP	GO:0046635	positive regulation of alpha-beta T cell activation	2/53	69/18800	0.0162169	0.048908	0.0256598	IL18/IL12A	2
BP	GO:0002548	monocyte chemotaxis	2/53	70/18800	0.016664	0.0499395	0.026201	PDGFB/CCL25	2
BP	GO:0032722	positive regulation of chemokine production	2/53	70/18800	0.016664	0.0499395	0.026201	IL18/C5	2
BP	GO:0032890	regulation of organic acid transport	2/53	70/18800	0.016664	0.0499395	0.026201	IL1A/OXT	2
BP	GO:0051057	positive regulation of small GTPase mediated signal transduction	2/53	70/18800	0.016664	0.0499395	0.026201	NRG1/NGF	2
BP	GO:0050818	regulation of coagulation	2/53	71/18800	0.0171164	0.0510308	0.0267735	PLAU/PDGFB	2
BP	GO:0060411	cardiac septum morphogenesis	2/53	71/18800	0.0171164	0.0510308	0.0267735	SEMA3C/JAG1	2
BP	GO:2000379	positive regulation of reactive oxygen species metabolic process	2/53	71/18800	0.0171164	0.0510308	0.0267735	TGFB1/PDGFB	2
BP	GO:0002695	negative regulation of leukocyte activation	3/53	193/18800	0.0171356	0.0510308	0.0267735	INHBA/IL2/MDK	3
BP	GO:0032956	regulation of actin cytoskeleton organization	4/53	352/18800	0.0172202	0.0512023	0.0268635	GMFB/IL1A/GMFG/MDK	4
BP	GO:0031334	positive regulation of protein-containing complex assembly	3/53	194/18800	0.0173707	0.0515692	0.027056	NRG1/TGFB1/CSF2	3
BP	GO:0042246	tissue regeneration	2/53	72/18800	0.0175741	0.0520104	0.0272875	PTN/MDK	2
BP	GO:0042267	natural killer cell mediated cytotoxicity	2/53	72/18800	0.0175741	0.0520104	0.0272875	IL18/IL12A	2
BP	GO:0051216	cartilage development	3/53	195/18800	0.0176076	0.0520286	0.027297	TGFB1/GHRL/MDK	3
BP	GO:0045123	cellular extravasation	2/53	73/18800	0.0180369	0.0529676	0.0277896	CCL25/MDK	2
BP	GO:0048662	negative regulation of smooth muscle cell proliferation	2/53	73/18800	0.0180369	0.0529676	0.0277896	APLN/IL12A	2
BP	GO:0051145	smooth muscle cell differentiation	2/53	73/18800	0.0180369	0.0529676	0.0277896	EREG/PDGFB	2
BP	GO:0060415	muscle tissue morphogenesis	2/53	73/18800	0.0180369	0.0529676	0.0277896	NRG1/TGFB1	2
BP	GO:0000271	polysaccharide biosynthetic process	2/53	74/18800	0.0185048	0.0541743	0.0284227	TGFB1/PDGFB	2
BP	GO:0035924	cellular response to vascular endothelial growth factor stimulus	2/53	74/18800	0.0185048	0.0541743	0.0284227	VEGFC/IL12A	2
BP	GO:0001763	morphogenesis of a branching structure	3/53	199/18800	0.0185732	0.0542076	0.0284402	SEMA3C/SEMA3A/MDK	3
BP	GO:1903828	negative regulation of protein localization	3/53	199/18800	0.0185732	0.0542076	0.0284402	TGFB1/GHRL/IL12A	3
BP	GO:0002228	natural killer cell mediated immunity	2/53	75/18800	0.0189779	0.0553036	0.0290152	IL18/IL12A	2
BP	GO:0001818	negative regulation of cytokine production	4/53	363/18800	0.0190516	0.0554335	0.0290834	INHBA/TGFB1/GHRL/IL12A	4
BP	GO:0001937	negative regulation of endothelial cell proliferation	2/53	76/18800	0.019456	0.0562655	0.0295199	GHRL/IL12A	2
BP	GO:0002292	T cell differentiation involved in immune response	2/53	76/18800	0.019456	0.0562655	0.0295199	IL18/IL2	2
BP	GO:0006024	glycosaminoglycan biosynthetic process	2/53	76/18800	0.019456	0.0562655	0.0295199	TGFB1/PDGFB	2
BP	GO:0061045	negative regulation of wound healing	2/53	76/18800	0.019456	0.0562655	0.0295199	PLAU/PDGFB	2
BP	GO:0002064	epithelial cell development	3/53	203/18800	0.0195679	0.0565032	0.0296446	JAG1/PDGFB/IL1A	3
BP	GO:0051149	positive regulation of muscle cell differentiation	2/53	77/18800	0.0199392	0.0574879	0.0301612	NRG1/TGFB1	2
BP	GO:0044703	multi-organism reproductive process	3/53	205/18800	0.0200762	0.0577952	0.0303225	GHRL/OXT/PTN	3
BP	GO:0007193	adenylate cyclase-inhibiting G protein-coupled receptor signaling pathway	2/53	78/18800	0.0204275	0.0586287	0.0307598	CORT/INSL3	2
BP	GO:0007422	peripheral nervous system development	2/53	78/18800	0.0204275	0.0586287	0.0307598	NRG1/NGF	2
BP	GO:0043523	regulation of neuron apoptotic process	3/53	207/18800	0.0205918	0.0590111	0.0309604	NGF/CLCF1/MDK	3
BP	GO:0048844	artery morphogenesis	2/53	79/18800	0.0209207	0.0598634	0.0314076	JAG1/MDK	2
BP	GO:1901215	negative regulation of neuron death	3/53	209/18800	0.0211146	0.0603274	0.031651	NGF/CLCF1/MDK	3
BP	GO:0030900	forebrain development	4/53	376/18800	0.0213673	0.0608309	0.0319152	INHBA/NRG1/SEMA3A/MDK	4
BP	GO:0003151	outflow tract morphogenesis	2/53	80/18800	0.0214189	0.0608309	0.0319152	SEMA3C/JAG1	2
BP	GO:0006023	aminoglycan biosynthetic process	2/53	80/18800	0.0214189	0.0608309	0.0319152	TGFB1/PDGFB	2
BP	GO:0048644	muscle organ morphogenesis	2/53	80/18800	0.0214189	0.0608309	0.0319152	NRG1/TGFB1	2
BP	GO:0010660	regulation of muscle cell apoptotic process	2/53	81/18800	0.021922	0.0620742	0.0325675	IL12A/MDK	2
BP	GO:0030500	regulation of bone mineralization	2/53	81/18800	0.021922	0.0620742	0.0325675	TGFB1/PTN	2
BP	GO:0044706	multi-multicellular organism process	3/53	213/18800	0.0221821	0.0627174	0.0329049	GHRL/OXT/PTN	3
BP	GO:0043367	CD4-positive, alpha-beta T cell differentiation	2/53	82/18800	0.02243	0.063324	0.0332232	IL18/IL2	2
BP	GO:0060395	SMAD protein signal transduction	2/53	83/18800	0.0229429	0.0646759	0.0339324	INHBA/TGFB1	2
BP	GO:0001701	in utero embryonic development	4/53	387/18800	0.0234568	0.0659289	0.0345898	SBDS/PDGFB/CSF2/C5	4
BP	GO:0042692	muscle cell differentiation	4/53	387/18800	0.0234568	0.0659289	0.0345898	NRG1/EREG/TGFB1/PDGFB	4
BP	GO:0008543	fibroblast growth factor receptor signaling pathway	2/53	85/18800	0.0239832	0.0671106	0.0352098	APLN/FGF17	2
BP	GO:0010657	muscle cell apoptotic process	2/53	85/18800	0.0239832	0.0671106	0.0352098	IL12A/MDK	2
BP	GO:0050886	endocrine process	2/53	85/18800	0.0239832	0.0671106	0.0352098	INHBA/GHRL	2
BP	GO:0006869	lipid transport	4/53	391/18800	0.0242466	0.0677477	0.0355441	INHBA/IL1A/GHRL/OXT	4
BP	GO:0007596	blood coagulation	3/53	221/18800	0.0244048	0.0680896	0.0357235	PLAU/PDGFB/CD40LG	3
BP	GO:1904705	regulation of vascular associated smooth muscle cell proliferation	2/53	86/18800	0.0245105	0.0682844	0.0358257	APLN/PDGFB	2
BP	GO:0032970	regulation of actin filament-based process	4/53	393/18800	0.0246474	0.0685654	0.0359731	GMFB/IL1A/GMFG/MDK	4
BP	GO:0001892	embryonic placenta development	2/53	87/18800	0.0250426	0.0694612	0.0364431	PDGFB/CSF2	2
BP	GO:1990874	vascular associated smooth muscle cell proliferation	2/53	87/18800	0.0250426	0.0694612	0.0364431	APLN/PDGFB	2
BP	GO:0046777	protein autophosphorylation	3/53	224/18800	0.0252683	0.0699851	0.036718	VEGFC/PDGFC/PDGFB	3
BP	GO:0060348	bone development	3/53	225/18800	0.0255598	0.0705382	0.0370081	SBDS/PDGFC/GHRL	3
BP	GO:0002709	regulation of T cell mediated immunity	2/53	88/18800	0.0255794	0.0705382	0.0370081	IL18/IL12A	2
BP	GO:1903510	mucopolysaccharide metabolic process	2/53	88/18800	0.0255794	0.0705382	0.0370081	TGFB1/PDGFB	2
BP	GO:0009743	response to carbohydrate	3/53	226/18800	0.0258532	0.0710868	0.037296	IL1A/GHRL/OXT	3
BP	GO:0050817	coagulation	3/53	226/18800	0.0258532	0.0710868	0.037296	PLAU/PDGFB/CD40LG	3
BP	GO:0044070	regulation of anion transport	2/53	89/18800	0.0261209	0.0715876	0.0375587	IL1A/OXT	2
BP	GO:0007599	hemostasis	3/53	227/18800	0.0261483	0.0715876	0.0375587	PLAU/PDGFB/CD40LG	3
BP	GO:0048588	developmental cell growth	3/53	227/18800	0.0261483	0.0715876	0.0375587	SEMA3C/NGF/SEMA3A	3
BP	GO:0043434	response to peptide hormone	4/53	404/18800	0.0269246	0.0736067	0.038618	EREG/GHRL/OXT/CSH2	4
BP	GO:0046883	regulation of hormone secretion	3/53	231/18800	0.0273471	0.0737823	0.0387102	INHBA/IL11/GHRL	3
BP	GO:0002423	natural killer cell mediated immune response to tumor cell	1/53	10/18800	0.0278431	0.0737823	0.0387102	IL12A	1
BP	GO:0002676	regulation of chronic inflammatory response	1/53	10/18800	0.0278431	0.0737823	0.0387102	LTA	1
BP	GO:0003093	regulation of glomerular filtration	1/53	10/18800	0.0278431	0.0737823	0.0387102	PDGFB	1
BP	GO:0003253	cardiac neural crest cell migration involved in outflow tract morphogenesis	1/53	10/18800	0.0278431	0.0737823	0.0387102	SEMA3C	1
BP	GO:0008343	adult feeding behavior	1/53	10/18800	0.0278431	0.0737823	0.0387102	GHRL	1
BP	GO:0021979	hypothalamus cell differentiation	1/53	10/18800	0.0278431	0.0737823	0.0387102	SEMA3A	1
BP	GO:0030214	hyaluronan catabolic process	1/53	10/18800	0.0278431	0.0737823	0.0387102	TGFB1	1
BP	GO:0032819	positive regulation of natural killer cell proliferation	1/53	10/18800	0.0278431	0.0737823	0.0387102	IL18	1
BP	GO:0033079	immature T cell proliferation	1/53	10/18800	0.0278431	0.0737823	0.0387102	IL1A	1
BP	GO:0042045	epithelial fluid transport	1/53	10/18800	0.0278431	0.0737823	0.0387102	CSF2	1
BP	GO:0045657	positive regulation of monocyte differentiation	1/53	10/18800	0.0278431	0.0737823	0.0387102	IL34	1
BP	GO:0048304	positive regulation of isotype switching to IgG isotypes	1/53	10/18800	0.0278431	0.0737823	0.0387102	IL2	1
BP	GO:0048672	positive regulation of collateral sprouting	1/53	10/18800	0.0278431	0.0737823	0.0387102	NGF	1
BP	GO:0070472	regulation of uterine smooth muscle contraction	1/53	10/18800	0.0278431	0.0737823	0.0387102	OXT	1
BP	GO:0072070	loop of Henle development	1/53	10/18800	0.0278431	0.0737823	0.0387102	JAG1	1
BP	GO:0072124	regulation of glomerular mesangial cell proliferation	1/53	10/18800	0.0278431	0.0737823	0.0387102	PDGFB	1
BP	GO:1901203	positive regulation of extracellular matrix assembly	1/53	10/18800	0.0278431	0.0737823	0.0387102	TGFB1	1
BP	GO:1905941	positive regulation of gonad development	1/53	10/18800	0.0278431	0.0737823	0.0387102	SEMA3A	1
BP	GO:2000018	regulation of male gonad development	1/53	10/18800	0.0278431	0.0737823	0.0387102	SEMA3A	1
BP	GO:2000320	negative regulation of T-helper 17 cell differentiation	1/53	10/18800	0.0278431	0.0737823	0.0387102	IL2	1
BP	GO:2000510	positive regulation of dendritic cell chemotaxis	1/53	10/18800	0.0278431	0.0737823	0.0387102	IL12A	1
BP	GO:0060560	developmental growth involved in morphogenesis	3/53	234/18800	0.0282653	0.0747968	0.0392424	SEMA3C/NGF/SEMA3A	3
BP	GO:0030516	regulation of axon extension	2/53	93/18800	0.0283331	0.0748719	0.0392818	SEMA3C/SEMA3A	2
BP	GO:0007160	cell-matrix adhesion	3/53	235/18800	0.028575	0.0754063	0.0395622	JAG1/PLAU/CCL25	3
BP	GO:1904035	regulation of epithelial cell apoptotic process	2/53	94/18800	0.0288976	0.0761518	0.0399533	CD40LG/MDK	2
BP	GO:0045444	fat cell differentiation	3/53	237/18800	0.0291999	0.076646	0.0402126	JAG1/TGFB1/IL11	3
BP	GO:0003073	regulation of systemic arterial blood pressure	2/53	95/18800	0.0294666	0.076646	0.0402126	PDGFB/ADM2	2
BP	GO:0046330	positive regulation of JNK cascade	2/53	96/18800	0.0300401	0.076646	0.0402126	SEMA3A/IL1A	2
BP	GO:0051153	regulation of striated muscle cell differentiation	2/53	96/18800	0.0300401	0.076646	0.0402126	NRG1/TGFB1	2
BP	GO:0001649	osteoblast differentiation	3/53	241/18800	0.0304714	0.076646	0.0402126	TNC/VEGFC/JAG1	3
BP	GO:0051402	neuron apoptotic process	3/53	241/18800	0.0304714	0.076646	0.0402126	NGF/CLCF1/MDK	3
BP	GO:0001660	fever generation	1/53	11/18800	0.0305852	0.076646	0.0402126	IL1A	1
BP	GO:0002551	mast cell chemotaxis	1/53	11/18800	0.0305852	0.076646	0.0402126	VEGFC	1
BP	GO:0007614	short-term memory	1/53	11/18800	0.0305852	0.076646	0.0402126	MDK	1
BP	GO:0014831	gastro-intestinal system smooth muscle contraction	1/53	11/18800	0.0305852	0.076646	0.0402126	GHRL	1
BP	GO:0021561	facial nerve development	1/53	11/18800	0.0305852	0.076646	0.0402126	SEMA3A	1
BP	GO:0021604	cranial nerve structural organization	1/53	11/18800	0.0305852	0.076646	0.0402126	SEMA3A	1
BP	GO:0021610	facial nerve morphogenesis	1/53	11/18800	0.0305852	0.076646	0.0402126	SEMA3A	1
BP	GO:0031293	membrane protein intracellular domain proteolysis	1/53	11/18800	0.0305852	0.076646	0.0402126	TGFB1	1
BP	GO:0032276	regulation of gonadotropin secretion	1/53	11/18800	0.0305852	0.076646	0.0402126	INHBA	1
BP	GO:0035581	sequestering of extracellular ligand from receptor	1/53	11/18800	0.0305852	0.076646	0.0402126	LTBP1	1
BP	GO:0035933	glucocorticoid secretion	1/53	11/18800	0.0305852	0.076646	0.0402126	GHRL	1
BP	GO:0036363	transforming growth factor beta activation	1/53	11/18800	0.0305852	0.076646	0.0402126	LTBP1	1
BP	GO:0042711	maternal behavior	1/53	11/18800	0.0305852	0.076646	0.0402126	OXT	1
BP	GO:0043084	penile erection	1/53	11/18800	0.0305852	0.076646	0.0402126	OXT	1
BP	GO:0045472	response to ether	1/53	11/18800	0.0305852	0.076646	0.0402126	OXT	1
BP	GO:0045628	regulation of T-helper 2 cell differentiation	1/53	11/18800	0.0305852	0.076646	0.0402126	IL18	1
BP	GO:0060174	limb bud formation	1/53	11/18800	0.0305852	0.076646	0.0402126	SEMA3C	1
BP	GO:0060453	regulation of gastric acid secretion	1/53	11/18800	0.0305852	0.076646	0.0402126	OXT	1
BP	GO:0061314	Notch signaling involved in heart development	1/53	11/18800	0.0305852	0.076646	0.0402126	JAG1	1
BP	GO:0070471	uterine smooth muscle contraction	1/53	11/18800	0.0305852	0.076646	0.0402126	OXT	1
BP	GO:0071803	positive regulation of podosome assembly	1/53	11/18800	0.0305852	0.076646	0.0402126	CSF2	1
BP	GO:0072017	distal tubule development	1/53	11/18800	0.0305852	0.076646	0.0402126	JAG1	1
BP	GO:0072110	glomerular mesangial cell proliferation	1/53	11/18800	0.0305852	0.076646	0.0402126	PDGFB	1
BP	GO:1903799	negative regulation of production of miRNAs involved in gene silencing by miRNA	1/53	11/18800	0.0305852	0.076646	0.0402126	TGFB1	1
BP	GO:1905651	regulation of artery morphogenesis	1/53	11/18800	0.0305852	0.076646	0.0402126	MDK	1
BP	GO:2000253	positive regulation of feeding behavior	1/53	11/18800	0.0305852	0.076646	0.0402126	GHRL	1
BP	GO:2000317	negative regulation of T-helper 17 type immune response	1/53	11/18800	0.0305852	0.076646	0.0402126	IL2	1
BP	GO:2000508	regulation of dendritic cell chemotaxis	1/53	11/18800	0.0305852	0.076646	0.0402126	IL12A	1
BP	GO:2001241	positive regulation of extrinsic apoptotic signaling pathway in absence of ligand	1/53	11/18800	0.0305852	0.076646	0.0402126	INHBA	1
BP	GO:0032642	regulation of chemokine production	2/53	97/18800	0.0306181	0.076646	0.0402126	IL18/C5	2
BP	GO:0032755	positive regulation of interleukin-6 production	2/53	97/18800	0.0306181	0.076646	0.0402126	EREG/IL1A	2
BP	GO:2001237	negative regulation of extrinsic apoptotic signaling pathway	2/53	97/18800	0.0306181	0.076646	0.0402126	IL1A/CSF2	2
BP	GO:0002718	regulation of cytokine production involved in immune response	2/53	98/18800	0.0312004	0.0778986	0.0408698	TGFB1/IL18	2
BP	GO:0032602	chemokine production	2/53	98/18800	0.0312004	0.0778986	0.0408698	IL18/C5	2
BP	GO:0015908	fatty acid transport	2/53	99/18800	0.0317872	0.0791556	0.0415293	IL1A/OXT	2
BP	GO:0019233	sensory perception of pain	2/53	99/18800	0.0317872	0.0791556	0.0415293	IL1A/OXT	2
BP	GO:0002367	cytokine production involved in immune response	2/53	100/18800	0.0323784	0.0797324	0.0418319	TGFB1/IL18	2
BP	GO:0050804	modulation of chemical synaptic transmission	4/53	429/18800	0.0325594	0.0797324	0.0418319	NGF/GHRL/OXT/PTN	4
BP	GO:0014706	striated muscle tissue development	3/53	248/18800	0.0327663	0.0797324	0.0418319	SEMA3C/NRG1/TGFB1	3
BP	GO:0099177	regulation of trans-synaptic signaling	4/53	430/18800	0.0327982	0.0797324	0.0418319	NGF/GHRL/OXT/PTN	4
BP	GO:0070167	regulation of biomineral tissue development	2/53	101/18800	0.0329738	0.0797324	0.0418319	TGFB1/PTN	2
BP	GO:0001553	luteinization	1/53	12/18800	0.0333197	0.0797324	0.0418319	INHBA	1
BP	GO:0002863	positive regulation of inflammatory response to antigenic stimulus	1/53	12/18800	0.0333197	0.0797324	0.0418319	LTA	1
BP	GO:0003157	endocardium development	1/53	12/18800	0.0333197	0.0797324	0.0418319	NRG1	1
BP	GO:0021559	trigeminal nerve development	1/53	12/18800	0.0333197	0.0797324	0.0418319	SEMA3A	1
BP	GO:0021781	glial cell fate commitment	1/53	12/18800	0.0333197	0.0797324	0.0418319	NRG1	1
BP	GO:0032817	regulation of natural killer cell proliferation	1/53	12/18800	0.0333197	0.0797324	0.0418319	IL18	1
BP	GO:0038180	nerve growth factor signaling pathway	1/53	12/18800	0.0333197	0.0797324	0.0418319	NGF	1
BP	GO:0043696	dedifferentiation	1/53	12/18800	0.0333197	0.0797324	0.0418319	PDGFB	1
BP	GO:0043697	cell dedifferentiation	1/53	12/18800	0.0333197	0.0797324	0.0418319	PDGFB	1
BP	GO:0045602	negative regulation of endothelial cell differentiation	1/53	12/18800	0.0333197	0.0797324	0.0418319	JAG1	1
BP	GO:0048521	negative regulation of behavior	1/53	12/18800	0.0333197	0.0797324	0.0418319	GHRL	1
BP	GO:0048680	positive regulation of axon regeneration	1/53	12/18800	0.0333197	0.0797324	0.0418319	PTN	1
BP	GO:0051549	positive regulation of keratinocyte migration	1/53	12/18800	0.0333197	0.0797324	0.0418319	HBEGF	1
BP	GO:0051608	histamine transport	1/53	12/18800	0.0333197	0.0797324	0.0418319	CSF2	1
BP	GO:0060123	regulation of growth hormone secretion	1/53	12/18800	0.0333197	0.0797324	0.0418319	GHRL	1
BP	GO:0060312	regulation of blood vessel remodeling	1/53	12/18800	0.0333197	0.0797324	0.0418319	TGFB1	1
BP	GO:0060746	parental behavior	1/53	12/18800	0.0333197	0.0797324	0.0418319	OXT	1
BP	GO:0061517	macrophage proliferation	1/53	12/18800	0.0333197	0.0797324	0.0418319	IL34	1
BP	GO:0071372	cellular response to follicle-stimulating hormone stimulus	1/53	12/18800	0.0333197	0.0797324	0.0418319	INHBA	1
BP	GO:0072015	glomerular visceral epithelial cell development	1/53	12/18800	0.0333197	0.0797324	0.0418319	JAG1	1
BP	GO:0090677	reversible differentiation	1/53	12/18800	0.0333197	0.0797324	0.0418319	PDGFB	1
BP	GO:0097531	mast cell migration	1/53	12/18800	0.0333197	0.0797324	0.0418319	VEGFC	1
BP	GO:1900272	negative regulation of long-term synaptic potentiation	1/53	12/18800	0.0333197	0.0797324	0.0418319	PTN	1
BP	GO:1903800	positive regulation of production of miRNAs involved in gene silencing by miRNA	1/53	12/18800	0.0333197	0.0797324	0.0418319	TGFB1	1
BP	GO:1905522	negative regulation of macrophage migration	1/53	12/18800	0.0333197	0.0797324	0.0418319	C5	1
BP	GO:2000727	positive regulation of cardiac muscle cell differentiation	1/53	12/18800	0.0333197	0.0797324	0.0418319	TGFB1	1
BP	GO:0035710	CD4-positive, alpha-beta T cell activation	2/53	102/18800	0.0335736	0.0801381	0.0420448	IL18/IL2	2
BP	GO:0043255	regulation of carbohydrate biosynthetic process	2/53	102/18800	0.0335736	0.0801381	0.0420448	TGFB1/PDGFB	2
BP	GO:0035282	segmentation	2/53	103/18800	0.0341777	0.0812737	0.0426406	SEMA3C/SEMA3A	2
BP	GO:0051963	regulation of synapse assembly	2/53	103/18800	0.0341777	0.0812737	0.0426406	GHRL/OXT	2
BP	GO:0110149	regulation of biomineralization	2/53	103/18800	0.0341777	0.0812737	0.0426406	TGFB1/PTN	2
BP	GO:0050830	defense response to Gram-positive bacterium	2/53	104/18800	0.0347861	0.0826161	0.0433448	IL12A/LTA	2
BP	GO:0045936	negative regulation of phosphate metabolic process	4/53	440/18800	0.0352431	0.0826161	0.0433448	INHBA/TGFB1/PDGFB/IL2	4
BP	GO:1901890	positive regulation of cell junction assembly	2/53	105/18800	0.0353987	0.0826161	0.0433448	GHRL/OXT	2
BP	GO:0010563	negative regulation of phosphorus metabolic process	4/53	441/18800	0.0354933	0.0826161	0.0433448	INHBA/TGFB1/PDGFB/IL2	4
BP	GO:0003279	cardiac septum development	2/53	106/18800	0.0360154	0.0826161	0.0433448	SEMA3C/JAG1	2
BP	GO:0030593	neutrophil chemotaxis	2/53	106/18800	0.0360154	0.0826161	0.0433448	CCL25/MDK	2
BP	GO:0060840	artery development	2/53	106/18800	0.0360154	0.0826161	0.0433448	JAG1/MDK	2
BP	GO:0001833	inner cell mass cell proliferation	1/53	13/18800	0.0360467	0.0826161	0.0433448	SBDS	1
BP	GO:0007183	SMAD protein complex assembly	1/53	13/18800	0.0360467	0.0826161	0.0433448	TGFB1	1
BP	GO:0007320	insemination	1/53	13/18800	0.0360467	0.0826161	0.0433448	OXT	1
BP	GO:0010002	cardioblast differentiation	1/53	13/18800	0.0360467	0.0826161	0.0433448	NRG1	1
BP	GO:0010623	programmed cell death involved in cell development	1/53	13/18800	0.0360467	0.0826161	0.0433448	IL1A	1
BP	GO:0021681	cerebellar granular layer development	1/53	13/18800	0.0360467	0.0826161	0.0433448	MDK	1
BP	GO:0032736	positive regulation of interleukin-13 production	1/53	13/18800	0.0360467	0.0826161	0.0433448	IL18	1
BP	GO:0033605	positive regulation of catecholamine secretion	1/53	13/18800	0.0360467	0.0826161	0.0433448	OXT	1
BP	GO:0035815	positive regulation of renal sodium excretion	1/53	13/18800	0.0360467	0.0826161	0.0433448	OXT	1
BP	GO:0042538	hyperosmotic salinity response	1/53	13/18800	0.0360467	0.0826161	0.0433448	OXT	1
BP	GO:0042541	hemoglobin biosynthetic process	1/53	13/18800	0.0360467	0.0826161	0.0433448	INHBA	1
BP	GO:0048711	positive regulation of astrocyte differentiation	1/53	13/18800	0.0360467	0.0826161	0.0433448	CLCF1	1
BP	GO:0060009	Sertoli cell development	1/53	13/18800	0.0360467	0.0826161	0.0433448	IL1A	1
BP	GO:0061029	eyelid development in camera-type eye	1/53	13/18800	0.0360467	0.0826161	0.0433448	INHBA	1
BP	GO:0070572	positive regulation of neuron projection regeneration	1/53	13/18800	0.0360467	0.0826161	0.0433448	PTN	1
BP	GO:0072310	glomerular epithelial cell development	1/53	13/18800	0.0360467	0.0826161	0.0433448	JAG1	1
BP	GO:0097154	GABAergic neuron differentiation	1/53	13/18800	0.0360467	0.0826161	0.0433448	INHBA	1
BP	GO:1900115	extracellular regulation of signal transduction	1/53	13/18800	0.0360467	0.0826161	0.0433448	LTBP1	1
BP	GO:1900116	extracellular negative regulation of signal transduction	1/53	13/18800	0.0360467	0.0826161	0.0433448	LTBP1	1
BP	GO:1901862	negative regulation of muscle tissue development	1/53	13/18800	0.0360467	0.0826161	0.0433448	TGFB1	1
BP	GO:1903054	negative regulation of extracellular matrix organization	1/53	13/18800	0.0360467	0.0826161	0.0433448	TGFB1	1
BP	GO:1904995	negative regulation of leukocyte adhesion to vascular endothelial cell	1/53	13/18800	0.0360467	0.0826161	0.0433448	CCL25	1
BP	GO:1905064	negative regulation of vascular associated smooth muscle cell differentiation	1/53	13/18800	0.0360467	0.0826161	0.0433448	PDGFB	1
BP	GO:0007229	integrin-mediated signaling pathway	2/53	107/18800	0.0366364	0.0838665	0.0440009	CD40LG/PTN	2
BP	GO:0010876	lipid localization	4/53	446/18800	0.0367601	0.0839472	0.0440432	INHBA/IL1A/GHRL/OXT	4
BP	GO:1903829	positive regulation of protein localization	4/53	446/18800	0.0367601	0.0839472	0.0440432	VEGFC/TGFB1/IL1A/GHRL	4
BP	GO:0005976	polysaccharide metabolic process	2/53	108/18800	0.0372615	0.0848883	0.044537	TGFB1/PDGFB	2
BP	GO:0021761	limbic system development	2/53	108/18800	0.0372615	0.0848883	0.044537	SEMA3A/MDK	2
BP	GO:0048568	embryonic organ development	4/53	449/18800	0.0375326	0.0854035	0.0448073	PDGFC/TGFB1/PDGFB/CSF2	4
BP	GO:0002062	chondrocyte differentiation	2/53	110/18800	0.0385241	0.0861469	0.0451973	TGFB1/MDK	2
BP	GO:0001787	natural killer cell proliferation	1/53	14/18800	0.0387661	0.0861469	0.0451973	IL18	1
BP	GO:0002903	negative regulation of B cell apoptotic process	1/53	14/18800	0.0387661	0.0861469	0.0451973	IL2	1
BP	GO:0003222	ventricular trabecula myocardium morphogenesis	1/53	14/18800	0.0387661	0.0861469	0.0451973	NRG1	1
BP	GO:0010838	positive regulation of keratinocyte proliferation	1/53	14/18800	0.0387661	0.0861469	0.0451973	MDK	1
BP	GO:0014061	regulation of norepinephrine secretion	1/53	14/18800	0.0387661	0.0861469	0.0451973	OXT	1
BP	GO:0030252	growth hormone secretion	1/53	14/18800	0.0387661	0.0861469	0.0451973	GHRL	1
BP	GO:0035791	platelet-derived growth factor receptor-beta signaling pathway	1/53	14/18800	0.0387661	0.0861469	0.0451973	PDGFB	1
BP	GO:0042754	negative regulation of circadian rhythm	1/53	14/18800	0.0387661	0.0861469	0.0451973	GHRL	1
BP	GO:0043950	positive regulation of cAMP-mediated signaling	1/53	14/18800	0.0387661	0.0861469	0.0451973	INSL3	1
BP	GO:0045579	positive regulation of B cell differentiation	1/53	14/18800	0.0387661	0.0861469	0.0451973	IL2	1
BP	GO:0048243	norepinephrine secretion	1/53	14/18800	0.0387661	0.0861469	0.0451973	OXT	1
BP	GO:0048302	regulation of isotype switching to IgG isotypes	1/53	14/18800	0.0387661	0.0861469	0.0451973	IL2	1
BP	GO:0050930	induction of positive chemotaxis	1/53	14/18800	0.0387661	0.0861469	0.0451973	VEGFC	1
BP	GO:0051547	regulation of keratinocyte migration	1/53	14/18800	0.0387661	0.0861469	0.0451973	HBEGF	1
BP	GO:0071801	regulation of podosome assembly	1/53	14/18800	0.0387661	0.0861469	0.0451973	CSF2	1
BP	GO:0072672	neutrophil extravasation	1/53	14/18800	0.0387661	0.0861469	0.0451973	MDK	1
BP	GO:0099170	postsynaptic modulation of chemical synaptic transmission	1/53	14/18800	0.0387661	0.0861469	0.0451973	GHRL	1
BP	GO:1901722	regulation of cell proliferation involved in kidney development	1/53	14/18800	0.0387661	0.0861469	0.0451973	PDGFB	1
BP	GO:1905939	regulation of gonad development	1/53	14/18800	0.0387661	0.0861469	0.0451973	SEMA3A	1
BP	GO:0031532	actin cytoskeleton reorganization	2/53	111/18800	0.0391614	0.0867211	0.0454986	GMFG/MDK	2
BP	GO:0046632	alpha-beta T cell differentiation	2/53	111/18800	0.0391614	0.0867211	0.0454986	IL18/IL2	2
BP	GO:0048640	negative regulation of developmental growth	2/53	111/18800	0.0391614	0.0867211	0.0454986	SEMA3C/SEMA3A	2
BP	GO:0090092	regulation of transmembrane receptor protein serine/threonine kinase signaling pathway	3/53	267/18800	0.0394393	0.0872348	0.0457681	INHBA/LTBP1/TGFB1	3
BP	GO:0002698	negative regulation of immune effector process	2/53	112/18800	0.0398029	0.087643	0.0459822	TGFB1/IL2	2
BP	GO:0006939	smooth muscle contraction	2/53	112/18800	0.0398029	0.087643	0.0459822	GHRL/OXT	2
BP	GO:0010633	negative regulation of epithelial cell migration	2/53	112/18800	0.0398029	0.087643	0.0459822	TGFB1/SEMA3A	2
BP	GO:0031348	negative regulation of defense response	3/53	268/18800	0.0398084	0.087643	0.0459822	GHRL/IL2/MDK	3
BP	GO:0044344	cellular response to fibroblast growth factor stimulus	2/53	113/18800	0.0404483	0.0889488	0.0466673	APLN/FGF17	2
BP	GO:0003014	renal system process	2/53	114/18800	0.0410977	0.0900665	0.0472537	PDGFB/OXT	2
BP	GO:0001977	renal system process involved in regulation of blood volume	1/53	15/18800	0.041478	0.0900665	0.0472537	PDGFB	1
BP	GO:0002031	G protein-coupled receptor internalization	1/53	15/18800	0.041478	0.0900665	0.0472537	APLN	1
BP	GO:0002836	positive regulation of response to tumor cell	1/53	15/18800	0.041478	0.0900665	0.0472537	IL12A	1
BP	GO:0002839	positive regulation of immune response to tumor cell	1/53	15/18800	0.041478	0.0900665	0.0472537	IL12A	1
BP	GO:0010763	positive regulation of fibroblast migration	1/53	15/18800	0.041478	0.0900665	0.0472537	TGFB1	1
BP	GO:0032725	positive regulation of granulocyte macrophage colony-stimulating factor production	1/53	15/18800	0.041478	0.0900665	0.0472537	IL18	1
BP	GO:0045064	T-helper 2 cell differentiation	1/53	15/18800	0.041478	0.0900665	0.0472537	IL18	1
BP	GO:0048291	isotype switching to IgG isotypes	1/53	15/18800	0.041478	0.0900665	0.0472537	IL2	1
BP	GO:1902287	semaphorin-plexin signaling pathway involved in axon guidance	1/53	15/18800	0.041478	0.0900665	0.0472537	SEMA3A	1
BP	GO:2000846	regulation of corticosteroid hormone secretion	1/53	15/18800	0.041478	0.0900665	0.0472537	GHRL	1
BP	GO:0043270	positive regulation of ion transport	3/53	273/18800	0.0416802	0.0903498	0.0474023	PDGFB/IL1A/OXT	3
BP	GO:0021782	glial cell development	2/53	115/18800	0.0417511	0.0903498	0.0474023	NRG1/MDK	2
BP	GO:0090288	negative regulation of cellular response to growth factor stimulus	2/53	115/18800	0.0417511	0.0903498	0.0474023	APLN/IL12A	2
BP	GO:1904892	regulation of receptor signaling pathway via STAT	2/53	116/18800	0.0424084	0.0916678	0.0480939	TGFB1/CSH2	2
BP	GO:0015718	monocarboxylic acid transport	2/53	117/18800	0.0430696	0.0927804	0.0486776	IL1A/OXT	2
BP	GO:0042752	regulation of circadian rhythm	2/53	117/18800	0.0430696	0.0927804	0.0486776	CSF2/GHRL	2
BP	GO:0045446	endothelial cell differentiation	2/53	117/18800	0.0430696	0.0927804	0.0486776	JAG1/NRG1	2
BP	GO:1904019	epithelial cell apoptotic process	2/53	118/18800	0.0437347	0.0933776	0.0489909	CD40LG/MDK	2
BP	GO:0010224	response to UV-B	1/53	16/18800	0.0441824	0.0933776	0.0489909	IL12A	1
BP	GO:0010715	regulation of extracellular matrix disassembly	1/53	16/18800	0.0441824	0.0933776	0.0489909	TGFB1	1
BP	GO:0023035	CD40 signaling pathway	1/53	16/18800	0.0441824	0.0933776	0.0489909	CD40LG	1
BP	GO:0031649	heat generation	1/53	16/18800	0.0441824	0.0933776	0.0489909	IL1A	1
BP	GO:0032095	regulation of response to food	1/53	16/18800	0.0441824	0.0933776	0.0489909	GHRL	1
BP	GO:0032274	gonadotropin secretion	1/53	16/18800	0.0441824	0.0933776	0.0489909	INHBA	1
BP	GO:0034393	positive regulation of smooth muscle cell apoptotic process	1/53	16/18800	0.0441824	0.0933776	0.0489909	IL12A	1
BP	GO:0060841	venous blood vessel development	1/53	16/18800	0.0441824	0.0933776	0.0489909	SEMA3C	1
BP	GO:0070886	positive regulation of calcineurin-NFAT signaling cascade	1/53	16/18800	0.0441824	0.0933776	0.0489909	NRG1	1
BP	GO:0072109	glomerular mesangium development	1/53	16/18800	0.0441824	0.0933776	0.0489909	PDGFB	1
BP	GO:0072224	metanephric glomerulus development	1/53	16/18800	0.0441824	0.0933776	0.0489909	PDGFB	1
BP	GO:0106058	positive regulation of calcineurin-mediated signaling	1/53	16/18800	0.0441824	0.0933776	0.0489909	NRG1	1
BP	GO:1900747	negative regulation of vascular endothelial growth factor signaling pathway	1/53	16/18800	0.0441824	0.0933776	0.0489909	IL12A	1
BP	GO:1901201	regulation of extracellular matrix assembly	1/53	16/18800	0.0441824	0.0933776	0.0489909	TGFB1	1
BP	GO:1902285	semaphorin-plexin signaling pathway involved in neuron projection guidance	1/53	16/18800	0.0441824	0.0933776	0.0489909	SEMA3A	1
BP	GO:1903236	regulation of leukocyte tethering or rolling	1/53	16/18800	0.0441824	0.0933776	0.0489909	CCL25	1
BP	GO:0045471	response to ethanol	2/53	119/18800	0.0444037	0.0936371	0.0491271	GNRH1/IL2	2
BP	GO:0071774	response to fibroblast growth factor	2/53	119/18800	0.0444037	0.0936371	0.0491271	APLN/FGF17	2
BP	GO:0030203	glycosaminoglycan metabolic process	2/53	120/18800	0.0450765	0.0948453	0.0497609	TGFB1/PDGFB	2
BP	GO:0090100	positive regulation of transmembrane receptor protein serine/threonine kinase signaling pathway	2/53	120/18800	0.0450765	0.0948453	0.0497609	INHBA/TGFB1	2
BP	GO:0002455	humoral immune response mediated by circulating immunoglobulin	2/53	121/18800	0.0457531	0.0955693	0.0501408	LTA/C5	2
BP	GO:0048675	axon extension	2/53	121/18800	0.0457531	0.0955693	0.0501408	SEMA3C/SEMA3A	2
BP	GO:0051101	regulation of DNA binding	2/53	121/18800	0.0457531	0.0955693	0.0501408	NGF/TGFB1	2
BP	GO:0055007	cardiac muscle cell differentiation	2/53	121/18800	0.0457531	0.0955693	0.0501408	NRG1/TGFB1	2
BP	GO:0061564	axon development	4/53	479/18800	0.0457757	0.0955693	0.0501408	SEMA3C/NGF/SEMA3A/PTN	4
BP	GO:0046887	positive regulation of hormone secretion	2/53	122/18800	0.0464334	0.0955693	0.0501408	INHBA/GHRL	2
BP	GO:0000712	resolution of meiotic recombination intermediates	1/53	17/18800	0.0468792	0.0955693	0.0501408	CORT	1
BP	GO:0002544	chronic inflammatory response	1/53	17/18800	0.0468792	0.0955693	0.0501408	LTA	1
BP	GO:0002830	positive regulation of type 2 immune response	1/53	17/18800	0.0468792	0.0955693	0.0501408	IL18	1
BP	GO:0003184	pulmonary valve morphogenesis	1/53	17/18800	0.0468792	0.0955693	0.0501408	JAG1	1
BP	GO:0010934	macrophage cytokine production	1/53	17/18800	0.0468792	0.0955693	0.0501408	TGFB1	1
BP	GO:0010935	regulation of macrophage cytokine production	1/53	17/18800	0.0468792	0.0955693	0.0501408	TGFB1	1
BP	GO:0016202	regulation of striated muscle tissue development	1/53	17/18800	0.0468792	0.0955693	0.0501408	TGFB1	1
BP	GO:0020027	hemoglobin metabolic process	1/53	17/18800	0.0468792	0.0955693	0.0501408	INHBA	1
BP	GO:0021542	dentate gyrus development	1/53	17/18800	0.0468792	0.0955693	0.0501408	MDK	1
BP	GO:0021783	preganglionic parasympathetic fiber development	1/53	17/18800	0.0468792	0.0955693	0.0501408	SEMA3A	1
BP	GO:0032604	granulocyte macrophage colony-stimulating factor production	1/53	17/18800	0.0468792	0.0955693	0.0501408	IL18	1
BP	GO:0032645	regulation of granulocyte macrophage colony-stimulating factor production	1/53	17/18800	0.0468792	0.0955693	0.0501408	IL18	1
BP	GO:0035930	corticosteroid hormone secretion	1/53	17/18800	0.0468792	0.0955693	0.0501408	GHRL	1
BP	GO:0036166	phenotypic switching	1/53	17/18800	0.0468792	0.0955693	0.0501408	PDGFB	1
BP	GO:0042753	positive regulation of circadian rhythm	1/53	17/18800	0.0468792	0.0955693	0.0501408	GHRL	1
BP	GO:0043117	positive regulation of vascular permeability	1/53	17/18800	0.0468792	0.0955693	0.0501408	TGFB1	1
BP	GO:0045623	negative regulation of T-helper cell differentiation	1/53	17/18800	0.0468792	0.0955693	0.0501408	IL2	1
BP	GO:0048532	anatomical structure arrangement	1/53	17/18800	0.0468792	0.0955693	0.0501408	SEMA3A	1
BP	GO:0051969	regulation of transmission of nerve impulse	1/53	17/18800	0.0468792	0.0955693	0.0501408	GHRL	1
BP	GO:0060252	positive regulation of glial cell proliferation	1/53	17/18800	0.0468792	0.0955693	0.0501408	LTA	1
BP	GO:0060457	negative regulation of digestive system process	1/53	17/18800	0.0468792	0.0955693	0.0501408	OXT	1
BP	GO:0061548	ganglion development	1/53	17/18800	0.0468792	0.0955693	0.0501408	SEMA3A	1
BP	GO:1900006	positive regulation of dendrite development	1/53	17/18800	0.0468792	0.0955693	0.0501408	PTN	1
BP	GO:0032355	response to estradiol	2/53	123/18800	0.0471175	0.0959521	0.0503416	TGFB1/OXT	2
BP	GO:0051224	negative regulation of protein transport	2/53	124/18800	0.0478054	0.0972486	0.0510218	GHRL/IL12A	2
BP	GO:0050868	negative regulation of T cell activation	2/53	125/18800	0.0484969	0.0985498	0.0517045	IL2/MDK	2
BP	GO:0001946	lymphangiogenesis	1/53	18/18800	0.0495687	0.0988253	0.051849	VEGFC	1
BP	GO:0002693	positive regulation of cellular extravasation	1/53	18/18800	0.0495687	0.0988253	0.051849	MDK	1
BP	GO:0002827	positive regulation of T-helper 1 type immune response	1/53	18/18800	0.0495687	0.0988253	0.051849	IL18	1
BP	GO:0002923	regulation of humoral immune response mediated by circulating immunoglobulin	1/53	18/18800	0.0495687	0.0988253	0.051849	LTA	1
BP	GO:0006957	complement activation, alternative pathway	1/53	18/18800	0.0495687	0.0988253	0.051849	C5	1
BP	GO:0007250	activation of NF-kappaB-inducing kinase activity	1/53	18/18800	0.0495687	0.0988253	0.051849	TNFSF15	1
BP	GO:0007625	grooming behavior	1/53	18/18800	0.0495687	0.0988253	0.051849	OXT	1
BP	GO:0021756	striatum development	1/53	18/18800	0.0495687	0.0988253	0.051849	INHBA	1
BP	GO:0032354	response to follicle-stimulating hormone	1/53	18/18800	0.0495687	0.0988253	0.051849	INHBA	1
BP	GO:0060008	Sertoli cell differentiation	1/53	18/18800	0.0495687	0.0988253	0.051849	IL1A	1
BP	GO:0060391	positive regulation of SMAD protein signal transduction	1/53	18/18800	0.0495687	0.0988253	0.051849	TGFB1	1
BP	GO:0060965	negative regulation of miRNA-mediated gene silencing	1/53	18/18800	0.0495687	0.0988253	0.051849	TGFB1	1
BP	GO:0071071	regulation of phospholipid biosynthetic process	1/53	18/18800	0.0495687	0.0988253	0.051849	PDGFB	1
BP	GO:0071397	cellular response to cholesterol	1/53	18/18800	0.0495687	0.0988253	0.051849	INHBA	1
BP	GO:0150078	positive regulation of neuroinflammatory response	1/53	18/18800	0.0495687	0.0988253	0.051849	IL18	1
BP	GO:1902548	negative regulation of cellular response to vascular endothelial growth factor stimulus	1/53	18/18800	0.0495687	0.0988253	0.051849	IL12A	1
BP	GO:2000319	regulation of T-helper 17 cell differentiation	1/53	18/18800	0.0495687	0.0988253	0.051849	IL2	1
BP	GO:2000831	regulation of steroid hormone secretion	1/53	18/18800	0.0495687	0.0988253	0.051849	GHRL	1
CC	GO:0030669	clathrin-coated endocytic vesicle membrane	4/52	72/19594	3.97046e-05	0.00266021	0.00188074	TGFA/EREG/EPGN/HBEGF	4
CC	GO:0045334	clathrin-coated endocytic vesicle	4/52	91/19594	9.93848e-05	0.00332939	0.00235385	TGFA/EREG/EPGN/HBEGF	4
CC	GO:0005788	endoplasmic reticulum lumen	6/52	311/19594	0.00016785	0.00358732	0.0025362	TNC/PDGFC/LTBP1/PDGFB/GHRL/IL12A	6
CC	GO:0030665	clathrin-coated vesicle membrane	4/52	111/19594	0.000214168	0.00358732	0.0025362	TGFA/EREG/EPGN/HBEGF	4
CC	GO:0031093	platelet alpha granule lumen	3/52	67/19594	0.00074916	0.0100388	0.00709731	VEGFC/TGFB1/PDGFB	3
CC	GO:0030662	coated vesicle membrane	4/52	176/19594	0.00121696	0.0101431	0.00717105	TGFA/EREG/EPGN/HBEGF	4
CC	GO:0034774	secretory granule lumen	5/52	322/19594	0.0016045	0.0101431	0.00717105	VEGFC/TGFB1/PDGFB/GHRL/GMFG	5
CC	GO:0060205	cytoplasmic vesicle lumen	5/52	325/19594	0.00167113	0.0101431	0.00717105	VEGFC/TGFB1/PDGFB/GHRL/GMFG	5
CC	GO:0030136	clathrin-coated vesicle	4/52	192/19594	0.00167554	0.0101431	0.00717105	TGFA/EREG/EPGN/HBEGF	4
CC	GO:0031983	vesicle lumen	5/52	327/19594	0.00171667	0.0101431	0.00717105	VEGFC/TGFB1/PDGFB/GHRL/GMFG	5
CC	GO:0030666	endocytic vesicle membrane	4/52	194/19594	0.00174023	0.0101431	0.00717105	TGFA/EREG/EPGN/HBEGF	4
CC	GO:0031091	platelet alpha granule	3/52	91/19594	0.00181667	0.0101431	0.00717105	VEGFC/TGFB1/PDGFB	3
CC	GO:0005796	Golgi lumen	3/52	104/19594	0.00265802	0.0136991	0.00968511	NGF/TGFB1/PDGFB	3
CC	GO:0031904	endosome lumen	2/52	35/19594	0.00388625	0.0185985	0.013149	NGF/IL12A	2
CC	GO:0062023	collagen-containing extracellular matrix	5/52	429/19594	0.00548806	0.0245133	0.0173307	TNC/LTBP1/TGFB1/PDGFB/MDK	5
CC	GO:0030135	coated vesicle	4/52	290/19594	0.00728722	0.0305152	0.021574	TGFA/EREG/EPGN/HBEGF	4
CC	GO:0030139	endocytic vesicle	4/52	342/19594	0.0127877	0.0503986	0.0356314	TGFA/EREG/EPGN/HBEGF	4
CC	GO:0005614	interstitial matrix	1/52	11/19594	0.0288156	0.0965321	0.0682474	TNC	1
CC	GO:1904090	peptidase inhibitor complex	1/52	11/19594	0.0288156	0.0965321	0.0682474	PLAU	1
CC	GO:1905286	serine-type peptidase complex	1/52	11/19594	0.0288156	0.0965321	0.0682474	PLAU	1
MF	GO:0048018	receptor ligand activity	48/53	489/18410	5.76883e-71	5.71115e-69	3.15768e-69	INHBA/SEMA3C/VEGFC/JAG1/TGFA/PDGFC/NRG1/EREG/NGF/CXCL14/TGFB1/EPGN/SEMA3A/GMFB/HBEGF/IL18/APLN/CLCF1/IL20/IL11/PDGFB/IL1A/CSF2/FAM3B/IL34/GHRL/CCL25/GPHA2/NRTN/IL12A/CORT/OXT/FGF17/TG/CSH2/LTA/GNRH1/ADM2/INSL3/LTB/IL2/TNFSF15/CD40LG/C5/GMFG/PSPN/PTN/MDK	48
MF	GO:0030546	signaling receptor activator activity	48/53	496/18410	1.17943e-70	5.83817e-69	3.22791e-69	INHBA/SEMA3C/VEGFC/JAG1/TGFA/PDGFC/NRG1/EREG/NGF/CXCL14/TGFB1/EPGN/SEMA3A/GMFB/HBEGF/IL18/APLN/CLCF1/IL20/IL11/PDGFB/IL1A/CSF2/FAM3B/IL34/GHRL/CCL25/GPHA2/NRTN/IL12A/CORT/OXT/FGF17/TG/CSH2/LTA/GNRH1/ADM2/INSL3/LTB/IL2/TNFSF15/CD40LG/C5/GMFG/PSPN/PTN/MDK	48
MF	GO:0008083	growth factor activity	26/53	162/18410	3.52489e-40	1.16321e-38	6.43138e-39	INHBA/VEGFC/JAG1/TGFA/PDGFC/NRG1/EREG/NGF/TGFB1/EPGN/GMFB/HBEGF/CLCF1/IL11/PDGFB/CSF2/IL34/NRTN/IL12A/FGF17/CSH2/IL2/GMFG/PSPN/PTN/MDK	26
MF	GO:0005125	cytokine activity	20/53	235/18410	8.11099e-25	2.00747e-23	1.10992e-23	INHBA/NRG1/CXCL14/TGFB1/IL18/CLCF1/IL20/IL11/IL1A/CSF2/FAM3B/IL34/CCL25/IL12A/LTA/LTB/IL2/TNFSF15/CD40LG/C5	20
MF	GO:0005126	cytokine receptor binding	20/53	272/18410	1.59103e-23	3.15024e-22	1.74176e-22	VEGFC/NGF/CXCL14/TGFB1/IL18/CLCF1/IL20/IL11/IL1A/CSF2/IL34/CCL25/IL12A/CSH2/LTA/LTB/IL2/TNFSF15/CD40LG/C5	20
MF	GO:0070851	growth factor receptor binding	15/53	139/18410	3.33438e-20	5.50173e-19	3.04189e-19	VEGFC/TGFA/PDGFC/EREG/EPGN/HBEGF/IL11/PDGFB/IL1A/CSF2/NRTN/IL12A/FGF17/IL2/PSPN	15
MF	GO:0005179	hormone activity	12/53	122/18410	8.75214e-16	1.2378e-14	6.84378e-15	INHBA/APLN/GHRL/CCL25/GPHA2/CORT/OXT/TG/CSH2/GNRH1/ADM2/INSL3	12
MF	GO:0001664	G protein-coupled receptor binding	10/53	288/18410	8.09002e-09	1.00114e-07	5.53528e-08	CXCL14/APLN/GHRL/CCL25/GPHA2/CORT/OXT/INSL3/IL2/C5	10
MF	GO:0032813	tumor necrosis factor receptor superfamily binding	5/53	49/18410	2.82323e-07	3.10555e-06	1.71705e-06	NGF/LTA/LTB/TNFSF15/CD40LG	5
MF	GO:0005164	tumor necrosis factor receptor binding	4/53	31/18410	1.81798e-06	1.7998e-05	9.95102e-06	LTA/LTB/TNFSF15/CD40LG	4
MF	GO:0005154	epidermal growth factor receptor binding	4/53	32/18410	2.07327e-06	1.86594e-05	1.03167e-05	TGFA/EREG/EPGN/HBEGF	4
MF	GO:0019207	kinase regulator activity	6/53	235/18410	5.64272e-05	0.000465525	0.000257387	NRG1/GMFB/GHRL/IL2/CD40LG/GMFG	6
MF	GO:0045499	chemorepellent activity	3/53	28/18410	7.01432e-05	0.000534167	0.00029534	SEMA3C/NRG1/SEMA3A	3
MF	GO:0051427	hormone receptor binding	3/53	32/18410	0.000105339	0.000744898	0.000411852	GPHA2/CSH2/GNRH1	3
MF	GO:0019209	kinase activator activity	4/53	110/18410	0.000282	0.0018612	0.00102905	NRG1/GHRL/IL2/CD40LG	4
MF	GO:0019887	protein kinase regulator activity	5/53	207/18410	0.000316958	0.00196118	0.00108433	NRG1/GMFB/GHRL/CD40LG/GMFG	5
MF	GO:0035374	chondroitin sulfate binding	2/53	10/18410	0.000360569	0.00207898	0.00114946	PTN/MDK	2
MF	GO:0008009	chemokine activity	3/53	49/18410	0.000377997	0.00207898	0.00114946	CXCL14/CCL25/C5	3
MF	GO:0005161	platelet-derived growth factor receptor binding	2/53	14/18410	0.000723789	0.00377132	0.00208515	PDGFC/PDGFB	2
MF	GO:0071933	Arp2/3 complex binding	2/53	15/18410	0.000833602	0.00412633	0.00228144	GMFB/GMFG	2
MF	GO:0042379	chemokine receptor binding	3/53	71/18410	0.00112145	0.00528681	0.00292307	CXCL14/CCL25/C5	3
MF	GO:0051428	peptide hormone receptor binding	2/53	19/18410	0.00134761	0.00587743	0.00324962	GPHA2/GNRH1	2
MF	GO:0030971	receptor tyrosine kinase binding	3/53	76/18410	0.00136546	0.00587743	0.00324962	NRG1/NRTN/PSPN	3
MF	GO:0030296	protein tyrosine kinase activator activity	2/53	20/18410	0.00149458	0.00616516	0.0034087	NRG1/GHRL	2
MF	GO:0030215	semaphorin receptor binding	2/53	23/18410	0.00197919	0.00783759	0.00433338	SEMA3C/SEMA3A	2
MF	GO:0030295	protein kinase activator activity	3/53	104/18410	0.00334236	0.0123178	0.00681048	NRG1/GHRL/CD40LG	3
MF	GO:0005184	neuropeptide hormone activity	2/53	30/18410	0.0033594	0.0123178	0.00681048	CORT/OXT	2
MF	GO:1990782	protein tyrosine kinase binding	3/53	113/18410	0.00421999	0.0149207	0.00824961	NRG1/NRTN/PSPN	3
MF	GO:0042056	chemoattractant activity	2/53	36/18410	0.00481198	0.0164271	0.00908251	VEGFC/PDGFB	2
MF	GO:0004857	enzyme inhibitor activity	5/53	390/18410	0.00518345	0.0171054	0.00945753	NGF/GMFB/C5/GMFG/PTN	5
MF	GO:0005178	integrin binding	3/53	156/18410	0.0102583	0.0327605	0.0181132	NRG1/CD40LG/PTN	3
MF	GO:0008201	heparin binding	3/53	168/18410	0.0125249	0.0387489	0.0214242	HBEGF/PTN/MDK	3
MF	GO:0004860	protein kinase inhibitor activity	2/53	70/18410	0.0173328	0.0519985	0.0287498	GMFB/GMFG	2
MF	GO:0019210	kinase inhibitor activity	2/53	74/18410	0.0192446	0.0560358	0.030982	GMFB/GMFG	2
MF	GO:0005131	growth hormone receptor binding	1/53	10/18410	0.0284255	0.0740558	0.0409453	CSH2	1
MF	GO:0016176	superoxide-generating NADPH oxidase activator activity	1/53	10/18410	0.0284255	0.0740558	0.0409453	PDGFB	1
MF	GO:0034713	type I transforming growth factor beta receptor binding	1/53	10/18410	0.0284255	0.0740558	0.0409453	TGFB1	1
MF	GO:0043208	glycosphingolipid binding	1/53	10/18410	0.0284255	0.0740558	0.0409453	IL2	1
MF	GO:0005539	glycosaminoglycan binding	3/53	234/18410	0.0298139	0.0753946	0.0416855	HBEGF/PTN/MDK	3
MF	GO:0048407	platelet-derived growth factor binding	1/53	11/18410	0.031224	0.0753946	0.0416855	PDGFB	1
MF	GO:0070697	activin receptor binding	1/53	11/18410	0.031224	0.0753946	0.0416855	INHBA	1
MF	GO:0005165	neurotrophin receptor binding	1/53	12/18410	0.0340147	0.0801774	0.0443299	NGF	1
MF	GO:0005024	transforming growth factor beta-activated receptor activity	1/53	13/18410	0.0367974	0.0847196	0.0468413	LTBP1	1
MF	GO:0005172	vascular endothelial growth factor receptor binding	1/53	14/18410	0.0395723	0.0890377	0.0492287	VEGFC	1
MF	GO:1901681	sulfur compound binding	3/53	267/18410	0.041545	0.0913991	0.0505343	HBEGF/PTN/MDK	3
MF	GO:0008191	metalloendopeptidase inhibitor activity	1/53	16/18410	0.0450986	0.09706	0.0536642	NGF	1
KEGG	hsa04060	Cytokine-cytokine receptor interaction	19/44	295/8164	1.39909e-16	1.73487e-14	1.19291e-14	INHBA/NGF/CXCL14/TGFB1/IL18/CLCF1/IL20/IL11/IL1A/CSF2/IL34/CCL25/IL12A/CSH2/LTA/LTB/IL2/TNFSF15/CD40LG	19
KEGG	hsa04061	Viral protein interaction with cytokine and cytokine receptor	7/44	100/8164	8.85188e-07	5.48816e-05	3.77369e-05	CXCL14/IL18/IL20/IL34/CCL25/LTA/IL2	7
KEGG	hsa05323	Rheumatoid arthritis	6/44	93/8164	9.25252e-06	0.000362552	0.000249293	TGFB1/IL18/IL11/IL1A/CSF2/LTB	6
KEGG	hsa04151	PI3K-Akt signaling pathway	10/44	354/8164	1.37171e-05	0.000362552	0.000249293	TNC/VEGFC/TGFA/PDGFC/EREG/NGF/PDGFB/FGF17/CSH2/IL2	10
KEGG	hsa04080	Neuroactive ligand-receptor interaction	10/44	362/8164	1.66726e-05	0.000362552	0.000249293	APLN/GHRL/GPHA2/CORT/OXT/CSH2/GNRH1/ADM2/INSL3/C5	10
KEGG	hsa04010	MAPK signaling pathway	9/44	294/8164	2.10394e-05	0.000362552	0.000249293	VEGFC/TGFA/PDGFC/EREG/NGF/TGFB1/PDGFB/IL1A/FGF17	9
KEGG	hsa04630	JAK-STAT signaling pathway	7/44	162/8164	2.19878e-05	0.000362552	0.000249293	IL20/IL11/PDGFB/CSF2/IL12A/CSH2/IL2	7
KEGG	hsa05321	Inflammatory bowel disease	5/44	65/8164	2.33904e-05	0.000362552	0.000249293	TGFB1/IL18/IL1A/IL12A/IL2	5
KEGG	hsa04940	Type I diabetes mellitus	4/44	43/8164	7.77216e-05	0.00107083	0.00073631	IL1A/IL12A/LTA/IL2	4
KEGG	hsa04672	Intestinal immune network for IgA production	4/44	49/8164	0.000130335	0.00159075	0.00109381	TGFB1/CCL25/IL2/CD40LG	4
KEGG	hsa05144	Malaria	4/44	50/8164	0.000141115	0.00159075	0.00109381	TGFB1/IL18/IL12A/CD40LG	4
KEGG	hsa01521	EGFR tyrosine kinase inhibitor resistance	4/44	79/8164	0.000821882	0.00849278	0.00583969	TGFA/PDGFC/NRG1/PDGFB	4
KEGG	hsa05330	Allograft rejection	3/44	38/8164	0.00108026	0.00958262	0.00658907	IL12A/IL2/CD40LG	3
KEGG	hsa04012	ErbB signaling pathway	4/44	85/8164	0.00108191	0.00958262	0.00658907	TGFA/NRG1/EREG/HBEGF	4
KEGG	hsa04014	Ras signaling pathway	6/44	235/8164	0.00150651	0.0124538	0.0085633	VEGFC/TGFA/PDGFC/NGF/PDGFB/FGF17	6
KEGG	hsa05215	Prostate cancer	4/44	97/8164	0.00176662	0.0136913	0.00941423	PLAU/TGFA/PDGFC/PDGFB	4
KEGG	hsa04064	NF-kappa B signaling pathway	4/44	104/8164	0.00228128	0.0166399	0.0114417	PLAU/LTA/LTB/CD40LG	4
KEGG	hsa05320	Autoimmune thyroid disease	3/44	53/8164	0.00283574	0.0194924	0.0134031	TG/IL2/CD40LG	3
KEGG	hsa04668	TNF signaling pathway	4/44	112/8164	0.00298674	0.0194924	0.0134031	VEGFC/JAG1/CSF2/LTA	4
KEGG	hsa04015	Rap1 signaling pathway	5/44	210/8164	0.00515769	0.0319777	0.021988	VEGFC/PDGFC/NGF/PDGFB/FGF17	5
KEGG	hsa05211	Renal cell carcinoma	3/44	69/8164	0.00597399	0.035275	0.0242553	TGFA/TGFB1/PDGFB	3
KEGG	hsa05218	Melanoma	3/44	72/8164	0.00672445	0.0379014	0.0260612	PDGFC/PDGFB/FGF17	3
KEGG	hsa05133	Pertussis	3/44	76/8164	0.00780895	0.0401526	0.0276092	IL1A/IL12A/C5	3
KEGG	hsa05171	Coronavirus disease - COVID-19	5/44	232/8164	0.0078137	0.0401526	0.0276092	HBEGF/CSF2/IL12A/IL2/C5	5
KEGG	hsa05140	Leishmaniasis	3/44	77/8164	0.00809529	0.0401526	0.0276092	TGFB1/IL1A/IL12A	3
KEGG	hsa04020	Calcium signaling pathway	5/44	240/8164	0.00898093	0.0428321	0.0294516	VEGFC/PDGFC/NGF/PDGFB/FGF17	5
KEGG	hsa05210	Colorectal cancer	3/44	86/8164	0.0109522	0.0502989	0.0345858	TGFA/EREG/TGFB1	3
KEGG	hsa04658	Th1 and Th2 cell differentiation	3/44	92/8164	0.0131426	0.0582027	0.0400206	JAG1/IL12A/IL2	3
KEGG	hsa04350	TGF-beta signaling pathway	3/44	94/8164	0.0139244	0.0595389	0.0409393	INHBA/LTBP1/TGFB1	3
KEGG	hsa05152	Tuberculosis	4/44	180/8164	0.0156167	0.0613406	0.0421782	TGFB1/IL18/IL1A/IL12A	4
KEGG	hsa04640	Hematopoietic cell lineage	3/44	99/8164	0.0159935	0.0613406	0.0421782	IL11/IL1A/CSF2	3
KEGG	hsa04933	AGE-RAGE signaling pathway in diabetic complications	3/44	100/8164	0.016427	0.0613406	0.0421782	VEGFC/TGFB1/IL1A	3
KEGG	hsa05143	African trypanosomiasis	2/44	37/8164	0.016777	0.0613406	0.0421782	IL18/IL12A	2
KEGG	hsa05142	Chagas disease	3/44	102/8164	0.0173139	0.0613406	0.0421782	TGFB1/IL12A/IL2	3
KEGG	hsa05146	Amoebiasis	3/44	102/8164	0.0173139	0.0613406	0.0421782	TGFB1/CSF2/IL12A	3
KEGG	hsa04660	T cell receptor signaling pathway	3/44	104/8164	0.0182272	0.0627826	0.0431697	CSF2/IL2/CD40LG	3
KEGG	hsa05332	Graft-versus-host disease	2/44	42/8164	0.0213244	0.0714307	0.0491162	IL1A/IL2	2
KEGG	hsa05145	Toxoplasmosis	3/44	112/8164	0.0221464	0.0714307	0.0491162	TGFB1/IL12A/CD40LG	3
KEGG	hsa04510	Focal adhesion	4/44	201/8164	0.0224661	0.0714307	0.0491162	TNC/VEGFC/PDGFC/PDGFB	4
KEGG	hsa05166	Human T-cell leukemia virus 1 infection	4/44	222/8164	0.0309164	0.0958408	0.0659007	TGFB1/CSF2/LTA/IL2	4
KEGG	hsa04926	Relaxin signaling pathway	3/44	129/8164	0.0318909	0.0964504	0.0663199	VEGFC/TGFB1/INSL3	3

## Sheet: Sheet1
BP	GO:0060326	cell chemotaxis	11/53	315/18800	1.00031e-09	1.46199e-07	7.67037e-08	VEGFC/SBDS/CXCL14/HBEGF/PDGFB/IL34/CCL25/IL12A/C5/PTN/MDK	11
BP	GO:0051302	regulation of cell division	9/53	186/18800	2.27864e-09	3.09244e-07	1.62246e-07	VEGFC/TGFA/PDGFC/EREG/TGFB1/PDGFB/IL1A/PTN/MDK	9
BP	GO:0001819	positive regulation of cytokine production	12/53	475/18800	6.14238e-09	6.14238e-07	3.22262e-07	EREG/TGFB1/IL18/IL1A/CSF2/IL12A/LTA/LTB/IL2/CD40LG/C5/MDK	12
BP	GO:0050678	regulation of epithelial cell proliferation	11/53	382/18800	7.49233e-09	7.11771e-07	3.73433e-07	VEGFC/TGFA/EREG/TGFB1/EPGN/APLN/PDGFB/GHRL/IL12A/PTN/MDK	11
BP	GO:0050900	leukocyte migration	10/53	384/18800	1.00291e-07	5.77435e-06	3.02953e-06	VEGFC/SBDS/PDGFB/IL1A/IL34/CCL25/IL12A/C5/PTN/MDK	10
CC	GO:0030669	clathrin-coated endocytic vesicle membrane	4/52	72/19594	3.97046e-05	0.00266021	0.00188074	TGFA/EREG/EPGN/HBEGF	4
CC	GO:0005788	endoplasmic reticulum lumen	6/52	311/19594	0.00016785	0.00358732	0.0025362	TNC/PDGFC/LTBP1/PDGFB/GHRL/IL12A	6
CC	GO:0031093	platelet alpha granule lumen	3/52	67/19594	0.00074916	0.0100388	0.00709731	VEGFC/TGFB1/PDGFB	3
CC	GO:0062023	collagen-containing extracellular matrix	5/52	429/19594	0.00548806	0.0245133	0.0173307	TNC/LTBP1/TGFB1/PDGFB/MDK	5
CC	GO:0005614	interstitial matrix	1/52	11/19594	0.0288156	0.0965321	0.0682474	TNC	1
MF	GO:0032813	tumor necrosis factor receptor superfamily binding	5/53	49/18410	2.82323e-07	3.10555e-06	1.71705e-06	NGF/LTA/LTB/TNFSF15/CD40LG	5
MF	GO:0001664	G protein-coupled receptor binding	10/53	288/18410	8.09002e-09	1.00114e-07	5.53528e-08	CXCL14/APLN/GHRL/CCL25/GPHA2/CORT/OXT/INSL3/IL2/C5	10
MF	GO:0032813	tumor necrosis factor receptor superfamily binding	5/53	49/18410	2.82323e-07	3.10555e-06	1.71705e-06	NGF/LTA/LTB/TNFSF15/CD40LG	5
MF	GO:0045499	chemorepellent activity	3/53	28/18410	7.01432e-05	0.000534167	0.00029534	SEMA3C/NRG1/SEMA3A	3
MF	GO:0005172	vascular endothelial growth factor receptor binding	1/53	14/18410	0.0395723	0.0890377	0.0492287	VEGFC	1
KEGG	hsa05323	Rheumatoid arthritis	6/44	93/8164	9.25252e-06	0.000362552	0.000249293	TGFB1/IL18/IL11/IL1A/CSF2/LTB	6
KEGG	hsa05321	Inflammatory bowel disease	5/44	65/8164	2.33904e-05	0.000362552	0.000249293	TGFB1/IL18/IL1A/IL12A/IL2	5
KEGG	hsa04658	Th1 and Th2 cell differentiation	3/44	92/8164	0.0131426	0.0582027	0.0400206	JAG1/IL12A/IL2	3
KEGG	hsa04350	TGF-beta signaling pathway	3/44	94/8164	0.0139244	0.0595389	0.0409393	INHBA/LTBP1/TGFB1	3
KEGG	hsa04510	Focal adhesion	4/44	201/8164	0.0224661	0.0714307	0.0491162	TNC/VEGFC/PDGFC/PDGFB	4
