# Supplementary material for: Coagulation factor II receptor-like 1 as a prognostic and immuno-modulatory factor in head and neck squamous cell carcinoma
Source: PeerJ. 2026 Mar 18;14:e20970. doi: 10.7717/peerj.20970 (PMC13005615; doi:10.7717/peerj.20970)
Supplement: Supplemental Information 5 [file peerj-14-20970-s005.zip › Figure 4/C,D/GSEA (1).xlsx]

## Sheet: Sheet 1
ID	Description	setSize	enrichmentScore	NES	pvalue	p.adjust	qvalue	rank	leading_edge	core_enrichment
REACTOME_CD22_MEDIATED_BCR_REGULATION	REACTOME_CD22_MEDIATED_BCR_REGULATION	61	-0.882905	-2.42155	1e-10	8.10741e-09	6.12086e-09	4196	tags=97%, list=11%, signal=86%	IGLV6-57/IGHV4-39/IGHV3-53/IGKV1-16/IGKV1D-16/IGHV2-70/IGHV1-46/IGHV3-33/IGKV1D-12/IGKV3-15/IGLV7-43/IGLV1-40/IGLV3-1/IGKV2D-40/IGLV3-27/IGHV3-7/IGHV3-13/IGHV4-59/IGKV1-5/IGKV1D-39/IGLV1-47/IGLV1-44/IGKV1-12/IGLV3-21/IGLV2-11/IGHV2-5/IGKV4-1/IGHV4-34/IGHV3-11/IGKV3-11/IGHV3-23/IGKV3D-20/IGHV3-30/IGLV1-51/IGHV1-69/IGLV2-8/IGHV1-2/IGLV3-25/IGKV3-20/IGKV1D-33/IGHV3-48/IGLC3/IGLV2-23/IGLC2/IGKV1-39/I…
REACTOME_CREATION_OF_C4_AND_C2_ACTIVATORS	REACTOME_CREATION_OF_C4_AND_C2_ACTIVATORS	71	-0.853246	-2.37057	1e-10	8.10741e-09	6.12086e-09	4196	tags=85%, list=11%, signal=75%	IGLV6-57/IGHV4-39/IGHV3-53/IGKV1-16/COLEC10/IGKV1D-16/IGHV2-70/IGHV1-46/IGHV3-33/IGKV1D-12/IGKV3-15/IGLV7-43/IGLV1-40/IGLV3-1/IGKV2D-40/IGLV3-27/IGHV3-7/IGHV3-13/IGHV4-59/IGKV1-5/IGKV1D-39/IGLV1-47/IGLV1-44/IGKV1-12/IGLV3-21/IGLV2-11/IGHV2-5/IGKV4-1/IGHV4-34/IGHV3-11/IGKV3-11/IGHV3-23/IGKV3D-20/IGHV3-30/IGLV1-51/IGHV1-69/IGLV2-8/IGHG4/IGHV1-2/IGLV3-25/IGKV3-20/IGKV1D-33/IGHV3-48/IGHG1/IGLC3/IGLV2…
REACTOME_FCGR_ACTIVATION	REACTOME_FCGR_ACTIVATION	69	-0.853184	-2.36322	1e-10	8.10741e-09	6.12086e-09	4196	tags=84%, list=11%, signal=75%	IGLV6-57/IGHV4-39/IGHV3-53/IGKV1-16/CD247/IGKV1D-16/IGHV2-70/IGHV1-46/IGHV3-33/IGKV1D-12/IGKV3-15/IGLV7-43/IGLV1-40/IGLV3-1/IGKV2D-40/IGLV3-27/IGHV3-7/IGHV3-13/IGHV4-59/IGKV1-5/IGKV1D-39/IGLV1-47/IGLV1-44/IGKV1-12/IGLV3-21/IGLV2-11/IGHV2-5/IGKV4-1/IGHV4-34/IGHV3-11/IGKV3-11/IGHV3-23/IGKV3D-20/IGHV3-30/IGLV1-51/IGHV1-69/IGLV2-8/IGHG4/IGHV1-2/IGLV3-25/IGKV3-20/IGKV1D-33/IGHV3-48/IGHG1/IGLC3/IGLV2-2…
REACTOME_ROLE_OF_LAT2_NTAL_LAB_ON_CALCIUM_MOBILIZATION	REACTOME_ROLE_OF_LAT2_NTAL_LAB_ON_CALCIUM_MOBILIZATION	71	-0.845611	-2.34936	1e-10	8.10741e-09	6.12086e-09	4196	tags=76%, list=11%, signal=68%	IGLV6-57/IGHV4-39/IGHV3-53/IGKV1-16/IGKV1D-16/IGHV2-70/IGHV1-46/IGHV3-33/IGKV1D-12/IGKV3-15/IGLV7-43/IGLV1-40/IGLV3-1/IGKV2D-40/IGLV3-27/IGHV3-7/IGHV3-13/IGHV4-59/IGKV1-5/IGKV1D-39/IGLV1-47/IGLV1-44/IGKV1-12/IGLV3-21/IGLV2-11/IGHV2-5/IGKV4-1/IGHV4-34/IGHV3-11/IGKV3-11/IGHV3-23/IGKV3D-20/IGHV3-30/IGLV1-51/IGHV1-69/IGLV2-8/IGHV1-2/IGLV3-25/IGKV3-20/IGKV1D-33/IGHV3-48/IGLC3/IGLV2-23/IGLC2/IGKV1-39/I…
REACTOME_SCAVENGING_OF_HEME_FROM_PLASMA	REACTOME_SCAVENGING_OF_HEME_FROM_PLASMA	69	-0.83672	-2.31762	1e-10	8.10741e-09	6.12086e-09	4196	tags=83%, list=11%, signal=73%	IGLV6-57/IGHV4-39/IGHV3-53/IGKV1-16/IGKV1D-16/JCHAIN/IGHV2-70/IGHV1-46/IGHV3-33/IGKV1D-12/IGKV3-15/IGLV7-43/IGLV1-40/IGLV3-1/IGKV2D-40/IGHA2/IGLV3-27/IGHV3-7/IGHV3-13/IGHV4-59/IGKV1-5/IGKV1D-39/IGLV1-47/IGLV1-44/IGKV1-12/IGLV3-21/IGLV2-11/IGHV2-5/IGKV4-1/IGHV4-34/IGHV3-11/IGKV3-11/IGHV3-23/IGKV3D-20/IGHV3-30/IGLV1-51/IGHV1-69/IGLV2-8/IGHA1/IGHV1-2/IGLV3-25/IGKV3-20/IGKV1D-33/IGHV3-48/IGLC3/IGLV2-…
REACTOME_INITIAL_TRIGGERING_OF_COMPLEMENT	REACTOME_INITIAL_TRIGGERING_OF_COMPLEMENT	79	-0.823398	-2.30534	1e-10	8.10741e-09	6.12086e-09	4196	tags=77%, list=11%, signal=69%	IGLV6-57/IGHV4-39/IGHV3-53/IGKV1-16/COLEC10/IGKV1D-16/IGHV2-70/IGHV1-46/IGHV3-33/IGKV1D-12/IGKV3-15/IGLV7-43/IGLV1-40/IGLV3-1/IGKV2D-40/IGLV3-27/IGHV3-7/IGHV3-13/IGHV4-59/IGKV1-5/IGKV1D-39/IGLV1-47/IGLV1-44/IGKV1-12/IGLV3-21/IGLV2-11/IGHV2-5/IGKV4-1/IGHV4-34/IGHV3-11/GZMM/IGKV3-11/IGHV3-23/IGKV3D-20/IGHV3-30/IGLV1-51/IGHV1-69/IGLV2-8/IGHG4/IGHV1-2/IGLV3-25/IGKV3-20/IGKV1D-33/IGHV3-48/IGHG1/IGLC3/…
REACTOME_CYP2E1_REACTIONS	REACTOME_CYP2E1_REACTIONS	11	-0.811837	-1.75994	0.00078941	0.00807485	0.00609628	3572	tags=73%, list=10%, signal=66%	CYP2C9/CYP2C19/CYP2A6/CYP2D6/CYP2A7/CYP2A13/CYP2E1/CYP2F1
REACTOME_ANTIGEN_ACTIVATES_B_CELL_RECEPTOR_BCR_LEADING_TO_GENERATION_OF_SECOND_MESSENGERS	REACTOME_ANTIGEN_ACTIVATES_B_CELL_RECEPTOR_BCR_LEADING_TO_GENERATION_OF_SECOND_MESSENGERS	86	-0.809542	-2.27792	1e-10	8.10741e-09	6.12086e-09	4196	tags=71%, list=11%, signal=63%	IGLV6-57/IGHV4-39/IGHV3-53/IGKV1-16/IGKV1D-16/IGHV2-70/IGHV1-46/IGHV3-33/IGKV1D-12/IGKV3-15/IGLV7-43/IGLV1-40/IGLV3-1/IGKV2D-40/IGLV3-27/IGHV3-7/IGHV3-13/IGHV4-59/IGKV1-5/IGKV1D-39/IGLV1-47/IGLV1-44/IGKV1-12/IGLV3-21/IGLV2-11/IGHV2-5/IGKV4-1/IGHV4-34/IGHV3-11/IGKV3-11/IGHV3-23/IGKV3D-20/IGHV3-30/IGLV1-51/IGHV1-69/IGLV2-8/IGHV1-2/IGLV3-25/IGKV3-20/BLK/IGKV1D-33/IGHV3-48/IGLC3/IGLV2-23/IGLC2/IGKV1-…
REACTOME_ROLE_OF_PHOSPHOLIPIDS_IN_PHAGOCYTOSIS	REACTOME_ROLE_OF_PHOSPHOLIPIDS_IN_PHAGOCYTOSIS	82	-0.8042	-2.25465	1e-10	8.10741e-09	6.12086e-09	4196	tags=71%, list=11%, signal=63%	IGLV6-57/IGHV4-39/IGHV3-53/IGKV1-16/CD247/IGKV1D-16/IGHV2-70/IGHV1-46/IGHV3-33/IGKV1D-12/IGKV3-15/IGLV7-43/IGLV1-40/IGLV3-1/IGKV2D-40/IGLV3-27/IGHV3-7/IGHV3-13/IGHV4-59/IGKV1-5/IGKV1D-39/IGLV1-47/IGLV1-44/IGKV1-12/IGLV3-21/IGLV2-11/IGHV2-5/IGKV4-1/IGHV4-34/IGHV3-11/IGKV3-11/IGHV3-23/IGKV3D-20/IGHV3-30/IGLV1-51/IGHV1-69/IGLV2-8/IGHG4/IGHV1-2/IGLV3-25/IGKV3-20/IGKV1D-33/IGHV3-48/IGHG1/IGLC3/IGLV2-2…
REACTOME_FATTY_ACIDS	REACTOME_FATTY_ACIDS	15	-0.800578	-1.83468	0.000129946	0.00209772	0.00158371	3151	tags=60%, list=8%, signal=55%	CYP4A11/CYP4F8/CYP4A22/CYP2D6/CYP2A7/CYP4B1/CYP4F12/CYP2A13/CYP2F1
REACTOME_FCERI_MEDIATED_MAPK_ACTIVATION	REACTOME_FCERI_MEDIATED_MAPK_ACTIVATION	87	-0.777867	-2.19125	1e-10	8.10741e-09	6.12086e-09	4196	tags=62%, list=11%, signal=55%	IGLV6-57/IGHV4-39/IGHV3-53/IGKV1-16/IGKV1D-16/IGHV2-70/IGHV1-46/IGHV3-33/IGKV1D-12/IGKV3-15/IGLV7-43/IGLV1-40/IGLV3-1/IGKV2D-40/IGLV3-27/IGHV3-7/IGHV3-13/IGHV4-59/IGKV1-5/IGKV1D-39/IGLV1-47/IGLV1-44/IGKV1-12/IGLV3-21/IGLV2-11/IGHV2-5/IGKV4-1/IGHV4-34/IGHV3-11/IGKV3-11/IGHV3-23/IGKV3D-20/IGHV3-30/IGLV1-51/IGHV1-69/IGLV2-8/IGHV1-2/IGLV3-25/IGKV3-20/IGKV1D-33/IGHV3-48/IGLC3/IGLV2-23/IGLC2/IGKV1-39/I…
REACTOME_FCERI_MEDIATED_CA_2_MOBILIZATION	REACTOME_FCERI_MEDIATED_CA_2_MOBILIZATION	86	-0.768037	-2.16113	1e-10	8.10741e-09	6.12086e-09	4196	tags=63%, list=11%, signal=56%	IGLV6-57/IGHV4-39/IGHV3-53/IGKV1-16/IGKV1D-16/IGHV2-70/IGHV1-46/IGHV3-33/IGKV1D-12/IGKV3-15/IGLV7-43/IGLV1-40/IGLV3-1/IGKV2D-40/IGLV3-27/IGHV3-7/IGHV3-13/IGHV4-59/IGKV1-5/IGKV1D-39/IGLV1-47/IGLV1-44/IGKV1-12/IGLV3-21/IGLV2-11/IGHV2-5/IGKV4-1/IGHV4-34/IGHV3-11/IGKV3-11/IGHV3-23/IGKV3D-20/IGHV3-30/IGLV1-51/IGHV1-69/IGLV2-8/IGHV1-2/IGLV3-25/IGKV3-20/IGKV1D-33/IGHV3-48/IGLC3/IGLV2-23/IGLC2/IGKV1-39/I…
REACTOME_BINDING_AND_UPTAKE_OF_LIGANDS_BY_SCAVENGER_RECEPTORS	REACTOME_BINDING_AND_UPTAKE_OF_LIGANDS_BY_SCAVENGER_RECEPTORS	98	-0.758685	-2.15849	1e-10	8.10741e-09	6.12086e-09	4196	tags=61%, list=11%, signal=54%	IGLV6-57/IGHV4-39/IGHV3-53/IGKV1-16/IGKV1D-16/SAA1/JCHAIN/IGHV2-70/IGHV1-46/MARCO/IGHV3-33/IGKV1D-12/IGKV3-15/IGLV7-43/IGLV1-40/IGLV3-1/IGKV2D-40/IGHA2/IGLV3-27/IGHV3-7/IGHV3-13/IGHV4-59/IGKV1-5/IGKV1D-39/IGLV1-47/IGLV1-44/IGKV1-12/IGLV3-21/IGLV2-11/IGHV2-5/IGKV4-1/IGHV4-34/IGHV3-11/IGKV3-11/IGHV3-23/IGKV3D-20/IGHV3-30/IGLV1-51/IGHV1-69/IGLV2-8/IGHA1/IGHV1-2/IGLV3-25/IGKV3-20/IGKV1D-33/IGHV3-48/I…
REACTOME_FCGR3A_MEDIATED_IL10_SYNTHESIS	REACTOME_FCGR3A_MEDIATED_IL10_SYNTHESIS	95	-0.756341	-2.14754	1e-10	8.10741e-09	6.12086e-09	4196	tags=62%, list=11%, signal=55%	IGLV6-57/IGHV4-39/IGHV3-53/IGKV1-16/CD247/IGKV1D-16/IGHV2-70/IGHV1-46/IGHV3-33/IGKV1D-12/IGKV3-15/IGLV7-43/IGLV1-40/IGLV3-1/IGKV2D-40/IGLV3-27/IGHV3-7/IGHV3-13/IGHV4-59/IGKV1-5/IGKV1D-39/IGLV1-47/IGLV1-44/IGKV1-12/IGLV3-21/IGLV2-11/IGHV2-5/IGKV4-1/IGHV4-34/IGHV3-11/IGKV3-11/IGHV3-23/IGKV3D-20/IGHV3-30/IGLV1-51/IGHV1-69/IGLV2-8/IGHG4/IGHV1-2/IGLV3-25/IGKV3-20/IGKV1D-33/IGHV3-48/IGHG1/IGLC3/IGLV2-2…
REACTOME_COMPLEMENT_CASCADE	REACTOME_COMPLEMENT_CASCADE	114	-0.749917	-2.15113	1e-10	8.10741e-09	6.12086e-09	4617	tags=60%, list=12%, signal=52%	C5/C6/IGLV6-57/IGHV4-39/IGHV3-53/IGKV1-16/COLEC10/IGKV1D-16/IGHV2-70/IGHV1-46/IGHV3-33/IGKV1D-12/IGKV3-15/CLU/IGLV7-43/IGLV1-40/IGLV3-1/IGKV2D-40/IGLV3-27/IGHV3-7/IGHV3-13/IGHV4-59/IGKV1-5/IGKV1D-39/IGLV1-47/IGLV1-44/IGKV1-12/IGLV3-21/IGLV2-11/IGHV2-5/IGKV4-1/IGHV4-34/IGHV3-11/GZMM/IGKV3-11/IGHV3-23/IGKV3D-20/IGHV3-30/IGLV1-51/C7/IGHV1-69/IGLV2-8/IGHG4/IGHV1-2/IGLV3-25/IGKV3-20/IGKV1D-33/IGHV3-48…
WP_FATTY_ACID_OMEGAOXIDATION	WP_FATTY_ACID_OMEGAOXIDATION	15	-0.738732	-1.69295	0.00201606	0.0165287	0.0124787	5810	tags=73%, list=16%, signal=62%	ADH1B/CYP1A1/ADH6/ALDH2/CYP4A11/CYP2A6/CYP2D6/CYP1A2/ALDH1A1/CYP2E1/ADH1C
REACTOME_ACTIVATION_OF_THE_PHOTOTRANSDUCTION_CASCADE	REACTOME_ACTIVATION_OF_THE_PHOTOTRANSDUCTION_CASCADE	11	-0.731313	-1.58537	0.0134149	0.0682913	0.051558	3863	tags=55%, list=10%, signal=49%	PDE6G/RHO/PDE6A/GNAT1/SAG/PDE6B
REACTOME_DIGESTION_OF_DIETARY_CARBOHYDRATE	REACTOME_DIGESTION_OF_DIETARY_CARBOHYDRATE	11	-0.716781	-1.55387	0.019463	0.0891308	0.0672912	1881	tags=45%, list=5%, signal=43%	SI/CHIT1/AMY1B/CHIA/AMY2B
WP_TAMOXIFEN_METABOLISM	WP_TAMOXIFEN_METABOLISM	21	-0.711867	-1.74353	0.000452194	0.00540904	0.00408367	6086	tags=67%, list=16%, signal=56%	SULT1A1/SULT1E1/UGT2B15/CYP1A1/UGT2B7/CYP2C9/CYP1B1/CYP2C19/CYP2A6/CYP2D6/CYP1A2/FMO3/CYP2E1/UGT1A8
REACTOME_EICOSANOIDS	REACTOME_EICOSANOIDS	12	-0.711065	-1.56558	0.00883655	0.0511725	0.0386338	3151	tags=42%, list=8%, signal=38%	CYP4A11/CYP4F8/CYP4A22/CYP4B1/CYP4F12
REACTOME_PARASITE_INFECTION	REACTOME_PARASITE_INFECTION	116	-0.710031	-2.03693	1e-10	8.10741e-09	6.12086e-09	4196	tags=50%, list=11%, signal=45%	IGLV6-57/IGHV4-39/IGHV3-53/IGKV1-16/CD247/IGKV1D-16/IGHV2-70/IGHV1-46/IGHV3-33/IGKV1D-12/IGKV3-15/IGLV7-43/IGLV1-40/IGLV3-1/IGKV2D-40/IGLV3-27/IGHV3-7/IGHV3-13/IGHV4-59/IGKV1-5/IGKV1D-39/IGLV1-47/IGLV1-44/IGKV1-12/IGLV3-21/IGLV2-11/IGHV2-5/IGKV4-1/IGHV4-34/IGHV3-11/IGKV3-11/IGHV3-23/IGKV3D-20/IGHV3-30/IGLV1-51/IGHV1-69/IGLV2-8/IGHG4/IGHV1-2/IGLV3-25/IGKV3-20/IGKV1D-33/IGHV3-48/IGHG1/IGLC3/IGLV2-2…
WP_SOMATIC_SEX_DETERMINATION	WP_SOMATIC_SEX_DETERMINATION	14	-0.704398	-1.60296	0.00563142	0.0360212	0.027195	2741	tags=50%, list=7%, signal=46%	FGF9/DMRT1/SRY/AMH/SOX8/PTGDS/NR5A1
REACTOME_TRANSCRIPTIONAL_REGULATION_OF_TESTIS_DIFFERENTIATION	REACTOME_TRANSCRIPTIONAL_REGULATION_OF_TESTIS_DIFFERENTIATION	13	-0.704	-1.58019	0.0148577	0.0737493	0.0556786	2741	tags=46%, list=7%, signal=43%	FGF9/DMRT1/SRY/AMH/PTGDS/NR5A1
REACTOME_FCERI_MEDIATED_NF_KB_ACTIVATION	REACTOME_FCERI_MEDIATED_NF_KB_ACTIVATION	136	-0.695983	-2.00915	1e-10	8.10741e-09	6.12086e-09	4196	tags=40%, list=11%, signal=36%	IGLV6-57/IGHV4-39/RASGRP2/IGHV3-53/IGKV1-16/IGKV1D-16/IGHV2-70/IGHV1-46/IGHV3-33/IGKV1D-12/IGKV3-15/IGLV7-43/IGLV1-40/IGLV3-1/IGKV2D-40/IGLV3-27/IGHV3-7/IGHV3-13/IGHV4-59/IGKV1-5/IGKV1D-39/IGLV1-47/IGLV1-44/IGKV1-12/IGLV3-21/IGLV2-11/IGHV2-5/IGKV4-1/IGHV4-34/IGHV3-11/IGKV3-11/IGHV3-23/IGKV3D-20/IGHV3-30/IGLV1-51/IGHV1-69/IGLV2-8/IGHV1-2/IGLV3-25/IGKV3-20/IGKV1D-33/IGHV3-48/IGLC3/IGLV2-23/IGLC2/IG…
WP_ESTROGEN_RECEPTOR_PATHWAY	WP_ESTROGEN_RECEPTOR_PATHWAY	13	-0.695633	-1.56141	0.0198507	0.089965	0.0679209	4511	tags=38%, list=12%, signal=34%	CYP1A1/CYP1B1/PCK1/CYP1A2/ESR1
KEGG_ASCORBATE_AND_ALDARATE_METABOLISM	KEGG_ASCORBATE_AND_ALDARATE_METABOLISM	25	-0.690988	-1.74381	0.000529302	0.0060346	0.00455594	4521	tags=40%, list=12%, signal=35%	UGT2B15/UGT2B7/ALDH2/UGT1A9/UGT2A1/UGT2A3/UGT2B17/UGT1A8/MIOX/UGT2B28
REACTOME_PHOSPHOLIPASE_C_MEDIATED_CASCADE_FGFR4	REACTOME_PHOSPHOLIPASE_C_MEDIATED_CASCADE_FGFR4	15	-0.690653	-1.58277	0.00975338	0.0543961	0.0410675	6685	tags=60%, list=18%, signal=49%	FGF2/FGF9/FGF18/FGF8/KLB/FGF20/FGF23/FGF4/FGF17
KEGG_TAURINE_AND_HYPOTAURINE_METABOLISM	KEGG_TAURINE_AND_HYPOTAURINE_METABOLISM	10	-0.687339	-1.45754	0.0359712	0.13986	0.10559	9096	tags=70%, list=24%, signal=53%	BAAT/CDO1/GAD1/CSAD/GGT7/GGT6/GAD2
REACTOME_XENOBIOTICS	REACTOME_XENOBIOTICS	23	-0.675381	-1.68052	0.00155036	0.0134587	0.0101609	5292	tags=57%, list=14%, signal=49%	CYP3A43/CYP1A1/CYP2C9/CYP2C19/CYP2A6/CYP2W1/CYP2D6/CYP1A2/CYP2A7/ARNT2/CYP2A13/CYP2E1/CYP2F1
REACTOME_ETHANOL_OXIDATION	REACTOME_ETHANOL_OXIDATION	12	-0.668846	-1.47262	0.0339181	0.13402	0.101181	5810	tags=58%, list=16%, signal=49%	ADH4/ADH1B/ADH6/ACSS1/ALDH2/ALDH1A1/ADH1C
REACTOME_POTENTIAL_THERAPEUTICS_FOR_SARS	REACTOME_POTENTIAL_THERAPEUTICS_FOR_SARS	154	-0.668796	-1.9396	1e-10	8.10741e-09	6.12086e-09	4196	tags=42%, list=11%, signal=37%	IGLV6-57/IGHV4-39/IGHV3-53/IGKV1-16/JAK3/ATP1A4/IGKV1D-16/IGHV2-70/IGHV1-46/ATP1A3/FXYD6/IGHV3-33/IGKV1D-12/FXYD1/IGKV3-15/FXYD2/IGLV7-43/IGLV1-40/IGLV3-1/IGKV2D-40/IGLV3-27/IGHV3-7/IGHV3-13/IGHV4-59/IGKV1-5/IGKV1D-39/IGLV1-47/IGLV1-44/IGKV1-12/IGLV3-21/IGLV2-11/IGHV2-5/IGKV4-1/IGHV4-34/IGHV3-11/IGKV3-11/IGHV3-23/IGKV3D-20/IGHV3-30/IGLV1-51/IGHV1-69/IGLV2-8/IGHV1-2/IGLV3-25/IGKV3-20/IGKV1D-33/IGH…
REACTOME_MISCELLANEOUS_SUBSTRATES	REACTOME_MISCELLANEOUS_SUBSTRATES	12	-0.660696	-1.45468	0.0421053	0.157016	0.118543	5292	tags=50%, list=14%, signal=43%	CYP3A43/CYP4A11/CYP2W1/CYP4A22/CYP2D6/CYP4B1
REACTOME_LGI_ADAM_INTERACTIONS	REACTOME_LGI_ADAM_INTERACTIONS	14	-0.659896	-1.50168	0.0224066	0.0984901	0.0743572	7814	tags=57%, list=21%, signal=45%	CACNG3/LGI4/LGI1/LGI3/ADAM11/LGI2/CACNG2/ADAM22
REACTOME_SYNTHESIS_SECRETION_AND_INACTIVATION_OF_GLUCOSE_DEPENDENT_INSULINOTROPIC_POLYPEPTIDE_GIP	REACTOME_SYNTHESIS_SECRETION_AND_INACTIVATION_OF_GLUCOSE_DEPENDENT_INSULINOTROPIC_POLYPEPTIDE_GIP	13	-0.659553	-1.48043	0.0378875	0.14561	0.109932	6392	tags=46%, list=17%, signal=38%	SEC11C/GPR119/PAX6/GIP/FFAR1/ISL1
REACTOME_DEFECTIVE_GALNT3_CAUSES_HFTC	REACTOME_DEFECTIVE_GALNT3_CAUSES_HFTC	16	-0.655654	-1.52363	0.0168749	0.080653	0.0608907	5732	tags=81%, list=15%, signal=69%	MUC12/MUC1/MUC16/MUC15/MUC13/MUC7/MUC5AC/MUC5B/MUC17/MUC20/MUC21/MUC4/MUC6
REACTOME_SIGNALING_BY_THE_B_CELL_RECEPTOR_BCR	REACTOME_SIGNALING_BY_THE_B_CELL_RECEPTOR_BCR	166	-0.65423	-1.90314	1e-10	8.10741e-09	6.12086e-09	4196	tags=37%, list=11%, signal=33%	IGLV6-57/IGHV4-39/IGHV3-53/IGKV1-16/IGKV1D-16/IGHV2-70/IGHV1-46/IGHV3-33/IGKV1D-12/IGKV3-15/IGLV7-43/IGLV1-40/IGLV3-1/IGKV2D-40/IGLV3-27/IGHV3-7/IGHV3-13/IGHV4-59/IGKV1-5/IGKV1D-39/IGLV1-47/IGLV1-44/IGKV1-12/IGLV3-21/IGLV2-11/IGHV2-5/IGKV4-1/IGHV4-34/IGHV3-11/IGKV3-11/IGHV3-23/IGKV3D-20/IGHV3-30/IGLV1-51/IGHV1-69/IGLV2-8/IGHV1-2/IGLV3-25/IGKV3-20/BLK/IGKV1D-33/IGHV3-48/IGLC3/IGLV2-23/IGLC2/IGKV1-…
REACTOME_FCGAMMA_RECEPTOR_FCGR_DEPENDENT_PHAGOCYTOSIS	REACTOME_FCGAMMA_RECEPTOR_FCGR_DEPENDENT_PHAGOCYTOSIS	143	-0.649573	-1.87684	1e-10	8.10741e-09	6.12086e-09	4196	tags=41%, list=11%, signal=36%	IGLV6-57/IGHV4-39/IGHV3-53/IGKV1-16/CD247/IGKV1D-16/IGHV2-70/IGHV1-46/IGHV3-33/IGKV1D-12/IGKV3-15/IGLV7-43/IGLV1-40/IGLV3-1/IGKV2D-40/IGLV3-27/IGHV3-7/IGHV3-13/IGHV4-59/IGKV1-5/IGKV1D-39/IGLV1-47/IGLV1-44/IGKV1-12/IGLV3-21/IGLV2-11/IGHV2-5/IGKV4-1/IGHV4-34/IGHV3-11/IGKV3-11/IGHV3-23/IGKV3D-20/IGHV3-30/IGLV1-51/IGHV1-69/IGLV2-8/IGHG4/IGHV1-2/IGLV3-25/IGKV3-20/IGKV1D-33/IGHV3-48/IGHG1/IGLC3/IGLV2-2…
REACTOME_DIGESTION	REACTOME_DIGESTION	23	-0.647946	-1.61225	0.00434812	0.0303998	0.0229509	3535	tags=43%, list=9%, signal=39%	PNLIPRP2/SI/CHIT1/PNLIPRP1/AMY1B/ALPI/CHIA/AMY2B/CLPS/CEL
REACTOME_DEFECTIVE_C1GALT1C1_CAUSES_TNPS	REACTOME_DEFECTIVE_C1GALT1C1_CAUSES_TNPS	17	-0.646269	-1.51751	0.0196324	0.0895318	0.0675939	5732	tags=53%, list=15%, signal=45%	MUC13/MUC7/MUC5AC/MUC5B/MUC17/MUC20/MUC21/MUC4/MUC6
REACTOME_BIOSYNTHESIS_OF_SPECIALIZED_PRORESOLVING_MEDIATORS_SPMS	REACTOME_BIOSYNTHESIS_OF_SPECIALIZED_PRORESOLVING_MEDIATORS_SPMS	19	-0.640525	-1.52989	0.0119719	0.0625454	0.04722	6131	tags=53%, list=16%, signal=44%	GPX4/CYP1A1/CYP2C9/EPHX2/CYP2D6/HPGD/CYP1A2/LTC4S/ALOX15/CYP2E1
REACTOME_GLUCURONIDATION	REACTOME_GLUCURONIDATION	25	-0.635305	-1.60328	0.00587447	0.0369518	0.0278975	4521	tags=36%, list=12%, signal=32%	UGT2B15/UGT2B7/UGT1A9/UGT2A1/UGT2A3/UGT2B17/UGT1A8/UGT3A1/UGT2B28
WP_ESTROGEN_METABOLISM	WP_ESTROGEN_METABOLISM	18	-0.633643	-1.50241	0.0221932	0.0977485	0.0737973	6086	tags=61%, list=16%, signal=51%	CYP3A4/ARSL/UGT1A3/SULT1A1/SULT1E1/CYP1A1/UGT2B7/CYP1B1/UGT1A9/CYP1A2/GSTA1
REACTOME_IMMUNOREGULATORY_INTERACTIONS_BETWEEN_A_LYMPHOID_AND_A_NON_LYMPHOID_CELL	REACTOME_IMMUNOREGULATORY_INTERACTIONS_BETWEEN_A_LYMPHOID_AND_A_NON_LYMPHOID_CELL	186	-0.63353	-1.84895	1e-10	8.10741e-09	6.12086e-09	5453	tags=46%, list=15%, signal=39%	ICAM3/JAML/TRBV7-9/TRBV12-3/CD3E/SH2D1B/SIGLEC8/SLAMF6/SH2D1A/KIR2DL3/NCR1/CRTAM/KLRK1/CD300LG/IGLV6-57/KIR3DL2/IGHV4-39/IGHV3-53/IGKV1-16/CD247/IGKV1D-16/KLRF1/IGHV2-70/NPDC1/IGHV1-46/CD8B/IGHV3-33/IGKV1D-12/CD3D/KLRG1/IGKV3-15/CD40LG/CD200/IGLV7-43/IGLV1-40/IGLV3-1/IGKV2D-40/PIANP/IGLV3-27/IGHV3-7/IGHV3-13/IGHV4-59/IGKV1-5/IGKV1D-39/IGLV1-47/IGLV1-44/IGKV1-12/IGLV3-21/IGLV2-11/IGHV2-5/IGKV4-1/I…
REACTOME_DIGESTION_AND_ABSORPTION	REACTOME_DIGESTION_AND_ABSORPTION	27	-0.632501	-1.60556	0.00454846	0.0311143	0.0234904	1881	tags=41%, list=5%, signal=39%	PNLIPRP2/SI/CHIT1/PNLIPRP1/AMY1B/NPC1L1/ALPI/CHIA/AMY2B/CLPS/CEL
REACTOME_SYNTHESIS_OF_LEUKOTRIENES_LT_AND_EOXINS_EX	REACTOME_SYNTHESIS_OF_LEUKOTRIENES_LT_AND_EOXINS_EX	21	-0.631659	-1.54708	0.00883387	0.0511725	0.0386338	3151	tags=33%, list=8%, signal=31%	CYP4A11/CYP4F8/CYP4A22/LTC4S/ALOX15/CYP4B1/DPEP1
KEGG_PENTOSE_AND_GLUCURONATE_INTERCONVERSIONS	KEGG_PENTOSE_AND_GLUCURONATE_INTERCONVERSIONS	28	-0.628666	-1.61265	0.00328381	0.0246173	0.0185854	4521	tags=36%, list=12%, signal=31%	UGT2B15/UGT2B7/DCXR/DHDH/UGT1A9/UGT2A1/UGT2A3/UGT2B17/UGT1A8/UGT2B28
REACTOME_TERMINATION_OF_O_GLYCAN_BIOSYNTHESIS	REACTOME_TERMINATION_OF_O_GLYCAN_BIOSYNTHESIS	23	-0.624483	-1.55387	0.010022	0.0553993	0.0418248	5732	tags=43%, list=15%, signal=37%	MUC13/MUC7/ST6GAL1/MUC5AC/MUC5B/MUC17/MUC20/MUC21/MUC4/MUC6
KEGG_MATURITY_ONSET_DIABETES_OF_THE_YOUNG	KEGG_MATURITY_ONSET_DIABETES_OF_THE_YOUNG	25	-0.617517	-1.55839	0.0105391	0.0569633	0.0430056	3727	tags=40%, list=10%, signal=36%	MAFA/PAX6/NEUROG3/MNX1/BHLHA15/FOXA3/PAX4/HNF1A/NEUROD1/GCK
KEGG_LINOLEIC_ACID_METABOLISM	KEGG_LINOLEIC_ACID_METABOLISM	29	-0.615745	-1.5813	0.00434867	0.0303998	0.0229509	11885	tags=79%, list=32%, signal=54%	CYP2C8/CYP3A4/JMJD7-PLA2G4B/PLA2G4B/PLA2G12B/CYP3A7/CYP2C18/CYP3A5/PLA2G5/PLA2G3/PLA2G10/PLA2G2A/PLA2G6/CYP3A43/CYP2C9/CYP2C19/PLA2G2E/PLA2G1B/PLA2G2C/CYP1A2/ALOX15/CYP2E1/PLA2G2D
KEGG_PRIMARY_IMMUNODEFICIENCY	KEGG_PRIMARY_IMMUNODEFICIENCY	35	-0.609066	-1.5987	0.00317609	0.024057	0.0181623	5712	tags=43%, list=15%, signal=36%	RAG2/CD3E/JAK3/CD8B/CD3D/CD40LG/ZAP70/IL2RG/TNFRSF13C/CD79A/AIRE/TNFRSF13B/IGLL1/CD19/AICDA
REACTOME_BLOOD_GROUP_SYSTEMS_BIOSYNTHESIS	REACTOME_BLOOD_GROUP_SYSTEMS_BIOSYNTHESIS	21	-0.608517	-1.4904	0.0180808	0.0847512	0.0639847	10090	tags=52%, list=27%, signal=38%	ST6GALNAC6/B3GALT4/RHCE/RHD/B3GALT2/FUT7/FUT5/FUT3/FUT6/B4GALNT2/B3GALT5
WP_GLUCURONIDATION	WP_GLUCURONIDATION	26	-0.606518	-1.5357	0.00993677	0.0550673	0.0415742	4521	tags=31%, list=12%, signal=27%	UGT2B15/UGT2B7/UGT1A9/UGT2A1/UGT2A3/UGT2B17/UGT1A8/UGT2B28
REACTOME_PI_3K_CASCADE_FGFR4	REACTOME_PI_3K_CASCADE_FGFR4	20	-0.606372	-1.46887	0.0340531	0.13431	0.1014	6685	tags=45%, list=18%, signal=37%	FGF2/FGF9/FGF18/FGF8/KLB/FGF20/FGF23/FGF4/FGF17
REACTOME_INCRETIN_SYNTHESIS_SECRETION_AND_INACTIVATION	REACTOME_INCRETIN_SYNTHESIS_SECRETION_AND_INACTIVATION	24	-0.605444	-1.52369	0.0150084	0.0743287	0.056116	6966	tags=42%, list=19%, signal=34%	LEP/SEC11C/GPR119/GNB3/PAX6/FFAR4/GIP/GNG13/FFAR1/ISL1
REACTOME_SUMOYLATION_OF_INTRACELLULAR_RECEPTORS	REACTOME_SUMOYLATION_OF_INTRACELLULAR_RECEPTORS	30	-0.600565	-1.54135	0.00586825	0.0369518	0.0278975	1669	tags=20%, list=4%, signal=19%	NR1I2/NR1H4/ESR1/AR/NR3C2/NR5A1
REACTOME_ANTI_INFLAMMATORY_RESPONSE_FAVOURING_LEISHMANIA_PARASITE_INFECTION	REACTOME_ANTI_INFLAMMATORY_RESPONSE_FAVOURING_LEISHMANIA_PARASITE_INFECTION	223	-0.599488	-1.75504	1e-10	8.10741e-09	6.12086e-09	4327	tags=39%, list=12%, signal=35%	VIPR2/GNB3/IGLV6-57/AVPR2/IGHV4-39/AVP/IGHV3-53/MC4R/IGKV1-16/CD247/IGKV1D-16/HTR6/IGHV2-70/ADRB3/ADRB1/IGHV1-46/GIP/GPR150/GPR32/GPR83/ADM2/IGHV3-33/IGKV1D-12/INSL3/GNG7/ADORA2A/IGKV3-15/GNG13/GPR25/RAMP1/IGLV7-43/IGLV1-40/IGLV3-1/IGKV2D-40/IGLV3-27/IGHV3-7/TSHR/IGHV3-13/IGHV4-59/IGKV1-5/IGKV1D-39/IGLV1-47/IGLV1-44/IGKV1-12/IGLV3-21/IGLV2-11/IGHV2-5/IGKV4-1/IGHV4-34/IGHV3-11/IGKV3-11/GHRHR/IGHV3…
KEGG_ALPHA_LINOLENIC_ACID_METABOLISM	KEGG_ALPHA_LINOLENIC_ACID_METABOLISM	19	-0.599411	-1.43169	0.0419426	0.156944	0.118488	11252	tags=68%, list=30%, signal=48%	JMJD7-PLA2G4B/PLA2G4B/PLA2G12B/PLA2G5/PLA2G3/FADS2/PLA2G10/PLA2G2A/PLA2G6/PLA2G2E/PLA2G1B/PLA2G2C/PLA2G2D
REACTOME_AFLATOXIN_ACTIVATION_AND_DETOXIFICATION	REACTOME_AFLATOXIN_ACTIVATION_AND_DETOXIFICATION	19	-0.596805	-1.42547	0.0463576	0.168847	0.127474	8908	tags=58%, list=24%, signal=44%	CYP3A5/MGST2/DPEP2/MGST1/GGT7/GGT6/AKR7A3/CYP1A2/AKR7L/DPEP1/CYP2A13
WP_MAMMALIAN_DISORDER_OF_SEXUAL_DEVELOPMENT	WP_MAMMALIAN_DISORDER_OF_SEXUAL_DEVELOPMENT	25	-0.596486	-1.50532	0.0202267	0.09148	0.0690648	2832	tags=32%, list=8%, signal=30%	INSL3/DMRT1/PBX1/SRY/AMH/SOX8/PTGDS/NR5A1
KEGG_CARDIAC_MUSCLE_CONTRACTION	KEGG_CARDIAC_MUSCLE_CONTRACTION	75	-0.59152	-1.6509	4.81803e-05	0.00103399	0.00078063	10472	tags=64%, list=28%, signal=46%	MYH7/UQCRFS1/MYH6/COX7C/UQCRH/COX8A/COX5A/COX7A2/CACNB2/CACNG1/CACNA2D3/CACNG6/CACNG3/UQCR11/TPM2/CACNA2D4/UQCRHL/CACNB1/UQCRB/COX7B/COX4I1/MYL2/ATP1A2/CACNA1S/COX6A1/CACNA2D2/TNNI3/MYL3/UQCRQ/COX6B1/COX5B/COX6C/UQCR10/ATP1A4/COX6B2/COX6A2/COX4I2/TNNC1/CACNB4/ATP1A3/FXYD2/COX7A1/COX7B2/CACNA1F/CACNA1D/COX8C/CACNG2/CACNG5
REACTOME_SHC_MEDIATED_CASCADE_FGFR4	REACTOME_SHC_MEDIATED_CASCADE_FGFR4	20	-0.588641	-1.42592	0.0426696	0.158003	0.119288	6685	tags=45%, list=18%, signal=37%	FGF2/FGF9/FGF18/FGF8/KLB/FGF20/FGF23/FGF4/FGF17
REACTOME_FC_EPSILON_RECEPTOR_FCERI_SIGNALING	REACTOME_FC_EPSILON_RECEPTOR_FCERI_SIGNALING	186	-0.585188	-1.70787	1e-10	8.10741e-09	6.12086e-09	4196	tags=30%, list=11%, signal=26%	IGLV6-57/IGHV4-39/RASGRP2/IGHV3-53/IGKV1-16/IGKV1D-16/IGHV2-70/IGHV1-46/IGHV3-33/IGKV1D-12/IGKV3-15/IGLV7-43/IGLV1-40/IGLV3-1/IGKV2D-40/IGLV3-27/IGHV3-7/IGHV3-13/IGHV4-59/IGKV1-5/IGKV1D-39/IGLV1-47/IGLV1-44/IGKV1-12/IGLV3-21/IGLV2-11/IGHV2-5/IGKV4-1/IGHV4-34/IGHV3-11/IGKV3-11/IGHV3-23/IGKV3D-20/IGHV3-30/IGLV1-51/IGHV1-69/IGLV2-8/IGHV1-2/IGLV3-25/IGKV3-20/IGKV1D-33/IGHV3-48/IGLC3/IGLV2-23/IGLC2/IG…
REACTOME_INWARDLY_RECTIFYING_K_CHANNELS	REACTOME_INWARDLY_RECTIFYING_K_CHANNELS	35	-0.582649	-1.52936	0.0106529	0.0571552	0.0431505	8460	tags=46%, list=23%, signal=35%	KCNJ14/KCNJ16/GNGT2/KCNJ9/KCNJ5/KCNJ6/GNB3/GNG7/GNG13/GABBR2/ABCC8/KCNJ11/KCNJ10/KCNJ3/KCNJ4/GNG8
WP_OXYSTEROLS_DERIVED_FROM_CHOLESTEROL	WP_OXYSTEROLS_DERIVED_FROM_CHOLESTEROL	46	-0.580854	-1.56584	0.00189685	0.0158844	0.0119922	7070	tags=41%, list=19%, signal=34%	RORC/SLC27A2/CYP7A1/ACOT6/ACOT12/HSD3B7/IL17D/IL17C/EBP/EPHX2/DBP/IL17A/IL17F/AKR1D1/NR1I2/ESR1/SLC27A5/IL25/CYP27A1
KEGG_DRUG_METABOLISM_CYTOCHROME_P450	KEGG_DRUG_METABOLISM_CYTOCHROME_P450	71	-0.579344	-1.60959	0.000131287	0.00209772	0.00158371	4533	tags=34%, list=12%, signal=30%	MGST1/UGT2B15/ADH6/UGT2B7/CYP2C9/CYP2C19/CYP2A6/MAOB/GSTA3/CYP2D6/UGT1A9/CYP1A2/GSTA2/CYP2A7/UGT2A1/UGT2A3/UGT2B17/FMO3/CYP2A13/CYP2E1/UGT1A8/GSTA1/ADH1C/UGT2B28
REACTOME_REGULATION_OF_GENE_EXPRESSION_IN_BETA_CELLS	REACTOME_REGULATION_OF_GENE_EXPRESSION_IN_BETA_CELLS	21	-0.578226	-1.41621	0.0465872	0.169401	0.127893	3727	tags=43%, list=10%, signal=39%	NKX2-2/HNF4G/MAFA/PAX6/RFX6/FOXA3/HNF1A/NEUROD1/GCK
REACTOME_ASPIRIN_ADME	REACTOME_ASPIRIN_ADME	44	-0.577872	-1.55326	0.00276917	0.0214954	0.0162284	4521	tags=36%, list=12%, signal=32%	UGT2B15/UGT2B7/CYP2C9/GLYATL2/CYP2C19/ACSM2A/CYP2D6/UGT1A9/SLC22A7/UGT2A1/UGT2A3/UGT2B17/CYP2E1/UGT1A8/UGT3A1/UGT2B28
WP_MITOCHONDRIAL_COMPLEX_IV_ASSEMBLY	WP_MITOCHONDRIAL_COMPLEX_IV_ASSEMBLY	31	-0.563847	-1.45489	0.0274841	0.114814	0.0866816	11777	tags=74%, list=32%, signal=51%	CMC1/TACO1/SMIM20/COX19/PNKD/NDUFA4/COX7C/COX8A/COX5A/COX7A2/COX20/SURF1/COX17/COX7B/PET117/COX4I1/COA3/COX6A1/COX6B1/COX5B/COX14/COX6C/PET100
WP_ELECTRON_TRANSPORT_CHAIN_OXPHOS_SYSTEM_IN_MITOCHONDRIA	WP_ELECTRON_TRANSPORT_CHAIN_OXPHOS_SYSTEM_IN_MITOCHONDRIA	90	-0.562886	-1.59379	6.60581e-05	0.00130271	0.000983511	10690	tags=62%, list=29%, signal=44%	SLC25A14/ATP5MC2/NDUFC1/UQCRFS1/NDUFS3/SDHA/NDUFV1/ATP5MG/COX7C/UQCRH/COX8A/COX5A/COX7A2/NDUFAB1/NDUFS5/ATP5IF1/NDUFA6/UCP3/NDUFA7/ATP5PF/UQCR11/NDUFS6/SURF1/ATP5MC1/NDUFB9/COX17/ATP5F1E/UQCRB/NDUFB10/COX7B/NDUFS7/NDUFB2/COX4I1/NDUFA2/NDUFS8/NDUFB1/COX6A1/ATP5MF/NDUFA1/UCP2/UQCRQ/COX6B1/COX5B/NDUFA3/NDUFA9/COX6C/UQCR10/ATP5F1D/COX6A2/NDUFB7/SLC25A4/NDUFB8/COX7A1/ATP5PO/ATP5ME/UCP1
WP_OXIDATIVE_PHOSPHORYLATION	WP_OXIDATIVE_PHOSPHORYLATION	52	-0.562174	-1.52458	0.00354951	0.0258996	0.0195534	12288	tags=69%, list=33%, signal=46%	NDUFB4/NDUFV3/NDUFA4L2/ATP5PD/NDUFA4/NDUFC2/GZMB/ATP5MC2/NDUFC1/NDUFS3/NDUFV1/ATP5MG/NDUFAB1/NDUFS5/NDUFA6/NDUFA7/ATP5PF/NDUFS6/ATP5MC1/NDUFB9/ATP5F1E/NDUFB10/NDUFS7/NDUFB2/NDUFA2/NDUFS8/NDUFB1/ATP5MF/NDUFA3/NDUFA9/ATP5F1D/NDUFB7/NDUFB8/ATP5PO/NDUFA11/ATP5ME
WP_OXIDATION_BY_CYTOCHROME_P450	WP_OXIDATION_BY_CYTOCHROME_P450	62	-0.561761	-1.54316	0.00173503	0.014664	0.0110709	3883	tags=39%, list=10%, signal=35%	CYP1A1/CYP17A1/CYP2C9/CYP1B1/CYP2C19/CYP4A11/CYP4F8/CYP2A6/CYP26C1/CYP2W1/CYP4A22/CYP2D6/CYP1A2/CYP2A7/CYP2G1P/CYP4B1/CYP4F12/CYP2A13/CYP2E1/CYP27A1/CYP2F1/CYP4X1/CYP11A1/CYP4Z1
REACTOME_FERTILIZATION	REACTOME_FERTILIZATION	26	-0.561616	-1.42201	0.0403826	0.15299	0.115503	10243	tags=62%, list=27%, signal=45%	SPAM1/IZUMO1/ADAM2/CATSPER2/ZP3/ADAM30/CATSPER3/IZUMO3/CATSPERG/HVCN1/OVGP1/CATSPER4/IZUMO4/CATSPERD/KCNU1/IZUMO2
REACTOME_DECTIN_2_FAMILY	REACTOME_DECTIN_2_FAMILY	26	-0.561548	-1.42183	0.0403826	0.15299	0.115503	5732	tags=50%, list=15%, signal=42%	MUC1/MUC16/CLEC10A/MUC15/MUC13/MUC7/MUC5AC/MUC5B/MUC17/MUC20/MUC21/MUC4/MUC6
REACTOME_GLUCAGON_TYPE_LIGAND_RECEPTORS	REACTOME_GLUCAGON_TYPE_LIGAND_RECEPTORS	33	-0.561378	-1.46471	0.0243762	0.104832	0.0791452	8037	tags=33%, list=22%, signal=26%	GIPR/GNGT2/SCT/VIPR2/GNB3/GIP/GNG7/GNG13/GHRHR/GNG8/GHRH
KEGG_METABOLISM_OF_XENOBIOTICS_BY_CYTOCHROME_P450	KEGG_METABOLISM_OF_XENOBIOTICS_BY_CYTOCHROME_P450	69	-0.560308	-1.55199	0.000686451	0.00740217	0.00558843	4533	tags=32%, list=12%, signal=28%	MGST1/UGT2B15/CYP1A1/ADH6/UGT2B7/CYP2C9/CYP1B1/CYP2C19/DHDH/GSTA3/UGT1A9/CYP1A2/GSTA2/UGT2A1/UGT2A3/UGT2B17/CYP2E1/UGT1A8/CYP2F1/GSTA1/ADH1C/UGT2B28
REACTOME_VOLTAGE_GATED_POTASSIUM_CHANNELS	REACTOME_VOLTAGE_GATED_POTASSIUM_CHANNELS	43	-0.55859	-1.49446	0.00769374	0.0455178	0.0343646	8030	tags=47%, list=22%, signal=37%	KCNC2/KCND1/KCNH3/KCNA3/KCNS3/KCNQ1/KCNAB3/KCNH8/KCNQ2/KCNA4/KCNH4/KCNG3/KCNS1/KCNH5/KCNC1/KCNG4/KCNH2/KCNH6/KCNB2/KCNA2
REACTOME_TRANSCRIPTIONAL_REGULATION_OF_PLURIPOTENT_STEM_CELLS	REACTOME_TRANSCRIPTIONAL_REGULATION_OF_PLURIPOTENT_STEM_CELLS	31	-0.555079	-1.43226	0.0338266	0.13402	0.101181	8595	tags=48%, list=23%, signal=37%	EOMES/SOX2/TDGF1/FGF2/DPPA4/POU5F1/ZIC3/ZSCAN10/PBX1/PRDM14/LIN28A/NANOG/HIF3A/FOXD3/NR5A1
KEGG_GLYCINE_SERINE_AND_THREONINE_METABOLISM	KEGG_GLYCINE_SERINE_AND_THREONINE_METABOLISM	31	-0.553271	-1.4276	0.0348837	0.137011	0.103439	4424	tags=32%, list=12%, signal=28%	GCAT/PHGDH/GATM/GNMT/DAO/GAMT/MAOB/CBS/AGXT2/CHDH
KEGG_RETINOL_METABOLISM	KEGG_RETINOL_METABOLISM	64	-0.553266	-1.52535	0.00115979	0.010943	0.00826163	5810	tags=42%, list=16%, signal=36%	ADH1B/DHRS4/BCO1/CYP3A43/DHRS4L2/UGT2B15/CYP1A1/ADH6/UGT2B7/DHRS3/CYP2C9/CYP2C19/CYP4A11/CYP2A6/CYP26C1/CYP4A22/UGT1A9/CYP1A2/CYP2A7/ALDH1A1/UGT2A1/UGT2A3/UGT2B17/CYP2A13/UGT1A8/ADH1C/UGT2B28
REACTOME_CYTOCHROME_P450_ARRANGED_BY_SUBSTRATE_TYPE	REACTOME_CYTOCHROME_P450_ARRANGED_BY_SUBSTRATE_TYPE	64	-0.550954	-1.51897	0.00125257	0.0116181	0.00877132	3572	tags=34%, list=10%, signal=31%	CYP2C9/CYP1B1/CYP2C19/CYP4A11/CYP4F8/CYP2A6/CYP26C1/CYP2W1/CYP4A22/CYP2D6/CYP1A2/CYP21A2/CYP2A7/NR1H4/CYP4B1/ARNT2/CYP4F12/CYP2A13/CYP2E1/CYP27A1/CYP2F1/CYP11A1
KEGG_STARCH_AND_SUCROSE_METABOLISM	KEGG_STARCH_AND_SUCROSE_METABOLISM	51	-0.549021	-1.48989	0.0102523	0.0560949	0.04235	4683	tags=29%, list=13%, signal=26%	PYGM/UGT2B15/UGT2B7/ENPP3/GBA3/UGT1A9/SI/AMY1B/UGT2A1/UGT2A3/UGT2B17/AMY2B/GCK/UGT1A8/UGT2B28
KEGG_PORPHYRIN_AND_CHLOROPHYLL_METABOLISM	KEGG_PORPHYRIN_AND_CHLOROPHYLL_METABOLISM	41	-0.54794	-1.45696	0.0159155	0.0774202	0.05845	4521	tags=24%, list=12%, signal=21%	UGT2B15/UGT2B7/MMAB/CP/UGT1A9/UGT2A1/UGT2A3/UGT2B17/UGT1A8/UGT2B28
REACTOME_CELL_SURFACE_INTERACTIONS_AT_THE_VASCULAR_WALL	REACTOME_CELL_SURFACE_INTERACTIONS_AT_THE_VASCULAR_WALL	194	-0.540555	-1.57664	1.86532e-07	9.72185e-06	7.33972e-06	4196	tags=36%, list=11%, signal=32%	IGLV6-57/IGHV4-39/IGHV3-53/IGKV1-16/GYPC/IGKV1D-16/JCHAIN/IGHV2-70/GRB7/CEACAM5/IGHV1-46/IGHV3-33/IGKV1D-12/IGKV3-15/IGLV7-43/IGLV1-40/IGLV3-1/IGKV2D-40/IGHA2/IGLV3-27/IGHV3-7/CD177/IGHV3-13/IGHV4-59/IGKV1-5/IGKV1D-39/IGLV1-47/IGLV1-44/IGKV1-12/CEACAM8/IGLV3-21/IGLV2-11/IGHV2-5/IGKV4-1/IGHV4-34/IGHV3-11/IGKV3-11/IGHV3-23/IGKV3D-20/IGHV3-30/IGLV1-51/IGHV1-69/IGLV2-8/SLC7A10/IGHA1/IGHV1-2/PSG3/VPRE…
REACTOME_REGULATION_OF_BETA_CELL_DEVELOPMENT	REACTOME_REGULATION_OF_BETA_CELL_DEVELOPMENT	42	-0.540517	-1.44042	0.015421	0.0758576	0.0572703	3727	tags=26%, list=10%, signal=24%	MAFA/PAX6/NEUROG3/PTF1A/RFX6/FOXA3/PAX4/HNF1A/NEUROD1/GCK/INSM1
KEGG_STEROID_HORMONE_BIOSYNTHESIS	KEGG_STEROID_HORMONE_BIOSYNTHESIS	55	-0.540505	-1.46996	0.00643507	0.039792	0.0300418	6932	tags=36%, list=19%, signal=30%	CYP7A1/HSD17B1/CYP11B1/HSD3B1/SULT1E1/CYP3A43/UGT2B15/CYP1A1/UGT2B7/CYP17A1/CYP1B1/UGT1A9/AKR1D1/CYP21A2/UGT2A1/UGT2A3/UGT2B17/UGT1A8/CYP11A1/UGT2B28
REACTOME_ARACHIDONIC_ACID_METABOLISM	REACTOME_ARACHIDONIC_ACID_METABOLISM	59	-0.540117	-1.47777	0.00483987	0.0329021	0.0248401	3572	tags=32%, list=10%, signal=29%	CYP1A1/CYP2C9/CYP1B1/CYP2C19/CYP4A11/EPHX2/FAAH2/CYP4F8/CYP4A22/HPGD/CYP1A2/PON3/LTC4S/ALOX15/PON1/AWAT1/CYP4B1/DPEP1/PTGDS
REACTOME_PHASE_I_FUNCTIONALIZATION_OF_COMPOUNDS	REACTOME_PHASE_I_FUNCTIONALIZATION_OF_COMPOUNDS	104	-0.535433	-1.52936	0.000100033	0.00171073	0.00129155	4511	tags=36%, list=12%, signal=31%	CBR3/CYP3A43/CYP1A1/ADH6/ACSS1/MTARC1/ALDH2/CYP2C9/MTARC2/CYP1B1/CYP2C19/CYP4A11/CYP4F8/CYP2A6/CYP26C1/PAOX/CYP2W1/MAOB/CYP4A22/CYP2D6/CYP1A2/CES3/CYP21A2/CYP2A7/ALDH1A1/NR1H4/AADAC/CYP4B1/ARNT2/CYP4F12/FMO3/CYP2A13/CYP2E1/CYP27A1/CYP2F1/CYP11A1/ADH1C
KEGG_DRUG_METABOLISM_OTHER_ENZYMES	KEGG_DRUG_METABOLISM_OTHER_ENZYMES	51	-0.533437	-1.4476	0.018469	0.0858599	0.0648217	5292	tags=27%, list=14%, signal=24%	CYP3A43/UGT2B15/UGT2B7/CYP2A6/UGT1A9/CYP2A7/NAT2/UGT2A1/UGT2A3/UGT2B17/CYP2A13/UGT1A8/UGT2B28/UPB1
KEGG_RIBOSOME	KEGG_RIBOSOME	88	-0.532025	-1.50114	0.000775473	0.00797823	0.00602333	15233	tags=84%, list=41%, signal=50%	RPL30/RPL7A/RPL10A/RPS2/RPS17/RPS7/RPL3L/RPL27/RPLP0/RPS4X/RPL12/RPL36AL/RPL37/RPL3/RPL22/RPS27L/RPL7/RPS8/RPL41/RPL22L1/RPL23/RPL8/RPL31/RPL14/RPS5/RPL36A/RPL10/RPS12/RPSA/RPL23A/RPL19/RPL29/RPS16/RPS27A/RPL11/RPL27A/RPL35A/RPS11/RPS26/RPL18A/RPS3A/RPL28/RPS24/RPS20/RPL13A/FAU/RPL21/RPL35/RPS27/UBA52/RPL24/RPL39/RPL13/RSL24D1P11/RPLP1/RPL32/RPS10/RPS9/RPS4Y1/RPL18/RPL34/RPS29/RPL10L/RPL9/RPS21/R…
REACTOME_EUKARYOTIC_TRANSLATION_ELONGATION	REACTOME_EUKARYOTIC_TRANSLATION_ELONGATION	94	-0.529526	-1.50228	0.000517997	0.00597384	0.00451008	15233	tags=83%, list=41%, signal=49%	RPL30/RPL7A/RPL10A/RPS2/RPS17/RPS7/RPL3L/EEF1B2/RPL27/RPLP0/RPS4X/RPL12/RPL36AL/RPL37/RPL3/RPL22/RPS27L/RPL7/RPS8/RPL41/RPL22L1/RPL23/RPS14/RPL8/RPL31/RPL14/RPS5/RPL36A/RPL10/RPS12/RPSA/RPL23A/RPL19/RPL29/RPS16/RPS27A/RPL11/RPL27A/RPL35A/RPS11/RPS26/RPL18A/RPS3A/RPL28/RPS24/RPS20/RPL13A/FAU/RPL21/RPL35/RPS27/UBA52/RPL24/RPL39/RPL13/RPL39L/RPLP1/RPL32/RPS10/RPS9/RPS4Y1/RPL18/RPL34/RPS29/RPL10L/RPL…
WP_PREIMPLANTATION_EMBRYO	WP_PREIMPLANTATION_EMBRYO	59	-0.526791	-1.44131	0.00972753	0.0543961	0.0410675	5312	tags=41%, list=14%, signal=35%	BATF3/SOX2/E2F5/NANOGNB/IRF4/FOXQ1/POU5F1/DDIT3/CELF3/ARGFX/MOS/TFAP2B/PBX1/NANOG/SIX3/DPPA3/ZAR1/DPRX/TPRX1/LEUTX/NLRP5/SOX8/NR3C2/DNMT3L
REACTOME_NUCLEAR_RECEPTOR_TRANSCRIPTION_PATHWAY	REACTOME_NUCLEAR_RECEPTOR_TRANSCRIPTION_PATHWAY	53	-0.525955	-1.42865	0.0165869	0.0796244	0.0601141	7623	tags=30%, list=20%, signal=24%	HNF4G/RORC/NR1H3/NR2F6/NR1I3/NR0B1/RARB/ESRRG/NR1I2/NR1H4/ESR1/AR/ESRRB/NR3C2/NR5A1/RORB
KEGG_OXIDATIVE_PHOSPHORYLATION	KEGG_OXIDATIVE_PHOSPHORYLATION	119	-0.521327	-1.49807	0.000221501	0.00316905	0.00239254	13151	tags=62%, list=35%, signal=40%	ATP6V0B/ATP5MC1P5/ATP6V0A4/NDUFB3/ATP6V1F/ATP6V1G2/NDUFB4/TCIRG1/NDUFV3/NDUFA4L2/ATP5PD/ATP6V1G3/NDUFA4/NDUFC2/ATP5MC2/NDUFC1/UQCRFS1/ATP12A/NDUFS3/SDHA/NDUFV1/ATP5MG/COX7C/UQCRH/COX8A/COX5A/ATP6V0C/COX7A2/NDUFAB1/NDUFS5/NDUFA6/NDUFA7/ATP5PF/UQCR11/NDUFS6/ATP5MC1/UQCRHL/NDUFB9/COX17/ATP5F1E/UQCRB/ATP4A/NDUFB10/COX7B/NDUFS7/NDUFB2/COX4I1/NDUFA2/NDUFS8/NDUFB1/COX6A1/ATP5MF/NDUFA1/UQCRQ/COX6B1/COX5B…
REACTOME_RESPIRATORY_ELECTRON_TRANSPORT_ATP_SYNTHESIS_BY_CHEMIOSMOTIC_COUPLING_AND_HEAT_PRODUCTION_BY_UNCOUPLING_PROTEINS	REACTOME_RESPIRATORY_ELECTRON_TRANSPORT_ATP_SYNTHESIS_BY_CHEMIOSMOTIC_COUPLING_AND_HEAT_PRODUCTION_BY_UNCOUPLING_PROTEINS	115	-0.511345	-1.46596	0.000518515	0.00597384	0.00451008	12288	tags=58%, list=33%, signal=39%	NDUFB4/NDUFV3/ATP5PD/COX19/NDUFAF3/NDUFA4/NDUFC2/PM20D1/SLC25A14/ATP5MC2/ECSIT/NDUFC1/UQCRFS1/NDUFS3/SDHA/NDUFV1/ATP5MG/COX7C/SCO2/UQCRH/COX8A/COX5A/NDUFAB1/NDUFS5/NDUFA6/UCP3/NDUFA7/COX20/ATP5PF/UQCR11/NDUFS6/SURF1/ATP5MC1/NDUFB9/ATP5F1E/NDUFA13/UQCRB/NDUFB10/COX7B/NDUFS7/NDUFB2/COX4I1/NDUFA2/NDUFS8/NDUFB1/COX6A1/COQ10A/ATP5MF/NDUFA1/UCP2/UQCRQ/ETFB/COX6B1/COX5B/NDUFA3/NDUFA9/COX14/COX6C/UQCR10/…
REACTOME_POTASSIUM_CHANNELS	REACTOME_POTASSIUM_CHANNELS	103	-0.511278	-1.45932	0.00111593	0.0105748	0.00798365	9399	tags=43%, list=25%, signal=32%	KCNA7/KCNK7/KCNMB2/KCNA5/KCNJ14/KCNC2/KCNJ16/KCND1/GNGT2/KCNH3/KCNJ9/KCNA3/KCNS3/KCNJ5/KCNK4/KCNQ1/KCNJ6/KCNAB3/KCNH8/KCNQ2/GNB3/KCNA4/HCN1/KCNH4/KCNN1/KCNG3/GNG7/GNG13/KCNS1/KCNH5/GABBR2/KCNC1/ABCC8/KCNG4/KCNH2/KCNJ11/KCNJ10/KCNJ3/KCNJ4/HCN4/GNG8/KCNH6/KCNB2/KCNA2
REACTOME_ANTIMICROBIAL_PEPTIDES	REACTOME_ANTIMICROBIAL_PEPTIDES	95	-0.510237	-1.44875	0.0016676	0.0142055	0.0107248	10704	tags=47%, list=29%, signal=34%	CHGA/GNLY/REG3G/DEFB132/DEFB4A/ART1/DEFA4/CAMP/TLR1/PI3/ATOX1/BPI/DEFB116/ELANE/S100A9/CCR6/DEFB119/PLA2G2A/DEFA3/ITLN1/S100A7/S100A8/PRTN3/DEFB1/PRSS2/BPIFA1/BPIFB1/DEFB124/BPIFB6/DCD/CLU/DEFB123/DEFB126/DEFA5/LEAP2/LCN2/EPPIN/BPIFB4/SEMG1/BPIFA2/HTN1/LTF/DEFB118/BPIFB2/HTN3
WP_METAPATHWAY_BIOTRANSFORMATION_PHASE_I_AND_II	WP_METAPATHWAY_BIOTRANSFORMATION_PHASE_I_AND_II	183	-0.510226	-1.4887	1.80118e-05	0.000451819	0.00034111	6296	tags=33%, list=17%, signal=28%	CYP11B1/GPX4/SULT1A1/NAT8L/CHST6/SULT1E1/KCNAB3/CYP3A43/SULT1A2/CHST10/CHST4/GAL3ST1/MGST1/UGT2B15/CYP1A1/UGT2B7/CYP17A1/CYP2C9/GLYATL2/CYP1B1/CYP2C19/EPHX2/CYP4F8/SULT6B1/CYP2A6/CYP26C1/NDST4/CYP2W1/SULT1C2/AKR7A3/GSTA3/CYP2D6/UGT1A9/CYP1A2/AKR1D1/CHST5/CYP21A2/GSTA2/CYP2A7/NDST3/CHST9/HS3ST6/CYP4B1/GAL3ST2/GAL3ST3/NAT2/UGT2A1/UGT2A3/CYP4F12/UGT2B17/FMO3/CYP2A13/CYP2E1/CYP27A1/CYP2F1/CYP4X1/CYP1…
REACTOME_ION_HOMEOSTASIS	REACTOME_ION_HOMEOSTASIS	54	-0.504661	-1.37077	0.033367	0.132801	0.100261	8974	tags=48%, list=24%, signal=37%	RYR3/DMPK/ORAI2/TRDN/CLIC2/FXYD4/SLN/FXYD3/PLN/FXYD7/ATP2A3/ATP1A2/SLC8A2/ATP2A1/TNNI3/CAMK2B/ATP1A4/RYR1/ATP1A3/FXYD6/FXYD1/FXYD2/ATP2B2/KCNJ11/CASQ1/ATP2B3
KEGG_INTESTINAL_IMMUNE_NETWORK_FOR_IGA_PRODUCTION	KEGG_INTESTINAL_IMMUNE_NETWORK_FOR_IGA_PRODUCTION	45	-0.50441	-1.35838	0.0426396	0.158003	0.119288	7903	tags=38%, list=21%, signal=30%	MAP3K14/HLA-DMA/HLA-DQA2/MADCAM1/HLA-DMB/HLA-DOB/HLA-DPB1/CXCR4/CD40LG/ICOSLG/IL2/CCR10/TNFRSF17/TNFRSF13C/CCL25/TNFRSF13B/AICDA
WP_CYTOPLASMIC_RIBOSOMAL_PROTEINS	WP_CYTOPLASMIC_RIBOSOMAL_PROTEINS	88	-0.503686	-1.42118	0.00465693	0.0317571	0.0239757	15233	tags=81%, list=41%, signal=48%	RPL30/RPL7A/RPL10A/RPS2/RPS17/RPS7/RPL3L/RPL27/RPLP0/RPS4X/RPL12/RPL37/RPL3/RPL22/RPL7/RPS8/RPL41/RPL23/RPS14/RPL8/RPL31/RPL14/RPS5/RPL36A/RPL10/RPS12/RPSA/RPL23A/RPL19/RPL29/RPS16/RPS27A/RPL11/RPL27A/RPL35A/RPS11/RPS26/RPL18A/RPS3A/RPL28/RPS24/RPS20/RPL13A/FAU/RPL21/RPL35/RPS27/UBA52/RPL24/RPL39/RPL13/RPLP1/RPL32/RPS6KA6/RPS10/RPS9/RPS4Y1/RPL18/RPL34/RPS29/RPL9/RPS21/RPLP2/RPL38/RPS15/RPL37A/RPL…
REACTOME_BIOLOGICAL_OXIDATIONS	REACTOME_BIOLOGICAL_OXIDATIONS	219	-0.502332	-1.47166	5.91047e-06	0.000182226	0.000137575	4571	tags=31%, list=12%, signal=27%	ADH1B/SULT1E1/ACSM5/CBR3/CYP3A43/SULT1A2/ACSM1/MGST1/UGT2B15/CYP1A1/GGT7/ADH6/UGT2B7/ACSS1/MTARC1/AS3MT/ALDH2/GGT6/CYP2C9/MTARC2/GLYATL2/CYP1B1/CYP2C19/CYP4A11/CYP4F8/SULT6B1/CYP2A6/CYP26C1/PAOX/CYP2W1/MAOB/SULT1C2/CYP4A22/AKR7A3/GSTA3/ACSM2A/CYP2D6/UGT1A9/CYP1A2/CES3/AKR7L/CYP21A2/GSTA2/CYP2A7/ALDH1A1/NR1H4/MAT1A/AADAC/CYP4B1/NAT2/UGT2A1/UGT2A3/PODXL2/ARNT2/CYP4F12/UGT2B17/FMO3/DPEP1/CYP2A13/CYP…
KEGG_ARACHIDONIC_ACID_METABOLISM	KEGG_ARACHIDONIC_ACID_METABOLISM	58	-0.500122	-1.36755	0.0312815	0.126338	0.0953816	9103	tags=47%, list=24%, signal=35%	CYP2C18/HPGDS/PLA2G5/PLA2G3/GPX5/GPX1/PLA2G10/GPX4/PLA2G2A/PLA2G6/CBR3/GGT7/GGT6/CYP2C9/CYP2C19/CYP4A11/EPHX2/GPX6/PLA2G2E/CYP4A22/PLA2G1B/PLA2G2C/LTC4S/ALOX15/CYP2E1/PTGDS/PLA2G2D
REACTOME_LEISHMANIA_INFECTION	REACTOME_LEISHMANIA_INFECTION	308	-0.498584	-1.47147	1.16978e-07	7.11294e-06	5.37006e-06	4398	tags=29%, list=12%, signal=26%	NOX1/VIPR2/GNB3/IGLV6-57/AVPR2/IGHV4-39/AVP/IGHV3-53/MC4R/IGKV1-16/CD247/IGKV1D-16/HTR6/IGHV2-70/ADRB3/ADRB1/IGHV1-46/GIP/GPR150/GPR32/GPR83/ADM2/IGHV3-33/IGKV1D-12/INSL3/GNG7/ADORA2A/IGKV3-15/GNG13/GPR25/RAMP1/NOXA1/IGLV7-43/IGLV1-40/IGLV3-1/IGKV2D-40/IGLV3-27/IGHV3-7/TSHR/IGHV3-13/IGHV4-59/IGKV1-5/IGKV1D-39/IGLV1-47/IGLV1-44/IGKV1-12/IGLV3-21/IGLV2-11/IGHV2-5/IGKV4-1/IGHV4-34/IGHV3-11/IGKV3-11/…
REACTOME_RESPONSE_OF_EIF2AK4_GCN2_TO_AMINO_ACID_DEFICIENCY	REACTOME_RESPONSE_OF_EIF2AK4_GCN2_TO_AMINO_ACID_DEFICIENCY	102	-0.496217	-1.41487	0.00265067	0.0208716	0.0157575	15233	tags=78%, list=41%, signal=47%	RPL30/RPL7A/RPL10A/RPS2/RPS17/RPS7/RPL3L/RPL27/ASNS/RPLP0/RPS4X/RPL12/RPL36AL/ATF4/RPL37/RPL3/RPL22/RPS27L/RPL7/RPS8/RPL41/RPL22L1/ATF3/RPL23/RPS14/RPL8/RPL31/RPL14/RPS5/RPL36A/RPL10/RPS12/RPSA/RPL23A/RPL19/RPL29/RPS16/RPS27A/RPL11/RPL27A/RPL35A/RPS11/RPS26/RPL18A/RPS3A/RPL28/RPS24/RPS20/RPL13A/FAU/RPL21/RPL35/RPS27/UBA52/RPL24/RPL39/RPL13/RPL39L/RPLP1/RPL32/RPS10/RPS9/RPS4Y1/RPL18/RPL34/RPS29/RP…
REACTOME_RESPIRATORY_ELECTRON_TRANSPORT	REACTOME_RESPIRATORY_ELECTRON_TRANSPORT	93	-0.49501	-1.40365	0.00846134	0.0492603	0.0371901	14943	tags=67%, list=40%, signal=40%	COA1/NDUFB6/NDUFAF6/TMEM186/TACO1/NDUFAF4/UQCRC1/NDUFA8/NDUFAF5/NDUFB3/NDUFB4/NDUFV3/COX19/NDUFAF3/NDUFA4/NDUFC2/ECSIT/NDUFC1/UQCRFS1/NDUFS3/SDHA/NDUFV1/COX7C/SCO2/UQCRH/COX8A/COX5A/NDUFAB1/NDUFS5/NDUFA6/NDUFA7/COX20/UQCR11/NDUFS6/SURF1/NDUFB9/NDUFA13/UQCRB/NDUFB10/COX7B/NDUFS7/NDUFB2/COX4I1/NDUFA2/NDUFS8/NDUFB1/COX6A1/COQ10A/NDUFA1/UQCRQ/ETFB/COX6B1/COX5B/NDUFA3/NDUFA9/COX14/COX6C/UQCR10/NDUFB7/…
REACTOME_SELENOAMINO_ACID_METABOLISM	REACTOME_SELENOAMINO_ACID_METABOLISM	118	-0.493277	-1.41617	0.00198338	0.0163219	0.0123226	15233	tags=74%, list=41%, signal=44%	RPL30/RPL7A/RPL10A/QARS1/RPS2/RPS17/RPS7/RPL3L/RPL27/GSR/RPLP0/RPS4X/RPL12/RPL36AL/RPL37/RPL3/EEFSEC/RPL22/RPS27L/PAPSS2/RPL7/RPS8/RPL41/SCLY/RPL22L1/RPL23/RPS14/RPL8/RPL31/RPL14/RPS5/RPL36A/RPL10/RPS12/RPSA/RPL23A/RPL19/RPL29/INMT/RPS16/RPS27A/RPL11/RPL27A/RPL35A/RPS11/PSTK/EEF1E1/RPS26/RPL18A/RPS3A/RPL28/RPS24/RPS20/RPL13A/FAU/RPL21/RPL35/RPS27/UBA52/RPL24/RPL39/RPL13/RPL39L/RPLP1/RPL32/RPS10/R…
REACTOME_PHASE_II_CONJUGATION_OF_COMPOUNDS	REACTOME_PHASE_II_CONJUGATION_OF_COMPOUNDS	108	-0.491929	-1.40624	0.00320675	0.0241222	0.0182116	8329	tags=34%, list=22%, signal=27%	UGT1A3/GSTZ1/MGST2/SLC26A1/ACSM2B/AKR1A1/ABHD14B/GGCT/SULT1A1/SULT1E1/ACSM5/SULT1A2/ACSM1/MGST1/UGT2B15/GGT7/UGT2B7/AS3MT/GGT6/GLYATL2/SULT6B1/SULT1C2/GSTA3/ACSM2A/UGT1A9/CYP1A2/GSTA2/MAT1A/NAT2/UGT2A1/UGT2A3/PODXL2/UGT2B17/UGT1A8/UGT3A1/GSTA1/UGT2B28
REACTOME_MEIOTIC_SYNAPSIS	REACTOME_MEIOTIC_SYNAPSIS	78	-0.485368	-1.35889	0.0120675	0.0628948	0.0474838	4520	tags=23%, list=12%, signal=20%	H2BC17/H2BC11/H4C2/H2AC20/H2AJ/REC8/H3-4/TEX12/SYCE3/SYCE1/H4C1/SYCP3/FKBP6/SYCP1/SYCE2/SYCP2/STAG3/SMC1B
WP_EXTRAFOLLICULAR_B_CELL_ACTIVATION_BY_SARSCOV2	WP_EXTRAFOLLICULAR_B_CELL_ACTIVATION_BY_SARSCOV2	71	-0.481619	-1.33808	0.0352113	0.137149	0.103543	2796	tags=27%, list=7%, signal=25%	TBX21/PDCD1/IL21/CCR7/CXCR4/CD40LG/IFNG-AS1/ICOSLG/IL2/FCRL5/IL12A/CXCR5/CD22/CD79A/CCL19/CD19/AICDA/MS4A1/CR2
REACTOME_DRUG_ADME	REACTOME_DRUG_ADME	97	-0.479293	-1.3619	0.0093505	0.0528895	0.0399301	6086	tags=31%, list=16%, signal=26%	SULT1A1/SULT1E1/ACSM5/SLC22A2/NME1/UGT2B15/GGT7/SLC29A2/UGT2B7/GGT6/CYP2C9/GLYATL2/CYP2C19/ACSM2A/CYP2D6/UGT1A9/PCK1/GSTA2/PON3/PON1/SLC22A7/NAT2/UGT2A1/UGT2A3/UGT2B17/CYP2E1/UGT1A8/UGT3A1/GSTA1/UGT2B28
REACTOME_NONSENSE_MEDIATED_DECAY_NMD	REACTOME_NONSENSE_MEDIATED_DECAY_NMD	116	-0.470387	-1.34944	0.0101086	0.0557375	0.0420802	15233	tags=71%, list=41%, signal=42%	RPL30/RPL7A/MAGOH/RPL10A/RPS2/RPS17/RPS7/RPL3L/RPL27/RPLP0/RPS4X/RPL12/UPF3B/RPL36AL/MAGOHB/RPL37/RPL3/RPL22/RPS27L/RPL7/RPS8/RPL41/RPL22L1/RPL23/RPS14/RPL8/RPL31/RPL14/RPS5/RPL36A/RPL10/RPS12/RPSA/RBM8A/RPL23A/RPL19/RPL29/RPS16/RPS27A/RPL11/RPL27A/GSPT2/RPL35A/RPS11/RPS26/SMG9/RPL18A/RPS3A/RPL28/RPS24/RPS20/RPL13A/FAU/RPL21/RPL35/RPS27/UBA52/RPL24/RPL39/RPL13/RPL39L/RPLP1/RPL32/RPS10/RPS9/RPS4Y1…
REACTOME_SRP_DEPENDENT_COTRANSLATIONAL_PROTEIN_TARGETING_TO_MEMBRANE	REACTOME_SRP_DEPENDENT_COTRANSLATIONAL_PROTEIN_TARGETING_TO_MEMBRANE	113	-0.468171	-1.34253	0.0131037	0.0671758	0.0507158	15233	tags=71%, list=41%, signal=42%	RPL30/RPL7A/SRPRB/RPL10A/RPS2/RPS17/RPS7/RPL3L/RPL27/RPLP0/RPS4X/RPL12/RPL36AL/RPL37/RPL3/RPL22/RPS27L/RPL7/RPS8/RPL41/RPL22L1/RPL23/RPS14/RPL8/RPL31/RPL14/RPS5/RPL36A/SSR2/RPL10/RPS12/RPSA/RPL23A/RPL19/RPL29/RPS16/RPS27A/RPL11/RPL27A/RPL35A/RPS11/RPS26/RPL18A/RPS3A/RPL28/RPS24/RPS20/RPL13A/FAU/RPL21/RPL35/RPS27/UBA52/RPL24/RPL39/RPL13/RPL39L/RPLP1/RPL32/RPS10/RPS9/RPS4Y1/RPL18/RPL34/RPS29/RPL10L…
REACTOME_REPRODUCTION	REACTOME_REPRODUCTION	144	-0.46519	-1.34391	0.00383733	0.0276313	0.0208609	7353	tags=32%, list=20%, signal=26%	H2AC4/H4C5/IZUMO1/H3C7/ADAM2/H4C3/H3C2/H2BC17/H2BC11/RAD51C/CATSPER2/RPA2/ZP3/H4C2/DMC1/ADAM30/CATSPER3/H2AC20/IZUMO3/CATSPERG/HVCN1/H2AJ/H3C14/REC8/H3-4/TEX12/OVGP1/SYCE3/PRDM9/CATSPER4/SYCE1/IZUMO4/CATSPERD/H4C1/KCNU1/MSH4/SPO11/SYCP3/IZUMO2/FKBP6/TEX15/SYCP1/SYCE2/SYCP2/STAG3/SMC1B
KEGG_PARKINSONS_DISEASE	KEGG_PARKINSONS_DISEASE	117	-0.455175	-1.30597	0.0212201	0.0944983	0.0713435	10471	tags=48%, list=28%, signal=35%	ATP5MC2/SNCAIP/NDUFC1/UQCRFS1/NDUFS3/PRKN/SDHA/NDUFV1/COX7C/UQCRH/CASP9/COX8A/COX5A/COX7A2/NDUFAB1/NDUFS5/NDUFA6/NDUFA7/ATP5PF/UQCR11/NDUFS6/ATP5MC1/UQCRHL/NDUFB9/ATP5F1E/UQCRB/NDUFB10/COX7B/NDUFS7/NDUFB2/SLC25A31/COX4I1/NDUFA2/NDUFS8/NDUFB1/COX6A1/NDUFA1/UQCRQ/COX6B1/COX5B/NDUFA3/NDUFA9/COX6C/UQCR10/COX6B2/ATP5F1D/COX6A2/NDUFB7/SLC25A4/COX4I2/NDUFB8/COX7A1/ATP5PO/COX7B2/SLC18A1/COX8C
REACTOME_STIMULI_SENSING_CHANNELS	REACTOME_STIMULI_SENSING_CHANNELS	106	-0.450969	-1.28842	0.0290581	0.119564	0.0902676	9898	tags=40%, list=27%, signal=29%	SGK2/TRPV1/RYR3/SLC9C1/RPS27A/BEST4/ANO9/TRPC7/UBA52/TRDN/BEST3/CLIC2/ASIC4/CLCN4/TRPM1/TRPV4/TRPM2/SCNN1A/CLCA1/BSND/TRPM8/TTYH1/RYR1/ASIC5/SCNN1G/STOML3/CLCNKB/CLCA4/ASIC3/WNK4/ANO4/CLCNKA/SLC9C2/SCNN1B/CASQ1/TRPV5/TRPM5/WNK3/BEST2/WNK2/TRPV6/SLC17A3
REACTOME_EUKARYOTIC_TRANSLATION_INITIATION	REACTOME_EUKARYOTIC_TRANSLATION_INITIATION	120	-0.444914	-1.27956	0.028	0.116735	0.0881312	15233	tags=68%, list=41%, signal=40%	RPL30/RPL7A/EIF4A2/EIF3G/RPL10A/RPS2/RPS17/EIF2B4/RPS7/RPL3L/RPL27/RPLP0/RPS4X/RPL12/RPL36AL/RPL37/RPL3/RPL22/RPS27L/RPL7/RPS8/RPL41/RPL22L1/RPL23/RPS14/RPL8/RPL31/RPL14/RPS5/RPL36A/RPL10/RPS12/RPSA/RPL23A/RPL19/RPL29/RPS16/RPS27A/RPL11/RPL27A/RPL35A/RPS11/RPS26/RPL18A/RPS3A/RPL28/RPS24/RPS20/RPL13A/FAU/RPL21/RPL35/RPS27/UBA52/RPL24/RPL39/RPL13/RPL39L/RPLP1/RPL32/RPS10/RPS9/EIF4EBP1/RPS4Y1/RPL18/…
WP_MALE_INFERTILITY	WP_MALE_INFERTILITY	144	-0.442916	-1.27956	0.012355	0.0637854	0.0481561	4879	tags=23%, list=13%, signal=20%	PIWIL4/CYP1A1/REC8/H3-4/CYP17A1/PIWIL2/PACRG/STRA8/PRDM9/VCX/CLU/PIWIL3/BRDT/H4C1/MSH4/DAZL/SPO11/EPPIN/ESR1/SEMG1/AR/BCL2/SEPTIN12/UBD/PON1/DDX4/CRISP2/HORMAD2/LTF/TEX15/MSMB/NOS2/YBX2
REACTOME_CARDIAC_CONDUCTION	REACTOME_CARDIAC_CONDUCTION	130	-0.440808	-1.2725	0.0444201	0.163147	0.123171	9657	tags=39%, list=26%, signal=29%	FGF14/RYR3/NPR1/KCNK7/KCNA5/SCN2A/DMPK/CACNB2/ORAI2/KCNJ14/CACNG6/KCND1/TRDN/CLIC2/FXYD4/SLN/CACNB1/NKX2-5/SCN1B/FXYD3/PLN/FXYD7/KCNK4/ATP2A3/KCNQ1/ATP1A2/KCNK15/KCNIP2/KCNK12/CACNA2D2/SLC8A2/ATP2A1/TNNI3/RANGRF/CAMK2B/KCNE3/ATP1A4/RYR1/ATP1A3/FXYD6/FXYD1/FXYD2/SCN11A/SCN10A/KCNH2/ATP2B2/KCNJ11/CASQ1/KCNJ4/ATP2B3/NPPC
REACTOME_MEIOSIS	REACTOME_MEIOSIS	118	-0.440295	-1.26406	0.032032	0.128421	0.0969545	7353	tags=42%, list=20%, signal=34%	H3-3A/H2AX/H4C15/MSH5/LMNB1/H2BU1/H2AC14/H4C13/UBE2I/H3C13/H2AC18/H3C8/H2AC19/H3C1/RPA3/H4C4/H2AC8/H2AZ1/H3C11/H2AC4/H4C5/H3C7/H4C3/H3C2/H2BC17/H2BC11/RAD51C/RPA2/H4C2/DMC1/H2AC20/H2AJ/H3C14/REC8/H3-4/TEX12/SYCE3/PRDM9/SYCE1/H4C1/MSH4/SPO11/SYCP3/FKBP6/TEX15/SYCP1/SYCE2/SYCP2/STAG3/SMC1B
REACTOME_CELLULAR_RESPONSE_TO_STARVATION	REACTOME_CELLULAR_RESPONSE_TO_STARVATION	156	-0.429772	-1.24639	0.029029	0.119564	0.0902676	15233	tags=63%, list=41%, signal=37%	RPL30/RPL7A/RPL10A/RPS2/RPS17/DEPDC5/RPS7/RPL3L/RPL27/ASNS/RPLP0/RPS4X/RPL12/RPL36AL/ATF4/RPL37/RRAGB/CASTOR1/ATP6V0B/RPL3/RPL22/RPS27L/ATP6V1F/ATP6V1G2/TCIRG1/RPL7/ATP6V1G3/RPS8/RPL41/RPL22L1/ATF3/RPL23/RPS14/RPL8/RPL31/RPL14/RPS5/RPL36A/WDR24/RPL10/LAMTOR5/RPS12/RPSA/RPL23A/RPL19/RPL29/RPS16/RPS27A/RPL11/RPL27A/ATP6V0C/RPL35A/RPS11/RPS26/RPL18A/CASTOR2/RPS3A/RPL28/RPS24/RPS20/RPL13A/FAU/RPL21/R…
REACTOME_ION_CHANNEL_TRANSPORT	REACTOME_ION_CHANNEL_TRANSPORT	183	-0.427884	-1.24845	0.0184742	0.0858599	0.0648217	9615	tags=36%, list=26%, signal=27%	SGK2/ATP12A/TRPV1/RYR3/SLC9C1/RPS27A/BEST4/ATP6V0C/ANO9/TRPC7/ATP8A1/UBA52/TRDN/BEST3/CLIC2/ASIC4/CLCN4/FXYD4/SLN/ATP4A/TRPM1/FXYD3/TRPV4/PLN/TRPM2/FXYD7/ATP2A3/SCNN1A/ATP1A2/CLCA1/BSND/TRPM8/ATP2A1/CAMK2B/ATP1A4/ATP6V1C2/TTYH1/RYR1/ASIC5/ATP1A3/FXYD6/SCNN1G/FXYD1/FXYD2/ATP6V0E2/STOML3/CLCNKB/ATP13A5/CLCA4/ASIC3/WNK4/ANO4/CLCNKA/SLC9C2/SCNN1B/ATP13A4/ATP2B2/CASQ1/TRPV5/TRPM5/WNK3/BEST2/WNK2/TRPV6…
KEGG_HUNTINGTONS_DISEASE	KEGG_HUNTINGTONS_DISEASE	176	-0.423116	-1.23365	0.030969	0.125433	0.0946979	12288	tags=49%, list=33%, signal=33%	NDUFB4/TP53/NDUFV3/NDUFA4L2/ATP5PD/NDUFA4/BAX/NDUFC2/TBPL2/POLR2L/GRIN2B/DNAH1/ATP5MC2/NDUFC1/UQCRFS1/NDUFS3/SDHA/NDUFV1/DNAL4/COX7C/POLR2F/UQCRH/CASP9/PPARGC1A/COX8A/COX5A/PPARG/PLCB2/COX7A2/NDUFAB1/NDUFS5/SOD1/NDUFA6/POLR2H/NDUFA7/ATP5PF/UQCR11/POLR2J3/NDUFS6/POLR2J2/AP2S1/ATP5MC1/UQCRHL/NDUFB9/ATP5F1E/GPX1/BBC3/UQCRB/HAP1/NDUFB10/COX7B/GRIN1/NDUFS7/NDUFB2/SLC25A31/COX4I1/DNALI1/NDUFA2/POLR2J/N…
REACTOME_REGULATION_OF_EXPRESSION_OF_SLITS_AND_ROBOS	REACTOME_REGULATION_OF_EXPRESSION_OF_SLITS_AND_ROBOS	172	-0.422653	-1.23011	0.031	0.125433	0.0946979	15233	tags=60%, list=41%, signal=36%	RPL30/RPL7A/MAGOH/RPL10A/RPS2/RPS17/RPS7/RPL3L/ROBO3/RPL27/RPLP0/RPS4X/PSME2/RPL12/UPF3B/RPL36AL/MAGOHB/RPL37/PSMB1/PSMB6/ROBO1/RPL3/RPL22/RPS27L/RBX1/PSMB4/RPL7/RPS8/RPL41/RPL22L1/RPL23/RPS14/RPL8/RPL31/RPL14/RPS5/RPL36A/LHX3/RPL10/RPS12/RPSA/RBM8A/RPL23A/RPL19/RPL29/PSMD4/RPS16/RPS27A/RPL11/RPL27A/PSMC5/GSPT2/RPL35A/PSMA1/RPS11/RPS26/RPL18A/RPS3A/RPL28/RPS24/RPS20/RPL13A/ROBO2/FAU/RPL21/PSMA8/R…
REACTOME_THE_CITRIC_ACID_TCA_CYCLE_AND_RESPIRATORY_ELECTRON_TRANSPORT	REACTOME_THE_CITRIC_ACID_TCA_CYCLE_AND_RESPIRATORY_ELECTRON_TRANSPORT	166	-0.419111	-1.21919	0.047	0.170055	0.128386	13118	tags=49%, list=35%, signal=32%	NDUFAF5/MDH2/ME3/NDUFB3/LDHAL6A/NDUFB4/NDUFV3/ATP5PD/COX19/NDUFAF3/NDUFA4/NDUFC2/PM20D1/SLC25A14/ATP5MC2/ECSIT/NDUFC1/UQCRFS1/IDH2/NDUFS3/SDHA/NDUFV1/ATP5MG/MPC1/COX7C/SCO2/UQCRH/COX8A/COX5A/NDUFAB1/NDUFS5/NDUFA6/UCP3/NDUFA7/HAGH/GSTZ1/COX20/ATP5PF/UQCR11/MPC2/NDUFS6/SURF1/ATP5MC1/NDUFB9/ATP5F1E/NDUFA13/UQCRB/NDUFB10/COX7B/NDUFS7/NDUFB2/COX4I1/NDUFA2/NDUFS8/NDUFB1/COX6A1/COQ10A/ATP5MF/NDUFA1/UCP2…
NABA_ECM_AFFILIATED	NABA_ECM_AFFILIATED	170	-0.417786	-1.21631	0.048	0.172532	0.130257	5732	tags=27%, list=15%, signal=23%	MUC13/CLEC17A/ITLN1/ANXA9/MUC7/REG1A/C1QTNF9/MBL2/LGALS12/SEMA6A/CLEC3B/CLEC2L/SEMA6C/COLEC10/OVGP1/C1QTNF8/MUC5AC/GPC5/CSPG5/GPC3/OPRPN/LGALS9/CLEC1A/GPC2/MUC5B/LGALS2/CLEC18C/ITLN2/LGALS4/MUC17/CLEC4F/CLEC3A/MUC2/MUC20/MUC21/MUC19/LMAN1L/MUC4/MUC6/SFTA2/COLEC11/FCN2/CLEC2A/PARM1/C1QL2/C1QTNF4
REACTOME_METABOLISM_OF_AMINO_ACIDS_AND_DERIVATIVES	REACTOME_METABOLISM_OF_AMINO_ACIDS_AND_DERIVATIVES	372	-0.388111	-1.14943	0.04995	0.176641	0.133359	14512	tags=54%, list=39%, signal=33%	RPS7/RPL3L/PDHA1/GADL1/RPL27/GSR/ASNS/RPLP0/RPS4X/SQOR/PSME2/RPL12/TPH2/LIPT1/RPL36AL/RPL37/PSMB1/SLC5A5/BHMT2/ACADSB/MCCC1/PSMB6/SHMT1/OTC/RPL3/SDS/AGMAT/AFMID/SLC25A2/GOT1/PPM1K/IVD/EEFSEC/RPL22/RPS27L/CGA/GLUL/PAPSS2/ECHS1/PSMB4/DMGDH/ACMSD/HIBCH/RPL7/RPS8/RPL41/SCLY/RPL22L1/GCSH/RPL23/GPT2/RPS14/RPL8/RPL31/RPL14/OAZ3/RPS5/TXN2/BCKDHB/RPL36A/QDPR/NMRAL1/RPL10/RPS12/PYCR2/OAZ1/RPSA/AADAT/ASS1/R…
REACTOME_SARS_COV_INFECTIONS	REACTOME_SARS_COV_INFECTIONS	431	-0.385152	-1.1456	0.036963	0.142954	0.107926	4319	tags=17%, list=12%, signal=16%	NUP210/IGLV6-57/IGHV4-39/IGHV3-53/RPS15A/RPS19/IGKV1-16/JAK3/ATP1A4/IGKV1D-16/ZDHHC11/IGHV2-70/IGHV1-46/GPC5/ATP1A3/FXYD6/IGHV3-33/IGKV1D-12/GPC3/FXYD1/IGKV3-15/FXYD2/GPC2/IL17A/IGLV7-43/IGLV1-40/IGLV3-1/IGKV2D-40/IL17F/IGLV3-27/IGHV3-7/IGHV3-13/IGHV4-59/IGKV1-5/IGKV1D-39/IGLV1-47/IGLV1-44/IGKV1-12/IGLV3-21/IGLV2-11/IGHV2-5/IGKV4-1/IGHV4-34/IGHV3-11/IGKV3-11/IGHV3-23/IGKV3D-20/IGHV3-30/IGLV1-51/I…
KEGG_BASAL_CELL_CARCINOMA	KEGG_BASAL_CELL_CARCINOMA	55	0.281325	1.32414	0.049719	0.176394	0.133172	3189	tags=25%, list=9%, signal=23%	HHIP/WNT7A/GLI2/GLI3/WNT9B/GLI1/BMP2/WNT3/WNT5A/WNT10A/BMP4/FZD6/CTNNB1/APC
REACTOME_TP53_REGULATES_TRANSCRIPTION_OF_CELL_CYCLE_GENES	REACTOME_TP53_REGULATES_TRANSCRIPTION_OF_CELL_CYCLE_GENES	49	0.281363	1.3152	0.0475289	0.171146	0.12921	6347	tags=39%, list=17%, signal=32%	CCNA1/PLK2/CNOT1/TNKS1BP1/CARM1/EP300/RBL2/CNOT6/AURKA/CDKN1A/ARID3A/E2F4/PLK3/CCNB1/NPM1/TFDP1/E2F7/CNOT4/CCNA2
REACTOME_NUCLEOTIDE_BINDING_DOMAIN_LEUCINE_RICH_REPEAT_CONTAINING_RECEPTOR_NLR_SIGNALING_PATHWAYS	REACTOME_NUCLEOTIDE_BINDING_DOMAIN_LEUCINE_RICH_REPEAT_CONTAINING_RECEPTOR_NLR_SIGNALING_PATHWAYS	56	0.291908	1.31525	0.04209	0.157016	0.118543	6498	tags=50%, list=17%, signal=41%	NLRP3/PANX1/APP/MEFV/P2RX7/NOD1/TNFAIP3/TAB2/BIRC2/TRAF6/CASP1/CASP4/HMOX1/ITCH/CASP8/CHUK/AIM2/MAP3K7/CYLD/RIPK2/NOD2/MAPK14/HSP90AB1/NFKB1/NLRP1/UBE2V1/RELA/UBE2N
REACTOME_GOLGI_ASSOCIATED_VESICLE_BIOGENESIS	REACTOME_GOLGI_ASSOCIATED_VESICLE_BIOGENESIS	56	0.293745	1.32352	0.0391873	0.149444	0.112826	3686	tags=27%, list=10%, signal=24%	IGF2R/PICALM/DNAJC6/AP4E1/AP3B1/SNX9/TBC1D8B/CLTC/PIK3C2A/AP1G1/AP3S1/HSPA8/SH3D19/PUM1/TGOLN2
PID_NFAT_3PATHWAY	PID_NFAT_3PATHWAY	53	0.295875	1.40399	0.0291609	0.119762	0.0904169	7326	tags=43%, list=20%, signal=35%	CSNK1A1/YWHAZ/PRKCA/YWHAG/YWHAQ/PPP3CA/EP300/RCAN1/NFATC3/YWHAB/KPNB1/PPP3CB/CREBBP/GSK3B/MAP3K1/MAPK14/KPNA2/CSNK2A1/RAN/XPO1/NUP214/YWHAE/MAPK9
PID_PS1_PATHWAY	PID_PS1_PATHWAY	46	0.297754	1.34289	0.0495646	0.176131	0.132974	5015	tags=39%, list=13%, signal=34%	DKK1/NEDD4/CCND1/CSNK1A1/NKD1/DLL1/ADAM10/MYC/PPARD/PPP2R5D/CTNNB1/MAPK1/APC/PSEN1/JUN/MAP3K7/CREBBP/GSK3B
REACTOME_CHEMOKINE_RECEPTORS_BIND_CHEMOKINES	REACTOME_CHEMOKINE_RECEPTORS_BIND_CHEMOKINES	56	0.299947	1.35147	0.0300644	0.122662	0.0926063	836	tags=18%, list=2%, signal=17%	CXCR1/CXCL11/CXCL5/CCL7/CXCL3/CXCL10/CXCL8/ACKR4/CCR3/PPBP
REACTOME_GPER1_SIGNALING	REACTOME_GPER1_SIGNALING	45	0.301423	1.35026	0.0385597	0.147823	0.111602	4255	tags=36%, list=11%, signal=32%	FN1/ITGA5/ITGB1/ADCY7/SHC1/ADCY8/ADCY1/GNB4/GNAI1/GNG12/ADCY3/PRKACB/GNAI3/ADCY9/GNB1/GNB5
PID_RHOA_REG_PATHWAY	PID_RHOA_REG_PATHWAY	46	0.303983	1.37098	0.0403967	0.15299	0.115503	5263	tags=35%, list=14%, signal=30%	MCF2/TRIO/ARHGAP5/VAV2/SRGAP1/ARHGEF12/ARHGEF17/ARHGDIA/DLC1/VAV3/AKAP13/ARHGEF10/ARAP3/NGEF/ARAP1/NET1
REACTOME_SYNTHESIS_OF_PIPS_AT_THE_PLASMA_MEMBRANE	REACTOME_SYNTHESIS_OF_PIPS_AT_THE_PLASMA_MEMBRANE	53	0.305655	1.45039	0.0206897	0.0931497	0.0703253	5722	tags=36%, list=15%, signal=30%	INPP4B/PIK3CD/MTMR2/SBF2/MTMR6/PIK3C2A/PIK3CA/PIP4K2C/PTEN/MTM1/SYNJ2/PIP5K1A/PIK3C2G/PLEKHA8/PLEKHA5/PLEKHA1/MTMR9/PI4K2B/PI4K2A
WP_PATHOGENIC_ESCHERICHIA_COLI_INFECTION	WP_PATHOGENIC_ESCHERICHIA_COLI_INFECTION	55	0.306168	1.44108	0.0163232	0.0790142	0.0596534	5418	tags=45%, list=15%, signal=39%	ITGB1/TUBB4A/TUBB6/TUBB3/YWHAZ/ROCK1/PRKCA/TUBA1C/ROCK2/TUBA1B/YWHAQ/ABL1/CTNNB1/TUBB1/TLR4/CDH1/CTTN/WASL/TUBB2A/ACTB/TUBAL3/CDC42/EZR/ARPC2/NCL
WP_INFLUENCE_OF_LAMINOPATHIES_ON_WNT_SIGNALING	WP_INFLUENCE_OF_LAMINOPATHIES_ON_WNT_SIGNALING	36	0.307138	1.24602	0.04049	0.153079	0.11557	3757	tags=36%, list=10%, signal=33%	HMGA2/CDK6/CCND1/CSNK1A1/CSNK1A1L/DICER1/TOR1AIP1/ZMPSTE24/SPP1/CTNNB1/APC/RUNX2/AGO2
KEGG_ENDOMETRIAL_CANCER	KEGG_ENDOMETRIAL_CANCER	52	0.308588	1.49954	0.0212394	0.0944983	0.0713435	6592	tags=46%, list=18%, signal=38%	EGFR/CCND1/PIK3CD/NRAS/MYC/PIK3CA/PTEN/AKT1/CTNNB1/MAPK1/APC/ILK/SOS2/CDH1/AXIN2/GSK3B/MAP2K1/CTNNA1/PDPK1/TCF7L2/FOXO3/KRAS/RAF1/SOS1
REACTOME_ACTIVATION_OF_GENE_EXPRESSION_BY_SREBF_SREBP	REACTOME_ACTIVATION_OF_GENE_EXPRESSION_BY_SREBF_SREBP	42	0.309324	1.37392	0.0351474	0.137149	0.103543	6523	tags=48%, list=17%, signal=39%	HELZ2/HMGCR/CHD9/HMGCS1/CYP51A1/SQLE/CARM1/TGS1/SC5D/SCD/FASN/MTF1/GPAM/ACACA/CREBBP/NCOA2/ELOVL6/MED1/RXRA/NFYA
WP_ENVELOPE_PROTEINS_AND_THEIR_POTENTIAL_ROLES_IN_EDMD_PHYSIOPATHOLOGY	WP_ENVELOPE_PROTEINS_AND_THEIR_POTENTIAL_ROLES_IN_EDMD_PHYSIOPATHOLOGY	45	0.31202	1.39773	0.0250881	0.107053	0.0808215	6143	tags=49%, list=16%, signal=41%	ADCY7/PLEC/ADCY8/ADCY1/TGFB2/NRAS/SYNE2/ADCY3/SUN1/TGFB1/MAPK1/KIF5B/SOS2/ADCY9/SYNE3/LEMD3/TMEM43/MAP2K1/SMAD3/MAP3K9/TGFB3/KRAS
PID_RAC1_PATHWAY	PID_RAC1_PATHWAY	54	0.312287	1.49351	0.0145774	0.0728537	0.0550024	6062	tags=46%, list=16%, signal=39%	ARHGAP5/IQGAP1/PAK1/NCF2/ACTR2/ARHGDIA/NCKAP1/BCAR1/CTNNB1/PIP5K1A/ACTR3/MAP2K4/CDH1/CRK/PAK2/WASF1/JUN/ATF2/ARPC2/MAP3K1/BAIAP2/CTNNA1/MAPK14/LIMK1/ABI1
WP_EXERCISEINDUCED_CIRCADIAN_REGULATION	WP_EXERCISEINDUCED_CIRCADIAN_REGULATION	48	0.312636	1.43188	0.0213955	0.0949995	0.0717219	4026	tags=25%, list=11%, signal=22%	TUBB3/ARNTL/G0S2/QKI/NCKAP1/EIF4G2/TAB2/AZIN1/ZFR/HSPA8/GSTM3/PURA
REACTOME_INTERLEUKIN_10_SIGNALING	REACTOME_INTERLEUKIN_10_SIGNALING	45	0.313349	1.40368	0.0242832	0.104638	0.0789983	4936	tags=44%, list=13%, signal=39%	CSF2/CXCL10/IL1B/CXCL8/IL6/PTGS2/IL1A/CD80/TNF/CCR1/JAK1/CSF3/FPR1/IL1R1/CXCL2/IL10/CD86/CCL3L3/CCL3/IL18
WP_IL3_SIGNALING_PATHWAY	WP_IL3_SIGNALING_PATHWAY	49	0.314618	1.47065	0.0140447	0.0706753	0.0533578	5318	tags=39%, list=14%, signal=33%	CXCL8/CCR3/SHC1/CBL/PIK3CD/PTPN11/CRKL/RAPGEF1/AKT1/YWHAQ/JAK1/TGFB1/MAPK1/YWHAB/CD86/JUN/SRC/JAK2/MAP2K1
REACTOME_G_PROTEIN_MEDIATED_EVENTS	REACTOME_G_PROTEIN_MEDIATED_EVENTS	54	0.315598	1.50934	0.0133554	0.0681466	0.0514487	5754	tags=44%, list=15%, signal=38%	ADCY7/ITPR2/ADCY8/ITPR3/ADCY1/PRKCA/GNAI1/PDE1C/ADCY3/PRKACB/CAMK2D/PLCB3/GNAI3/MAPK1/ADCY9/CREB1/PLCB1/GNAQ/CALM1/PRKAR1A/GNAI2/PLA2G4A/KPNA2/PRKAR2A
KEGG_MTOR_SIGNALING_PATHWAY	KEGG_MTOR_SIGNALING_PATHWAY	52	0.315982	1.53547	0.01383	0.0699164	0.0527848	6293	tags=42%, list=17%, signal=35%	VEGFC/PIK3CD/HIF1A/CAB39/PRKAA1/RICTOR/PIK3CA/RPS6KA3/AKT1/RPS6KA2/RPTOR/DDIT4/MAPK1/MTOR/PGF/EIF4E/ULK2/PDPK1/RPS6KB1/RPS6KA1/TSC1/EIF4B
PID_ERBB4_PATHWAY	PID_ERBB4_PATHWAY	38	0.319126	1.35476	0.0350106	0.137099	0.103506	4040	tags=32%, list=11%, signal=28%	NRG1/EREG/SHC1/NEDD4/YAP1/PIK3CD/ADAM17/PIK3CA/TAB2/MAPK1/ITCH/HBEGF
PID_NFAT_TFPATHWAY	PID_NFAT_TFPATHWAY	45	0.320269	1.43469	0.020795	0.0931497	0.0703253	3535	tags=31%, list=9%, signal=28%	CSF2/CXCL8/PTGS2/PTPRK/GBP3/MAF/RNF128/TNF/SLC3A2/FOSL1/PTPN1/CBLB/NFATC3/ITCH
WP_NEURAL_CREST_CELL_MIGRATION_IN_CANCER	WP_NEURAL_CREST_CELL_MIGRATION_IN_CANCER	43	0.320457	1.39513	0.0396517	0.150952	0.113965	4604	tags=35%, list=12%, signal=31%	TRIO/PIK3CD/F2RL2/CDH11/PAK1/EPHB2/PIK3CA/AKT1/KIDINS220/MMP2/MMP9/PAK2/NGEF/EPHB3/JUN
KEGG_HEDGEHOG_SIGNALING_PATHWAY	KEGG_HEDGEHOG_SIGNALING_PATHWAY	56	0.320671	1.44484	0.0131015	0.0671758	0.0507158	3231	tags=34%, list=9%, signal=31%	HHIP/WNT7A/CSNK1A1/GLI2/GLI3/WNT9B/GLI1/BMP2/WNT3/RAB23/BMP8A/CSNK1A1L/WNT5A/WNT10A/BMP4/PRKACB/GAS1/BTRC/CSNK1G1
WP_INTERLEUKIN1_IL1_STRUCTURAL_PATHWAY	WP_INTERLEUKIN1_IL1_STRUCTURAL_PATHWAY	49	0.320698	1.49907	0.0106907	0.0572175	0.0431975	7326	tags=49%, list=20%, signal=39%	IL1RAP/IL1A/MBP/MYC/TAB2/MYD88/TRAF6/MAPK1/IL1R1/MAP2K4/CHUK/ATF2/MAP3K7/EIF4E/MAP3K1/MAP2K1/MAPK14/NFKB1/RELA/MAP3K3/FOS/TANK/TAB3/MAPK9
PID_PLK1_PATHWAY	PID_PLK1_PATHWAY	46	0.322942	1.45649	0.0220947	0.0977077	0.0737665	7416	tags=52%, list=20%, signal=42%	PAK1/BORA/CDC25B/ROCK2/INCENP/CENPE/PPP1R12A/GOLGA2/AURKA/BUB1/RAB1A/STAG2/PLK1/KIF20A/CCNB1/KIZ/BUB1B/FBXW11/CLSPN/PPP2CA/ECT2/CDC20/KIF2A/RHOA
PID_TAP63_PATHWAY	PID_TAP63_PATHWAY	54	0.323389	1.5466	0.00951467	0.0535414	0.0404222	4546	tags=37%, list=12%, signal=33%	ITGA3/CLCA2/SERPINB5/ITGB4/JAG1/DST/VDR/TP63/DICER1/PERP/IGFBP3/YWHAQ/PML/ABL1/EP300/MFGE8/ITCH/CHUK/CDKN1A/HBP1
REACTOME_SPHINGOLIPID_DE_NOVO_BIOSYNTHESIS	REACTOME_SPHINGOLIPID_DE_NOVO_BIOSYNTHESIS	45	0.32424	1.45247	0.0183802	0.0857871	0.0647668	5468	tags=42%, list=15%, signal=36%	SPTLC3/SGPP1/SGMS2/ACER3/ACER2/SGMS1/CERS2/CERS6/DEGS1/ACER1/SPTLC1/OSBP/KDSR/CERT1/VAPB/SPTLC2/SAMD8/ALDH3B2/SGPL1
PID_IL8_CXCR2_PATHWAY	PID_IL8_CXCR2_PATHWAY	34	0.324353	1.27946	0.0436534	0.1606	0.121249	7028	tags=47%, list=19%, signal=38%	CXCL8/CBL/PRKCA/AKT1/CXCR2/PLCB3/PLCB1/GNB1/PLD2/GNAI2/PDPK1/VASP/RAC2/PPP2CA/RAB7A/RAB5A
REACTOME_SMOOTH_MUSCLE_CONTRACTION	REACTOME_SMOOTH_MUSCLE_CONTRACTION	43	0.327682	1.42658	0.0323174	0.129328	0.0976393	5116	tags=49%, list=14%, signal=42%	PXN/GUCY1A2/CALD1/ITGA1/VCL/GUCY1A1/PAK1/TPM1/MYLK/TLN1/TPM4/ACTG2/DYSF/CACNA1H/ACTA2/PAK2/CALM1/ANXA2/CACNA1I/ITGB5/TPM3
REACTOME_CHONDROITIN_SULFATE_DERMATAN_SULFATE_METABOLISM	REACTOME_CHONDROITIN_SULFATE_DERMATAN_SULFATE_METABOLISM	50	0.329974	1.55898	0.0135504	0.0688211	0.051958	4466	tags=40%, list=12%, signal=35%	CSPG4/DSE/VCAN/CHSY3/GPC6/CSGALNACT2/CHSY1/AGRN/CHST11/CHST3/CHPF2/IDS/CHST15/DSEL/XYLT1/HSPG2/SDC3/SDC4/CHPF/GPC1
KEGG_INOSITOL_PHOSPHATE_METABOLISM	KEGG_INOSITOL_PHOSPHATE_METABOLISM	54	0.330168	1.57903	0.00733974	0.0438981	0.0331418	4037	tags=35%, list=11%, signal=31%	PLCD4/INPP4B/PIK3CD/IPPK/IPMK/PLCD3/PIK3C2A/MINPP1/PIK3CA/PIP4K2C/PTEN/INPP5A/PLCB3/IMPA1/SYNJ2/PIP5K1A/PLCZ1/PIK3C2G/PLCB1
WP_NEURAL_CREST_CELL_MIGRATION_DURING_DEVELOPMENT	WP_NEURAL_CREST_CELL_MIGRATION_DURING_DEVELOPMENT	40	0.330794	1.44135	0.0241846	0.104482	0.0788806	4604	tags=35%, list=12%, signal=31%	TRIO/PIK3CD/F2RL2/CDH11/PAK1/EPHB2/PIK3CA/AKT1/MMP2/MMP9/PAK2/NGEF/EPHB3/JUN
WP_BLADDER_CANCER	WP_BLADDER_CANCER	40	0.33206	1.44686	0.0229201	0.100093	0.0755675	4507	tags=38%, list=12%, signal=33%	THBS1/CXCL8/MMP1/EGFR/CCND1/NRAS/RB1/MYC/DAPK1/MAPK1/MMP2/MMP9/CDH1/HBEGF/CDKN1A
WP_IL4_SIGNALING_PATHWAY	WP_IL4_SIGNALING_PATHWAY	54	0.332393	1.58967	0.00621057	0.038954	0.0294091	6592	tags=50%, list=18%, signal=41%	IRS1/SHC1/HRH1/CBL/FLNA/PIK3CD/STAT1/PTPN11/PIK3CA/AKT1/JAK1/MAPK1/EP300/NFIL3/IRS2/CHUK/IL4R/SOCS3/ATF2/JAK2/SOCS5/MAPK14/RPS6KB1/NFKB1/STAT6/RELA/SOS1
REACTOME_N_GLYCAN_TRIMMING_IN_THE_ER_AND_CALNEXIN_CALRETICULIN_CYCLE	REACTOME_N_GLYCAN_TRIMMING_IN_THE_ER_AND_CALNEXIN_CALRETICULIN_CYCLE	35	0.332851	1.33186	0.0361622	0.140105	0.105775	5821	tags=40%, list=16%, signal=34%	CANX/SEL1L/PSMC1/UGGT2/RNF139/EDEM3/GANAB/MARCHF6/RAD23B/VCP/UGGT1/AMFR/CALR/EDEM1
WP_CARDIAC_HYPERTROPHIC_RESPONSE	WP_CARDIAC_HYPERTROPHIC_RESPONSE	54	0.334372	1.59913	0.00551569	0.0356161	0.0268891	6422	tags=48%, list=17%, signal=40%	NRG1/TGFBR1/HDAC9/PRKG1/PRKCA/MEF2A/AKT1/TNF/CAMK2D/PPP3CA/TGFB1/MAPK1/MTOR/CDK7/MAP2K4/CHUK/CALM1/MAP3K7/GSK3B/MAP3K1/MAP2K1/MAPK14/PDPK1/NFKB1/RAF1/TNFRSF1A
REACTOME_SNRNP_ASSEMBLY	REACTOME_SNRNP_ASSEMBLY	54	0.334474	1.59962	0.00551569	0.0356161	0.0268891	7444	tags=54%, list=20%, signal=43%	PRMT5/NUP58/GEMIN5/NUP160/POM121/NUP98/TGS1/RANBP2/NUP205/NUP188/NCBP1/DDX20/NUP153/NUP155/TPR/PHAX/NUP107/NUP54/CLNS1A/NUP88/NUP93/GEMIN4/NUP37/NUP42/NDC1/NUP214/SEH1L/NUP50/POM121C
REACTOME_SIGNALING_BY_PTK6	REACTOME_SIGNALING_BY_PTK6	54	0.335548	1.60475	0.00508139	0.0340825	0.0257313	4383	tags=33%, list=12%, signal=29%	NRG1/EREG/EGFR/PXN/CCND1/CBL/HIF1A/RASA1/NR3C1/NRAS/DOCK1/AKT1/PTPN1/BCAR1/EPAS1/CRK/HBEGF/SOCS3
PID_ERBB2_ERBB3_PATHWAY	PID_ERBB2_ERBB3_PATHWAY	44	0.336011	1.49865	0.015245	0.0751607	0.0567442	5318	tags=39%, list=14%, signal=33%	NRG1/SHC1/PIK3CD/NRAS/PTPN11/DOCK7/PIK3CA/AKT1/MAPK1/MTOR/USP8/PPP3CB/JUN/CDC42/SRC/JAK2/MAP2K1
REACTOME_NEGATIVE_REGULATORS_OF_DDX58_IFIH1_SIGNALING	REACTOME_NEGATIVE_REGULATORS_OF_DDX58_IFIH1_SIGNALING	35	0.336811	1.34771	0.0315556	0.126977	0.0958636	7343	tags=54%, list=20%, signal=44%	DDX58/IFIH1/TNFAIP3/NLRC5/UBE2L6/ITCH/TRIM25/CYLD/ATG12/TBK1/TAX1BP1/UBE2D1/ATG5/UBE2D3/MAVS/UBE2K/RNF216/HERC5/TRAF3
REACTOME_ADHERENS_JUNCTIONS_INTERACTIONS	REACTOME_ADHERENS_JUNCTIONS_INTERACTIONS	33	0.337456	1.36496	0.0422688	0.157358	0.118801	5450	tags=48%, list=15%, signal=41%	CDH13/CDH2/CDH3/CDH11/CDH6/CDH4/CDH10/NECTIN1/CTNNB1/AFDN/CDH1/CDH5/CADM3/ACTB/PVR/CTNNA1
WP_GENES_CONTROLLING_NEPHROGENESIS	WP_GENES_CONTROLLING_NEPHROGENESIS	44	0.33816	1.50823	0.0138046	0.0699164	0.0527848	3256	tags=39%, list=9%, signal=35%	LHX1/ITGA3/GDNF/KIRREL1/ITGB1/FOXD1/FOXC2/GLI3/PDGFRB/PDGFB/RET/CD2AP/LMX1B/KDR/CTNNB1/NOTCH2/ILK
REACTOME_SIGNALING_BY_ERBB2	REACTOME_SIGNALING_BY_ERBB2	49	0.338741	1.5834	0.00424934	0.0300058	0.0226535	5081	tags=39%, list=14%, signal=34%	NRG1/EREG/SHC1/EGFR/NRAS/PRKCA/PTPN12/DIAPH1/PIK3CA/AKT1/CUL5/GAB1/HSP90AA1/HBEGF/YES1/USP8/PLCG1/SRC/ERBIN
WP_INFLAMMATORY_RESPONSE_PATHWAY	WP_INFLAMMATORY_RESPONSE_PATHWAY	30	0.340338	1.37126	0.0360608	0.139959	0.105665	4370	tags=40%, list=12%, signal=35%	THBS1/LAMC2/FN1/LAMB1/LAMC1/COL3A1/VTN/CD80/COL1A2/COL1A1/IL4R/CD86
REACTOME_NETRIN_1_SIGNALING	REACTOME_NETRIN_1_SIGNALING	50	0.340468	1.60856	0.00901142	0.0518447	0.0391412	6674	tags=48%, list=18%, signal=39%	DSCAM/MYO10/TRIO/TRPC5/PAK1/TRPC6/PTPN11/DOCK1/ABLIM3/PTK2/TRPC1/WASL/SIAH1/UNC5A/CDC42/EZR/PLCG1/SRC/MAPK14/ABLIM1/UNC5C/TRPC4/SLIT2/UNC5B
WP_ATM_SIGNALING_IN_DEVELOPMENT_AND_DISEASE	WP_ATM_SIGNALING_IN_DEVELOPMENT_AND_DISEASE	45	0.342289	1.53333	0.0118149	0.0618729	0.0467123	7590	tags=53%, list=20%, signal=43%	RAD50/CDK5R1/PRKAA1/RNF40/RASGRF1/PRKDC/MTOR/TP53BP1/ATM/NBN/RIF1/CHEK1/BUB1/ATF2/ATMIN/RBBP8/KAT5/NFKB1/MRE11/ATR/SMC1A/IKBKG/RNF20/HDAC4
WP_INTERFERON_TYPE_I_SIGNALING_PATHWAYS	WP_INTERFERON_TYPE_I_SIGNALING_PATHWAYS	54	0.342376	1.63741	0.00378149	0.0273191	0.0206251	5604	tags=44%, list=15%, signal=38%	IRS1/CBL/PIK3CD/STAT1/PTPN11/RPS6KA4/CRKL/RAPGEF1/RPTOR/JAK1/STAT2/MTOR/REL/IRS2/CRK/CREB1/SOCS3/RAP1A/PIAS3/EIF4E/MAP3K1/MAPKAP1/MAPK14/RPS6KB1
WP_PLURIPOTENT_STEM_CELL_DIFFERENTIATION_PATHWAY	WP_PLURIPOTENT_STEM_CELL_DIFFERENTIATION_PATHWAY	48	0.343011	1.571	0.00545775	0.0355566	0.0268442	3383	tags=31%, list=9%, signal=28%	NT5E/CXCR1/INHBA/DKK1/IL6/FST/CNTF/IL11/IL6R/PDGFB/WNT5A/PDGFA/BMP4/TGFB1/ALK
REACTOME_FORMATION_OF_FIBRIN_CLOT_CLOTTING_CASCADE	REACTOME_FORMATION_OF_FIBRIN_CLOT_CLOTTING_CASCADE	38	0.343361	1.45764	0.0174193	0.0828932	0.0625819	3858	tags=39%, list=10%, signal=35%	F3/SERPINE2/FGB/F2R/FGA/F13A1/THBD/FGG/PROCR/SERPIND1/SERPINC1/SERPINA5/PROC/SERPING1/PF4
REACTOME_NEGATIVE_REGULATION_OF_MAPK_PATHWAY	REACTOME_NEGATIVE_REGULATION_OF_MAPK_PATHWAY	43	0.345367	1.50357	0.0160793	0.0780433	0.0589204	6349	tags=42%, list=17%, signal=35%	DUSP6/NRAS/PPP2R5E/DUSP7/DUSP4/PPP2R1B/PAQR3/MARK3/PPP2R5D/MAPK1/DUSP10/YWHAB/PPP2R5C/MAP2K1/PPP2R5B/PTPN3/KRAS/RAF1
WP_TARGET_OF_RAPAMYCIN_SIGNALING	WP_TARGET_OF_RAPAMYCIN_SIGNALING	36	0.347687	1.41053	0.0105034	0.0569108	0.042966	5604	tags=44%, list=15%, signal=38%	PRKCA/PRKAB2/PRKAA1/RICTOR/HMGCR/AKT1/RPTOR/DDIT4/MTOR/RRAGA/DDIT4L/PRKAG3/CDC42/MAPKAP1/ULK2/RPS6KB1
BIOCARTA_FCER1_PATHWAY	BIOCARTA_FCER1_PATHWAY	39	0.347748	1.47466	0.0270604	0.113261	0.0855084	6854	tags=46%, list=18%, signal=38%	SHC1/PIK3CA/PPP3CA/MAPK1/NFATC3/MAP2K4/PAK2/CALM1/PPP3CB/JUN/PLCG1/MAP3K1/MAP2K1/PLA2G4A/MS4A2/RAF1/SOS1/FOS
REACTOME_MATURATION_OF_SARSCOV2_SPIKE_PROTEIN	REACTOME_MATURATION_OF_SARSCOV2_SPIKE_PROTEIN	37	0.35003	1.47306	0.0174688	0.0829486	0.0626238	5026	tags=38%, list=13%, signal=33%	MAN2A1/MGAT4C/CANX/MGAT2/ZDHHC9/STT3A/ZDHHC5/ZDHHC20/ST3GAL2/ZDHHC8/GANAB/ST6GALNAC2/FUT8/MAGT1
WP_NETRINUNC5B_SIGNALING_PATHWAY	WP_NETRINUNC5B_SIGNALING_PATHWAY	52	0.350408	1.70276	0.00296712	0.0228698	0.017266	5471	tags=48%, list=15%, signal=41%	MYF5/ITGB4/YAP1/ARHGEF12/IL1A/ROBO4/PRKCA/PPP2R1B/PTPN11/DAPK1/RLF/PIK3CA/PTK2/AKT1/TNF/KDR/MAPK1/COL1A1/CDH5/IL10/JUN/SRC/MAP2K1/PTK2B/MAPK14
PID_PTP1B_PATHWAY	PID_PTP1B_PATHWAY	52	0.350821	1.70476	0.00293201	0.022679	0.017122	3032	tags=31%, list=8%, signal=28%	CAV1/CDH2/IRS1/SHC1/EGFR/FER/ITGB3/FCGR2A/LEPR/PDGFRB/PDGFB/PIK3CA/SPRY2/AKT1/PTPN1/BCAR1
WP_THYMIC_STROMAL_LYMPHOPOIETIN_TSLP_SIGNALING_PATHWAY	WP_THYMIC_STROMAL_LYMPHOPOIETIN_TSLP_SIGNALING_PATHWAY	47	0.352459	1.59809	0.010276	0.0560949	0.04235	6370	tags=43%, list=17%, signal=35%	CXCL8/IL6/IL7R/STAT1/MYC/PTPN11/PIK3CA/AKT1/JAK1/MAPK1/MTOR/YES1/SRC/JAK2/MAP2K1/MAPK14/PI4K2A/NFKB1/STAT6/RELA
REACTOME_OVARIAN_TUMOR_DOMAIN_PROTEASES	REACTOME_OVARIAN_TUMOR_DOMAIN_PROTEASES	39	0.352628	1.49535	0.0238073	0.103196	0.0779103	5878	tags=44%, list=16%, signal=37%	DDX58/IFIH1/VCPIP1/OTUB2/RNF128/NOD1/PTEN/TNFAIP3/TRAF6/APC/ZRANB1/TRIM25/VCP/RIPK2/YOD1/NOD2/UBE2D1
WP_INTERLEUKIN11_SIGNALING_PATHWAY	WP_INTERLEUKIN11_SIGNALING_PATHWAY	44	0.354142	1.57951	0.00758506	0.0450258	0.0339931	6370	tags=57%, list=17%, signal=47%	ITGA2/STAT1/IL11/PTPN11/AKT1/JAK1/TGFB1/MAPK1/RUNX2/IBSP/IL6ST/CHUK/CREB1/YES1/ATF1/SOCS3/PIAS3/SRC/JAK2/MAP2K1/PDPK1/RPS6KB1/RPS6KA1/RAF1/RELA
WP_IL1_SIGNALING_PATHWAY	WP_IL1_SIGNALING_PATHWAY	55	0.354803	1.66999	0.0013654	0.0122999	0.00928605	7327	tags=56%, list=20%, signal=45%	IL1B/IL1RAP/IL1A/PTPN11/AKT1/TAB2/MYD88/TRAF6/MAPK1/REL/IL1R1/MAP2K4/CHUK/MAP3K2/JUN/ATF2/MAP3K7/PLCG1/MAP3K1/MAP2K1/MAPK14/NFKB1/UBE2V1/RELA/UBE2N/PELI2/MAP3K3/PELI1/TAB3/MAPK9/IKBKG
WP_METABOLIC_REPROGRAMMING_IN_COLON_CANCER	WP_METABOLIC_REPROGRAMMING_IN_COLON_CANCER	42	0.355855	1.5806	0.00903858	0.0518447	0.0391412	4340	tags=33%, list=12%, signal=29%	SLC2A1/LDHA/GLS/PGAM1/ACLY/PKM/PGK1/GLUD1/DLST/IDH3A/FASN/PPAT/SLC16A3/PAICS
WP_RAS_AND_BRADYKININ_PATHWAYS_IN_COVID19	WP_RAS_AND_BRADYKININ_PATHWAYS_IN_COVID19	29	0.357736	1.37802	0.0302976	0.123274	0.0930682	3841	tags=38%, list=10%, signal=34%	SERPINE1/IL1B/VDR/IL1A/PRKG1/ROCK1/BDKRB2/TNF/MAPK1/NOS1/SERPING1
BIOCARTA_FMLP_PATHWAY	BIOCARTA_FMLP_PATHWAY	34	0.358148	1.41277	0.0158258	0.0772388	0.0583131	6370	tags=50%, list=17%, signal=41%	PAK1/NCF2/PPP3CA/MAPK1/FPR1/NFATC3/CAMK1G/PIK3C2G/PLCB1/CALM1/PPP3CB/MAP3K1/MAP2K1/MAPK14/NFKB1/RAF1/RELA
BIOCARTA_MYOSIN_PATHWAY	BIOCARTA_MYOSIN_PATHWAY	11	0.507008	1.5046	0.0575056	0.196074	0.148031	4273	tags=64%, list=11%, signal=56%	ARHGAP5/GNA12/ROCK1/PRKCA/PLCB1/GNA13/GNAQ
WP_NUCLEOTIDEBINDING_OLIGOMERIZATION_DOMAIN_NOD_PATHWAY	WP_NUCLEOTIDEBINDING_OLIGOMERIZATION_DOMAIN_NOD_PATHWAY	41	0.359374	1.58481	0.0139204	0.0702113	0.0530075	5444	tags=49%, list=15%, signal=42%	NLRP3/IL1B/NLRP10/CARD6/MEFV/CASP5/NAIP/NOD1/CASP7/CASP1/HSP90AA1/CASP8/CHUK/PRDM1/AIM2/XIAP/IL18/ERBIN/RIPK2/NOD2
PID_RHOA_PATHWAY	PID_RHOA_PATHWAY	45	0.360074	1.613	0.00554632	0.0357033	0.026955	5089	tags=47%, list=14%, signal=40%	ITGB1/MSN/F2RL2/VCL/RDX/ROCK1/TLN1/SLC9A1/DIAPH1/ROCK2/PTEN/PIP5K1A/PPP1R12A/MAP2K4/LIMK2/PLD2/JUN/ATF2/CDC42/EZR/PKN2
PID_CXCR3_PATHWAY	PID_CXCR3_PATHWAY	43	0.360323	1.56868	0.00845403	0.0492603	0.0371901	5544	tags=47%, list=15%, signal=40%	CXCL11/CXCL10/PIK3CD/NRAS/GNAI1/CXCL9/RICTOR/PIK3CA/AKT1/GNAI3/MAPK1/MTOR/PF4/GNB1/SRC/MAP2K1/MAPKAP1/GNAI2/MAPK14/PDPK1
REACTOME_TRAF6_MEDIATED_IRF7_ACTIVATION	REACTOME_TRAF6_MEDIATED_IRF7_ACTIVATION	30	0.361508	1.45655	0.0208512	0.0931497	0.0703253	6394	tags=37%, list=17%, signal=30%	IFNA1/DDX58/IFIH1/TRAF6/EP300/IFNA8/TRIM25/CREBBP/TBK1/SIKE1/MAVS
REACTOME_COPI_INDEPENDENT_GOLGI_TO_ER_RETROGRADE_TRAFFIC	REACTOME_COPI_INDEPENDENT_GOLGI_TO_ER_RETROGRADE_TRAFFIC	53	0.36611	1.73726	0.000958646	0.00941021	0.00710443	5460	tags=53%, list=15%, signal=45%	TUBB4A/DYNC1LI2/DYNC1H1/GALNT2/TUBB6/TUBB3/PAFAH1B2/TUBA1C/DCTN1/DYNC1I2/CAPZA1/BICD2/DCTN4/TUBA1B/RAB6A/GALNT1/BICD1/CAPZA2/RAB3GAP2/TUBB1/RAB3GAP1/RAB18/TUBB2A/ACTR10/TUBAL3/PAFAH1B1/PLA2G4A/DYNC1LI1
REACTOME_PYROPTOSIS	REACTOME_PYROPTOSIS	27	0.366885	1.42586	0.042803	0.158003	0.119288	4001	tags=33%, list=11%, signal=30%	IL1B/GSDME/IL1A/TP63/CASP5/CASP1/CASP4/BAK1/CHMP3
KEGG_BLADDER_CANCER	KEGG_BLADDER_CANCER	42	0.367141	1.63073	0.00575791	0.0364279	0.027502	3765	tags=33%, list=10%, signal=30%	THBS1/VEGFC/CXCL8/MMP1/EGFR/CCND1/NRAS/RB1/MYC/DAPK1/MAPK1/MMP2/MMP9/CDH1
REACTOME_MAP2K_AND_MAPK_ACTIVATION	REACTOME_MAP2K_AND_MAPK_ACTIVATION	40	0.367517	1.60136	0.00700425	0.0422378	0.0318883	5318	tags=42%, list=14%, signal=36%	FN1/FGB/FGA/ITGB3/FGG/VCL/IQGAP1/NRAS/TLN1/RAP1B/MARK3/MAPK1/YWHAB/RAP1A/ACTB/SRC/MAP2K1
PID_PI3KCI_AKT_PATHWAY	PID_PI3KCI_AKT_PATHWAY	35	0.367669	1.47118	0.0112326	0.0592488	0.0447311	6349	tags=54%, list=17%, signal=45%	YWHAZ/RICTOR/YWHAG/PRKDC/AKT1/YWHAQ/FOXO1/MTOR/HSP90AA1/YWHAB/CHUK/CDKN1A/GSK3B/SRC/MAPKAP1/PDPK1/FOXO3/KPNA1/RAF1
REACTOME_DERMATAN_SULFATE_BIOSYNTHESIS	REACTOME_DERMATAN_SULFATE_BIOSYNTHESIS	11	0.500001	1.4838	0.0593757	0.199959	0.150963	2187	tags=36%, list=6%, signal=34%	CSPG4/DSE/VCAN/DSEL
WP_FACTORS_AND_PATHWAYS_AFFECTING_INSULINLIKE_GROWTH_FACTOR_IGF1AKT_SIGNALING	WP_FACTORS_AND_PATHWAYS_AFFECTING_INSULINLIKE_GROWTH_FACTOR_IGF1AKT_SIGNALING	36	0.3683	1.49415	0.00540507	0.0353824	0.0267127	5969	tags=53%, list=16%, signal=44%	IRS1/ITGB1/IGF1R/RICTOR/PTEN/AKT1/RPTOR/ILK/MTOR/TRIM63/WASL/TNFSF9/EIF4E/GSK3B/PDK1/MAPKAP1/RPS6KB1/SMAD3/NFKB1
SIG_REGULATION_OF_THE_ACTIN_CYTOSKELETON_BY_RHO_GTPASES	SIG_REGULATION_OF_THE_ACTIN_CYTOSKELETON_BY_RHO_GTPASES	35	0.368404	1.47412	0.0110046	0.0584684	0.044142	6991	tags=63%, list=19%, signal=51%	FSCN1/FLNA/ROCK1/PAK1/MYLK/ACTR2/PFN2/ROCK2/ACTG2/AKT1/ACTR3/WASL/PAK2/WASF1/CDC42/FSCN3/LIMK1/VASP/PAK6/ACTG1/CFL2/ANGPTL2
REACTOME_MET_RECEPTOR_RECYCLING	REACTOME_MET_RECEPTOR_RECYCLING	10	0.4977	1.44774	0.0512052	0.179917	0.135832	3932	tags=40%, list=11%, signal=36%	MET/CRKL/GAB1/CRK
REACTOME_AMINO_ACID_TRANSPORT_ACROSS_THE_PLASMA_MEMBRANE	REACTOME_AMINO_ACID_TRANSPORT_ACROSS_THE_PLASMA_MEMBRANE	33	0.368887	1.49209	0.0190336	0.0876254	0.0661547	2752	tags=39%, list=7%, signal=37%	SLC6A20/SLC7A8/SLC38A4/SLC7A5/SLC38A2/SLC7A1/SLC6A15/SLC38A5/SLC7A6/SLC36A1/SLC38A1/SLC7A11/SLC3A2
PID_EPHRINB_REV_PATHWAY	PID_EPHRINB_REV_PATHWAY	30	0.370045	1.49095	0.015843	0.0772388	0.0583131	5036	tags=40%, list=14%, signal=35%	FGB/FGA/ITGB3/EFNB2/FGG/EFNB1/EPHB2/PIK3CA/MAP2K4/YES1/MAP3K7/SRC
PID_ECADHERIN_STABILIZATION_PATHWAY	PID_ECADHERIN_STABILIZATION_PATHWAY	41	0.370136	1.63227	0.00888709	0.0513294	0.0387522	4106	tags=39%, list=11%, signal=35%	ACTN1/LIMA1/MET/EGFR/ENAH/VCL/IGF1R/ROCK1/DIAPH1/NCKAP1/ZYX/KIFC3/CTNNB1/AFDN/CDH1/LPP
WP_GLYCOSYLATION_AND_RELATED_CONGENITAL_DEFECTS	WP_GLYCOSYLATION_AND_RELATED_CONGENITAL_DEFECTS	25	0.371686	1.40463	0.0482096	0.172924	0.130553	5426	tags=48%, list=15%, signal=41%	PMM2/ALG11/B4GALT1/MGAT2/ALG2/ALG8/DPAGT1/ALG12/MAGT1/ALG1/DOLK/ALG9
REACTOME_SUMOYLATION_OF_UBIQUITINYLATION_PROTEINS	REACTOME_SUMOYLATION_OF_UBIQUITINYLATION_PROTEINS	39	0.371919	1.57716	0.0144937	0.0726013	0.0548119	7444	tags=59%, list=20%, signal=47%	NUP58/NUP160/PML/POM121/NUP98/RANBP2/NUP205/NUP188/NUP153/NUP155/TPR/NUP107/NUP54/NUP88/NUP93/NUP37/NUP42/NDC1/NUP214/SEH1L/PIAS1/NUP50/POM121C
BIOCARTA_CREB_PATHWAY	BIOCARTA_CREB_PATHWAY	22	0.372785	1.33963	0.0433768	0.159852	0.120683	6592	tags=55%, list=18%, signal=45%	ADCY1/PRKCA/PIK3CA/AKT1/PRKACB/MAPK1/CREB1/PRKAR1A/MAPK14/PRKAR2A/RPS6KA1/SOS1
REACTOME_RECYCLING_PATHWAY_OF_L1	REACTOME_RECYCLING_PATHWAY_OF_L1	49	0.374966	1.75274	0.000934224	0.00927336	0.00700112	5352	tags=51%, list=14%, signal=44%	L1CAM/TUBB4A/MSN/TUBB6/TUBB3/RDX/AP2B1/TUBA1C/RPS6KA4/CLTC/DNM3/RPS6KA3/NUMB/TUBA1B/RPS6KA2/SHTN1/MAPK1/TUBB1/AP2A1/TUBB2A/ACTB/TUBAL3/EZR/SRC/KIF4B
WP_TYPE_II_INTERFERON_SIGNALING	WP_TYPE_II_INTERFERON_SIGNALING	37	0.375676	1.58099	0.00844494	0.0492603	0.0371901	5393	tags=43%, list=14%, signal=37%	CXCL10/IL1B/IFIT2/GBP1/TAP1/STAT1/EIF2AK2/CXCL9/PTPN11/JAK1/STAT2/SOCS3/OAS1/IFNGR1/JAK2/IFI6
REACTOME_SUMOYLATION_OF_DNA_REPLICATION_PROTEINS	REACTOME_SUMOYLATION_OF_DNA_REPLICATION_PROTEINS	46	0.376742	1.69913	0.00331825	0.02472	0.0186629	7444	tags=57%, list=20%, signal=45%	TOP1/NUP58/NUP160/INCENP/POM121/NUP98/RANBP2/NUP205/NUP188/AURKA/NUP153/NUP155/PIAS3/TPR/NUP107/NUP54/CDCA8/NUP88/NUP93/NUP37/NUP42/NDC1/NUP214/SEH1L/NUP50/POM121C
PID_IL8_CXCR1_PATHWAY	PID_IL8_CXCR1_PATHWAY	28	0.377678	1.41337	0.019743	0.0898185	0.0678103	5544	tags=36%, list=15%, signal=30%	CXCR1/CXCL8/CBL/PRKCA/AKT1/PLCB3/PLCB1/GNB1/GNAI2/PDPK1
NABA_COLLAGENS	NABA_COLLAGENS	44	0.379939	1.69457	0.00312016	0.0237154	0.0179044	2142	tags=48%, list=6%, signal=45%	COL17A1/COL4A6/COL4A1/COL12A1/COL5A3/COL2A1/COL5A1/COL4A5/COL6A3/COL4A2/COL5A2/COL24A1/COL7A1/COL3A1/COL15A1/COL13A1/COL10A1/COL11A1/COL6A1/COL18A1/COL27A1
REACTOME_COLLAGEN_CHAIN_TRIMERIZATION	REACTOME_COLLAGEN_CHAIN_TRIMERIZATION	44	0.379939	1.69457	0.00312016	0.0237154	0.0179044	2142	tags=48%, list=6%, signal=45%	COL17A1/COL4A6/COL4A1/COL12A1/COL5A3/COL2A1/COL5A1/COL4A5/COL6A3/COL4A2/COL5A2/COL24A1/COL7A1/COL3A1/COL15A1/COL13A1/COL10A1/COL11A1/COL6A1/COL18A1/COL27A1
WP_REGUCALCIN_IN_PROXIMAL_TUBULE_EPITHELIAL_KIDNEY_CELLS	WP_REGUCALCIN_IN_PROXIMAL_TUBULE_EPITHELIAL_KIDNEY_CELLS	32	0.37998	1.55831	0.0217931	0.096569	0.0729068	3957	tags=44%, list=11%, signal=39%	TGFBR1/APAF1/PIK3CA/FFAR3/AKT1/MCU/G3BP1/TGFB1/MAPK1/MTOR/ACTA2/CASP8/NOS1/BAK1
WP_BLOOD_CLOTTING_CASCADE	WP_BLOOD_CLOTTING_CASCADE	22	0.380321	1.36671	0.0388109	0.148526	0.112133	2176	tags=32%, list=6%, signal=30%	SERPINE1/F3/FGB/FGA/PLAU/FGG/SERPINB2
WP_MIRNA_REGULATION_OF_P53_PATHWAY_IN_PROSTATE_CANCER	WP_MIRNA_REGULATION_OF_P53_PATHWAY_IN_PROSTATE_CANCER	30	0.380399	1.53266	0.0121436	0.0631411	0.0476697	5376	tags=37%, list=14%, signal=31%	SERPINE1/MIR4482/SESN3/APAF1/PERP/PTEN/ATM/CASP8/SIAH1/EI24/TNFRSF10B
BIOCARTA_RACCYCD_PATHWAY	BIOCARTA_RACCYCD_PATHWAY	26	0.382474	1.4684	0.0482672	0.172924	0.130553	6370	tags=50%, list=17%, signal=41%	CDK6/CCND1/PAK1/RB1/PIK3CA/AKT1/MAPK1/CHUK/CDKN1A/NFKB1/TFDP1/RAF1/RELA
PID_TNF_PATHWAY	PID_TNF_PATHWAY	46	0.384208	1.7328	0.00268621	0.0210757	0.0159115	5277	tags=41%, list=14%, signal=36%	CAV1/STAT1/MAP4K4/FADD/ADAM17/TNFAIP3/TNF/TAB2/BIRC2/MAP4K5/CASP8/NRK/CHUK/NSMAF/MAP4K3/MAP3K7/CYLD/MAP3K1/PRKCI
PID_IL3_PATHWAY	PID_IL3_PATHWAY	26	0.387133	1.48629	0.042803	0.158003	0.119288	2779	tags=27%, list=7%, signal=25%	OSM/SHC1/YWHAZ/PTPN11/PIK3CA/YWHAG/PRKACB
WP_CELL_MIGRATION_AND_INVASION_THROUGH_P75NTR	WP_CELL_MIGRATION_AND_INVASION_THROUGH_P75NTR	30	0.387648	1.56187	0.00957018	0.0537157	0.0405538	4604	tags=33%, list=12%, signal=29%	TRIO/EFNB2/CDH11/PAK1/EFNB1/AKT1/KIDINS220/MMP2/MMP9/JUN
BIOCARTA_MEF2D_PATHWAY	BIOCARTA_MEF2D_PATHWAY	18	0.38801	1.31854	0.0475361	0.171146	0.12921	4592	tags=33%, list=12%, signal=29%	PRKCA/PPP3CA/EP300/CALM1/PPP3CB/CAPN2
WP_SYNTHESIS_OF_CERAMIDES_AND_1DEOXYCERAMIDES	WP_SYNTHESIS_OF_CERAMIDES_AND_1DEOXYCERAMIDES	22	0.38822	1.39509	0.0317083	0.127357	0.0961508	3635	tags=41%, list=10%, signal=37%	B3GNT5/SGMS2/B4GALNT1/SGMS1/CERS2/CERS6/B4GALT1/SPTLC1/KDSR
REACTOME_ACTIVATION_OF_MATRIX_METALLOPROTEINASES	REACTOME_ACTIVATION_OF_MATRIX_METALLOPROTEINASES	33	0.388358	1.57085	0.0122573	0.0634308	0.0478884	4139	tags=39%, list=11%, signal=35%	MMP10/MMP13/MMP3/MMP1/MMP16/CTSV/MMP14/COL18A1/SPOCK3/FURIN/MMP2/MMP9/TIMP2
WP_SREBF_AND_MIR33_IN_CHOLESTEROL_AND_LIPID_HOMEOSTASIS	WP_SREBF_AND_MIR33_IN_CHOLESTEROL_AND_LIPID_HOMEOSTASIS	18	0.388747	1.32105	0.0467991	0.169889	0.128262	3802	tags=50%, list=10%, signal=45%	ABCA1/LDLR/PRKAA1/HMGCR/HMGCS1/MED15/MTOR/SCD/FASN
WP_NAD_METABOLISM_IN_ONCOGENEINDUCED_SENESCENCE_AND_MITOCHONDRIAL_DYSFUNCTIONASSOCIATED_SENESCENCE	WP_NAD_METABOLISM_IN_ONCOGENEINDUCED_SENESCENCE_AND_MITOCHONDRIAL_DYSFUNCTIONASSOCIATED_SENESCENCE	22	0.390557	1.40349	0.0281571	0.116735	0.0881312	1926	tags=23%, list=5%, signal=22%	IL1B/IL6/SLC2A1/RB1/PRKAA1
WP_MAPK_CASCADE	WP_MAPK_CASCADE	33	0.390669	1.5802	0.0116594	0.0612049	0.0462079	6835	tags=52%, list=18%, signal=42%	MAP2/NRAS/MBP/RASA3/PLCB3/MAPK1/SOS2/MAP2K4/MAP3K2/JUN/MAP3K1/MAP2K1/MAPK14/KRAS/RAF1/SOS1/MAP3K3
PID_HIF2PATHWAY	PID_HIF2PATHWAY	34	0.390887	1.54191	0.00624493	0.0390576	0.0294873	5160	tags=41%, list=14%, signal=36%	SERPINE1/ETS1/SLC2A1/MMP14/PGK1/KDR/EPAS1/EP300/ABCG2/CITED2/FLT1/CREBBP/EGLN1/EIF3E
WP_WNT_SIGNALING_PATHWAY	WP_WNT_SIGNALING_PATHWAY	51	0.391369	1.8584	0.000715844	0.00760671	0.00574285	5722	tags=39%, list=15%, signal=33%	CDK6/GJA1/CCND1/CSNK1A1/PRKCA/MYC/AKT1/SOX1/CTNNB1/MAPK1/APC/CSNK1G1/MTOR/TCF4/AXIN2/MAP3K7/GSK3B/TEK/TCF7L2/PI4K2A
PID_PRL_SIGNALING_EVENTS_PATHWAY	PID_PRL_SIGNALING_EVENTS_PATHWAY	23	0.391462	1.41598	0.0458914	0.167707	0.126614	3140	tags=30%, list=8%, signal=28%	PTP4A1/ITGB1/ITGA1/ROCK1/TUBA1B/BCAR1/MAPK1
WP_4249_HEDGEHOG_SIGNALING_PATHWAY	WP_4249_HEDGEHOG_SIGNALING_PATHWAY	43	0.39187	1.70603	0.00240179	0.0193291	0.0145929	3231	tags=35%, list=9%, signal=32%	HHIP/EVC/CCND1/CSNK1A1/GLI2/GLI3/GLI1/CCND2/CSNK1A1L/SMURF2/SPOPL/PRKACB/GAS1/KIF3A/CSNK1G1
REACTOME_NUCLEAR_ENVELOPE_BREAKDOWN	REACTOME_NUCLEAR_ENVELOPE_BREAKDOWN	53	0.392368	1.86187	0.000303976	0.00398445	0.00300815	7444	tags=57%, list=20%, signal=45%	NEK7/PRKCA/NEK6/NUP58/NUP160/CNEP1R1/POM121/NUP98/RANBP2/NUP205/NUP188/NEK9/NUP153/NUP155/LEMD3/LPIN3/TPR/PLK1/NUP107/NUP54/CCNB1/NUP88/NUP93/NUP37/NUP42/NDC1/NUP214/SEH1L/NUP50/POM121C
REACTOME_SIGNALING_BY_CYTOSOLIC_FGFR1_FUSION_MUTANTS	REACTOME_SIGNALING_BY_CYTOSOLIC_FGFR1_FUSION_MUTANTS	18	0.392746	1.33464	0.0416403	0.156616	0.118241	2488	tags=22%, list=7%, signal=21%	STAT1/LRRFIP1/PIK3CA/MYO18A
REACTOME_SIGNALLING_TO_RAS	REACTOME_SIGNALLING_TO_RAS	20	0.394037	1.38664	0.0469458	0.170055	0.128386	3081	tags=30%, list=8%, signal=28%	NGF/SHC1/NRAS/NTRK1/RALB/SHC3
BIOCARTA_G1_PATHWAY	BIOCARTA_G1_PATHWAY	28	0.394436	1.47609	0.0131908	0.0674639	0.0509333	6124	tags=54%, list=16%, signal=45%	CCNA1/CDK6/CCND1/TGFB2/RB1/CDKN2B/ABL1/TGFB1/ATM/SKP2/CDKN1A/GSK3B/SMAD3/TGFB3/TFDP1
REACTOME_SUMOYLATION_OF_RNA_BINDING_PROTEINS	REACTOME_SUMOYLATION_OF_RNA_BINDING_PROTEINS	47	0.395174	1.79176	0.00143647	0.0128345	0.00968964	8156	tags=66%, list=22%, signal=52%	NUP58/NUP160/POM121/NUP98/RANBP2/NUP205/NUP188/RNF2/NUP153/NUP155/TPR/HNRNPK/NUP107/NUP54/PHC2/NUP88/NUP93/NOP58/NUP37/NUP42/HNRNPC/NDC1/NUP214/SEH1L/SCMH1/NUP50/POM121C/NUP35/PCGF2/NUP133/PHC3
REACTOME_NUCLEAR_EVENTS_STIMULATED_BY_ALK_SIGNALING_IN_CANCER	REACTOME_NUCLEAR_EVENTS_STIMULATED_BY_ALK_SIGNALING_IN_CANCER	19	0.395934	1.36673	0.026812	0.112652	0.0850486	3383	tags=26%, list=9%, signal=24%	FN1/CLTC/MAPK1/KIF5B/ALK
REACTOME_RHOU_GTPASE_CYCLE	REACTOME_RHOU_GTPASE_CYCLE	40	0.396305	1.72679	0.00255043	0.0203014	0.015327	5487	tags=48%, list=15%, signal=41%	DST/VANGL1/IQGAP1/PAK1/SPTBN1/CLTC/PEAK1/HGS/USP9X/GIT2/PAK2/STAM2/STAM/SPTAN1/DLG5/CDC42/SRC/PTK2B/ARHGEF7
PID_FOXO_PATHWAY	PID_FOXO_PATHWAY	48	0.396939	1.81799	0.000526511	0.00603421	0.00455565	7326	tags=56%, list=20%, signal=45%	CSNK1A1/YWHAZ/RALB/YWHAG/AKT1/YWHAQ/CTNNB1/EP300/FOXO1/CSNK1G1/CAT/YWHAB/SKP2/RBL2/CHUK/CSNK1G3/CREBBP/PLK1/CCNB1/FOXO3/RAN/SIRT1/XPO1/RALA/USP7/YWHAE/MAPK9
BIOCARTA_GPCR_PATHWAY	BIOCARTA_GPCR_PATHWAY	30	0.397735	1.60251	0.0074024	0.0441522	0.0333336	6854	tags=57%, list=18%, signal=46%	ADCY1/PRKCA/RPS6KA3/PRKACB/PPP3CA/NFATC3/CREB1/GNAQ/CALM1/PPP3CB/JUN/PLCG1/PRKAR1A/MAP2K1/PRKAR2A/RAF1/FOS
REACTOME_TRANSPORT_OF_MATURE_MRNAS_DERIVED_FROM_INTRONLESS_TRANSCRIPTS	REACTOME_TRANSPORT_OF_MATURE_MRNAS_DERIVED_FROM_INTRONLESS_TRANSCRIPTS	43	0.398864	1.73647	0.00192424	0.0160159	0.0120915	7444	tags=56%, list=20%, signal=45%	NUP58/CPSF2/NUP160/POM121/NUP98/RANBP2/NUP205/NUP188/NCBP1/NUP153/NUP155/EIF4E/TPR/NUP107/NUP54/NUP88/NUP93/NUP37/NUP42/NDC1/NUP214/SEH1L/NUP50/POM121C
BIOCARTA_INTRINSIC_PATHWAY	BIOCARTA_INTRINSIC_PATHWAY	23	0.399696	1.44577	0.0389138	0.14866	0.112234	1167	tags=35%, list=3%, signal=34%	COL4A6/FGB/COL4A1/F2R/FGA/COL4A5/COL4A2/FGG
REACTOME_PLATELET_AGGREGATION_PLUG_FORMATION	REACTOME_PLATELET_AGGREGATION_PLUG_FORMATION	38	0.400038	1.69825	0.00233904	0.0188936	0.0142641	3376	tags=42%, list=9%, signal=38%	FN1/FGB/FGA/SHC1/ITGB3/FGG/RAPGEF4/TLN1/RAP1B/PTK2/AKT1/COL1A2/PTPN1/BCAR1/RAPGEF3/COL1A1
KEGG_CYTOSOLIC_DNA_SENSING_PATHWAY	KEGG_CYTOSOLIC_DNA_SENSING_PATHWAY	54	0.400975	1.91766	0.000229083	0.00323525	0.00244252	4936	tags=26%, list=13%, signal=23%	IFNA1/IL33/CXCL10/IL1B/IL6/DDX58/POLR3G/POLR3A/CASP1/ADAR/CHUK/IFNA8/AIM2/IL18
PID_GLYPICAN_1PATHWAY	PID_GLYPICAN_1PATHWAY	27	0.401616	1.56083	0.0151047	0.0746368	0.0563486	5036	tags=44%, list=14%, signal=38%	NRG1/TGFBR2/PRNP/TGFBR1/APP/TGFB2/TGFB1/SERPINC1/FLT1/YES1/GPC1/SRC
WP_FIBRIN_COMPLEMENT_RECEPTOR_3_SIGNALING_PATHWAY	WP_FIBRIN_COMPLEMENT_RECEPTOR_3_SIGNALING_PATHWAY	43	0.402797	1.75359	0.00158716	0.0136783	0.0103267	3943	tags=40%, list=11%, signal=35%	CXCL3/CXCL10/FGB/IL6/FGA/FGG/PIK3CA/AKT1/TNF/TLR3/MYD88/TRAF6/CBLB/REL/TLR4/CHUK/LBP
PID_BETA_CATENIN_DEG_PATHWAY	PID_BETA_CATENIN_DEG_PATHWAY	18	0.403001	1.36949	0.0339183	0.13402	0.101181	7196	tags=44%, list=19%, signal=36%	CSNK1A1/CTNNB1/APC/AXIN2/GSK3B/CUL1/FZD5/DVL1
REACTOME_SIGNALING_BY_ERBB2_IN_CANCER	REACTOME_SIGNALING_BY_ERBB2_IN_CANCER	26	0.403489	1.54908	0.0285461	0.117901	0.0890116	5081	tags=46%, list=14%, signal=40%	NRG1/EREG/SHC1/EGFR/NRAS/PTPN12/PIK3CA/GAB1/HSP90AA1/HBEGF/PLCG1/ERBIN
PID_HEDGEHOG_GLI_PATHWAY	PID_HEDGEHOG_GLI_PATHWAY	48	0.404266	1.85155	0.000413926	0.00511912	0.00386478	6415	tags=48%, list=17%, signal=40%	FOXA2/CSNK1A1/GLI2/GLI3/GLI1/RAB23/GNAI1/MTSS1/AKT1/GNAI3/KIF3A/CSNK1G1/CSNK1G3/GNB1/CREBBP/GSK3B/SIN3B/MAP2K1/GNAI2/IFT88/SUFU/SIN3A/FBXW11
BIOCARTA_HER2_PATHWAY	BIOCARTA_HER2_PATHWAY	23	0.40516	1.46553	0.0351567	0.137149	0.103543	3743	tags=43%, list=10%, signal=39%	IL6/SHC1/EGFR/IL6R/GRIP1/PIK3CA/CARM1/MAPK1/EP300/IL6ST
WP_AUTOPHAGY	WP_AUTOPHAGY	30	0.405401	1.6334	0.00556183	0.0357033	0.026955	6863	tags=57%, list=18%, signal=46%	ATG9A/PRKAB2/PRKAA1/RPTOR/MTOR/UVRAG/RB1CC1/AMBRA1/PRKAG3/ATG16L1/MAP1LC3B/ATG12/BECN1/ATG5/ATG14/PIK3C3/ATG13
WP_CCL18_SIGNALING_PATHWAY	WP_CCL18_SIGNALING_PATHWAY	51	0.407921	1.93699	0.000327671	0.00424421	0.00320425	3765	tags=47%, list=10%, signal=42%	CSF2/VEGFC/FN1/CDH2/CD44/NEFL/LINC02582/SLC2A1/AK4/LDHA/HIF1A/STAT1/MTDH/MYC/PTEN/COL1A2/ZEB2/TFAP2A/EP300/KIF5B/MMP2/MMP9/ACTA2/CDH1
WP_RELATIONSHIP_BETWEEN_INFLAMMATION_COX2_AND_EGFR	WP_RELATIONSHIP_BETWEEN_INFLAMMATION_COX2_AND_EGFR	25	0.408316	1.54306	0.0185856	0.0861944	0.0650743	3959	tags=44%, list=11%, signal=39%	PTGS2/MMP1/EGFR/PIK3CD/NRAS/PTGER2/PIK3CA/AKT1/CYP19A1/MAPK1/PTGER3
REACTOME_LDL_CLEARANCE	REACTOME_LDL_CLEARANCE	19	0.408655	1.41065	0.0229542	0.100093	0.0755675	4110	tags=42%, list=11%, signal=37%	LDLR/AP2B1/NPC1/LIPA/SOAT1/CLTC/APOB/AP2A1
PID_EPO_PATHWAY	PID_EPO_PATHWAY	33	0.409161	1.65499	0.00570189	0.0361792	0.0273143	5969	tags=52%, list=16%, signal=43%	SHC1/CBL/VAV2/STAT1/TRPC6/PTPN11/CRKL/RAPGEF1/SH2B3/GAB1/IRS2/SOCS3/RAP1A/PLCG1/JAK2/MAPK14/NFKB1
WP_PI3KAKTMTOR_VITAMIN_D3_SIGNALING	WP_PI3KAKTMTOR_VITAMIN_D3_SIGNALING	22	0.40923	1.47059	0.0165335	0.0795425	0.0600523	6416	tags=64%, list=17%, signal=53%	LDHA/VDR/CD80/MYC/PIK3CA/AKT1/MTOR/IL10/CD86/GSK3B/PFKFB4/TSC1/RELA/RXRA
REACTOME_REGULATION_OF_LOCALIZATION_OF_FOXO_TRANSCRIPTION_FACTORS	REACTOME_REGULATION_OF_LOCALIZATION_OF_FOXO_TRANSCRIPTION_FACTORS	12	0.469454	1.44551	0.052414	0.182732	0.137958	3708	tags=50%, list=10%, signal=45%	YWHAZ/YWHAG/AKT1/YWHAQ/FOXO1/YWHAB
REACTOME_SEMA4D_IN_SEMAPHORIN_SIGNALING	REACTOME_SEMA4D_IN_SEMAPHORIN_SIGNALING	24	0.409321	1.48649	0.0268721	0.112688	0.085076	2485	tags=29%, list=7%, signal=27%	MET/MYH10/RHOB/MYH9/ARHGEF12/ROCK1/ROCK2
WP_PHOSPHOINOSITIDES_METABOLISM	WP_PHOSPHOINOSITIDES_METABOLISM	49	0.410061	1.91678	0.000174861	0.0026398	0.00199298	6566	tags=51%, list=18%, signal=42%	PLCD4/PIK3CD/MTMR2/MTMR11/SBF2/PLCD3/MTMR6/PIK3C2A/PIP4P2/PIK3CA/PIP4K2C/PTEN/MTM1/PLCB3/PIP5K1A/PLCZ1/PIK3C2G/PLCB1/PLCG1/MTMR9/PLCH2/SACM1L/PLCD1/PIK3C3/PIKFYVE
PID_THROMBIN_PAR1_PATHWAY	PID_THROMBIN_PAR1_PATHWAY	43	0.41042	1.78678	0.0013068	0.0118697	0.00896126	4273	tags=42%, list=11%, signal=37%	F2R/F2RL2/GNA12/ROCK1/PRKCA/TRPC6/GNAI1/ARHGDIA/PIK3CA/ROCK2/ZYX/PLCB3/GNAI3/AKAP13/PLCB1/GNA13/GNB1/GNAQ
WP_SEROTONIN_HTR1_GROUP_AND_FOS_PATHWAY	WP_SEROTONIN_HTR1_GROUP_AND_FOS_PATHWAY	33	0.41126	1.66348	0.00540441	0.0353824	0.0267127	5544	tags=42%, list=15%, signal=36%	HTR1D/HTR1B/GNAI1/PIK3CA/RASGRF1/GNAI3/MAPK1/CREB1/RAP1A/MAP3K1/MAP2K1/GNAI2/MAPK14/PDPK1
REACTOME_TIE2_SIGNALING	REACTOME_TIE2_SIGNALING	18	0.412287	1.40104	0.026218	0.110368	0.0833245	2424	tags=33%, list=6%, signal=31%	SHC1/ANGPT2/NRAS/PTPN11/PIK3CA/ANGPT4
BIOCARTA_NGF_PATHWAY	BIOCARTA_NGF_PATHWAY	20	0.413664	1.45571	0.0300911	0.122662	0.0926063	6854	tags=50%, list=18%, signal=41%	NGF/SHC1/PIK3CA/JUN/PLCG1/MAP2K1/CSNK2A1/RAF1/SOS1/FOS
REACTOME_RAF_ACTIVATION	REACTOME_RAF_ACTIVATION	33	0.413786	1.6737	0.00510693	0.0340825	0.0257313	7215	tags=55%, list=19%, signal=44%	NRAS/PPP2R5E/PPP2R1B/MARK3/CAMK2D/PPP2R5D/YWHAB/SHOC2/CALM1/SRC/JAK2/PPP2R5C/MAP2K1/PPP2R5B/KRAS/RAF1/PPP2CA/PPP2R5A
REACTOME_SIGNALING_BY_MODERATE_KINASE_ACTIVITY_BRAF_MUTANTS	REACTOME_SIGNALING_BY_MODERATE_KINASE_ACTIVITY_BRAF_MUTANTS	44	0.414428	1.8484	0.000713691	0.00760671	0.00574285	5318	tags=45%, list=14%, signal=39%	FN1/FGB/FGA/ITGB3/FGG/VCL/IQGAP1/NRAS/TLN1/RAP1B/MARK3/CAMK2D/MAPK1/YWHAB/CALM1/RAP1A/ACTB/SRC/JAK2/MAP2K1
BIOCARTA_TNFR1_PATHWAY	BIOCARTA_TNFR1_PATHWAY	29	0.414688	1.5974	0.00539486	0.0353824	0.0267127	5516	tags=45%, list=15%, signal=38%	PAK1/FADD/RB1/PRKDC/TNF/MAP2K4/CASP8/PAK2/SPTAN1/JUN/MAP3K7/MAP3K1/LMNB2
REACTOME_TRNA_AMINOACYLATION	REACTOME_TRNA_AMINOACYLATION	42	0.415256	1.84444	0.000750592	0.00782403	0.00590692	7946	tags=60%, list=21%, signal=47%	WARS1/TARS1/NARS2/IARS1/LARS2/AIMP2/DARS1/RARS1/DARS2/EPRS1/FARSB/GARS1/IARS2/YARS2/HARS1/AARS1/MARS1/KARS1/RARS2/NARS1/VARS1/LARS1/YARS1/SARS1/MARS2
REACTOME_REGULATION_OF_CHOLESTEROL_BIOSYNTHESIS_BY_SREBP_SREBF	REACTOME_REGULATION_OF_CHOLESTEROL_BIOSYNTHESIS_BY_SREBP_SREBF	55	0.416936	1.96244	5.99873e-05	0.00124815	0.000942315	6608	tags=56%, list=18%, signal=46%	HELZ2/SEC23A/SEC24C/SEC24A/HMGCR/CHD9/HMGCS1/SEC24B/SEC24D/CYP51A1/SQLE/CARM1/TGS1/SC5D/SCD/FASN/MTF1/KPNB1/MBTPS2/GPAM/ACACA/CREBBP/NCOA2/MBTPS1/INSIG2/ELOVL6/MED1/RXRA/RAN/NFYA/SAR1B
REACTOME_HEME_SIGNALING	REACTOME_HEME_SIGNALING	48	0.417747	1.91329	0.000199356	0.00289	0.00218186	6978	tags=52%, list=19%, signal=42%	HELZ2/NRIP1/BACH1/ARNTL/CHD9/CARM1/EP300/TGS1/HMOX1/TLR4/APOB/CREB1/RAI1/MAFK/ATF2/CREBBP/NCOA2/NCOR1/HBB/MED1/RXRA/SIRT1/CLOCK/XPO1/USP46
BIOCARTA_CDMAC_PATHWAY	BIOCARTA_CDMAC_PATHWAY	16	0.417807	1.35974	0.0419124	0.156944	0.118488	6854	tags=69%, list=18%, signal=56%	PRKCA/MYC/TNF/MAPK1/PLCB1/JUN/MAP2K1/NFKB1/RAF1/RELA/FOS
WP_SEROTONIN_RECEPTOR_467_AND_NR3C_SIGNALING	WP_SEROTONIN_RECEPTOR_467_AND_NR3C_SIGNALING	19	0.418027	1.443	0.0181386	0.0848408	0.0640524	5318	tags=37%, list=14%, signal=32%	HTR7/NR3C1/MAPK1/CREB1/ATF1/RAP1A/MAP2K1
WP_RESISTIN_AS_A_REGULATOR_OF_INFLAMMATION	WP_RESISTIN_AS_A_REGULATOR_OF_INFLAMMATION	33	0.418363	1.69221	0.00446506	0.0308035	0.0232557	6455	tags=52%, list=17%, signal=43%	PLCD4/CXCL8/IL6/PIK3CD/PLCD3/PIK3CA/AKT1/TNF/PLCB3/MAPK1/CHUK/PLCB1/PLCG1/MAPK14/NFKB1/RELA/PLCD1
WP_NOTCH1_REGULATION_OF_ENDOTHELIAL_CELL_CALCIFICATION	WP_NOTCH1_REGULATION_OF_ENDOTHELIAL_CELL_CALCIFICATION	17	0.418606	1.41116	0.0445916	0.163503	0.12344	2709	tags=29%, list=7%, signal=27%	JAG1/ITGA1/DLL1/CALU/LPAR1
WP_METABOLISM_OF_SPINGOLIPIDS_IN_ER_AND_GOLGI_APPARATUS	WP_METABOLISM_OF_SPINGOLIPIDS_IN_ER_AND_GOLGI_APPARATUS	21	0.418897	1.48745	0.0349256	0.137011	0.103439	3635	tags=33%, list=10%, signal=30%	SGPP1/SGMS2/B4GALNT1/SGMS1/B4GALT1/GALNT1/KDSR
WP_METABOLIC_REPROGRAMMING_IN_PANCREATIC_CANCER	WP_METABOLIC_REPROGRAMMING_IN_PANCREATIC_CANCER	42	0.418908	1.86066	0.000605653	0.00672982	0.00508082	3802	tags=45%, list=10%, signal=41%	SLC16A1/SLC7A5/SLC2A1/LDHA/LDLR/GNPNAT1/DLAT/ME1/ACLY/PKM/SOAT1/HMGCR/PGM3/RPE/HK2/CARM1/GLUD1/UAP1/FASN
KEGG_AMINOACYL_TRNA_BIOSYNTHESIS	KEGG_AMINOACYL_TRNA_BIOSYNTHESIS	41	0.419647	1.85061	0.00126895	0.0116711	0.00881135	7946	tags=61%, list=21%, signal=48%	WARS1/TARS1/NARS2/IARS1/LARS2/DARS1/RARS1/DARS2/EPRS1/FARSB/GARS1/IARS2/YARS2/TARS3/HARS1/AARS1/MARS1/KARS1/RARS2/NARS1/VARS1/LARS1/YARS1/SARS1/MARS2
REACTOME_APOPTOTIC_EXECUTION_PHASE	REACTOME_APOPTOTIC_EXECUTION_PHASE	52	0.419974	2.0408	0.000125881	0.00205637	0.0015525	4309	tags=38%, list=12%, signal=34%	DSG1/PLEC/DSG2/DSG3/DSP/ROCK1/STK24/PKP1/PTK2/CASP7/BIRC2/CTNNB1/APC/DNM1L/CASP8/CDH1/TJP1/KPNB1/PAK2/SPTAN1
BIOCARTA_INSULIN_PATHWAY	BIOCARTA_INSULIN_PATHWAY	21	0.419977	1.49129	0.0335192	0.133164	0.100535	6854	tags=52%, list=18%, signal=43%	IRS1/SHC1/RASA1/PTPN11/PIK3CA/JUN/MAP2K1/CSNK2A1/RAF1/SOS1/FOS
REACTOME_BBSOME_MEDIATED_CARGO_TARGETING_TO_CILIUM	REACTOME_BBSOME_MEDIATED_CARGO_TARGETING_TO_CILIUM	23	0.420789	1.52207	0.0255034	0.108402	0.0818403	6174	tags=43%, list=17%, signal=36%	CCT5/TTC8/BBS12/MCHR1/CCT2/BBS10/TCP1/BBS2/BBS7/BBS9
PID_IL6_7_PATHWAY	PID_IL6_7_PATHWAY	47	0.421399	1.91067	0.000413375	0.00511912	0.00386478	5471	tags=47%, list=15%, signal=40%	IL6/PTPRE/FGG/STAT1/IL6R/CRP/MYC/PTPN11/PIK3CA/AKT1/JAK1/GAB1/FOXO1/MAP2K4/IL6ST/LBP/MCL1/SOCS3/JUN/PIAS3/JAK2/MAPK14
REACTOME_TP53_REGULATES_TRANSCRIPTION_OF_ADDITIONAL_CELL_CYCLE_GENES_WHOSE_EXACT_ROLE_IN_THE_P53_PATHWAY_REMAIN_UNCERTAIN	REACTOME_TP53_REGULATES_TRANSCRIPTION_OF_ADDITIONAL_CELL_CYCLE_GENES_WHOSE_EXACT_ROLE_IN_THE_P53_PATHWAY_REMAIN_UNCERTAIN	21	0.421767	1.49764	0.0325817	0.130148	0.0982582	7745	tags=48%, list=21%, signal=38%	PLK2/CNOT1/TNKS1BP1/CNOT6/PLK3/NPM1/CNOT4/CNOT2/PLAGL1/CNOT3
WP_EXTRACELLULAR_VESICLES_IN_THE_CROSSTALK_OF_CARDIAC_CELLS	WP_EXTRACELLULAR_VESICLES_IN_THE_CROSSTALK_OF_CARDIAC_CELLS	20	0.422506	1.48682	0.0241993	0.104482	0.0788806	3690	tags=40%, list=10%, signal=36%	IL6/EGFR/PTEN/KDR/SPP1/TLR4/PDLIM5/MMP9
WP_MECHANOREGULATION_AND_PATHOLOGY_OF_YAPTAZ_VIA_HIPPO_AND_NONHIPPO_MECHANISMS	WP_MECHANOREGULATION_AND_PATHOLOGY_OF_YAPTAZ_VIA_HIPPO_AND_NONHIPPO_MECHANISMS	46	0.422972	1.90763	0.00047374	0.00560549	0.00423198	5583	tags=52%, list=15%, signal=44%	ITGB1/ITGB6/ITGB4/ITGB3/MAP4K4/TEAD1/PAK1/SGMS1/LATS1/ACTG2/YWHAQ/STK3/CTNNB1/MAP4K5/SAV1/ACTA2/CDH1/PAK2/MAP4K3/ACTB/SRC/ITGB5/CTNNA1/ACTC1
REACTOME_VEGFR2_MEDIATED_VASCULAR_PERMEABILITY	REACTOME_VEGFR2_MEDIATED_VASCULAR_PERMEABILITY	27	0.423643	1.64644	0.00834146	0.048953	0.0369581	5544	tags=56%, list=15%, signal=47%	CAV1/VAV2/PAK1/RICTOR/VAV3/AKT1/CTNNB1/MTOR/HSP90AA1/CDH5/PAK2/CALM1/MAPKAP1/CTNNA1/PDPK1
BIOCARTA_LONGEVITY_PATHWAY	BIOCARTA_LONGEVITY_PATHWAY	15	0.457749	1.50239	0.0505545	0.177922	0.134326	3330	tags=33%, list=9%, signal=30%	SHC1/IGF1R/PIK3CA/AKT1/CAT
WP_SARS_CORONAVIRUS_AND_INNATE_IMMUNITY	WP_SARS_CORONAVIRUS_AND_INNATE_IMMUNITY	31	0.423857	1.76327	0.0036272	0.0263524	0.0198953	2877	tags=23%, list=8%, signal=21%	IFNA1/DDX58/IFIH1/STAT1/TLR3/JAK1/STAT2
PID_GMCSF_PATHWAY	PID_GMCSF_PATHWAY	36	0.424255	1.72116	0.000724571	0.00762541	0.00575697	3140	tags=28%, list=8%, signal=25%	CSF2/OSM/SHC1/STAT1/YWHAZ/NRAS/PTPN11/PIK3CA/PRKACB/MAPK1
REACTOME_SIGNALING_BY_NTRK3_TRKC	REACTOME_SIGNALING_BY_NTRK3_TRKC	17	0.424492	1.431	0.0410806	0.155044	0.117053	6592	tags=53%, list=18%, signal=44%	IRS1/SHC1/NRAS/PIK3CA/PTPRO/PLCG1/SRC/KRAS/SOS1
BIOCARTA_CXCR4_PATHWAY	BIOCARTA_CXCR4_PATHWAY	19	0.42493	1.46683	0.0146837	0.0732178	0.0552773	6370	tags=68%, list=17%, signal=57%	PRKCA/PIK3CA/BCAR1/MAPK1/PIK3C2G/CRK/GNAQ/PLCG1/MAP2K1/PTK2B/NFKB1/RAF1/RELA
BIOCARTA_VEGF_PATHWAY	BIOCARTA_VEGF_PATHWAY	27	0.425929	1.65532	0.00774029	0.0456698	0.0344794	5031	tags=37%, list=13%, signal=32%	SHC1/HIF1A/PRKCA/EIF2S1/FLT4/PIK3CA/KDR/FLT1/PLCG1/EIF1AX
PID_ARF_3PATHWAY	PID_ARF_3PATHWAY	19	0.428019	1.47749	0.0144918	0.0726013	0.0548119	4385	tags=37%, list=12%, signal=33%	ASAP1/COPA/USO1/PIP5K1A/GBF1/AP2A1/PLD2
REACTOME_SUMOYLATION_OF_SUMOYLATION_PROTEINS	REACTOME_SUMOYLATION_OF_SUMOYLATION_PROTEINS	35	0.428501	1.71459	0.000990213	0.00961737	0.00726084	7444	tags=63%, list=20%, signal=50%	NUP58/NUP160/POM121/NUP98/RANBP2/NUP205/NUP188/TOPORS/NUP153/NUP155/TPR/NUP107/NUP54/NUP88/NUP93/NUP37/NUP42/NDC1/NUP214/SEH1L/NUP50/POM121C
KEGG_THYROID_CANCER	KEGG_THYROID_CANCER	29	0.429891	1.65597	0.00342613	0.025407	0.0191815	6416	tags=55%, list=17%, signal=46%	CCND1/NRAS/NTRK1/RET/RXRG/MYC/CTNNB1/MAPK1/CDH1/TPR/TPM3/MAP2K1/TCF7L2/NCOA4/KRAS/RXRA
BIOCARTA_AMI_PATHWAY	BIOCARTA_AMI_PATHWAY	20	0.429952	1.51302	0.0208346	0.0931497	0.0703253	1167	tags=40%, list=3%, signal=39%	COL4A6/FGB/COL4A1/F2R/FGA/COL4A5/COL4A2/FGG
REACTOME_SIGNALING_BY_ERYTHROPOIETIN	REACTOME_SIGNALING_BY_ERYTHROPOIETIN	25	0.430173	1.62566	0.0103536	0.0563781	0.0425638	5084	tags=40%, list=14%, signal=35%	SHC1/PIK3CD/NRAS/CRKL/PIK3CA/RAPGEF1/GAB1/IRS2/PLCG1/JAK2
REACTOME_RHOBTB1_GTPASE_CYCLE	REACTOME_RHOBTB1_GTPASE_CYCLE	23	0.430535	1.55732	0.0190943	0.0876254	0.0661547	7907	tags=52%, list=21%, signal=41%	ROCK1/ROCK2/RHOBTB1/CCT2/SPEN/COPS2/CUL3/HNRNPC/SRRM1/RNF20/CPSF7/RBBP6
WP_PURINE_METABOLISM_AND_RELATED_DISORDERS	WP_PURINE_METABOLISM_AND_RELATED_DISORDERS	22	0.431325	1.54999	0.00985877	0.0547737	0.0413526	7300	tags=64%, list=20%, signal=51%	XDH/IMPDH1/PNP/PPAT/RRM2B/PFAS/PAICS/MAT2A/AOX1/GART/ADSS2/PRPS1/TPMT/HPRT1
WP_SPHINGOLIPID_PATHWAY	WP_SPHINGOLIPID_PATHWAY	30	0.431967	1.74044	0.00260798	0.0206804	0.0156131	5468	tags=40%, list=15%, signal=34%	SPTLC3/SGMS2/SGMS1/CERS2/CERS6/SERINC1/ACER1/SPTLC1/KDSR/CERT1/SPTLC2/SGPL1
WP_ANGIOTENSIN_II_RECEPTOR_TYPE_1_PATHWAY	WP_ANGIOTENSIN_II_RECEPTOR_TYPE_1_PATHWAY	28	0.433233	1.62128	0.00428432	0.0301556	0.0227666	3743	tags=39%, list=10%, signal=35%	TGFBR2/TGFBR1/HIF1A/IL11/PTPN11/COL1A2/TGFB1/MAPK1/COL1A1/ACTA2/IL6ST
REACTOME_CARGO_TRAFFICKING_TO_THE_PERICILIARY_MEMBRANE	REACTOME_CARGO_TRAFFICKING_TO_THE_PERICILIARY_MEMBRANE	51	0.434496	2.06319	9.11908e-05	0.00159693	0.00120564	4787	tags=39%, list=13%, signal=34%	CNGB1/CCT5/EXOC5/ASAP1/TTC8/BBS12/MCHR1/CCT2/BBS10/PKD2/RP2/GBF1/RAB8A/EXOC2/TCP1/ARF4/EXOC7/BBS2/EXOC8/PKD1
WP_IL6_SIGNALING_PATHWAY	WP_IL6_SIGNALING_PATHWAY	43	0.434779	1.89283	0.000511114	0.00597384	0.00451008	5604	tags=47%, list=15%, signal=40%	IL6/SHC1/STAT1/IL6R/CRP/PTPN11/AKT1/JAK1/GAB1/MAPK1/MAP2K4/IL6ST/PRDM1/SOCS3/MAP3K7/CREBBP/GSK3B/JAK2/MAP2K1/RPS6KB1
BIOCARTA_AGR_PATHWAY	BIOCARTA_AGR_PATHWAY	33	0.435343	1.76089	0.00254092	0.0202995	0.0153256	5131	tags=48%, list=14%, signal=42%	LAMA3/NRG1/ITGB1/EGFR/AGRN/LAMA4/PAK1/LAMA2/MAPK1/GIT2/CTTN/PAK2/UTRN/JUN/CDC42/MUSK
WP_OVERVIEW_OF_INTERFERONSMEDIATED_SIGNALING_PATHWAY	WP_OVERVIEW_OF_INTERFERONSMEDIATED_SIGNALING_PATHWAY	37	0.43549	1.83271	0.00117679	0.0110558	0.00834678	2877	tags=24%, list=8%, signal=22%	IFNK/IFNA1/STAT1/IFNE/IFNLR1/PRKCA/PIK3CA/JAK1/STAT2
BIOCARTA_HCMV_PATHWAY	BIOCARTA_HCMV_PATHWAY	17	0.437046	1.47332	0.0330172	0.131648	0.0993902	6370	tags=59%, list=17%, signal=49%	RB1/PIK3CA/AKT1/MAPK1/CREB1/MAP3K1/MAP2K1/MAPK14/NFKB1/RELA
BIOCARTA_GLEEVEC_PATHWAY	BIOCARTA_GLEEVEC_PATHWAY	23	0.43773	1.58334	0.0156226	0.0765055	0.0577594	6854	tags=57%, list=18%, signal=46%	STAT1/MYC/CRKL/PIK3CA/AKT1/MAP2K4/JUN/JAK2/MAP3K1/MAP2K1/RAF1/SOS1/FOS
PID_ERBB1_INTERNALIZATION_PATHWAY	PID_ERBB1_INTERNALIZATION_PATHWAY	41	0.438287	1.93281	0.000583161	0.00651296	0.0049171	7028	tags=63%, list=19%, signal=52%	SHC1/EGFR/CBL/PIK3CD/NRAS/PIK3CA/PTK2/SPRY2/HGS/CBLB/ITSN1/EPS15/CHMP3/USP8/SH3KBP1/STAMBP/CDC42/SRC/ARHGEF7/UBE2D1/KRAS/UBE2D3/RAF1/SOS1/TSG101/RAB5A
REACTOME_SHC1_EVENTS_IN_ERBB2_SIGNALING	REACTOME_SHC1_EVENTS_IN_ERBB2_SIGNALING	22	0.438549	1.57595	0.00923083	0.0524839	0.0396238	1654	tags=32%, list=4%, signal=30%	NRG1/EREG/SHC1/EGFR/NRAS/PRKCA/PTPN12
REACTOME_RHOH_GTPASE_CYCLE	REACTOME_RHOH_GTPASE_CYCLE	37	0.438608	1.84584	0.00110087	0.0104774	0.00791013	5261	tags=46%, list=14%, signal=40%	CAV1/SLC4A7/VANGL1/ROCK1/PAK1/FAM91A1/ARHGDIA/ROCK2/TUBA1B/RALGAPA1/PAK2/VAMP3/WDR11/UACA/VCP/STOM/MTR
PID_ARF6_TRAFFICKING_PATHWAY	PID_ARF6_TRAFFICKING_PATHWAY	49	0.439087	2.05246	3.02785e-05	0.00069768	0.000526728	4385	tags=39%, list=12%, signal=34%	ITGA6/ITGA5/ITGA3/ITGB1/ASAP2/ITGA2/ITGA1/ITGAV/EXOC5/SPAG9/ADRB2/CLTC/CTNNB1/ITGA4/EXOC2/CDH1/EXOC7/VAMP3/PLD2
REACTOME_EPHB_MEDIATED_FORWARD_SIGNALING	REACTOME_EPHB_MEDIATED_FORWARD_SIGNALING	42	0.439242	1.95098	0.000247317	0.00340488	0.00257059	5182	tags=48%, list=14%, signal=41%	EFNB2/RASA1/ROCK1/PAK1/EFNB1/EPHB2/ACTR2/ROCK2/PTK2/ITSN1/ACTR3/WASL/YES1/LIMK2/EPHB3/ACTB/SDC2/CDC42/SRC/ARPC2
WP_PHOTODYNAMIC_THERAPYINDUCED_NFKB_SURVIVAL_SIGNALING	WP_PHOTODYNAMIC_THERAPYINDUCED_NFKB_SURVIVAL_SIGNALING	35	0.440483	1.76254	0.000569543	0.00642644	0.00485178	3867	tags=51%, list=10%, signal=46%	CSF2/MMP3/IL1B/CXCL8/IL6/PTGS2/MMP1/CCND1/IL1A/TNF/BIRC2/TRAF6/REL/MMP2/MMP9/CXCL2/BCL2L2/CHUK
PID_NCADHERIN_PATHWAY	PID_NCADHERIN_PATHWAY	33	0.440524	1.78185	0.00212337	0.0173435	0.0130938	5450	tags=45%, list=15%, signal=39%	CDH2/GJA1/FER/ROCK1/DCTN1/PTPN11/PIK3CA/PTPN1/CTNNB1/KIF5B/CTTN/CDC42/PLCG1/MAPRE1/CTNNA1
WP_STING_PATHWAY_IN_KAWASAKILIKE_DISEASE_AND_COVID19	WP_STING_PATHWAY_IN_KAWASAKILIKE_DISEASE_AND_COVID19	21	0.440716	1.56493	0.0178435	0.0839987	0.0634166	6370	tags=48%, list=17%, signal=40%	F3/NLRP3/IL1B/FCGR2A/REL/CHUK/CGAS/TBK1/NFKB1/RELA
PID_WNT_CANONICAL_PATHWAY	PID_WNT_CANONICAL_PATHWAY	20	0.441884	1.55502	0.0155998	0.0765055	0.0577594	7215	tags=50%, list=19%, signal=40%	CAV1/CTNNB1/APC/CSNK1G1/GSK3B/CUL3/PI4K2A/FZD5/DVL1/PPP2R5A
WP_BDNFTRKB_SIGNALING	WP_BDNFTRKB_SIGNALING	33	0.442264	1.78889	0.00197609	0.0163219	0.0123226	6592	tags=52%, list=18%, signal=42%	SHC1/HOMER1/ADCY1/NRAS/TRPC6/AKT1/GAB1/MAPK1/MTOR/CREB1/PLCG1/MAP2K1/RPS6KB1/KRAS/RPS6KA1/TSC1/SOS1
PID_RETINOIC_ACID_PATHWAY	PID_RETINOIC_ACID_PATHWAY	30	0.443474	1.7868	0.00197113	0.0163219	0.0123226	5471	tags=43%, list=15%, signal=37%	NRIP1/VDR/PRKCA/NCOA3/RXRG/AKT1/MAPK1/EP300/CDK7/CREBBP/NCOA2/NCOR2/MAPK14
BIOCARTA_VDR_PATHWAY	BIOCARTA_VDR_PATHWAY	24	0.445303	1.61717	0.011078	0.0587163	0.0443291	7108	tags=62%, list=19%, signal=51%	VDR/CARM1/EP300/SUPT16H/SMARCD1/COPS2/CREBBP/NCOR1/ACTL6A/MED1/BAZ1B/RXRA/ARID1A/SMARCC2/SMARCC1
WP_SPHINGOLIPID_METABOLISM_IN_SENESCENCE	WP_SPHINGOLIPID_METABOLISM_IN_SENESCENCE	28	0.445583	1.66749	0.00261693	0.0206804	0.0156131	4735	tags=50%, list=13%, signal=44%	SGPP1/SGMS2/PRKCA/RB1/CERS2/DEGS1/SPTLC1/MAPK1/MTOR/KDSR/SMPD3/PLCB1/CDKN1A/GLB1
PID_ER_NONGENOMIC_PATHWAY	PID_ER_NONGENOMIC_PATHWAY	40	0.445972	1.94321	0.000235032	0.00329799	0.00248989	4273	tags=48%, list=11%, signal=42%	SHC1/MSN/IGF1R/NRAS/GNAI1/PIK3CA/ROCK2/AKT1/PLCB3/GNAI3/BCAR1/STRN/MMP2/MMP9/PLCB1/HBEGF/GNA13/GNB1/GNAQ
REACTOME_SIGNALING_BY_FLT3_FUSION_PROTEINS	REACTOME_SIGNALING_BY_FLT3_FUSION_PROTEINS	19	0.446218	1.54031	0.010653	0.0571552	0.0431505	6830	tags=47%, list=18%, signal=39%	NRAS/TRIP11/SPTBN1/PIK3CA/MYO18A/CDKN1A/KRAS/SOS1/ZMYM2
BIOCARTA_RAC1_PATHWAY	BIOCARTA_RAC1_PATHWAY	21	0.446363	1.58498	0.016444	0.0792863	0.0598588	5780	tags=57%, list=15%, signal=48%	TRIO/PAK1/CDK5R1/NCF2/CHN1/PIK3CA/RALBP1/WASF1/MAP3K1/RPS6KB1/LIMK1/PDGFRA
PID_SYNDECAN_4_PATHWAY	PID_SYNDECAN_4_PATHWAY	32	0.447261	1.83423	0.00246595	0.0197728	0.0149279	1581	tags=28%, list=4%, signal=27%	LAMA3/THBS1/FN1/ITGA5/ACTN1/TNC/ITGB1/ADAM12/PRKCA
REACTOME_REGULATION_OF_IFNA_IFNB_SIGNALING	REACTOME_REGULATION_OF_IFNA_IFNB_SIGNALING	26	0.447302	1.71729	0.00939351	0.0529959	0.0400103	4383	tags=35%, list=12%, signal=31%	IFNA1/STAT1/USP18/PTPN11/PTPN1/JAK1/STAT2/IFNA8/SOCS3
BIOCARTA_FAS_PATHWAY	BIOCARTA_FAS_PATHWAY	30	0.44844	1.80681	0.00161455	0.0138598	0.0104637	5516	tags=47%, list=15%, signal=40%	PAK1/FADD/RB1/PRKDC/CASP7/MAP2K4/CASP8/PAK2/SPTAN1/JUN/MAP3K7/MAP3K1/RIPK2/LMNB2
PID_INSULIN_PATHWAY	PID_INSULIN_PATHWAY	44	0.448973	2.00247	0.000147681	0.00226066	0.00170673	5962	tags=45%, list=16%, signal=38%	CAV1/IRS1/SHC1/CBL/RASA1/F2RL2/EXOC5/PTPN11/PIK3CA/RAPGEF1/AKT1/PTPN1/EXOC2/CRK/EXOC7/PRKCI/PTPRA/PDPK1/RPS6KB1/FOXO3
REACTOME_SIGNALING_BY_WNT_IN_CANCER	REACTOME_SIGNALING_BY_WNT_IN_CANCER	34	0.450859	1.77848	0.000755789	0.00784086	0.00591962	5635	tags=44%, list=15%, signal=37%	DKK1/CSNK1A1/PPP2R5E/PPP2R1B/TNKS2/FZD6/PORCN/PPP2R5D/CTNNB1/APC/CTBP2/GSK3B/PPP2R5C/PPP2R5B/TCF7L2
REACTOME_CARGO_CONCENTRATION_IN_THE_ER	REACTOME_CARGO_CONCENTRATION_IN_THE_ER	33	0.451104	1.82464	0.00146059	0.012956	0.00978138	3309	tags=42%, list=9%, signal=39%	AREG/SEC23A/TGFA/COL7A1/CTSC/SEC24C/SEC24A/GRIA1/CD59/TMED10/SEC24B/SEC24D/MCFD2/CNIH1
PID_ALK1_PATHWAY	PID_ALK1_PATHWAY	26	0.451405	1.73304	0.00909292	0.0519697	0.0392356	3642	tags=35%, list=10%, signal=31%	CAV1/INHBA/TGFBR2/TGFBR1/ACVR1/BMPR2/TGFB1/MAPK1/SMAD7
WP_HEPATITIS_C_AND_HEPATOCELLULAR_CARCINOMA	WP_HEPATITIS_C_AND_HEPATOCELLULAR_CARCINOMA	50	0.452261	2.13674	3.98567e-05	0.000890268	0.000672126	2997	tags=40%, list=8%, signal=37%	CXCR1/CXCL8/IL6/PTGS2/MMP1/CD44/MYOF/COL4A2/TGFBR1/CCND1/HIF1A/VAV2/IL6R/MIR744/MYC/PTPN11/AKT1/CASP7/JAK1/TGFB1
PID_BMP_PATHWAY	PID_BMP_PATHWAY	42	0.453198	2.01297	0.000137115	0.00215931	0.00163022	5639	tags=52%, list=15%, signal=45%	BMPR1B/FST/GREM1/BMP2/CER1/BMPR2/ZFYVE16/SMURF2/AHSG/BMP4/TAB2/SOSTDC1/MAPK1/SMAD7/SKI/MAP3K7/XIAP/GSK3B/SMURF1/SMAD5/PPM1A/CTDSP2
BIOCARTA_PTDINS_PATHWAY	BIOCARTA_PTDINS_PATHWAY	23	0.453476	1.6403	0.0101646	0.0559051	0.0422067	5604	tags=43%, list=15%, signal=37%	JAG1/VAV2/EEA1/AKT1/PFKP/AP2A1/PLCG1/GSK3B/PDPK1/RPS6KB1
WP_NRF2ARE_REGULATION	WP_NRF2ARE_REGULATION	23	0.454006	1.64222	0.00976595	0.0543961	0.0410675	6408	tags=61%, list=17%, signal=50%	PRKCA/EPHB2/MAF/SLC7A11/PIK3CA/HMOX1/AIMP2/YES1/GSK3B/SRC/CUL3/GCLC/NQO1/GCLM
PID_SMAD2_3PATHWAY	PID_SMAD2_3PATHWAY	16	0.454029	1.47762	0.0258579	0.109272	0.0824973	7020	tags=56%, list=19%, signal=46%	MAPK1/KPNB1/NUP153/MAP3K1/KPNA2/PPM1A/CTDSP2/SMAD3/NUP214
SIG_INSULIN_RECEPTOR_PATHWAY_IN_CARDIAC_MYOCYTES	SIG_INSULIN_RECEPTOR_PATHWAY_IN_CARDIAC_MYOCYTES	51	0.45455	2.15841	2.40708e-05	0.000579022	0.000437145	3833	tags=45%, list=10%, signal=41%	IRS1/NPY4R/SHC1/CAP1/CBL/PIK3CD/F2RL2/CYTH3/YWHAZ/IGFBP1/PIK3CA/YWHAG/RPS6KA3/PTEN/AKT1/RPS6KA2/YWHAQ/PTPN1/MAPK1/FOXO1/SOS2/YWHAB/IRS2
REACTOME_TRANSPORT_OF_THE_SLBP_DEPENDANT_MATURE_MRNA	REACTOME_TRANSPORT_OF_THE_SLBP_DEPENDANT_MATURE_MRNA	36	0.455012	1.84593	0.000254368	0.00346128	0.00261317	7444	tags=64%, list=20%, signal=51%	NUP58/NUP160/POM121/NUP98/RANBP2/NUP205/NUP188/NCBP1/NUP153/NUP155/EIF4E/TPR/NUP107/NUP54/NUP88/NUP93/NUP37/NUP42/NDC1/NUP214/SEH1L/NUP50/POM121C
PID_DELTA_NP63_PATHWAY	PID_DELTA_NP63_PATHWAY	47	0.45582	2.06674	7.66082e-05	0.00141986	0.00107195	3802	tags=36%, list=10%, signal=33%	NRG1/ITGA3/COL5A1/AXL/YAP1/VDR/RAB38/IL1A/TP63/SEC14L2/BDKRB2/PERP/IGFBP3/KRT5/ATM/ITCH/FASN
REACTOME_SIGNALLING_TO_ERKS	REACTOME_SIGNALLING_TO_ERKS	34	0.456777	1.80183	0.000555733	0.00630311	0.00475866	5471	tags=50%, list=15%, signal=43%	NGF/SHC1/NRAS/NTRK1/FRS2/RALB/CRKL/RAPGEF1/KIDINS220/SHC3/MAPK1/YWHAB/CRK/RAP1A/SRC/MAP2K1/MAPK14
PID_INTEGRIN_A4B1_PATHWAY	PID_INTEGRIN_A4B1_PATHWAY	33	0.457168	1.84917	0.00126422	0.0116711	0.00881135	5427	tags=55%, list=15%, signal=47%	THBS1/FN1/ITGB1/THBS2/PXN/YWHAZ/TLN1/DOCK1/PTK2/PRKACB/SPP1/BCAR1/ITGA4/CRK/SRC/PRKAR1A/PTPRA/PTK2B
BIOCARTA_NO1_PATHWAY	BIOCARTA_NO1_PATHWAY	28	0.45788	1.71351	0.00190119	0.0158844	0.0119922	5754	tags=54%, list=15%, signal=45%	CAV1/SLC7A1/PDE3A/FLT4/BDKRB2/AKT1/PRKACB/KDR/HSP90AA1/FLT1/CALM1/PRKAR1A/KNG1/PDE2A/PRKAR2A
WP_TYPE_I_INTERFERON_INDUCTION_AND_SIGNALING_DURING_SARSCOV2_INFECTION	WP_TYPE_I_INTERFERON_INDUCTION_AND_SIGNALING_DURING_SARSCOV2_INFECTION	31	0.458242	1.90631	0.000948072	0.00934834	0.00705772	3457	tags=45%, list=9%, signal=41%	OAS3/DDX58/TREML4/IFIH1/OAS2/STAT1/TLR2/EIF2AK2/TLR3/JAK1/STAT2/MYD88/TRAF6/TLR4
WP_TRANSCRIPTIONAL_ACTIVATION_BY_NRF2_IN_RESPONSE_TO_PHYTOCHEMICALS	WP_TRANSCRIPTIONAL_ACTIVATION_BY_NRF2_IN_RESPONSE_TO_PHYTOCHEMICALS	15	0.458708	1.50554	0.0499342	0.176641	0.133359	6408	tags=67%, list=17%, signal=55%	PRKCA/EPHB2/MAF/SLC7A11/PIK3CA/HMOX1/AIMP2/GCLC/NQO1/GCLM
REACTOME_SEMA3A_PAK_DEPENDENT_AXON_REPULSION	REACTOME_SEMA3A_PAK_DEPENDENT_AXON_REPULSION	16	0.45873	1.49292	0.024857	0.106273	0.0802332	4070	tags=44%, list=11%, signal=39%	SEMA3A/PLXNA4/NRP1/PAK1/HSP90AA1/PLXNA1/PAK2
REACTOME_DOWNREGULATION_OF_TGF_BETA_RECEPTOR_SIGNALING	REACTOME_DOWNREGULATION_OF_TGF_BETA_RECEPTOR_SIGNALING	26	0.459055	1.76241	0.00759	0.0450258	0.0339931	5945	tags=42%, list=16%, signal=36%	TGFBR2/TGFBR1/PMEPA1/ZFYVE9/SMURF2/USP15/TGFB1/SMAD7/SMURF1/SMAD3/STRAP
WP_H19_ACTION_RBE2F1_SIGNALING_AND_CDKBETACATENIN_ACTIVITY	WP_H19_ACTION_RBE2F1_SIGNALING_AND_CDKBETACATENIN_ACTIVITY	15	0.459369	1.50771	0.0493139	0.175728	0.13267	3765	tags=40%, list=10%, signal=36%	JAG1/CCND1/RB1/CDK8/CTNNB1/CDH1
WP_MAPK_PATHWAY_IN_CONGENITAL_THYROID_CANCER	WP_MAPK_PATHWAY_IN_CONGENITAL_THYROID_CANCER	16	0.459818	1.49646	0.0245233	0.105052	0.0793112	6854	tags=62%, list=18%, signal=51%	SHC1/MYC/SOS2/ALK/JUN/MAP2K1/KRAS/RAF1/SOS1/FOS
REACTOME_REGULATION_OF_PYRUVATE_DEHYDROGENASE_PDH_COMPLEX	REACTOME_REGULATION_OF_PYRUVATE_DEHYDROGENASE_PDH_COMPLEX	16	0.460221	1.49777	0.0245233	0.105052	0.0793112	8174	tags=69%, list=22%, signal=54%	DLAT/PDP1/PPARD/PDP2/PDK4/PDK1/RXRA/PDPR/PDK2/PDHA2/PDHX
BIOCARTA_TPO_PATHWAY	BIOCARTA_TPO_PATHWAY	24	0.461111	1.67457	0.00657614	0.0404359	0.0305279	6854	tags=58%, list=18%, signal=48%	SHC1/RASA1/STAT1/PRKCA/PIK3CA/JUN/PLCG1/JAK2/MAP2K1/CSNK2A1/RAF1/MPL/SOS1/FOS
REACTOME_SIGNALING_BY_PDGF	REACTOME_SIGNALING_BY_PDGF	58	0.461505	2.12735	2.39777e-06	8.07497e-05	6.09636e-05	3032	tags=47%, list=8%, signal=43%	THBS1/COL4A1/PDGFC/COL5A3/COL2A1/COL5A1/THBS2/COL4A5/COL6A3/COL4A2/COL5A2/RASA1/STAT1/PDGFRB/COL3A1/PDGFB/NRAS/PTPN12/COL6A1/PTPN11/CRKL/PIK3CA/PDGFA/FURIN/RAPGEF1/SPP1/BCAR1
REACTOME_SMAD2_SMAD3_SMAD4_HETEROTRIMER_REGULATES_TRANSCRIPTION	REACTOME_SMAD2_SMAD3_SMAD4_HETEROTRIMER_REGULATES_TRANSCRIPTION	36	0.462538	1.87647	0.000181188	0.00271658	0.00205094	6393	tags=53%, list=17%, signal=44%	SERPINE1/CCNK/CDKN2B/MYC/FURIN/COL1A2/CDK8/WWTR1/RNF111/MAPK1/EP300/SMAD7/E2F4/CCNC/SMAD3/YBX1/CCNT1/TFDP1/CCNT2
REACTOME_SIGNALING_BY_PDGFR_IN_DISEASE	REACTOME_SIGNALING_BY_PDGFR_IN_DISEASE	20	0.464767	1.63554	0.0105745	0.0570135	0.0430436	3693	tags=35%, list=10%, signal=32%	KANK1/STAT1/NRAS/PIK3CA/KDR/STRN/GOLGA4
WP_GDNFRET_SIGNALING_AXIS	WP_GDNFRET_SIGNALING_AXIS	23	0.464899	1.68162	0.00724147	0.043429	0.0327876	3113	tags=39%, list=8%, signal=36%	LHX1/SALL1/GDNF/FOXC2/GREM1/GLI3/RET/BMP4/CTNNB1
PID_LIS1_PATHWAY	PID_LIS1_PATHWAY	28	0.465309	1.74131	0.00155552	0.0134587	0.0101609	5125	tags=54%, list=14%, signal=46%	CDK5R2/RELN/DYNC1H1/IQGAP1/PAFAH1B2/MAP1B/CDK5R1/LRP8/CLIP1/ABL1/PPP2R5D/NDEL1/PLA2G7/CDC42/PAFAH1B1
WP_NEOVASCULARISATION_PROCESSES	WP_NEOVASCULARISATION_PROCESSES	37	0.465467	1.95887	0.000396635	0.00498984	0.00376719	6370	tags=51%, list=17%, signal=43%	TGFBR1/JAG1/HIF1A/TGFB2/PDGFB/FLT4/EPHB2/AKT1/KDR/TGFB1/MAPK1/REL/MMP9/SMAD5/SMAD3/TGFB3/NOTCH3/NFKB1/RELA
REACTOME_EXPORT_OF_VIRAL_RIBONUCLEOPROTEINS_FROM_NUCLEUS	REACTOME_EXPORT_OF_VIRAL_RIBONUCLEOPROTEINS_FROM_NUCLEUS	33	0.465628	1.88339	0.000934335	0.00927336	0.00700112	7444	tags=70%, list=20%, signal=56%	NUP58/NUP160/POM121/NUP98/RANBP2/NUP205/NUP188/NUP153/NUP155/TPR/NUP107/NUP54/NUP88/NUP93/RAN/NUP37/NUP42/XPO1/NDC1/NUP214/SEH1L/NUP50/POM121C
WP_TLR4_SIGNALING_AND_TOLERANCE	WP_TLR4_SIGNALING_AND_TOLERANCE	28	0.465796	1.74314	0.00153248	0.0133649	0.0100901	6013	tags=50%, list=16%, signal=42%	CXCL8/IL6/TNF/TAB2/MYD88/TRAM1/TRAF6/TLR4/CHUK/TIRAP/MAP3K7/TBK1/NFKB1/TICAM1
WP_AIRWAY_SMOOTH_MUSCLE_CELL_CONTRACTION	WP_AIRWAY_SMOOTH_MUSCLE_CELL_CONTRACTION	16	0.465818	1.51599	0.0228551	0.10006	0.0755421	4417	tags=56%, list=12%, signal=50%	ITPR3/ROCK1/MYLK/ADRB2/ROCK2/CD38/PLCB1/GNAQ/CALM1
PID_INTEGRIN_A9B1_PATHWAY	PID_INTEGRIN_A9B1_PATHWAY	25	0.466138	1.76158	0.00393255	0.0282241	0.0213084	980	tags=40%, list=3%, signal=39%	CSF2/VEGFC/FN1/TNC/ITGB1/PXN/KCNJ15/F13A1/TGM2/ADAM12
WP_ERK_PATHWAY_IN_HUNTINGTONS_DISEASE	WP_ERK_PATHWAY_IN_HUNTINGTONS_DISEASE	15	0.466913	1.53247	0.0424907	0.157915	0.119222	4503	tags=40%, list=12%, signal=35%	GRM1/EGFR/CASP7/MAPK1/CREB1/HTT
PID_CIRCADIAN_PATHWAY	PID_CIRCADIAN_PATHWAY	16	0.46713	1.52026	0.0228551	0.10006	0.0755421	8123	tags=44%, list=22%, signal=34%	DELEC1/ARNTL/CHEK1/CLOCK/ATR/CRY1/NPAS2
REACTOME_ERYTHROPOIETIN_ACTIVATES_RAS	REACTOME_ERYTHROPOIETIN_ACTIVATES_RAS	14	0.467374	1.47646	0.0487163	0.173964	0.131338	6592	tags=57%, list=18%, signal=47%	SHC1/NRAS/CRKL/RAPGEF1/IRS2/JAK2/KRAS/SOS1
PID_IL1_PATHWAY	PID_IL1_PATHWAY	34	0.468271	1.84717	0.000362727	0.00464333	0.00350558	6835	tags=56%, list=18%, signal=46%	IL1B/IL1RAP/ERC1/IL1A/PIK3CA/TAB2/MYD88/TRAF6/CASP1/IL1R1/CHUK/JUN/MAP3K7/PRKCI/NFKB1/UBE2V1/RELA/UBE2N/MAP3K3
REACTOME_NA_CL_DEPENDENT_NEUROTRANSMITTER_TRANSPORTERS	REACTOME_NA_CL_DEPENDENT_NEUROTRANSMITTER_TRANSPORTERS	19	0.468714	1.61797	0.00692378	0.0419838	0.0316966	2829	tags=42%, list=8%, signal=39%	SLC6A20/SLC6A11/SLC6A2/SLC22A1/SLC6A15/SLC18A2/SLC6A1/SLC6A5
REACTOME_REGULATION_OF_TLR_BY_ENDOGENOUS_LIGAND	REACTOME_REGULATION_OF_TLR_BY_ENDOGENOUS_LIGAND	21	0.468771	1.66455	0.0093421	0.0528895	0.0399301	3943	tags=48%, list=11%, signal=43%	FGB/GSDME/FGA/FGG/TLR2/SFTPA1/TLR4/SFTPA2/APOB/LBP
REACTOME_RND2_GTPASE_CYCLE	REACTOME_RND2_GTPASE_CYCLE	43	0.468884	2.04131	0.000104147	0.0017403	0.00131387	3031	tags=30%, list=8%, signal=28%	CAV1/DSG1/FAM83B/ARHGAP5/DST/VANGL1/KTN1/PRAG1/TNFAIP1/FRS2/KIF14/ARHGAP1/KIDINS220
WP_NSP1_FROM_SARSCOV2_INHIBITS_TRANSLATION_INITIATION_IN_THE_HOST_CELL	WP_NSP1_FROM_SARSCOV2_INHIBITS_TRANSLATION_INITIATION_IN_THE_HOST_CELL	16	0.469427	1.52773	0.0221878	0.0977485	0.0737973	6311	tags=50%, list=17%, signal=42%	EIF2S1/EIF3A/EIF5/EIF3C/EIF3J/EIF1AX/EIF3E/EIF2S3
KEGG_GLYCOSAMINOGLYCAN_BIOSYNTHESIS_CHONDROITIN_SULFATE	KEGG_GLYCOSAMINOGLYCAN_BIOSYNTHESIS_CHONDROITIN_SULFATE	22	0.470624	1.69122	0.00496765	0.0335623	0.0253386	2790	tags=41%, list=7%, signal=38%	DSE/CHSY3/CSGALNACT2/CHSY1/CHST11/CHST3/CHPF2/CHST15/XYLT1
REACTOME_RND1_GTPASE_CYCLE	REACTOME_RND1_GTPASE_CYCLE	42	0.471091	2.09244	6.18574e-05	0.00124815	0.000942315	4948	tags=45%, list=13%, signal=39%	CAV1/FAM83B/ARHGAP5/DST/RRAS2/EPSTI1/DSP/VANGL1/FRS2/RASAL2/KIF14/PLEKHG5/KIDINS220/CCDC88A/PLXNA1/DLG5/FAM135A/STIP1/LEMD3
REACTOME_EGR2_AND_SOX10_MEDIATED_INITIATION_OF_SCHWANN_CELL_MYELINATION	REACTOME_EGR2_AND_SOX10_MEDIATED_INITIATION_OF_SCHWANN_CELL_MYELINATION	29	0.472371	1.8196	0.000923764	0.00927336	0.00700112	3495	tags=41%, list=9%, signal=38%	POU3F1/YAP1/LAMB1/LAMC1/TEAD1/NAB1/MBP/HMGCR/LAMA2/CYP51A1/WWTR1/ADGRG6
BIOCARTA_ARAP_PATHWAY	BIOCARTA_ARAP_PATHWAY	17	0.472555	1.59302	0.0179937	0.0845239	0.0638131	5166	tags=53%, list=14%, signal=46%	ASAP2/CYTH3/ASAP1/COPA/GBF1/ARFGEF1/ARFGEF2/ARAP2/ARAP1
WP_EPO_RECEPTOR_SIGNALING	WP_EPO_RECEPTOR_SIGNALING	26	0.472709	1.81483	0.00489801	0.0331942	0.0250607	5318	tags=46%, list=14%, signal=40%	IRS1/SHC1/RASA1/STAT1/AKT1/MAPK1/IRS2/PTPRU/SRC/PDK1/JAK2/MAP2K1
REACTOME_ZINC_TRANSPORTERS	REACTOME_ZINC_TRANSPORTERS	17	0.407468	1.37361	0.058636	0.197772	0.149312	2539	tags=35%, list=7%, signal=33%	SLC39A14/SLC39A6/SLC30A8/SLC39A10/SLC30A1/SLC30A7
REACTOME_IL_6_TYPE_CYTOKINE_RECEPTOR_LIGAND_INTERACTIONS	REACTOME_IL_6_TYPE_CYTOKINE_RECEPTOR_LIGAND_INTERACTIONS	17	0.474239	1.5987	0.0176443	0.0834198	0.0629795	3743	tags=47%, list=10%, signal=42%	IL31RA/OSM/CNTF/IL11/OSMR/CLCF1/JAK1/IL6ST
WP_TRANSCRIPTION_FACTORS_REGULATE_MIRNAS_RELATED_TO_CARDIAC_HYPERTROPHY	WP_TRANSCRIPTION_FACTORS_REGULATE_MIRNAS_RELATED_TO_CARDIAC_HYPERTROPHY	12	0.474441	1.46087	0.0493708	0.175728	0.13267	2997	tags=33%, list=8%, signal=31%	MIR133B/RASGRF1/AKT1/TGFB1
SA_B_CELL_RECEPTOR_COMPLEXES	SA_B_CELL_RECEPTOR_COMPLEXES	24	0.474634	1.72369	0.00399134	0.0285524	0.0215562	6854	tags=54%, list=18%, signal=44%	PAPPA/SHC1/VAV2/RPS6KA3/VAV3/MAPK1/JUN/ATF2/MAP3K1/MAP2K1/RPS6KA1/SOS1/FOS
BIOCARTA_TEL_PATHWAY	BIOCARTA_TEL_PATHWAY	17	0.474681	1.60019	0.0176443	0.0834198	0.0629795	3437	tags=47%, list=9%, signal=43%	EGFR/IGF1R/PRKCA/RB1/MYC/TEP1/AKT1/HSP90AA1
REACTOME_NS1_MEDIATED_EFFECTS_ON_HOST_PATHWAYS	REACTOME_NS1_MEDIATED_EFFECTS_ON_HOST_PATHWAYS	41	0.47494	2.09445	0.000101505	0.00172244	0.0013004	7444	tags=66%, list=20%, signal=53%	KPNA3/EIF2AK2/NUP58/NUP160/POM121/NUP98/RANBP2/NUP205/KPNB1/NUP188/NUP153/NUP155/TPR/NUP107/KPNA4/NUP54/KPNA2/NUP88/NUP93/KPNA1/NUP37/NUP42/NDC1/NUP214/SEH1L/NUP50/POM121C
REACTOME_INTERACTIONS_OF_REV_WITH_HOST_CELLULAR_PROTEINS	REACTOME_INTERACTIONS_OF_REV_WITH_HOST_CELLULAR_PROTEINS	37	0.475055	1.99922	0.000276278	0.00371026	0.00280114	7444	tags=68%, list=20%, signal=54%	NUP58/NUP160/POM121/NUP98/RANBP2/NUP205/KPNB1/NUP188/NUP153/NUP155/TPR/NUP107/NUP54/NPM1/NUP88/NUP93/RAN/NUP37/NUP42/XPO1/NDC1/NUP214/SEH1L/NUP50/POM121C
WP_CYTOKINES_AND_INFLAMMATORY_RESPONSE	WP_CYTOKINES_AND_INFLAMMATORY_RESPONSE	26	0.475964	1.82733	0.00437457	0.0303998	0.0229509	4047	tags=42%, list=11%, signal=38%	CSF2/IL1B/IL6/IL11/IL1A/PDGFA/TNF/CSF3/TGFB1/CXCL2/IL10
REACTOME_SIGNALING_BY_PDGFRA_TRANSMEMBRANE_JUXTAMEMBRANE_AND_KINASE_DOMAIN_MUTANTS	REACTOME_SIGNALING_BY_PDGFRA_TRANSMEMBRANE_JUXTAMEMBRANE_AND_KINASE_DOMAIN_MUTANTS	12	0.476904	1.46845	0.0483581	0.172967	0.130585	6592	tags=50%, list=18%, signal=41%	STAT1/NRAS/PIK3CA/PDGFRA/KRAS/SOS1
REACTOME_CONSTITUTIVE_SIGNALING_BY_LIGAND_RESPONSIVE_EGFR_CANCER_VARIANTS	REACTOME_CONSTITUTIVE_SIGNALING_BY_LIGAND_RESPONSIVE_EGFR_CANCER_VARIANTS	19	0.477915	1.64973	0.0054913	0.0356161	0.0268891	3437	tags=37%, list=9%, signal=33%	SHC1/EGFR/CBL/NRAS/PIK3CA/GAB1/HSP90AA1
WP_IL1_AND_MEGAKARYOCYTES_IN_OBESITY	WP_IL1_AND_MEGAKARYOCYTES_IN_OBESITY	24	0.478916	1.73923	0.00349886	0.0257109	0.019411	4139	tags=50%, list=11%, signal=44%	NLRP3/IL1B/F2R/CCR3/TLR2/PIK3CA/MYD88/IL1R1/MMP9/PLA2G7/HBEGF/TIMP2
REACTOME_RHOJ_GTPASE_CYCLE	REACTOME_RHOJ_GTPASE_CYCLE	55	0.479371	2.25631	1.18936e-06	4.8213e-05	3.63994e-05	4931	tags=40%, list=13%, signal=35%	CAV1/TRIO/ARHGAP5/GJA1/CDC42BPB/SLC4A7/VANGL1/PAK1/ARHGAP21/DIAPH3/ARHGAP32/ARHGAP1/SNAP23/CDC42BPA/GIT2/WASL/PAK2/SYDE1/VAMP3/CPNE8/STOM/CDC42
WP_INHIBITION_OF_EXOSOME_BIOGENESIS_AND_SECRETION_BY_MANUMYCIN_A_IN_CRPC_CELLS	WP_INHIBITION_OF_EXOSOME_BIOGENESIS_AND_SECRETION_BY_MANUMYCIN_A_IN_CRPC_CELLS	18	0.479434	1.62922	0.0069441	0.0419907	0.0317018	3140	tags=28%, list=8%, signal=25%	RRAS2/NRAS/PDCD6IP/HGS/MAPK1
BIOCARTA_ERK_PATHWAY	BIOCARTA_ERK_PATHWAY	27	0.48031	1.86667	0.00167527	0.0142139	0.0107311	6862	tags=48%, list=18%, signal=39%	NGF/ITGB1/SHC1/EGFR/IGF1R/MYC/MAPK1/MAP2K1/PDGFRA/RPS6KA1/RAF1/SOS1/PPP2CA
REACTOME_RETROGRADE_TRANSPORT_AT_THE_TRANS_GOLGI_NETWORK	REACTOME_RETROGRADE_TRANSPORT_AT_THE_TRANS_GOLGI_NETWORK	49	0.480435	2.24574	2.59766e-06	8.61558e-05	6.50451e-05	6975	tags=55%, list=19%, signal=45%	RIC1/IGF2R/PLIN3/RGP1/RAB43/COG6/COG5/RAB6A/NAA30/COG3/TGOLN2/GOLGA4/GCC2/VAMP3/M6PR/NAA35/GOLGA1/TMF1/GCC1/COG2/NAPG/VPS52/VAMP4/VTI1A/COG1/VPS53/STX6
PID_P38_MK2_PATHWAY	PID_P38_MK2_PATHWAY	21	0.396035	1.40627	0.0532363	0.183519	0.138551	3983	tags=33%, list=11%, signal=30%	TH/YWHAZ/CDC25B/YWHAG/YWHAQ/YWHAB/CREB1
REACTOME_RAP1_SIGNALLING	REACTOME_RAP1_SIGNALLING	16	0.480898	1.56506	0.0188514	0.0870583	0.0657265	4636	tags=56%, list=12%, signal=49%	RAP1GAP2/RAPGEF4/YWHAZ/PRKG1/RAP1B/PRKACB/RAPGEF3/YWHAB/RAP1A
REACTOME_O_GLYCOSYLATION_OF_TSR_DOMAIN_CONTAINING_PROTEINS	REACTOME_O_GLYCOSYLATION_OF_TSR_DOMAIN_CONTAINING_PROTEINS	39	0.482	2.04397	0.000139512	0.00218137	0.00164687	1962	tags=38%, list=5%, signal=36%	THBS1/ADAMTS15/ADAMTS12/ADAMTS6/THBS2/THSD1/ADAMTS1/THSD4/ADAMTS5/ADAMTS4/ADAMTS14/ADAMTSL4/ADAMTS3/ADAMTS2/SPON2
WP_PHOTODYNAMIC_THERAPYINDUCED_HIF1_SURVIVAL_SIGNALING	WP_PHOTODYNAMIC_THERAPYINDUCED_HIF1_SURVIVAL_SIGNALING	38	0.482106	2.04664	6.93495e-05	0.00131651	0.00099393	4112	tags=45%, list=11%, signal=40%	SERPINE1/PTGS2/SLC16A1/SLC2A1/TGFA/ANGPT2/LDHA/HIF1A/BNIP3/IGFBP1/EDN1/PKM/IGFBP3/PGK1/MCL1/BAK1/ADAMTSL4-AS1
BIOCARTA_NDKDYNAMIN_PATHWAY	BIOCARTA_NDKDYNAMIN_PATHWAY	16	0.482246	1.56945	0.0188514	0.0870583	0.0657265	4432	tags=44%, list=12%, signal=39%	PICALM/PPP3CA/SYNJ2/EPS15/AP2A1/CALM1/PPP3CB
REACTOME_INFLAMMASOMES	REACTOME_INFLAMMASOMES	21	0.393998	1.39904	0.0551207	0.189121	0.142781	6370	tags=57%, list=17%, signal=47%	NLRP3/PANX1/APP/MEFV/P2RX7/CASP1/HMOX1/AIM2/HSP90AB1/NFKB1/NLRP1/RELA
BIOCARTA_NFKB_PATHWAY	BIOCARTA_NFKB_PATHWAY	21	0.48237	1.71283	0.00678902	0.0415116	0.0313401	6422	tags=62%, list=17%, signal=51%	IL1A/FADD/TNFAIP3/TNF/MYD88/TRAF6/IL1R1/CHUK/MAP3K7/MAP3K1/NFKB1/RELA/TNFRSF1A
WP_PROSTAGLANDIN_SIGNALING	WP_PROSTAGLANDIN_SIGNALING	33	0.483321	1.95496	0.000489178	0.00575705	0.00434641	3690	tags=45%, list=10%, signal=41%	IFNA1/NLRP3/CXCL10/AREG/IL1B/CXCL8/IL6/IL1A/PTGER2/CXCL9/TNF/TGFB1/CASP1/AHR/MMP9
WP_APOPTOSISRELATED_NETWORK_DUE_TO_ALTERED_NOTCH3_IN_OVARIAN_CANCER	WP_APOPTOSISRELATED_NETWORK_DUE_TO_ALTERED_NOTCH3_IN_OVARIAN_CANCER	53	0.483351	2.2936	2.21971e-06	7.82423e-05	5.90707e-05	5969	tags=60%, list=16%, signal=51%	THBS1/NRG1/F2R/IL7R/ETS1/APP/ANXA5/TNFRSF21/VAV3/PTK2/AKT1/TNF/CASP7/CUL5/ABL1/MAPK1/SMAD7/HSPA5/PAK2/SOCS3/CDKN1A/SERBP1/RIPK2/NET1/TNFRSF10B/PTK2B/CTNNA1/IER3/RPS6KB1/GCLC/NQO1/NFKB1
BIOCARTA_CALCINEURIN_PATHWAY	BIOCARTA_CALCINEURIN_PATHWAY	18	0.484303	1.64577	0.00649025	0.0400201	0.030214	5803	tags=50%, list=16%, signal=42%	PRKCA/PPP3CA/NFATC3/GNAQ/CALM1/PPP3CB/CDKN1A/PLCG1/SP3
BIOCARTA_IGF1R_PATHWAY	BIOCARTA_IGF1R_PATHWAY	23	0.484422	1.75224	0.00446234	0.0308035	0.0232557	6592	tags=61%, list=18%, signal=50%	IRS1/SHC1/IGF1R/ADCY1/PIK3CA/AKT1/PRKACB/MAPK1/PRKAR1A/MAP2K1/PRKAR2A/RPS6KA1/RAF1/SOS1
WP_HIPPOYAP_SIGNALING_PATHWAY	WP_HIPPOYAP_SIGNALING_PATHWAY	22	0.484638	1.74158	0.00403037	0.0287377	0.0216961	5278	tags=55%, list=14%, signal=47%	CXCL10/MAP4K4/LATS2/TEAD1/NDRG1/LATS1/MINK1/YWHAQ/STK3/SAV1/MAP4K3/STK38L
BIOCARTA_RELA_PATHWAY	BIOCARTA_RELA_PATHWAY	15	0.48542	1.59321	0.0294738	0.12082	0.0912159	7327	tags=67%, list=20%, signal=54%	FADD/TNF/TRAF6/EP300/CHUK/CREBBP/NFKB1/RELA/TNFRSF1A/IKBKG
PID_TGFBR_PATHWAY	PID_TGFBR_PATHWAY	54	0.485528	2.32203	1.18936e-06	4.8213e-05	3.63994e-05	5945	tags=54%, list=16%, signal=45%	CAV1/TGFBR2/SHC1/YAP1/TGFBR1/TGFB2/ZFYVE9/ZFYVE16/SMURF2/SPTBN1/TAB2/PML/SKIL/TGFB1/RNF111/CTNNB1/ITCH/SMAD7/MAP3K7/XIAP/SMURF1/PDPK1/RPS6KB1/SMAD3/EIF2A/DAB2/TGFB3/WWP1/STRAP
WP_EXTRACELLULAR_VESICLEMEDIATED_SIGNALING_IN_RECIPIENT_CELLS	WP_EXTRACELLULAR_VESICLEMEDIATED_SIGNALING_IN_RECIPIENT_CELLS	30	0.486452	1.95996	0.000616035	0.00681061	0.00514181	3524	tags=47%, list=9%, signal=42%	TGFBR2/MET/EGFR/TGFBR1/TGFA/TGFB2/NRAS/WNT5A/AKT1/TGFB1/CTNNB1/APC/MTOR/MFGE8
WP_TGFBETA_RECEPTOR_SIGNALING	WP_TGFBETA_RECEPTOR_SIGNALING	55	0.487021	2.29232	8.20497e-07	3.5217e-05	2.65878e-05	3642	tags=38%, list=10%, signal=35%	THBS1/SERPINE1/INHBA/LTBP1/TGFBR2/ITGB6/FST/TGFBR1/STAT1/ZFYVE9/BMP4/TNF/ZEB2/JAK1/SKIL/SPP1/TGFB1/CTNNB1/EP300/RUNX2/SMAD7
REACTOME_ERYTHROPOIETIN_ACTIVATES_PHOSPHOINOSITIDE_3_KINASE_PI3K	REACTOME_ERYTHROPOIETIN_ACTIVATES_PHOSPHOINOSITIDE_3_KINASE_PI3K	12	0.487212	1.50019	0.0417754	0.156855	0.118421	5084	tags=42%, list=14%, signal=36%	PIK3CD/PIK3CA/GAB1/IRS2/JAK2
REACTOME_RHOBTB2_GTPASE_CYCLE	REACTOME_RHOBTB2_GTPASE_CYCLE	23	0.487257	1.76249	0.00406569	0.0288955	0.0218152	6957	tags=48%, list=19%, signal=39%	ACTN1/TWF1/TMOD3/CCT2/HSP90AA1/CCT6A/CUL3/HSP90AB1/HNRNPC/ACTG1/SRRM1
REACTOME_LISTERIA_MONOCYTOGENES_ENTRY_INTO_HOST_CELLS	REACTOME_LISTERIA_MONOCYTOGENES_ENTRY_INTO_HOST_CELLS	20	0.38767	1.36423	0.0545585	0.187486	0.141546	5036	tags=50%, list=14%, signal=43%	MET/CBL/HGS/CTNNB1/EPS15/CDH1/STAM2/STAM/SH3KBP1/SRC
BIOCARTA_UCALPAIN_PATHWAY	BIOCARTA_UCALPAIN_PATHWAY	14	0.487769	1.54089	0.0341924	0.134617	0.101632	1824	tags=29%, list=5%, signal=27%	ACTN1/ITGB1/ITGB3/TLN1
REACTOME_RHOBTB_GTPASE_CYCLE	REACTOME_RHOBTB_GTPASE_CYCLE	35	0.48808	1.95299	9.94721e-05	0.00171073	0.00129155	7907	tags=54%, list=21%, signal=43%	ACTN1/ROCK1/TWF1/TMOD3/ROCK2/RHOBTB1/CCT2/HSP90AA1/SPEN/COPS2/CCT6A/CUL3/HSP90AB1/HNRNPC/ACTG1/SRRM1/RNF20/CPSF7/RBBP6
REACTOME_CHONDROITIN_SULFATE_BIOSYNTHESIS	REACTOME_CHONDROITIN_SULFATE_BIOSYNTHESIS	20	0.488273	1.71826	0.00630305	0.0392757	0.029652	1943	tags=45%, list=5%, signal=43%	CSPG4/VCAN/CHSY3/CSGALNACT2/CHSY1/CHST11/CHST3/CHPF2/CHST15
BIOCARTA_SPPA_PATHWAY	BIOCARTA_SPPA_PATHWAY	16	0.488276	1.58908	0.0168495	0.080653	0.0608907	5457	tags=50%, list=15%, signal=43%	F2R/ITGB1/PTGS1/PRKCA/MAPK1/PLCB1/MAP2K1/PLA2G4A
WP_MAMMARY_GLAND_DEVELOPMENT_PATHWAY_EMBRYONIC_DEVELOPMENT_STAGE_1_OF_4	WP_MAMMARY_GLAND_DEVELOPMENT_PATHWAY_EMBRYONIC_DEVELOPMENT_STAGE_1_OF_4	18	0.38237	1.29938	0.051958	0.181687	0.137168	3765	tags=56%, list=10%, signal=50%	ITGA6/ITGB1/CCND1/SFRP1/MYC/AKT1/TNF/ZEB2/TGFB1/CDH1
PID_REELIN_PATHWAY	PID_REELIN_PATHWAY	28	0.488646	1.82865	0.000739543	0.00774574	0.00584781	2642	tags=39%, list=7%, signal=37%	ITGA3/ITGB1/RELN/CBL/MAP1B/CDK5R1/LRP8/CRKL/PIK3CA/RAPGEF1/AKT1
PID_ANGIOPOIETIN_RECEPTOR_PATHWAY	PID_ANGIOPOIETIN_RECEPTOR_PATHWAY	49	0.488821	2.28494	1.5806e-06	5.96541e-05	4.50371e-05	4507	tags=45%, list=12%, signal=40%	FN1/ITGA5/ITGB1/SHC1/PXN/ETS1/ANGPT2/RASA1/PAK1/ELF1/PTPN11/PIK3CA/ANGPT4/PTK2/AKT1/TNF/MAPK1/FOXO1/MMP2/CRK/PLD2/CDKN1A
PID_WNT_NONCANONICAL_PATHWAY	PID_WNT_NONCANONICAL_PATHWAY	32	0.489529	2.00758	0.000653661	0.00715432	0.00540131	7626	tags=59%, list=20%, signal=47%	CSNK1A1/DAAM1/FLNA/ROCK1/CHD7/WNT5A/FZD6/TAB2/YES1/MAP3K7/CDC42/SETDB1/FZD5/FZD2/DVL1/MAPK9/CTHRC1/RHOA/PRKCZ
REACTOME_CRMPS_IN_SEMA3A_SIGNALING	REACTOME_CRMPS_IN_SEMA3A_SIGNALING	16	0.489849	1.59419	0.0163515	0.0790142	0.0596534	1823	tags=25%, list=5%, signal=24%	SEMA3A/PLXNA4/NRP1/CDK5R1
WP_MICROTUBULE_CYTOSKELETON_REGULATION	WP_MICROTUBULE_CYTOSKELETON_REGULATION	46	0.491224	2.21545	1.86846e-05	0.000459557	0.000346952	5292	tags=54%, list=14%, signal=47%	TRIO/PHLDB2/F2RL2/ROCK1/PAK1/PRKCA/MAP1B/EPHB2/SPRED1/DIAPH1/TAOK1/PIK3CA/PTEN/AKT1/CLIP1/ABL1/APC/GNAQ/CLASP1/CDC42/GSK3B/SRC/MARK2/MAPRE1/PTPRA
REACTOME_CALNEXIN_CALRETICULIN_CYCLE	REACTOME_CALNEXIN_CALRETICULIN_CYCLE	26	0.378409	1.4528	0.0585883	0.197772	0.149312	5821	tags=42%, list=16%, signal=36%	CANX/SEL1L/UGGT2/RNF139/EDEM3/GANAB/MARCHF6/UGGT1/AMFR/CALR/EDEM1
REACTOME_BETA_CATENIN_PHOSPHORYLATION_CASCADE	REACTOME_BETA_CATENIN_PHOSPHORYLATION_CASCADE	17	0.491701	1.65757	0.0129508	0.0667041	0.0503597	5345	tags=53%, list=14%, signal=45%	CSNK1A1/PPP2R5E/PPP2R1B/PPP2R5D/CTNNB1/APC/GSK3B/PPP2R5C/PPP2R5B
BIOCARTA_BCELLSURVIVAL_PATHWAY	BIOCARTA_BCELLSURVIVAL_PATHWAY	15	0.492038	1.61493	0.0257703	0.109113	0.0823768	4752	tags=40%, list=13%, signal=35%	ITGB1/PIK3CA/AKT1/CASP7/MTOR/XIAP
PID_S1P_S1P3_PATHWAY	PID_S1P_S1P3_PATHWAY	29	0.493136	1.89959	0.000513368	0.00597384	0.00451008	5420	tags=55%, list=15%, signal=47%	ITGB3/PDGFRB/GNA12/PDGFB/ITGAV/GNAI1/S1PR3/AKT1/GNAI3/MAPK1/FLT1/GNA13/GNAQ/SRC/JAK2/GNAI2
REACTOME_YAP1_AND_WWTR1_TAZ_STIMULATED_GENE_EXPRESSION	REACTOME_YAP1_AND_WWTR1_TAZ_STIMULATED_GENE_EXPRESSION	15	0.493264	1.61896	0.0254617	0.108402	0.0818403	3484	tags=33%, list=9%, signal=30%	YAP1/TEAD1/HIPK2/WWTR1/RUNX2
BIOCARTA_EDG1_PATHWAY	BIOCARTA_EDG1_PATHWAY	22	0.49451	1.77705	0.00353049	0.025847	0.0195137	4037	tags=41%, list=11%, signal=37%	ITGB3/ADCY1/PRKCA/ITGAV/PIK3CA/PDGFA/AKT1/MAPK1/PLCB1
PID_PI3K_PLC_TRK_PATHWAY	PID_PI3K_PLC_TRK_PATHWAY	36	0.494846	2.00754	4.66604e-05	0.00101128	0.00076349	6143	tags=53%, list=16%, signal=44%	NGF/SHC1/CCND1/YWHAZ/NRAS/NTRK1/PIK3CA/YWHAG/AKT1/YWHAQ/GAB1/YWHAB/CREB1/PLCG1/GSK3B/SRC/PDPK1/FOXO3/KRAS
PID_ECADHERIN_NASCENT_AJ_PATHWAY	PID_ECADHERIN_NASCENT_AJ_PATHWAY	39	0.494929	2.09879	7.71872e-05	0.00141986	0.00107195	7416	tags=72%, list=20%, signal=58%	CCND1/ENAH/VAV2/IQGAP1/RAP1B/NCKAP1/CSNK2A2/PIK3CA/RAPGEF1/AKT1/CTNNB1/AFDN/CDH1/TJP1/CTTN/CRK/KLHL20/RAP1A/CDC42/SRC/CTNNA1/CSNK2A1/ABI1/JUP/AP1M1/PIP5K1C/ARF6/RHOA
BIOCARTA_IL10_PATHWAY	BIOCARTA_IL10_PATHWAY	13	0.496269	1.546	0.0284124	0.11757	0.0887623	4047	tags=54%, list=11%, signal=48%	IL6/STAT1/IL1A/TNF/JAK1/HMOX1/IL10
WP_MAMMARY_GLAND_DEVELOPMENT_PATHWAY_PUBERTY_STAGE_2_OF_4	WP_MAMMARY_GLAND_DEVELOPMENT_PATHWAY_PUBERTY_STAGE_2_OF_4	13	0.496654	1.5472	0.0281297	0.116735	0.0881312	2780	tags=46%, list=7%, signal=43%	FN1/AREG/NRIP1/CCND1/MYC/FOSL1
REACTOME_DOWNSTREAM_SIGNAL_TRANSDUCTION	REACTOME_DOWNSTREAM_SIGNAL_TRANSDUCTION	29	0.497016	1.91453	0.000443486	0.00536348	0.00404927	6592	tags=62%, list=18%, signal=51%	RASA1/STAT1/PDGFRB/PDGFB/NRAS/PTPN11/CRKL/PIK3CA/PDGFA/RAPGEF1/BCAR1/CRK/PLCG1/SRC/PDGFRA/KRAS/STAT6/SOS1
BIOCARTA_CARDIACEGF_PATHWAY	BIOCARTA_CARDIACEGF_PATHWAY	18	0.497873	1.69188	0.00503791	0.0339323	0.0256179	2152	tags=33%, list=6%, signal=31%	EDNRA/EGFR/ADAM12/PRKCA/EDN1/MYC
REACTOME_VXPX_CARGO_TARGETING_TO_CILIUM	REACTOME_VXPX_CARGO_TARGETING_TO_CILIUM	21	0.498853	1.77137	0.00447488	0.0308035	0.0232557	4787	tags=52%, list=13%, signal=46%	CNGB1/EXOC5/ASAP1/PKD2/GBF1/RAB8A/EXOC2/ARF4/EXOC7/EXOC8/PKD1
WP_LIPID_PARTICLES_COMPOSITION	WP_LIPID_PARTICLES_COMPOSITION	10	0.500562	1.45607	0.0458622	0.167707	0.126614	1324	tags=30%, list=4%, signal=29%	APOC3/LDLR/APOA2
REACTOME_SIGNALING_BY_ERBB2_ECD_MUTANTS	REACTOME_SIGNALING_BY_ERBB2_ECD_MUTANTS	16	0.50452	1.64194	0.0112054	0.0592478	0.0447304	6592	tags=62%, list=18%, signal=51%	SHC1/EGFR/NRAS/PIK3CA/GAB1/HSP90AA1/PLCG1/ERBIN/KRAS/SOS1
PID_SYNDECAN_1_PATHWAY	PID_SYNDECAN_1_PATHWAY	46	0.504863	2.27696	9.82383e-06	0.000268804	0.00020294	3903	tags=57%, list=10%, signal=51%	COL17A1/COL4A6/COL4A1/MMP1/COL12A1/COL2A1/COL5A1/COL4A5/COL6A3/MET/COL5A2/COL7A1/COL3A1/COL15A1/COL13A1/COL10A1/COL11A1/COL6A1/COL1A2/TGFB1/MAPK1/COL1A1/COL6A2/MMP9/SDCBP/COL16A1
REACTOME_VITAMIN_D_CALCIFEROL_METABOLISM	REACTOME_VITAMIN_D_CALCIFEROL_METABOLISM	12	0.504967	1.55486	0.0306354	0.124417	0.0939315	1114	tags=25%, list=3%, signal=24%	CYP27B1/GC/VDR
REACTOME_RHO_GTPASES_ACTIVATE_ROCKS	REACTOME_RHO_GTPASES_ACTIVATE_ROCKS	19	0.505029	1.74332	0.00311228	0.0237154	0.0179044	4142	tags=42%, list=11%, signal=37%	MYH10/RHOB/MYH9/ROCK1/PAK1/ROCK2/PPP1R12A/LIMK2
BIOCARTA_CYTOKINE_PATHWAY	BIOCARTA_CYTOKINE_PATHWAY	19	0.365761	1.26258	0.0577656	0.196483	0.148339	2663	tags=26%, list=7%, signal=24%	IFNA1/CXCL8/IL6/IL1A/TNF
PID_HEDGEHOG_2PATHWAY	PID_HEDGEHOG_2PATHWAY	22	0.365137	1.31214	0.0555726	0.190076	0.143502	2939	tags=32%, list=8%, signal=29%	HHIP/PTHLH/GLI2/TGFB2/PIK3CA/AKT1/GAS1
REACTOME_SCAVENGING_BY_CLASS_A_RECEPTORS	REACTOME_SCAVENGING_BY_CLASS_A_RECEPTORS	19	0.364631	1.25868	0.058541	0.197772	0.149312	4071	tags=53%, list=11%, signal=47%	COL4A1/COL4A2/COL3A1/SCARA5/COL1A2/COLEC12/COL1A1/MASP1/APOB/MSR1
BIOCARTA_ERAD_PATHWAY	BIOCARTA_ERAD_PATHWAY	19	0.3645	1.25823	0.058541	0.197772	0.149312	6264	tags=37%, list=17%, signal=31%	MAN1A1/CANX/GANAB/MAN1A2/UGGT1/EDEM1/CUL1
WP_PROTEOGLYCAN_BIOSYNTHESIS	WP_PROTEOGLYCAN_BIOSYNTHESIS	18	0.505279	1.71705	0.00449373	0.0308363	0.0232805	5650	tags=56%, list=15%, signal=47%	EXT2/CHSY1/EXT1/CHST3/EXTL3/XYLT1/BPNT2/CANT1/CSGALNACT1/SLC35B2
REACTOME_SIGNAL_REGULATORY_PROTEIN_FAMILY_INTERACTIONS	REACTOME_SIGNAL_REGULATORY_PROTEIN_FAMILY_INTERACTIONS	16	0.505313	1.64452	0.0108734	0.057912	0.0437219	5427	tags=62%, list=15%, signal=53%	SIRPA/SFTPA1/PTPN11/PTK2/FYB1/SFTPA2/CD47/SRC/SKAP2/PTK2B
NABA_BASEMENT_MEMBRANES	NABA_BASEMENT_MEMBRANES	40	0.505489	2.20254	1.07474e-05	0.000286903	0.000216603	2429	tags=50%, list=7%, signal=47%	LAMA3/LAMC2/NTNG1/COL4A6/COL4A1/NID2/COL4A5/COL6A3/COL4A2/NID1/LAMB3/LAMB1/LAMC1/AGRN/LAMA4/COL15A1/COL6A1/COL18A1/HMCN1/LAMA2
BIOCARTA_AT1R_PATHWAY	BIOCARTA_AT1R_PATHWAY	27	0.505906	1.96614	0.00068616	0.00740217	0.00558843	6592	tags=56%, list=18%, signal=46%	SHC1/EGFR/PAK1/PRKCA/MAPK1/MAP2K4/GNAQ/CALM1/JUN/ATF2/MAP3K1/MAP2K1/PTK2B/RAF1/SOS1
REACTOME_RHOV_GTPASE_CYCLE	REACTOME_RHOV_GTPASE_CYCLE	37	0.507538	2.13592	6.74618e-05	0.00130685	0.000986633	6691	tags=59%, list=18%, signal=49%	DST/VANGL1/IQGAP1/PAK1/MYO9A/TPM4/SPTBN1/CLTC/SH3RF1/PEAK1/USP9X/GIT2/WASL/PAK2/SPTAN1/DLG5/CDC42/TPM3/ARHGEF7/ARHGAP12/DEPDC1B/PAK6
REACTOME_GAP_JUNCTION_DEGRADATION	REACTOME_GAP_JUNCTION_DEGRADATION	12	0.508543	1.56587	0.0281036	0.116735	0.0881312	7682	tags=67%, list=21%, signal=53%	GJA1/CLTC/ACTB/DAB2/CLTCL1/ACTG1/AP2M1/DNM2
PID_ECADHERIN_KERATINOCYTE_PATHWAY	PID_ECADHERIN_KERATINOCYTE_PATHWAY	21	0.509311	1.8085	0.00343557	0.025407	0.0191815	6563	tags=67%, list=18%, signal=55%	EGFR/AJUBA/FMN1/PIK3CA/AKT1/ZYX/CTNNB1/PIP5K1A/CDH1/PLCG1/SRC/CTNNA1/VASP/JUP
REACTOME_RND3_GTPASE_CYCLE	REACTOME_RND3_GTPASE_CYCLE	42	0.510192	2.26612	6.91549e-06	0.00020737	0.000156558	3508	tags=40%, list=9%, signal=37%	CAV1/DSG1/FAM83B/ARHGAP5/DST/DSP/VANGL1/KTN1/PICALM/TNFAIP1/ROCK1/ARHGAP21/RASAL2/TMOD3/PLEKHG5/SEMA4F/CCDC88A
REACTOME_RHOD_GTPASE_CYCLE	REACTOME_RHOD_GTPASE_CYCLE	53	0.510648	2.42313	4.25021e-07	1.89872e-05	1.43348e-05	6866	tags=53%, list=18%, signal=43%	CAV1/ACTN1/ARHGAP5/SLC4A7/VANGL1/AKAP12/ANKFY1/ARHGAP21/ESYT1/DIAPH1/DIAPH3/ARHGAP32/MCAM/TOR1AIP1/ARHGAP1/PLXNA1/VAMP3/VAPB/CPNE8/LEMD3/ARHGAP17/MOSPD2/ARHGAP12/DEPDC1B/RACGAP1/PAK6/RHOD/RAB7A
BIOCARTA_PLATELETAPP_PATHWAY	BIOCARTA_PLATELETAPP_PATHWAY	14	0.51093	1.61405	0.0233352	0.101552	0.0766689	863	tags=50%, list=2%, signal=49%	SERPINE1/COL4A6/COL4A1/COL4A5/PLAU/COL4A2/APP
PID_AJDISS_2PATHWAY	PID_AJDISS_2PATHWAY	48	0.511071	2.34072	1.25598e-06	4.99879e-05	3.77394e-05	5036	tags=46%, list=14%, signal=40%	CDH2/MMP3/GDNF/IGF2/MET/EGFR/DSP/IGF1R/GNA12/IQGAP1/ADAM10/RIN2/RET/HGS/PTPN1/ABL1/CTNNB1/CDH1/GNA13/CREBBP/CDC42/SRC
PID_RAC1_REG_PATHWAY	PID_RAC1_REG_PATHWAY	38	0.512156	2.17421	1.44888e-05	0.000382121	0.000288491	6870	tags=55%, list=18%, signal=45%	MCF2/TRIO/VAV2/ARHGDIA/DOCK1/CHN1/RASGRF1/VAV3/ARHGAP1/RAP1GDS1/RALBP1/CHN2/DOCK6/NGEF/ARHGEF7/ARHGAP17/ARHGEF25/ABI1/RACGAP1/SOS1/RASGRF2
BIOCARTA_IL6_PATHWAY	BIOCARTA_IL6_PATHWAY	21	0.513296	1.82265	0.00332009	0.02472	0.0186629	6854	tags=62%, list=18%, signal=51%	IL6/SHC1/IL6R/PTPN11/JAK1/IL6ST/JUN/JAK2/MAP2K1/CSNK2A1/RAF1/SOS1/FOS
REACTOME_SIGNALING_BY_ACTIVIN	REACTOME_SIGNALING_BY_ACTIVIN	15	0.514177	1.6876	0.0177461	0.0837204	0.0632065	3140	tags=27%, list=8%, signal=24%	INHBA/FST/FSTL3/MAPK1
WP_INTERACTIONS_BETWEEN_LOXL4_AND_OXIDATIVE_STRESS_PATHWAY	WP_INTERACTIONS_BETWEEN_LOXL4_AND_OXIDATIVE_STRESS_PATHWAY	18	0.515204	1.75078	0.00363564	0.0263524	0.0198953	7364	tags=61%, list=20%, signal=49%	FN1/COL2A1/BMP2/ANXA5/TGFB1/IGFBP7/PKD1/NQO1/SIRT1/DDR1/FGF7
PID_S1P_S1P2_PATHWAY	PID_S1P_S1P2_PATHWAY	24	0.515606	1.87248	0.00104451	0.00998442	0.00753795	5471	tags=50%, list=15%, signal=43%	IRS1/GNA12/PAK1/GNAI1/GNAI3/MAPK1/CDH5/GNA13/GNAQ/JUN/GNAI2/MAPK14
REACTOME_CROSSLINKING_OF_COLLAGEN_FIBRILS	REACTOME_CROSSLINKING_OF_COLLAGEN_FIBRILS	18	0.515816	1.75286	0.00350015	0.0257109	0.019411	4143	tags=61%, list=11%, signal=54%	TLL1/COL4A6/COL4A1/COL4A5/COL4A2/PXDN/LOXL2/COL1A2/BMP1/COL1A1/LOX
BIOCARTA_INTEGRIN_PATHWAY	BIOCARTA_INTEGRIN_PATHWAY	34	0.516037	2.03559	5.28729e-05	0.00111287	0.000840187	6592	tags=56%, list=18%, signal=46%	CAV1/ACTN1/ITGB1/SHC1/VCL/ROCK1/TLN1/CRKL/RAPGEF1/ZYX/BCAR1/MAPK1/JUN/RAP1A/MAP2K1/TNS1/CAPN1/RAF1/SOS1
WP_NRP1TRIGGERED_SIGNALING_PATHWAYS_IN_PANCREATIC_CANCER	WP_NRP1TRIGGERED_SIGNALING_PATHWAYS_IN_PANCREATIC_CANCER	54	0.516564	2.47046	1.53874e-07	8.42078e-06	6.35744e-06	6052	tags=56%, list=16%, signal=47%	SEMA3A/SNAI2/TGFBR2/PLXNA4/MET/EGFR/TGFBR1/NRP1/TGFB2/PTK2/AKT1/COL1A2/CHD1/KDR/BCAR1/MAPK1/COL1A1/REL/FLT1/MMP2/MMP9/CDH5/PLXNA1/SRC/SNAI1/MAP2K1/SMAD3/TGFB3/NFKB1/CHD2
BIOCARTA_MET_PATHWAY	BIOCARTA_MET_PATHWAY	33	0.516569	2.08944	0.000103044	0.00173511	0.00130996	5427	tags=55%, list=15%, signal=47%	ITGB1/MET/RASA1/PAK1/PTPN11/RAP1B/DOCK1/CRKL/PIK3CA/PTEN/RAPGEF1/GAB1/MAPK1/CRK/JUN/RAP1A/MAP2K1/PTK2B
WP_NANOPARTICLE_TRIGGERED_REGULATED_NECROSIS	WP_NANOPARTICLE_TRIGGERED_REGULATED_NECROSIS	12	0.517395	1.59313	0.0255718	0.108482	0.0819009	6422	tags=50%, list=17%, signal=41%	FADD/TNF/CASP8/PLA2G4A/TICAM1/TNFRSF1A
REACTOME_THE_NLRP3_INFLAMMASOME	REACTOME_THE_NLRP3_INFLAMMASOME	16	0.517694	1.68482	0.00904736	0.0518447	0.0391412	3454	tags=44%, list=9%, signal=40%	NLRP3/PANX1/APP/MEFV/P2RX7/CASP1/HMOX1
PID_TCPTP_PATHWAY	PID_TCPTP_PATHWAY	42	0.518153	2.30148	4.25873e-06	0.000135107	0.000102002	3061	tags=36%, list=8%, signal=33%	ITGB1/MET/SHC1/EGFR/PIK3CD/ITGA1/STAT1/PDGFRB/PDGFB/EIF2AK2/PIK3CA/PTPN1/JAK1/KDR/GAB1
REACTOME_SIGNALING_BY_BMP	REACTOME_SIGNALING_BY_BMP	28	0.339655	1.27108	0.0525296	0.182732	0.137958	6602	tags=50%, list=18%, signal=41%	BMPR1B/BMP2/CER1/BMPR2/ZFYVE16/SMURF2/FSTL1/SMAD7/SKI/SMURF1/SMAD5/UBE2D1/UBE2D3/BMPR1A
WP_NONHOMOLOGOUS_END_JOINING	WP_NONHOMOLOGOUS_END_JOINING	10	0.518529	1.50833	0.0378826	0.14561	0.109932	6748	tags=70%, list=18%, signal=57%	LIG4/PRKDC/XRCC4/NHEJ1/POLM/WRN/XRCC5
PID_INTEGRIN_CS_PATHWAY	PID_INTEGRIN_CS_PATHWAY	26	0.518657	1.99124	0.00119399	0.0111694	0.00843256	1602	tags=38%, list=4%, signal=37%	ITGA6/ITGA5/ITGA3/ITGB1/ITGB6/ITGB4/ITGA2/ITGB3/ITGA1/ITGAV
BIOCARTA_EGF_PATHWAY	BIOCARTA_EGF_PATHWAY	27	0.518741	2.01602	0.000423878	0.00521274	0.00393547	6854	tags=59%, list=18%, signal=48%	SHC1/EGFR/RASA1/STAT1/PRKCA/PIK3CA/JAK1/MAP2K4/JUN/PLCG1/MAP3K1/MAP2K1/CSNK2A1/RAF1/SOS1/FOS
WP_HOSTPATHOGEN_INTERACTION_OF_HUMAN_CORONAVIRUSES_INTERFERON_INDUCTION	WP_HOSTPATHOGEN_INTERACTION_OF_HUMAN_CORONAVIRUSES_INTERFERON_INDUCTION	33	0.519432	2.10102	9.10102e-05	0.00159693	0.00120564	7343	tags=67%, list=20%, signal=54%	OAS3/DDX58/IFIH1/OAS2/STAT1/EIF2AK2/JAK1/STAT2/MYD88/TRAF6/CHUK/OAS1/JUN/MAP3K7/MAPK14/TBK1/NFKB1/TICAM1/MAVS/FOS/IKBKG/TRAF3
PID_INTEGRIN5_PATHWAY	PID_INTEGRIN5_PATHWAY	17	0.519763	1.75217	0.00722198	0.043429	0.0327876	3766	tags=59%, list=10%, signal=53%	FN1/PLAU/ITGB6/TGFBR1/FBN1/EDIL3/ITGAV/VTN/ITGA4/PLAUR
REACTOME_ENOS_ACTIVATION	REACTOME_ENOS_ACTIVATION	11	0.520283	1.54399	0.0472203	0.17057	0.128775	4417	tags=45%, list=12%, signal=40%	CAV1/LYPLA1/AKT1/HSP90AA1/CALM1
PID_NETRIN_PATHWAY	PID_NETRIN_PATHWAY	32	0.521018	2.13672	0.000217979	0.00313918	0.00236999	5318	tags=53%, list=14%, signal=46%	MYO10/TRIO/PAK1/MAP1B/DOCK1/DAPK1/PIK3CA/PTK2/BCAR1/MAPK1/WASL/YES1/UNC5A/CDC42/PLCG1/SRC/MAP2K1
PID_ILK_PATHWAY	PID_ILK_PATHWAY	45	0.521112	2.33439	2.31955e-06	7.93358e-05	5.98963e-05	5487	tags=60%, list=15%, signal=51%	ACTN1/PXN/CCND1/IQGAP1/LIMS1/DIAPH1/RICTOR/PARVA/CKAP5/PPP1R14C/AKT1/ZYX/CTNNB1/ILK/HSP90AA1/PPP1R12A/GIT2/ZEB1/CREB1/AURKA/JUN/CDC42/GSK3B/SNAI1/TNS1/ELMO2/ARHGEF7
REACTOME_NOTCH4_ACTIVATION_AND_TRANSMISSION_OF_SIGNAL_TO_THE_NUCLEUS	REACTOME_NOTCH4_ACTIVATION_AND_TRANSMISSION_OF_SIGNAL_TO_THE_NUCLEUS	11	0.522566	1.55077	0.0462899	0.168847	0.127474	6522	tags=55%, list=17%, signal=45%	JAG1/YWHAZ/ADAM10/PSEN1/NCSTN/APH1B
BIOCARTA_CBL_PATHWAY	BIOCARTA_CBL_PATHWAY	12	0.524413	1.61474	0.0235564	0.102311	0.077242	1581	tags=33%, list=4%, signal=32%	MET/EGFR/CBL/PRKCA
REACTOME_PURINERGIC_SIGNALING_IN_LEISHMANIASIS_INFECTION	REACTOME_PURINERGIC_SIGNALING_IN_LEISHMANIASIS_INFECTION	26	0.524542	2.01383	0.00100888	0.00972876	0.00734494	6370	tags=62%, list=17%, signal=51%	NT5E/NLRP3/IL1B/APP/MEFV/IL1A/P2RX7/ENTPD5/CASP1/HMOX1/C3AR1/IL18/CTSG/HSP90AB1/NFKB1/RELA
REACTOME_COMMON_PATHWAY_OF_FIBRIN_CLOT_FORMATION	REACTOME_COMMON_PATHWAY_OF_FIBRIN_CLOT_FORMATION	22	0.524756	1.88575	0.0014927	0.01307	0.00986751	3858	tags=59%, list=10%, signal=53%	SERPINE2/FGB/F2R/FGA/F13A1/THBD/FGG/PROCR/SERPIND1/SERPINC1/SERPINA5/PROC/PF4
WP_TYPE_I_COLLAGEN_SYNTHESIS_IN_THE_CONTEXT_OF_OSTEOGENESIS_IMPERFECTA	WP_TYPE_I_COLLAGEN_SYNTHESIS_IN_THE_CONTEXT_OF_OSTEOGENESIS_IMPERFECTA	33	0.33062	1.33731	0.05193	0.181687	0.137168	5926	tags=48%, list=16%, signal=41%	P3H2/P4HA2/SERPINH1/PLOD2/ADAMTS2/P4HA1/COL1A2/BMP1/COL1A1/PLOD1/MBTPS2/LOX/COLGALT1/P3H1/P4HB/MBTPS1
WP_VITAMIN_D_IN_INFLAMMATORY_DISEASES	WP_VITAMIN_D_IN_INFLAMMATORY_DISEASES	22	0.525286	1.88765	0.0014927	0.01307	0.00986751	6416	tags=59%, list=17%, signal=49%	IL6/VDR/NR3C1/TNF/PPP3CA/CHUK/MED14/MAP3K1/MAPK14/SMAD3/NFKB1/RELA/RXRA
PID_FRA_PATHWAY	PID_FRA_PATHWAY	37	0.525661	2.21219	2.61578e-05	0.000615693	0.00046483	4017	tags=49%, list=11%, signal=43%	LAMA3/CXCL8/IL6/MMP1/PLAU/GJA1/ITGB4/CCND1/THBD/COL1A2/FOSL1/EP300/HMOX1/NFATC3/MMP2/MMP9/PLAUR/TXLNG
BIOCARTA_PDGF_PATHWAY	BIOCARTA_PDGF_PATHWAY	28	0.527725	1.97489	0.000185912	0.00276844	0.00209009	6854	tags=61%, list=18%, signal=50%	SHC1/RASA1/STAT1/PRKCA/PIK3CA/PDGFA/JAK1/MAP2K4/JUN/PLCG1/MAP3K1/MAP2K1/CSNK2A1/PDGFRA/RAF1/SOS1/FOS
REACTOME_TRANSCRIPTIONAL_ACTIVITY_OF_SMAD2_SMAD3_SMAD4_HETEROTRIMER	REACTOME_TRANSCRIPTIONAL_ACTIVITY_OF_SMAD2_SMAD3_SMAD4_HETEROTRIMER	51	0.528517	2.50964	2.06228e-07	1.02599e-05	7.74589e-06	6393	tags=61%, list=17%, signal=50%	SERPINE1/CCNK/STAT1/CDKN2B/SMURF2/MYC/FURIN/COL1A2/USP9X/CDK8/SKIL/WWTR1/RNF111/MAPK1/EP300/SMAD7/SKI/E2F4/CCNC/NCOR1/NCOR2/PPM1A/SNW1/SMAD3/YBX1/UBE2D1/TRIM33/CCNT1/TFDP1/UBE2D3/CCNT2
REACTOME_NUCLEAR_IMPORT_OF_REV_PROTEIN	REACTOME_NUCLEAR_IMPORT_OF_REV_PROTEIN	34	0.528585	2.08508	3.65027e-05	0.000823757	0.000621913	7444	tags=71%, list=20%, signal=57%	NUP58/NUP160/POM121/NUP98/RANBP2/NUP205/KPNB1/NUP188/NUP153/NUP155/TPR/NUP107/NUP54/NPM1/NUP88/NUP93/RAN/NUP37/NUP42/NDC1/NUP214/SEH1L/NUP50/POM121C
REACTOME_EGFR_DOWNREGULATION	REACTOME_EGFR_DOWNREGULATION	31	0.529719	2.20366	6.73445e-05	0.00130685	0.000986633	5734	tags=61%, list=15%, signal=52%	EREG/AREG/EGFR/EPGN/PTPRK/TGFA/CBL/PTPN12/SPRY2/HGS/EPS15/HBEGF/STAM2/STAM/SH3KBP1/CDC42/ARHGEF7/SPRY1/PTPN3
PID_EPHB_FWD_PATHWAY	PID_EPHB_FWD_PATHWAY	40	0.531003	2.31371	2.66051e-06	8.69231e-05	6.56245e-05	5318	tags=57%, list=14%, signal=49%	SHC1/PXN/EFNB2/RASA1/MAP4K4/NRAS/ROCK1/PAK1/EFNB1/EPHB2/GRIA1/RAP1B/PIK3CA/PTK2/MAPK1/ITSN1/CRK/WASL/EPHB3/RAP1A/CDC42/SRC/MAP2K1
PID_AURORA_B_PATHWAY	PID_AURORA_B_PATHWAY	39	0.322072	1.36578	0.0502273	0.177335	0.133883	5885	tags=46%, list=16%, signal=39%	RASA1/MYLK/EVI5/NCAPG/NSUN2/INCENP/PPP2R5D/AURKA/KIF23/BUB1/KLHL9/KIF20A/NCL/CUL3/NPM1/SMC2/SMC4/CDCA8
REACTOME_MAPK_TARGETS_NUCLEAR_EVENTS_MEDIATED_BY_MAP_KINASES	REACTOME_MAPK_TARGETS_NUCLEAR_EVENTS_MEDIATED_BY_MAP_KINASES	31	0.531838	2.21247	6.11724e-05	0.00124815	0.000942315	7326	tags=65%, list=20%, signal=52%	DUSP6/DUSP7/DUSP4/PPP2R1B/MEF2A/RPS6KA3/RPS6KA2/PPP2R5D/MAPK1/CREB1/ATF1/JUN/ATF2/MAPK14/DUSP3/RPS6KA1/FOS/PPP2CA/MAPK7/MAPK9
BIOCARTA_HSWI_SNF_PATHWAY	BIOCARTA_HSWI_SNF_PATHWAY	12	0.531885	1.63774	0.020785	0.0931497	0.0703253	7108	tags=75%, list=19%, signal=61%	NR3C1/GTF2A1/NF1/SMARCD1/ACTB/TBP/ARID1A/SMARCC2/SMARCC1
REACTOME_ALK_MUTANTS_BIND_TKIS	REACTOME_ALK_MUTANTS_BIND_TKIS	12	0.532141	1.63853	0.020785	0.0931497	0.0703253	5717	tags=67%, list=15%, signal=56%	FN1/CLTC/BIRC6/ALK/STRN/HIP1/PRKAR1A/NPM1
BIOCARTA_IL5_PATHWAY	BIOCARTA_IL5_PATHWAY	11	0.533455	1.58308	0.0411724	0.155123	0.117113	520	tags=27%, list=1%, signal=27%	IL1B/IL6/CCR3
BIOCARTA_CELL2CELL_PATHWAY	BIOCARTA_CELL2CELL_PATHWAY	12	0.535089	1.64761	0.0197773	0.0898185	0.0678103	3113	tags=42%, list=8%, signal=38%	ACTN1/LRRTM2/VCL/BCAR1/CTNNB1
REACTOME_DOWNREGULATION_OF_SMAD2_3_SMAD4_TRANSCRIPTIONAL_ACTIVITY	REACTOME_DOWNREGULATION_OF_SMAD2_3_SMAD4_TRANSCRIPTIONAL_ACTIVITY	31	0.53512	2.22612	5.13357e-05	0.00109101	0.00082368	6305	tags=58%, list=17%, signal=48%	SERPINE1/STAT1/SMURF2/USP9X/SKIL/WWTR1/RNF111/MAPK1/SMAD7/SKI/NCOR1/NCOR2/PPM1A/SNW1/SMAD3/UBE2D1/TRIM33/UBE2D3
REACTOME_NUCLEAR_PORE_COMPLEX_NPC_DISASSEMBLY	REACTOME_NUCLEAR_PORE_COMPLEX_NPC_DISASSEMBLY	36	0.535172	2.17114	8.53673e-06	0.000239564	0.000180864	7444	tags=69%, list=20%, signal=56%	NEK7/NEK6/NUP58/NUP160/POM121/NUP98/RANBP2/NUP205/NUP188/NEK9/NUP153/NUP155/TPR/NUP107/NUP54/CCNB1/NUP88/NUP93/NUP37/NUP42/NDC1/NUP214/SEH1L/NUP50/POM121C
REACTOME_APOPTOTIC_CLEAVAGE_OF_CELLULAR_PROTEINS	REACTOME_APOPTOTIC_CLEAVAGE_OF_CELLULAR_PROTEINS	38	0.536341	2.27688	4.43061e-06	0.000138552	0.000104602	4309	tags=45%, list=12%, signal=40%	DSG1/PLEC/DSG2/DSG3/DSP/ROCK1/STK24/PKP1/PTK2/CASP7/BIRC2/CTNNB1/APC/CASP8/CDH1/TJP1/SPTAN1
REACTOME_INTERACTIONS_OF_VPR_WITH_HOST_CELLULAR_PROTEINS	REACTOME_INTERACTIONS_OF_VPR_WITH_HOST_CELLULAR_PROTEINS	37	0.314604	1.32398	0.0545522	0.187486	0.141546	7444	tags=59%, list=20%, signal=48%	NUP58/NUP160/POM121/NUP98/RANBP2/NUP205/NUP188/NUP153/NUP155/TPR/NUP107/NUP54/NUP88/NUP93/KPNA1/NUP37/NUP42/NDC1/NUP214/SEH1L/NUP50/POM121C
BIOCARTA_EGFR_SMRTE_PATHWAY	BIOCARTA_EGFR_SMRTE_PATHWAY	11	0.537718	1.59573	0.0379159	0.14561	0.109932	6855	tags=73%, list=18%, signal=59%	EGFR/MAP3K1/NCOR2/MAP2K1/THRB/MAPK14/RXRA/RARA
REACTOME_PEPTIDE_HORMONE_BIOSYNTHESIS	REACTOME_PEPTIDE_HORMONE_BIOSYNTHESIS	14	0.537763	1.69882	0.0147562	0.0734122	0.0554241	1685	tags=29%, list=5%, signal=27%	CGB8/INHBA/PCSK1/CGB5
REACTOME_RORA_ACTIVATES_GENE_EXPRESSION	REACTOME_RORA_ACTIVATES_GENE_EXPRESSION	18	0.538446	1.82976	0.00228077	0.0184911	0.0139602	6416	tags=56%, list=17%, signal=46%	HELZ2/CHD9/CPT1A/CARM1/EP300/TGS1/CREBBP/NCOA2/MED1/RXRA
REACTOME_UPTAKE_AND_FUNCTION_OF_ANTHRAX_TOXINS	REACTOME_UPTAKE_AND_FUNCTION_OF_ANTHRAX_TOXINS	11	0.538776	1.59887	0.0379159	0.14561	0.109932	5318	tags=64%, list=14%, signal=55%	ANTXR2/PDCD6IP/FURIN/MAP2K4/ANTXR1/CALM1/MAP2K1
WP_INTERLEUKIN1_INDUCED_ACTIVATION_OF_NFKB	WP_INTERLEUKIN1_INDUCED_ACTIVATION_OF_NFKB	10	0.539298	1.56875	0.0259199	0.109323	0.0825356	6498	tags=60%, list=17%, signal=50%	AJUBA/IL1A/TRAF6/NFKB1/UBE2V1/UBE2N
BIOCARTA_PAR1_PATHWAY	BIOCARTA_PAR1_PATHWAY	19	0.539985	1.86399	0.00147757	0.0130419	0.00984628	5427	tags=58%, list=15%, signal=49%	F2R/ADCY1/GNA12/ROCK1/PRKCA/PIK3CA/PLCB1/GNA13/GNAQ/MAP3K7/PTK2B
REACTOME_POSTMITOTIC_NUCLEAR_PORE_COMPLEX_NPC_REFORMATION	REACTOME_POSTMITOTIC_NUCLEAR_PORE_COMPLEX_NPC_REFORMATION	27	0.540054	2.09886	0.000194938	0.00288323	0.00217676	7059	tags=63%, list=19%, signal=51%	TNPO1/NUP58/NUP160/POM121/NUP98/NUP205/KPNB1/AHCTF1/NUP188/NUP155/NUP107/NUP54/NUP93/RAN/NUP37/NDC1/SEH1L
REACTOME_ESTROGEN_DEPENDENT_NUCLEAR_EVENTS_DOWNSTREAM_OF_ESR_MEMBRANE_SIGNALING	REACTOME_ESTROGEN_DEPENDENT_NUCLEAR_EVENTS_DOWNSTREAM_OF_ESR_MEMBRANE_SIGNALING	24	0.542256	1.96926	0.000458895	0.00545935	0.00412165	4181	tags=50%, list=11%, signal=44%	EREG/AREG/EGFR/CCND1/EPGN/TGFA/PTK2/AKT1/MAPK1/CREB1/HBEGF/UHMK1
REACTOME_RAF_INDEPENDENT_MAPK1_3_ACTIVATION	REACTOME_RAF_INDEPENDENT_MAPK1_3_ACTIVATION	23	0.543264	1.96508	0.000712454	0.00760671	0.00574285	5318	tags=52%, list=14%, signal=45%	IL6/DUSP6/IL6R/DUSP7/DUSP4/PTPN11/JAK1/MAPK1/DUSP10/IL6ST/JAK2/MAP2K1
PID_IFNG_PATHWAY	PID_IFNG_PATHWAY	40	0.543925	2.37001	1.39575e-06	5.36019e-05	4.04679e-05	5318	tags=57%, list=14%, signal=49%	IL1B/CBL/STAT1/PTPN11/RAP1B/DAPK1/CRKL/PIK3CA/RAPGEF1/AKT1/CAMK2D/JAK1/MAPK1/CASP1/EP300/MTOR/SMAD7/RAP1A/CREBBP/IFNGR1/JAK2/MAP3K1/MAP2K1
PID_ERBB1_RECEPTOR_PROXIMAL_PATHWAY	PID_ERBB1_RECEPTOR_PROXIMAL_PATHWAY	35	0.544082	2.17707	8.2159e-06	0.000238906	0.000180367	5036	tags=54%, list=14%, signal=47%	SHC1/EGFR/PIK3CD/RASA1/STAT1/NRAS/PAK1/TLN1/GNAI1/PTPN11/PIK3CA/PTK2/PTPN1/GNAI3/GAB1/MAPK1/WASL/PLCG1/SRC
BIOCARTA_MTOR_PATHWAY	BIOCARTA_MTOR_PATHWAY	22	0.544853	1.95796	0.000827565	0.00842577	0.00636121	8091	tags=77%, list=22%, signal=61%	EIF3A/EIF4G2/PIK3CA/PTEN/AKT1/EIF4G3/MTOR/EIF4G1/SHLD2P3/EIF4E/PDPK1/RPS6KB1/TSC1/PPP2CA/PDK2/MKNK1/EIF4A1
REACTOME_INTRA_GOLGI_TRAFFIC	REACTOME_INTRA_GOLGI_TRAFFIC	44	0.545042	2.43095	1.03259e-06	4.34682e-05	3.28173e-05	6975	tags=52%, list=19%, signal=43%	ALPP/MAN1A1/MAN2A1/RIC1/CYTH3/RGP1/RAB30/TRIP11/COG6/GOLIM4/COG5/GOLGA5/COG3/MAN1A2/CUX1/YKT6/RAB39A/COG2/NAPG/VTI1A/RAB33B/COG1/STX6
BIOCARTA_EXTRINSIC_PATHWAY	BIOCARTA_EXTRINSIC_PATHWAY	13	0.545938	1.70073	0.0113232	0.059583	0.0449834	3651	tags=54%, list=10%, signal=49%	F3/FGB/F2R/FGA/FGG/SERPINC1/PROC
WP_2586_ARYL_HYDROCARBON_RECEPTOR_PATHWAY	WP_2586_ARYL_HYDROCARBON_RECEPTOR_PATHWAY	46	0.295652	1.33341	0.0530026	0.183175	0.138292	6370	tags=52%, list=17%, signal=43%	PTGS2/EGFR/NRIP1/NRAS/KLF6/RB1/RET/MYC/TNF/MAPK1/EP300/AHR/HSP90AA1/NF1/CDKN1A/SRC/NCOR2/MAP2K1/GCLC/NQO1/NFKB1/KRAS/RAF1/RELA
REACTOME_SIGNALING_BY_FGFR4_IN_DISEASE	REACTOME_SIGNALING_BY_FGFR4_IN_DISEASE	11	0.546722	1.62245	0.0314028	0.126594	0.0955751	6592	tags=64%, list=18%, signal=52%	NRAS/FRS2/PIK3CA/GAB1/PLCG1/KRAS/SOS1
REACTOME_CYTOSOLIC_TRNA_AMINOACYLATION	REACTOME_CYTOSOLIC_TRNA_AMINOACYLATION	24	0.547798	1.98939	0.000389013	0.00492225	0.00371616	7788	tags=75%, list=21%, signal=59%	WARS1/TARS1/IARS1/AIMP2/DARS1/RARS1/EPRS1/FARSB/GARS1/HARS1/AARS1/MARS1/KARS1/NARS1/VARS1/LARS1/YARS1/SARS1
REACTOME_REGULATED_NECROSIS	REACTOME_REGULATED_NECROSIS	56	0.287818	1.29682	0.055425	0.189868	0.143345	4001	tags=30%, list=11%, signal=27%	IL1B/GSDME/IL1A/FADD/TP63/CASP5/PDCD6IP/BIRC2/TNFRSF10A/CASP1/CASP4/HSP90AA1/CASP8/SDCBP/MLKL/BAK1/CHMP3
WP_COPPER_HOMEOSTASIS	WP_COPPER_HOMEOSTASIS	53	0.28204	1.33834	0.0573001	0.195679	0.147732	5465	tags=45%, list=15%, signal=39%	PRNP/XAF1/SLC31A2/CCND1/APP/ADAM10/ADAM17/ATP7B/ADAM9/PIK3CA/PTEN/BACE1/AKT1/MT1L/APC/FOXO1/MTF1/JUN/MT1E/XIAP/GSK3B/SLC31A1/MT2A/ATP7A
BIOCARTA_NTHI_PATHWAY	BIOCARTA_NTHI_PATHWAY	23	0.548791	1.98507	0.000574036	0.00644393	0.00486498	6370	tags=65%, list=17%, signal=54%	IL1B/CXCL8/TGFBR2/TGFBR1/NR3C1/TNF/MYD88/EP300/CHUK/MAP3K7/CREBBP/MAPK14/SMAD3/NFKB1/RELA
WP_MIRNA_TARGETS_IN_ECM_AND_MEMBRANE_RECEPTORS	WP_MIRNA_TARGETS_IN_ECM_AND_MEMBRANE_RECEPTORS	38	0.549908	2.33448	2.11445e-06	7.7142e-05	5.824e-05	1876	tags=39%, list=5%, signal=38%	THBS1/FN1/COL4A1/COL5A3/COL5A1/THBS2/COL6A3/ITGB6/COL4A2/COL5A2/ITGA1/LAMC1/COL3A1/LAMA4/COL6A1
REACTOME_TRANSCRIPTIONAL_ACTIVATION_OF_MITOCHONDRIAL_BIOGENESIS	REACTOME_TRANSCRIPTIONAL_ACTIVATION_OF_MITOCHONDRIAL_BIOGENESIS	55	0.280502	1.32027	0.0518347	0.181687	0.137168	8043	tags=47%, list=22%, signal=37%	HELZ2/GLUD2/CHD9/CARM1/GLUD1/TGS1/CREB1/CALM1/PPRC1/ATF2/TFAM/CREBBP/NCOA2/NCOR1/MED1/RXRA/GABPB1/USP46/TWNK/HCFC1/NCOA6/GABPA/MEF2D/TFB2M/TBL1XR1/CAMK4
SA_TRKA_RECEPTOR	SA_TRKA_RECEPTOR	17	0.550223	1.85485	0.00423873	0.0300058	0.0226535	2642	tags=35%, list=7%, signal=33%	NGF/SHC1/PIK3CD/NTRK1/PIK3CA/AKT1
REACTOME_RHO_GTPASES_ACTIVATE_KTN1	REACTOME_RHO_GTPASES_ACTIVATE_KTN1	11	0.550406	1.63339	0.0300072	0.122662	0.0926063	7416	tags=64%, list=20%, signal=51%	KTN1/KLC3/KIF5B/KLC2/CDC42/KIF5A/RHOA
WP_SIGNAL_TRANSDUCTION_THROUGH_IL1R	WP_SIGNAL_TRANSDUCTION_THROUGH_IL1R	33	0.55042	2.22637	2.55085e-05	0.000606937	0.00045822	6370	tags=58%, list=17%, signal=48%	IFNA1/IL1B/IL6/IL1RAP/TGFB2/IL1A/TNF/MYD88/TGFB1/TRAF6/IL1R1/CHUK/JUN/MAP3K7/MAP3K1/MAPK14/TGFB3/NFKB1/RELA
KEGG_ALZHEIMERS_DISEASE	KEGG_ALZHEIMERS_DISEASE	160	-0.417833	-1.21335	0.0530531	0.183175	0.138292	12288	tags=49%, list=33%, signal=33%	NDUFB4/BID/NDUFV3/NDUFA4L2/ATP5PD/MAPT/NDUFA4/APBB1/NDUFC2/GRIN2B/ATP5MC2/NDUFC1/PPP3R2/UQCRFS1/CALML3/NDUFS3/RYR3/SDHA/NDUFV1/COX7C/UQCRH/CASP9/COX8A/COX5A/PLCB2/COX7A2/NDUFAB1/NDUFS5/NDUFA6/PSENEN/NDUFA7/ATP5PF/UQCR11/BAD/NDUFS6/ATP5MC1/UQCRHL/NDUFB9/ATP5F1E/HSD17B10/UQCRB/NDUFB10/COX7B/GRIN1/NDUFS7/NDUFB2/COX4I1/NDUFA2/ATP2A3/NDUFS8/CACNA1S/NDUFB1/COX6A1/NDUFA1/ATP2A1/APOE/UQCRQ/COX6B1/COX5B/N…
REACTOME_CTLA4_INHIBITORY_SIGNALING	REACTOME_CTLA4_INHIBITORY_SIGNALING	21	0.550605	1.95513	0.000936232	0.00927336	0.00700112	7215	tags=67%, list=19%, signal=54%	PPP2R5E/CD80/PPP2R1B/PTPN11/AKT1/PPP2R5D/YES1/CD86/SRC/PPP2R5C/PPP2R5B/PPP2CA/AKT3/PPP2R5A
REACTOME_SIGNALING_BY_ALK_IN_CANCER	REACTOME_SIGNALING_BY_ALK_IN_CANCER	55	0.552154	2.59889	7.76996e-09	5.48659e-07	4.14222e-07	5271	tags=49%, list=14%, signal=42%	FN1/IRS1/SHC1/MSN/PPFIBP1/MYH9/VCL/RNF213/DCTN1/FRS2/TPM4/CLTC/PIK3CA/SEC31A/MAPK1/BIRC6/KIF5B/ALK/RANBP2/STRN/GCC2/HIP1/RRBP1/PLCG1/TPR/TPM3/PRKAR1A
REACTOME_P75NTR_REGULATES_AXONOGENESIS	REACTOME_P75NTR_REGULATES_AXONOGENESIS	10	0.553138	1.609	0.0190687	0.0876254	0.0661547	2125	tags=40%, list=6%, signal=38%	NGF/MCF2/RTN4/ARHGDIA
REACTOME_SEMA3A_PLEXIN_REPULSION_SIGNALING_BY_INHIBITING_INTEGRIN_ADHESION	REACTOME_SEMA3A_PLEXIN_REPULSION_SIGNALING_BY_INHIBITING_INTEGRIN_ADHESION	14	0.554529	1.75179	0.0104118	0.0565544	0.0426969	4031	tags=43%, list=11%, signal=38%	SEMA3A/PLXNA4/NRP1/TLN1/FARP2/PLXNA1
BIOCARTA_PYK2_PATHWAY	BIOCARTA_PYK2_PATHWAY	27	0.55604	2.16098	9.69899e-05	0.00168501	0.00127213	6592	tags=63%, list=18%, signal=52%	SHC1/PAK1/PRKCA/CRKL/BCAR1/MAPK1/MAP2K4/GNAQ/CALM1/JUN/PLCG1/MAP3K1/MAP2K1/PTK2B/MAPK14/RAF1/SOS1
BIOCARTA_GSK3_PATHWAY	BIOCARTA_GSK3_PATHWAY	20	0.556225	1.95739	0.00130242	0.0118697	0.00896126	7196	tags=75%, list=19%, signal=61%	GJA1/CCND1/EIF2AK2/PIK3CA/AKT1/MYD88/CTNNB1/APC/LBP/GSK3B/PDPK1/NFKB1/RELA/PPP2CA/DVL1
WP_IMMUNE_RESPONSE_TO_TUBERCULOSIS	WP_IMMUNE_RESPONSE_TO_TUBERCULOSIS	23	0.558649	2.02073	0.000382835	0.00487224	0.0036784	5084	tags=52%, list=14%, signal=45%	IFIT3/IFIT1/TAP1/STAT1/IFITM1/JAK1/STAT2/MX1/MED14/OAS1/IFNGR1/JAK2
REACTOME_NEF_MEDIATED_DOWNREGULATION_OF_MHC_CLASS_I_COMPLEX_CELL_SURFACE_EXPRESSION	REACTOME_NEF_MEDIATED_DOWNREGULATION_OF_MHC_CLASS_I_COMPLEX_CELL_SURFACE_EXPRESSION	10	0.559194	1.62662	0.0173051	0.0825293	0.0623072	16445	tags=100%, list=44%, signal=56%	AP1G1/PACS1/B2M/AP1M1/AP1S3/AP1B1/AP1S1/AP1M2/AP1S2/HLA-A
BIOCARTA_IGF1MTOR_PATHWAY	BIOCARTA_IGF1MTOR_PATHWAY	19	0.559925	1.93282	0.000876301	0.00883974	0.00667375	7655	tags=74%, list=21%, signal=59%	IGF1R/EIF2S1/PIK3CA/PTEN/AKT1/MTOR/EIF4E/GSK3B/PDPK1/RPS6KB1/EIF2S3/PPP2CA/INPPL1/PDK2
PID_CDC42_REG_PATHWAY	PID_CDC42_REG_PATHWAY	30	0.561671	2.26303	3.4731e-05	0.000791938	0.000597891	6495	tags=73%, list=17%, signal=61%	BCAR3/MCF2/VAV2/DOCK9/DOCK11/ARHGDIA/VAV3/ARHGAP1/APC/RALBP1/DNMBP/ITSN1/FARP2/DOCK6/NGEF/CDC42/PLCG1/ARHGEF7/ARHGAP17/ARHGEF25/FGD1/RACGAP1
WP_IL10_ANTIINFLAMMATORY_SIGNALING_PATHWAY	WP_IL10_ANTIINFLAMMATORY_SIGNALING_PATHWAY	12	0.56483	1.73919	0.0122217	0.0633964	0.0478625	4047	tags=58%, list=11%, signal=52%	IL6/STAT1/IL1A/JAK1/STAT2/HMOX1/IL10
BIOCARTA_INFLAM_PATHWAY	BIOCARTA_INFLAM_PATHWAY	27	0.564881	2.19534	6.9765e-05	0.00131651	0.00099393	2997	tags=41%, list=8%, signal=37%	IFNA1/CSF2/CXCL8/IL6/IL11/TGFB2/IL1A/PDGFA/TNF/CSF3/TGFB1
REACTOME_SIGNALING_BY_EGFR	REACTOME_SIGNALING_BY_EGFR	50	0.568568	2.68624	2.91288e-08	1.93221e-06	1.45876e-06	5734	tags=62%, list=15%, signal=53%	EREG/AREG/SHC1/EGFR/PXN/PAG1/EPGN/PTPRK/ADAM12/TGFA/CBL/NRAS/ADAM10/PTPN12/ADAM17/PTPN11/PIK3CA/SPRY2/HGS/GAB1/EPS15/HBEGF/STAM2/STAM/SH3KBP1/CDC42/PLCG1/SRC/ARHGEF7/SPRY1/PTPN3
REACTOME_TGF_BETA_RECEPTOR_SIGNALING_ACTIVATES_SMADS	REACTOME_TGF_BETA_RECEPTOR_SIGNALING_ACTIVATES_SMADS	46	0.569276	2.56747	2.19118e-07	1.04271e-05	7.87219e-06	3642	tags=39%, list=10%, signal=35%	LTBP1/ITGB1/TGFBR2/LTBP2/ITGB6/TGFBR1/CBL/ITGB3/FBN1/PMEPA1/TGFB2/ITGAV/ZFYVE9/SMURF2/FURIN/USP15/TGFB1/SMAD7
BIOCARTA_EIF_PATHWAY	BIOCARTA_EIF_PATHWAY	16	0.569594	1.85372	0.00297935	0.0228835	0.0172764	7191	tags=62%, list=19%, signal=50%	EIF2S1/EIF3A/EIF4G2/EIF4G3/EIF5/EIF4G1/EIF4E/EIF1AX/EIF2S3/EEF2
REACTOME_HYALURONAN_UPTAKE_AND_DEGRADATION	REACTOME_HYALURONAN_UPTAKE_AND_DEGRADATION	12	0.571211	1.75883	0.0107175	0.057221	0.0432002	2207	tags=33%, list=6%, signal=31%	CD44/SLC9A1/HMMR/LYVE1
REACTOME_DISEASES_ASSOCIATED_WITH_N_GLYCOSYLATION_OF_PROTEINS	REACTOME_DISEASES_ASSOCIATED_WITH_N_GLYCOSYLATION_OF_PROTEINS	20	0.57199	2.01287	0.000840481	0.00851765	0.00643058	5426	tags=50%, list=15%, signal=43%	ALG11/B4GALT1/MGAT2/ALG2/ALG8/DPAGT1/ALG12/GLB1/ALG1/ALG9
REACTOME_ION_TRANSPORT_BY_P_TYPE_ATPASES	REACTOME_ION_TRANSPORT_BY_P_TYPE_ATPASES	55	-0.488704	-1.32908	0.0505561	0.177922	0.134326	6942	tags=35%, list=19%, signal=28%	FXYD4/SLN/ATP4A/FXYD3/PLN/FXYD7/ATP2A3/ATP1A2/ATP2A1/CAMK2B/ATP1A4/ATP1A3/FXYD6/FXYD1/FXYD2/ATP13A5/ATP13A4/ATP2B2/ATP2B3
SA_MMP_CYTOKINE_CONNECTION	SA_MMP_CYTOKINE_CONNECTION	15	0.572352	1.87853	0.00668501	0.0409902	0.0309464	2997	tags=40%, list=8%, signal=37%	IL1B/CD44/TGFB2/IL6R/TNF/TGFB1
REACTOME_SARS_COV_2_MODULATES_HOST_TRANSLATION_MACHINERY	REACTOME_SARS_COV_2_MODULATES_HOST_TRANSLATION_MACHINERY	51	-0.492657	-1.33693	0.057868	0.196483	0.148339	14869	tags=73%, list=40%, signal=44%	GEMIN6/RPS2/RPS17/SNRPG/RPS7/RPS4X/SNRPD1/SNRPB/RPS27L/GEMIN7/RPS8/RPS14/RPS5/RPS12/RPSA/SNRPE/SNRPF/RPS16/RPS27A/RPS11/RPS26/RPS3A/RPS24/RPS20/FAU/RPS27/SNRPD2/RPS10/RPS9/RPS4Y1/RPS29/RPS21/RPS15/RPS28/RPS15A/RPS19/RPS4Y2
BIOCARTA_TRKA_PATHWAY	BIOCARTA_TRKA_PATHWAY	14	0.572365	1.80813	0.00682011	0.0415856	0.0313959	2642	tags=43%, list=7%, signal=40%	NGF/SHC1/PRKCA/NTRK1/PIK3CA/AKT1
REACTOME_INTERLEUKIN_6_FAMILY_SIGNALING	REACTOME_INTERLEUKIN_6_FAMILY_SIGNALING	24	0.572767	2.08007	0.000142556	0.00221316	0.00167087	4383	tags=58%, list=12%, signal=52%	IL31RA/IL6/OSM/CBL/CNTF/STAT1/IL11/OSMR/IL6R/PTPN11/CLCF1/JAK1/IL6ST/SOCS3
WP_PDGFRBETA_PATHWAY	WP_PDGFRBETA_PATHWAY	29	0.573214	2.20805	1.59802e-05	0.000411538	0.000310699	6854	tags=62%, list=18%, signal=51%	SHC1/RASA1/STAT1/PDGFRB/PRKCA/EIF2AK2/PIK3CA/JAK1/MAP2K4/JUN/PLCG1/JAK2/MAP3K1/MAP2K1/STAT6/RAF1/SOS1/FOS
REACTOME_MOLECULES_ASSOCIATED_WITH_ELASTIC_FIBRES	REACTOME_MOLECULES_ASSOCIATED_WITH_ELASTIC_FIBRES	37	0.57636	2.42555	2.22712e-06	7.82423e-05	5.90707e-05	2997	tags=49%, list=8%, signal=45%	FN1/MFAP5/LTBP1/FBN2/ITGB1/LTBP2/ITGB6/MFAP3/ITGB3/BMP2/FBN1/EFEMP1/TGFB2/ITGAV/VTN/BMP4/MFAP2/TGFB1
REACTOME_DISSOLUTION_OF_FIBRIN_CLOT	REACTOME_DISSOLUTION_OF_FIBRIN_CLOT	13	0.576433	1.79573	0.00633363	0.0392757	0.029652	5758	tags=69%, list=15%, signal=59%	SERPINE1/SERPINE2/PLAU/SERPINB2/PLAUR/HRG/ANXA2/SERPINB8/S100A10
REACTOME_ELASTIC_FIBRE_FORMATION	REACTOME_ELASTIC_FIBRE_FORMATION	44	0.576485	2.57119	1.38972e-07	8.2219e-06	6.2073e-06	2997	tags=48%, list=8%, signal=44%	FN1/ITGA5/MFAP5/LTBP1/FBN2/ITGB1/LTBP2/ITGB6/MFAP3/LOXL2/ITGB3/BMP2/FBN1/EFEMP1/TGFB2/ITGAV/VTN/BMP4/FURIN/MFAP2/TGFB1
WP_MFAP5MEDIATED_OVARIAN_CANCER_CELL_MOTILITY_AND_INVASIVENESS	WP_MFAP5MEDIATED_OVARIAN_CANCER_CELL_MOTILITY_AND_INVASIVENESS	13	0.576821	1.79694	0.00633363	0.0392757	0.029652	5003	tags=69%, list=13%, signal=60%	MFAP5/ITGB3/ITPR3/ITGAV/PTK2/MAPK1/CREB1/JUN/PLCG1
REACTOME_INTEGRIN_SIGNALING	REACTOME_INTEGRIN_SIGNALING	27	0.576829	2.24178	4.48703e-05	0.000992131	0.00074903	5544	tags=67%, list=15%, signal=57%	FN1/FGB/FGA/SHC1/ITGB3/FGG/RAPGEF4/TLN1/RAP1B/PTK2/AKT1/PTPN1/BCAR1/RAPGEF3/CRK/RAP1A/SRC/PDPK1
PID_S1P_S1P1_PATHWAY	PID_S1P_S1P1_PATHWAY	21	0.578561	2.0544	0.000401812	0.00502609	0.00379455	5420	tags=57%, list=15%, signal=49%	PTGS2/ITGB3/PDGFRB/PDGFB/ITGAV/GNAI1/KDR/GNAI3/MAPK1/ABCC1/PLCG1/GNAI2
WP_NAD_METABOLISM_SIRTUINS_AND_AGING	WP_NAD_METABOLISM_SIRTUINS_AND_AGING	11	0.578969	1.71815	0.0195592	0.0893843	0.0674825	6579	tags=73%, list=18%, signal=60%	ROS1/HIF1A/FOXO1/TFAM/NAMPT/FOXO3/NFKB1/SIRT1
BIOCARTA_IL1R_PATHWAY	BIOCARTA_IL1R_PATHWAY	31	0.579184	2.40943	8.29458e-06	0.000238906	0.000180367	6370	tags=61%, list=17%, signal=51%	IFNA1/IL1B/IL6/IL1RAP/TGFB2/IL1A/TNF/MYD88/TGFB1/TRAF6/IL1R1/CHUK/JUN/MAP3K7/MAP3K1/MAPK14/TGFB3/NFKB1/RELA
REACTOME_GASTRIN_CREB_SIGNALLING_PATHWAY_VIA_PKC_AND_MAPK	REACTOME_GASTRIN_CREB_SIGNALLING_PATHWAY_VIA_PKC_AND_MAPK	18	0.579869	1.97052	0.00072112	0.00762541	0.00575697	7035	tags=72%, list=19%, signal=59%	MMP3/EGFR/NRAS/PRKCA/RPS6KA3/RPS6KA2/MAPK1/CREB1/HBEGF/KRAS/RPS6KA1/SOS1/MAPK7
BIOCARTA_ERK5_PATHWAY	BIOCARTA_ERK5_PATHWAY	14	0.580201	1.83288	0.00570207	0.0361792	0.0273143	7035	tags=64%, list=19%, signal=52%	SHC1/NTRK1/PIK3CA/AKT1/MAPK1/CREB1/PLCG1/RPS6KA1/MAPK7
WP_MATRIX_METALLOPROTEINASES	WP_MATRIX_METALLOPROTEINASES	30	0.580547	2.33908	1.54771e-05	0.000403325	0.000304498	4139	tags=40%, list=11%, signal=36%	MMP10/MMP13/MMP3/MMP1/MMP16/TIMP3/MMP12/MMP14/TNF/MMP2/MMP9/TIMP2
REACTOME_SIGNALING_BY_EGFR_IN_CANCER	REACTOME_SIGNALING_BY_EGFR_IN_CANCER	25	0.581591	2.19789	0.000119902	0.00197343	0.00148988	4040	tags=48%, list=11%, signal=43%	EREG/AREG/SHC1/EGFR/EPGN/TGFA/CBL/NRAS/PIK3CA/GAB1/HSP90AA1/HBEGF
REACTOME_BASIGIN_INTERACTIONS	REACTOME_BASIGIN_INTERACTIONS	25	0.582009	2.19946	0.000119902	0.00197343	0.00148988	2752	tags=48%, list=7%, signal=44%	L1CAM/CAV1/ITGA6/ITGA3/ITGB1/MMP1/SLC7A8/SLC16A1/SLC7A5/SLC7A6/SLC7A11/SLC3A2
PID_RET_PATHWAY	PID_RET_PATHWAY	39	0.583274	2.47343	1.28886e-06	5.03806e-05	3.80359e-05	5036	tags=62%, list=14%, signal=53%	IRS1/GDNF/SHC1/PXN/RASA1/PRKCA/RET/FRS2/PTPN11/PIK3CA/PTK2/BCAR1/GAB1/DOK6/MAPK1/PDLIM7/SHANK3/IRS2/CRK/CREB1/DOK4/JUN/RAP1A/SRC
REACTOME_NF_KB_ACTIVATION_THROUGH_FADD_RIP_1_PATHWAY_MEDIATED_BY_CASPASE_8_AND_10	REACTOME_NF_KB_ACTIVATION_THROUGH_FADD_RIP_1_PATHWAY_MEDIATED_BY_CASPASE_8_AND_10	13	0.584655	1.82134	0.00535385	0.0353824	0.0267127	4454	tags=46%, list=12%, signal=41%	DDX58/IFIH1/FADD/CASP8/CHUK/TRIM25
WP_TRANSCRIPTION_COFACTORS_SKI_AND_SKIL_PROTEIN_PARTNERS	WP_TRANSCRIPTION_COFACTORS_SKI_AND_SKIL_PROTEIN_PARTNERS	18	0.585097	1.98829	0.000620501	0.00682551	0.00515306	4305	tags=50%, list=12%, signal=44%	LATS2/TEAD1/SATB2/PRMT5/LATS1/SKIL/STK3/NF1/SKI
REACTOME_ERK_MAPK_TARGETS	REACTOME_ERK_MAPK_TARGETS	22	0.586073	2.10609	0.000266129	0.00359603	0.0027149	7035	tags=64%, list=19%, signal=52%	DUSP6/DUSP7/DUSP4/PPP2R1B/MEF2A/RPS6KA3/RPS6KA2/PPP2R5D/MAPK1/MAPK14/DUSP3/RPS6KA1/PPP2CA/MAPK7
REACTOME_ACYL_CHAIN_REMODELLING_OF_PE	REACTOME_ACYL_CHAIN_REMODELLING_OF_PE	29	-0.54007	-1.38696	0.0578947	0.196483	0.148339	10581	tags=52%, list=28%, signal=37%	PLA2G4B/PLBD1/PLA2G5/PLA2G3/PLA2G10/PLAAT4/PLA2G2A/PLA2G6/PLA2G4C/PLAAT3/PLA2G2E/PLA2G1B/PLAAT1/PLAAT5/PLA2G2D
BIOCARTA_SPRY_PATHWAY	BIOCARTA_SPRY_PATHWAY	17	0.592065	1.9959	0.0018092	0.0152321	0.0114998	6790	tags=71%, list=18%, signal=58%	SHC1/EGFR/SPRY4/CBL/RASA1/SPRY2/MAPK1/MAP2K1/SPRY1/RAF1/SOS1/PTPRB
REACTOME_HDL_REMODELING	REACTOME_HDL_REMODELING	10	0.594796	1.73018	0.0102553	0.0560949	0.04235	349	tags=30%, list=1%, signal=30%	APOC3/LIPG/ALB
WP_HAIR_FOLLICLE_DEVELOPMENT_ORGANOGENESIS_PART_2_OF_3	WP_HAIR_FOLLICLE_DEVELOPMENT_ORGANOGENESIS_PART_2_OF_3	32	0.595238	2.4411	8.27704e-06	0.000238906	0.000180367	5969	tags=69%, list=16%, signal=58%	INHBA/ITGB1/CCND1/GLI2/GLI1/CCND2/TP63/GJB6/WNT5A/MYC/PDGFA/BMP4/CTNNB1/RUNX2/CDH1/NCAM1/FOXI3/LAMA5/SNAI1/PDGFRA/EDA/NFKB1
WP_NANOPARTICLEMEDIATED_ACTIVATION_OF_RECEPTOR_SIGNALING	WP_NANOPARTICLEMEDIATED_ACTIVATION_OF_RECEPTOR_SIGNALING	28	0.596048	2.23057	1.01752e-05	0.000274983	0.000207604	3376	tags=43%, list=9%, signal=39%	FN1/AREG/ITGB1/EGFR/PXN/PIK3CD/ITGA1/NRAS/TLN1/PTK2/MAPK1/COL1A1
WP_EICOSANOID_METABOLISM_VIA_LIPOOXYGENASES_LOX	WP_EICOSANOID_METABOLISM_VIA_LIPOOXYGENASES_LOX	29	-0.545947	-1.40206	0.0526316	0.182732	0.137958	3151	tags=24%, list=8%, signal=22%	CYP4A11/CYP4A22/HPGD/LTC4S/ALOX15/CYP4F12/DPEP1
BIOCARTA_EIF4_PATHWAY	BIOCARTA_EIF4_PATHWAY	24	0.597176	2.16871	6.28549e-05	0.00125081	0.000944327	5604	tags=62%, list=15%, signal=53%	IRS1/PRKCA/EIF4G2/PIK3CA/PTEN/AKT1/EIF4G3/MAPK1/MTOR/EIF4G1/PABPC1/EIF4E/MAPK14/PDPK1/RPS6KB1
REACTOME_SYNTHESIS_OF_PIPS_AT_THE_EARLY_ENDOSOME_MEMBRANE	REACTOME_SYNTHESIS_OF_PIPS_AT_THE_EARLY_ENDOSOME_MEMBRANE	16	0.597922	1.94592	0.00146191	0.012956	0.00978138	7105	tags=62%, list=19%, signal=51%	INPP4B/MTMR2/PIK3C2A/MTM1/PI4K2B/PI4K2A/PIK3C3/PIKFYVE/INPP4A/MTMR12
BIOCARTA_ECM_PATHWAY	BIOCARTA_ECM_PATHWAY	19	0.59816	2.0648	0.000292633	0.00385887	0.00291334	3140	tags=42%, list=8%, signal=39%	ITGB1/SHC1/ARHGAP5/ROCK1/TLN1/DIAPH1/PIK3CA/MAPK1
WP_OSTEOPONTIN_SIGNALING	WP_OSTEOPONTIN_SIGNALING	13	0.5985	1.86447	0.00437408	0.0303998	0.0229509	6370	tags=77%, list=17%, signal=64%	PLAU/ITGB3/ITGAV/SPP1/MAPK1/MMP9/CHUK/MAP2K1/NFKB1/RELA
PID_PDGFRA_PATHWAY	PID_PDGFRA_PATHWAY	22	0.598559	2.15096	0.000197205	0.00289	0.00218186	6854	tags=64%, list=18%, signal=52%	CAV1/SHC1/ITGAV/CRKL/PIK3CA/RAPGEF1/JAK1/CRK/JUN/PLCG1/CSNK2A1/PDGFRA/SOS1/FOS
SA_PTEN_PATHWAY	SA_PTEN_PATHWAY	17	0.601612	2.02809	0.00133818	0.0121044	0.00913848	6895	tags=71%, list=18%, signal=58%	SHC1/PIK3CD/PIK3CA/PTEN/AKT1/MAPK1/ILK/RBL2/PTK2B/PDPK1/SOS1/AKT3
WP_BONE_MORPHOGENIC_PROTEIN_SIGNALING_AND_REGULATION	WP_BONE_MORPHOGENIC_PROTEIN_SIGNALING_AND_REGULATION	12	0.603002	1.85672	0.00564425	0.0360212	0.027195	5056	tags=50%, list=14%, signal=43%	BMPR1B/BMP2/BMPR2/RUNX2/TOB2/SMURF1
REACTOME_PLATELET_SENSITIZATION_BY_LDL	REACTOME_PLATELET_SENSITIZATION_BY_LDL	17	0.603324	2.03386	0.00129536	0.0118642	0.00895709	7215	tags=71%, list=19%, signal=57%	PPP2R5E/PPP2R1B/LRP8/PTPN11/PPP2R5D/APOB/PPP2R5C/PPP2R5B/PLA2G4A/MAPK14/PPP2CA/PPP2R5A
PID_NFKAPPAB_CANONICAL_PATHWAY	PID_NFKAPPAB_CANONICAL_PATHWAY	23	0.605144	2.18891	6.96991e-05	0.00131651	0.00099393	6725	tags=83%, list=18%, signal=68%	ERC1/PRKCA/MALT1/TNFAIP3/TNF/BIRC2/TRAF6/ATM/CHUK/CYLD/RIPK2/NOD2/BCL10/NFKB1/UBE2D3/RELA/TNFRSF1A/RAN/XPO1
REACTOME_SIGNALING_BY_HIPPO	REACTOME_SIGNALING_BY_HIPPO	20	0.606457	2.13415	0.000281118	0.00375225	0.00283284	4562	tags=70%, list=12%, signal=61%	YAP1/AMOTL1/LATS2/WWC1/LATS1/AMOTL2/STK3/WWTR1/STK4/SAV1/YWHAB/TJP1/MOB1B/MOB1A
BIOCARTA_EIF2_PATHWAY	BIOCARTA_EIF2_PATHWAY	10	0.607375	1.76677	0.00817133	0.0480834	0.0363016	6311	tags=60%, list=17%, signal=50%	EIF2S1/EIF2AK2/EIF2AK4/EIF5/GSK3B/EIF2S3
WP_PTDINS45P2_IN_CYTOKINESIS_PATHWAY	WP_PTDINS45P2_IN_CYTOKINESIS_PATHWAY	12	0.607715	1.87124	0.00533242	0.0353717	0.0267046	7416	tags=83%, list=20%, signal=67%	MSN/ANLN/RDX/AFAP1/KIF23/SEPTIN2/EZR/RACGAP1/OCRL/RHOA
REACTOME_VEGFR2_MEDIATED_CELL_PROLIFERATION	REACTOME_VEGFR2_MEDIATED_CELL_PROLIFERATION	19	0.60787	2.09832	0.000225663	0.00320763	0.00242167	6785	tags=63%, list=18%, signal=52%	ITPR2/RASA1/ITPR3/NRAS/PRKCA/KDR/CALM1/PLCG1/SRC/PDPK1/KRAS/AHCYL1
PID_VEGFR1_PATHWAY	PID_VEGFR1_PATHWAY	26	0.609154	2.33867	4.65635e-05	0.00101128	0.00076349	5544	tags=65%, list=15%, signal=56%	CAV1/CBL/NRP1/HIF1A/RASA1/PRKCA/NRP2/CD2AP/PTPN11/PIK3CA/AKT1/MAPK1/HSP90AA1/FLT1/PGF/PLCG1/PDPK1
REACTOME_SIGNAL_TRANSDUCTION_BY_L1	REACTOME_SIGNAL_TRANSDUCTION_BY_L1	21	0.609926	2.16577	0.000131156	0.00209772	0.00158371	3140	tags=52%, list=8%, signal=48%	L1CAM/ITGA5/ITGB1/EGFR/ITGB3/NRP1/VAV2/PAK1/ITGAV/CSNK2A2/MAPK1
KEGG_BETA_ALANINE_METABOLISM	KEGG_BETA_ALANINE_METABOLISM	22	-0.563853	-1.39347	0.0527449	0.182732	0.137958	7096	tags=27%, list=19%, signal=22%	DPYS/GAD1/ALDH2/CNDP1/GAD2/UPB1
REACTOME_FRS_MEDIATED_FGFR4_SIGNALING	REACTOME_FRS_MEDIATED_FGFR4_SIGNALING	22	-0.56428	-1.39453	0.0527449	0.182732	0.137958	6685	tags=41%, list=18%, signal=34%	FGF2/FGF9/FGF18/FGF8/KLB/FGF20/FGF23/FGF4/FGF17
PID_SYNDECAN_2_PATHWAY	PID_SYNDECAN_2_PATHWAY	33	0.610145	2.46794	1.60882e-06	5.96898e-05	4.50641e-05	5036	tags=55%, list=14%, signal=47%	LAMA3/CSF2/FN1/ITGA5/CXCL8/ITGB1/CAV2/ITGA2/RASA1/EPHB2/TGFB1/MAPK1/MMP2/SDCBP/NF1/SDC2/EZR/SRC
REACTOME_HYALURONAN_METABOLISM	REACTOME_HYALURONAN_METABOLISM	17	0.611109	2.0601	0.00102799	0.0098696	0.00745126	3779	tags=41%, list=10%, signal=37%	HAS2/CD44/SLC9A1/CEMIP/HMMR/LYVE1/HAS3
REACTOME_CONSTITUTIVE_SIGNALING_BY_EGFRVIII	REACTOME_CONSTITUTIVE_SIGNALING_BY_EGFRVIII	15	0.61133	2.00646	0.00271789	0.0211725	0.0159846	6592	tags=67%, list=18%, signal=55%	SHC1/EGFR/CBL/NRAS/PIK3CA/GAB1/HSP90AA1/PLCG1/KRAS/SOS1
BIOCARTA_ERYTH_PATHWAY	BIOCARTA_ERYTH_PATHWAY	15	0.611394	2.00667	0.00271789	0.0211725	0.0159846	2997	tags=47%, list=8%, signal=43%	CSF2/IL6/IL11/TGFB2/IL1A/CSF3/TGFB1
BIOCARTA_GCR_PATHWAY	BIOCARTA_GCR_PATHWAY	17	0.613421	2.0679	0.000985378	0.00961737	0.00726084	6693	tags=59%, list=18%, signal=48%	NR3C1/ADRB2/PIK3CA/AKT1/HSP90AA1/CALM1/NFKB1/RELA/ANXA1/CORIN
WP_PDGF_PATHWAY	WP_PDGF_PATHWAY	39	0.614051	2.60394	1.52519e-07	8.42078e-06	6.35744e-06	6854	tags=64%, list=18%, signal=52%	SHC1/VAV2/RASA1/STAT1/PDGFRB/PDGFB/PAK1/PTPN11/PDGFA/JAK1/MAPK1/MAP2K4/CHUK/WASL/JUN/CDC42/PLCG1/SRC/MAP3K1/MAP2K1/PLA2G4A/NFKB1/RAF1/SOS1/FOS
PID_IGF1_PATHWAY	PID_IGF1_PATHWAY	29	0.618143	2.38112	2.25184e-06	7.82423e-05	5.90707e-05	3932	tags=48%, list=11%, signal=43%	IRS1/SHC1/PXN/IGF1R/YWHAZ/PTPN11/CRKL/PIK3CA/PTK2/AKT1/PTPN1/BCAR1/IRS2/CRK
WP_LTF_DANGER_SIGNAL_RESPONSE_PATHWAY	WP_LTF_DANGER_SIGNAL_RESPONSE_PATHWAY	19	0.619808	2.13953	0.000145597	0.00224446	0.0016945	3457	tags=58%, list=9%, signal=53%	IFNA1/IL1B/CXCL8/IL6/TLR2/IL1A/TNF/MYD88/TRAF6/MAPK1/TLR4
REACTOME_ENDOSOMAL_VACUOLAR_PATHWAY	REACTOME_ENDOSOMAL_VACUOLAR_PATHWAY	11	0.620738	1.8421	0.00915572	0.0521924	0.0394037	7644	tags=64%, list=20%, signal=51%	CTSV/CTSL/B2M/LNPEP/HLA-C/HLA-E/HLA-B
BIOCARTA_HIF_PATHWAY	BIOCARTA_HIF_PATHWAY	15	0.623269	2.04565	0.00218573	0.0177864	0.0134283	5548	tags=60%, list=15%, signal=51%	LDHA/HIF1A/EDN1/ASPH/EP300/HSP90AA1/CREB1/JUN/P4HB
WP_HEPATOCYTE_GROWTH_FACTOR_RECEPTOR_SIGNALING	WP_HEPATOCYTE_GROWTH_FACTOR_RECEPTOR_SIGNALING	34	0.623371	2.45898	2.01632e-07	1.02599e-05	7.74589e-06	5427	tags=65%, list=15%, signal=55%	ITGB1/MET/PXN/RASA1/ITGA1/PAK1/PTPN11/RAP1B/DOCK1/CRKL/PIK3CA/PTEN/PTK2/RAPGEF1/GAB1/MAPK1/CRK/JUN/RAP1A/SRC/MAP2K1/PTK2B
REACTOME_DEADENYLATION_OF_MRNA	REACTOME_DEADENYLATION_OF_MRNA	25	0.624135	2.35866	1.81636e-05	0.000451819	0.00034111	8336	tags=72%, list=22%, signal=56%	TUT7/CNOT1/TNKS1BP1/TUT4/CNOT6/EIF4G1/PAIP1/PABPC1/EIF4E/EIF4A3/CNOT4/EIF4B/CNOT2/PAN3/PARN/CNOT3/EIF4A1/CNOT9
BIOCARTA_IGF1_PATHWAY	BIOCARTA_IGF1_PATHWAY	21	0.624167	2.21634	8.89055e-05	0.00158223	0.00119454	6854	tags=57%, list=18%, signal=47%	IRS1/SHC1/RASA1/IGF1R/PTPN11/PIK3CA/JUN/MAP2K1/CSNK2A1/RAF1/SOS1/FOS
PID_AVB3_OPN_PATHWAY	PID_AVB3_OPN_PATHWAY	31	0.628495	2.61457	7.13475e-07	3.1236e-05	2.35822e-05	6370	tags=68%, list=17%, signal=56%	CD44/PLAU/ITGB3/ITGAV/PIK3CA/ROCK2/VAV3/SPP1/BCAR1/MAPK1/PIP5K1A/ILK/MMP2/MMP9/CHUK/JUN/CDC42/MAP3K1/PTK2B/NFKB1/RELA
PID_VEGF_VEGFR_PATHWAY	PID_VEGF_VEGFR_PATHWAY	10	0.631063	1.83568	0.00510243	0.0340825	0.0257313	4848	tags=70%, list=13%, signal=61%	VEGFC/NRP1/NRP2/FLT4/KDR/FLT1/PGF
WP_CONGENITAL_GENERALIZED_LIPODYSTROPHY	WP_CONGENITAL_GENERALIZED_LIPODYSTROPHY	18	0.631442	2.14578	0.000134259	0.00212965	0.00160783	2412	tags=33%, list=6%, signal=31%	CAV1/IRS1/ITGB4/HIF1A/CAVIN1/PIK3CA
REACTOME_REGULATION_OF_RUNX1_EXPRESSION_AND_ACTIVITY	REACTOME_REGULATION_OF_RUNX1_EXPRESSION_AND_ACTIVITY	17	0.634935	2.14042	0.000447867	0.00538671	0.00406681	6463	tags=65%, list=17%, signal=54%	CDK6/CCND1/CCND2/PTPN11/PML/AGO2/CBFB/TNRC6A/SRC/AGO3/RUNX1
WP_OVERVIEW_OF_NANOPARTICLE_EFFECTS	WP_OVERVIEW_OF_NANOPARTICLE_EFFECTS	19	0.6377	2.20129	8.04053e-05	0.00146673	0.00110734	2663	tags=63%, list=7%, signal=59%	LAMA3/FN1/CXCL8/IL6/COL4A1/PTGS2/CDH3/PTGS1/PIK3CD/CRP/PTK2/TNF
PID_UPA_UPAR_PATHWAY	PID_UPA_UPAR_PATHWAY	42	0.639634	2.84106	1.80723e-09	1.31868e-07	9.95562e-08	3932	tags=62%, list=11%, signal=55%	FPR2/SERPINE1/FN1/ITGA5/MMP13/ITGA3/MMP3/FGB/ITGB1/FGA/PLAU/EGFR/MMP12/ITGB3/FGG/PDGFRB/ITGAV/FPR3/VTN/DOCK1/TGFB1/BCAR1/FPR1/MMP9/PLAUR/CRK
REACTOME_ESTABLISHMENT_OF_SISTER_CHROMATID_COHESION	REACTOME_ESTABLISHMENT_OF_SISTER_CHROMATID_COHESION	11	0.641332	1.90322	0.00685243	0.0416666	0.031457	7913	tags=73%, list=21%, signal=57%	WAPL/STAG2/RAD21/SMC3/PDS5A/PDS5B/SMC1A/ESCO1
REACTOME_PTK6_REGULATES_RHO_GTPASES_RAS_GTPASE_AND_MAP_KINASES	REACTOME_PTK6_REGULATES_RHO_GTPASES_RAS_GTPASE_AND_MAP_KINASES	14	0.641353	2.02607	0.00120858	0.0112578	0.0084993	7773	tags=79%, list=21%, signal=62%	PXN/RASA1/NRAS/DOCK1/BCAR1/CRK/ELMO2/KRAS/ARHGAP35/RHOA/PTK6
BIOCARTA_PTEN_PATHWAY	BIOCARTA_PTEN_PATHWAY	18	0.643936	2.18824	8.88177e-05	0.00158223	0.00119454	3256	tags=50%, list=9%, signal=46%	ITGB1/SHC1/EGFR/PIK3CA/PTEN/AKT1/BCAR1/MAPK1/ILK
WP_ANGIOGENESIS	WP_ANGIOGENESIS	24	0.649807	2.35984	6.32535e-06	0.000192308	0.000145187	5780	tags=71%, list=15%, signal=60%	TIMP3/HIF1A/PDGFB/PIK3CA/PTK2/AKT1/KDR/MAPK1/FLT1/MMP9/TIMP2/CREBBP/PLCG1/SRC/TEK/MAPK14/PDGFRA
REACTOME_CELL_EXTRACELLULAR_MATRIX_INTERACTIONS	REACTOME_CELL_EXTRACELLULAR_MATRIX_INTERACTIONS	18	0.650424	2.21028	7.09169e-05	0.00132681	0.00100171	3256	tags=50%, list=9%, signal=46%	ACTN1/ITGB1/PXN/FBLIM1/FLNA/LIMS1/PARVA/FERMT2/ILK
REACTOME_ANCHORING_FIBRIL_FORMATION	REACTOME_ANCHORING_FIBRIL_FORMATION	15	0.653748	2.14569	0.000992931	0.00961737	0.00726084	3376	tags=80%, list=9%, signal=73%	LAMA3/TLL1/LAMC2/COL4A6/COL4A1/COL4A5/COL4A2/LAMB3/COL7A1/COL1A2/BMP1/COL1A1
WP_GLYCOLYSIS_IN_SENESCENCE	WP_GLYCOLYSIS_IN_SENESCENCE	11	0.654162	1.94129	0.00541486	0.0353824	0.0267127	6260	tags=73%, list=17%, signal=61%	LDHA/RB1/PRKAA1/PKM/PGK1/HK1/ENO1/GAPDH
REACTOME_MAPK3_ERK1_ACTIVATION	REACTOME_MAPK3_ERK1_ACTIVATION	10	0.65455	1.904	0.00319246	0.0240975	0.0181929	5318	tags=70%, list=14%, signal=60%	IL6/IL6R/PTPN11/JAK1/IL6ST/JAK2/MAP2K1
REACTOME_CLEC7A_DECTIN_1_INDUCES_NFAT_ACTIVATION	REACTOME_CLEC7A_DECTIN_1_INDUCES_NFAT_ACTIVATION	11	0.656073	1.94696	0.00524296	0.034884	0.0263364	4432	tags=55%, list=12%, signal=48%	ITPR2/ITPR3/PPP3CA/NFATC3/CALM1/PPP3CB
WP_CANONICAL_AND_NONCANONICAL_TGFB_SIGNALING	WP_CANONICAL_AND_NONCANONICAL_TGFB_SIGNALING	17	0.658686	2.22049	0.000170092	0.00258564	0.00195208	5762	tags=59%, list=15%, signal=50%	TGFBR2/TGFBR1/GREM1/LOXL2/BMPR2/BMP1/TGFB1/LOX/MAPK14/SMAD3
REACTOME_GRB2_SOS_PROVIDES_LINKAGE_TO_MAPK_SIGNALING_FOR_INTEGRINS	REACTOME_GRB2_SOS_PROVIDES_LINKAGE_TO_MAPK_SIGNALING_FOR_INTEGRINS	15	0.661404	2.17081	0.000776319	0.00797823	0.00602333	2606	tags=53%, list=7%, signal=50%	FN1/FGB/FGA/ITGB3/FGG/TLN1/RAP1B/PTK2
REACTOME_GOLGI_CISTERNAE_PERICENTRIOLAR_STACK_REORGANIZATION	REACTOME_GOLGI_CISTERNAE_PERICENTRIOLAR_STACK_REORGANIZATION	14	0.661814	2.0907	0.000683942	0.00740217	0.00558843	6506	tags=71%, list=17%, signal=59%	BLZF1/USO1/MAPK1/RAB1B/GOLGA2/RAB1A/PLK1/GORASP2/CCNB1/RAB2A
REACTOME_ANTIGEN_PRESENTATION_FOLDING_ASSEMBLY_AND_PEPTIDE_LOADING_OF_CLASS_I_MHC	REACTOME_ANTIGEN_PRESENTATION_FOLDING_ASSEMBLY_AND_PEPTIDE_LOADING_OF_CLASS_I_MHC	29	0.66702	2.5694	1.52912e-07	8.42078e-06	6.35744e-06	6739	tags=69%, list=18%, signal=57%	SEC23A/TAP1/SEC24C/SEC24A/CANX/SEC24B/SEC24D/SEC31A/HSPA5/B2M/TAP2/HLA-C/CALR/ERAP1/BECN1/ERAP2/ATG14/PIK3C3/SAR1B/HLA-E
PID_A6B1_A6B4_INTEGRIN_PATHWAY	PID_A6B1_A6B4_INTEGRIN_PATHWAY	46	0.68627	3.09512	1e-10	8.10741e-09	6.12086e-09	2731	tags=52%, list=7%, signal=48%	LAMA3/COL17A1/LAMC2/ITGA6/ITGB1/MET/SHC1/EGFR/ITGB4/LAMB3/LAMB1/LAMC1/LAMA4/YWHAZ/IL1A/PRKCA/RXRG/PIK3CA/LAMA2/YWHAG/AKT1/MST1R/CASP7/YWHAQ
REACTOME_P130CAS_LINKAGE_TO_MAPK_SIGNALING_FOR_INTEGRINS	REACTOME_P130CAS_LINKAGE_TO_MAPK_SIGNALING_FOR_INTEGRINS	15	0.688202	2.25877	0.000325389	0.00423974	0.00320088	5036	tags=80%, list=14%, signal=69%	FN1/FGB/FGA/ITGB3/FGG/TLN1/RAP1B/PTK2/BCAR1/CRK/RAP1A/SRC
REACTOME_RHOF_GTPASE_CYCLE	REACTOME_RHOF_GTPASE_CYCLE	42	0.690877	3.06866	1e-10	8.10741e-09	6.12086e-09	4214	tags=50%, list=11%, signal=44%	CAV1/ACTN1/FAM169A/ARHGAP5/BASP1/SLC4A7/VANGL1/AKAP12/POTEE/SOWAHC/ARHGAP21/ESYT1/DIAPH1/DIAPH3/ARHGAP32/MCAM/TOR1AIP1/ARHGAP1/SNAP23/SYDE1/VAMP3
REACTOME_ERKS_ARE_INACTIVATED	REACTOME_ERKS_ARE_INACTIVATED	13	0.69487	2.16469	0.000435304	0.00529378	0.00399665	3140	tags=46%, list=8%, signal=42%	DUSP6/DUSP7/DUSP4/PPP2R1B/PPP2R5D/MAPK1
REACTOME_SIGNAL_ATTENUATION	REACTOME_SIGNAL_ATTENUATION	10	0.698029	2.03047	0.00137118	0.0123012	0.00928708	3833	tags=40%, list=10%, signal=36%	IRS1/SHC1/MAPK1/IRS2
REACTOME_SHC1_EVENTS_IN_EGFR_SIGNALING	REACTOME_SHC1_EVENTS_IN_EGFR_SIGNALING	14	0.698181	2.20559	0.000244372	0.00340488	0.00257059	1461	tags=50%, list=4%, signal=48%	EREG/AREG/SHC1/EGFR/EPGN/TGFA/NRAS
REACTOME_UPTAKE_OF_DIETARY_COBALAMINS_INTO_ENTEROCYTES	REACTOME_UPTAKE_OF_DIETARY_COBALAMINS_INTO_ENTEROCYTES	10	-0.671286	-1.4235	0.0527578	0.182732	0.137958	3134	tags=50%, list=8%, signal=46%	PRSS1/CTRB1/CTRB2/CBLIF/AMN
PID_NECTIN_PATHWAY	PID_NECTIN_PATHWAY	30	0.698608	2.81476	3.17252e-08	2.04254e-06	1.54206e-06	5450	tags=73%, list=15%, signal=63%	ITGB3/VAV2/PDGFRB/IQGAP1/PDGFB/ITGAV/TLN1/RAP1B/PIK3CA/PTK2/RAPGEF1/NECTIN1/CTNNB1/AFDN/CDH1/FARP2/CRK/RAP1A/CDC42/SRC/PVR/CTNNA1
PID_INTEGRIN3_PATHWAY	PID_INTEGRIN3_PATHWAY	43	0.699807	3.04664	1e-10	8.10741e-09	6.12086e-09	3842	tags=70%, list=10%, signal=63%	L1CAM/TGFBI/THBS1/FN1/TNC/COL4A6/FGB/COL4A1/TGFBR2/FGA/COL4A5/PLAU/LAMB1/ITGB3/FGG/LAMC1/FBN1/PDGFRB/LAMA4/PDGFB/EDIL3/ITGAV/VTN/COL1A2/KDR/SPP1/COL1A1/IBSP/PLAUR/SDC4
PID_EPHA2_FWD_PATHWAY	PID_EPHA2_FWD_PATHWAY	19	0.701201	2.42049	8.4784e-06	0.000239564	0.000180864	3032	tags=42%, list=8%, signal=39%	SHC1/CBL/VAV2/PAK1/PIK3CA/VAV3/PTK2/BCAR1
WP_SMC1SMC3_ROLE_IN_DNA_DAMAGE_CORNELIA_DE_LANGE_SYNDROME	WP_SMC1SMC3_ROLE_IN_DNA_DAMAGE_CORNELIA_DE_LANGE_SYNDROME	11	0.706306	2.09603	0.0016678	0.0142055	0.0107248	7228	tags=73%, list=19%, signal=59%	RAD50/ATM/NBN/RAD21/SMC3/MRE11/PAXIP1/SMC1A
WP_ALPHA_6_BETA_4_SIGNALING_PATHWAY	WP_ALPHA_6_BETA_4_SIGNALING_PATHWAY	33	0.709929	2.87155	1.55923e-09	1.21899e-07	9.203e-08	3833	tags=55%, list=10%, signal=49%	LAMA3/LAMC2/ITGA6/IRS1/SHC1/ITGB4/LAMB3/LAMB1/LAMC1/PRKCA/PTPN11/LAMA2/PTK2/AKT1/GAB1/MAPK1/MTOR/IRS2
REACTOME_GAB1_SIGNALOSOME	REACTOME_GAB1_SIGNALOSOME	17	0.710656	2.39568	1.99753e-05	0.000485843	0.000366797	4040	tags=65%, list=11%, signal=58%	EREG/AREG/EGFR/PXN/PAG1/EPGN/TGFA/PTPN11/PIK3CA/GAB1/HBEGF
WP_HYPOTHESIZED_PATHWAYS_IN_PATHOGENESIS_OF_CARDIOVASCULAR_DISEASE	WP_HYPOTHESIZED_PATHWAYS_IN_PATHOGENESIS_OF_CARDIOVASCULAR_DISEASE	25	0.715037	2.70219	1.63842e-07	8.74759e-06	6.60418e-06	3484	tags=52%, list=9%, signal=47%	SERPINE1/LTBP1/FBN2/TGFBR2/LTBP2/SHC1/TGFBR1/ANGPT2/FLNA/FBN1/POSTN/MAPK1/RUNX2
WP_TGFBETA_SIGNALING_IN_THYROID_CELLS_FOR_EPITHELIALMESENCHYMAL_TRANSITION	WP_TGFBETA_SIGNALING_IN_THYROID_CELLS_FOR_EPITHELIALMESENCHYMAL_TRANSITION	17	0.724339	2.44181	8.64576e-06	0.000239564	0.000180864	5762	tags=71%, list=15%, signal=60%	FN1/CDH2/TNC/SNAI2/CDH6/AKT1/MAPK1/RUNX2/CDH1/SNAI1/CDH16/SMAD3
WP_MFAP5_EFFECT_ON_PERMEABILITY_AND_MOTILITY_OF_ENDOTHELIAL_CELLS_VIA_CYTOSKELETON_REARRANGEMENT	WP_MFAP5_EFFECT_ON_PERMEABILITY_AND_MOTILITY_OF_ENDOTHELIAL_CELLS_VIA_CYTOSKELETON_REARRANGEMENT	18	0.727228	2.47128	2.70803e-06	8.71746e-05	6.58143e-05	5003	tags=78%, list=13%, signal=67%	MFAP5/ACTN1/PXN/ITGB3/VCL/ITGAV/MYLK/PTK2/MAPK1/TJP1/CREB1/LPP/JUN/PLCG1
PID_LYMPH_ANGIOGENESIS_PATHWAY	PID_LYMPH_ANGIOGENESIS_PATHWAY	25	0.731398	2.76402	5.43545e-08	3.39948e-06	2.56651e-06	3983	tags=68%, list=11%, signal=61%	VEGFC/FN1/ITGA5/ITGB1/SHC1/ITGA2/ITGA1/FLT4/PIK3CA/AKT1/COL1A2/MAPK1/ITGA4/COL1A1/MAP2K4/CRK/CREB1
WP_RESOLVIN_E1_AND_RESOLVIN_D1_SIGNALING_PATHWAYS_PROMOTING_INFLAMMATION_RESOLUTION	WP_RESOLVIN_E1_AND_RESOLVIN_D1_SIGNALING_PATHWAYS_PROMOTING_INFLAMMATION_RESOLUTION	12	0.734621	2.26199	0.000292377	0.00385887	0.00291334	5252	tags=67%, list=14%, signal=57%	FPR2/PIK3CD/EPHB2/PIK3CA/AKT1/MTOR/PDK1/LTB4R
REACTOME_LAMININ_INTERACTIONS	REACTOME_LAMININ_INTERACTIONS	30	0.736841	2.9688	1.61785e-09	1.2212e-07	9.21967e-08	2429	tags=73%, list=7%, signal=69%	LAMA3/LAMC2/ITGA6/ITGA3/COL4A6/COL4A1/ITGB1/NID2/COL4A5/COL4A2/ITGB4/NID1/ITGA2/LAMB3/LAMB1/COL7A1/ITGA1/LAMC1/LAMA4/ITGAV/COL18A1/LAMA2
REACTOME_PROLONGED_ERK_ACTIVATION_EVENTS	REACTOME_PROLONGED_ERK_ACTIVATION_EVENTS	14	0.737027	2.32831	6.16247e-05	0.00124815	0.000942315	5318	tags=79%, list=14%, signal=67%	NGF/NTRK1/FRS2/CRKL/RAPGEF1/KIDINS220/MAPK1/YWHAB/CRK/RAP1A/MAP2K1
REACTOME_SARS_COV_2_TARGETS_HOST_INTRACELLULAR_SIGNALLING_AND_REGULATORY_PATHWAYS	REACTOME_SARS_COV_2_TARGETS_HOST_INTRACELLULAR_SIGNALLING_AND_REGULATORY_PATHWAYS	12	0.740237	2.27929	0.000246514	0.00340488	0.00257059	7157	tags=75%, list=19%, signal=61%	CAV1/YWHAZ/YWHAG/AKT1/YWHAQ/YWHAB/PDPK1/AKT3/YWHAE
REACTOME_SIGNALING_BY_CTNNB1_PHOSPHO_SITE_MUTANTS	REACTOME_SIGNALING_BY_CTNNB1_PHOSPHO_SITE_MUTANTS	15	0.752106	2.46851	2.85471e-05	0.000664783	0.000501892	7215	tags=73%, list=19%, signal=59%	CSNK1A1/PPP2R5E/PPP2R1B/PPP2R5D/CTNNB1/APC/GSK3B/PPP2R5C/PPP2R5B/PPP2CA/PPP2R5A
REACTOME_INTERLEUKIN_6_SIGNALING	REACTOME_INTERLEUKIN_6_SIGNALING	11	0.754937	2.24035	0.000426978	0.00522153	0.00394211	5084	tags=82%, list=14%, signal=71%	IL6/CBL/STAT1/IL6R/PTPN11/JAK1/IL6ST/SOCS3/JAK2
WP_AEROBIC_GLYCOLYSIS	WP_AEROBIC_GLYCOLYSIS	11	0.760685	2.25741	0.000345871	0.00445359	0.00336233	6260	tags=73%, list=17%, signal=61%	SLC2A1/LDHA/PKM/PGK1/ALDOA/HK1/ENO1/GAPDH
BIOCARTA_TGFB_PATHWAY	BIOCARTA_TGFB_PATHWAY	19	0.766122	2.6446	3.40029e-07	1.58367e-05	1.19562e-05	5847	tags=79%, list=16%, signal=67%	TGFBR2/TGFBR1/TGFB2/ZFYVE9/SKIL/TGFB1/EP300/APC/SMAD7/CDH1/MAP3K7/CREBBP/MAP2K1/SMAD3/TGFB3
REACTOME_MET_ACTIVATES_RAP1_AND_RAC1	REACTOME_MET_ACTIVATES_RAP1_AND_RAC1	11	0.770089	2.28532	0.000254576	0.00346128	0.00261317	4636	tags=73%, list=12%, signal=64%	MET/RAP1B/DOCK7/CRKL/RAPGEF1/GAB1/CRK/RAP1A
BIOCARTA_FIBRINOLYSIS_PATHWAY	BIOCARTA_FIBRINOLYSIS_PATHWAY	12	0.770092	2.37122	8.84613e-05	0.00158223	0.00119454	2176	tags=67%, list=6%, signal=63%	SERPINE1/FGB/F2R/FGA/PLAU/F13A1/FGG/SERPINB2
REACTOME_COHESIN_LOADING_ONTO_CHROMATIN	REACTOME_COHESIN_LOADING_ONTO_CHROMATIN	10	0.774464	2.25281	0.00019898	0.00289	0.00218186	7228	tags=80%, list=19%, signal=65%	WAPL/NIPBL/STAG2/RAD21/SMC3/PDS5A/PDS5B/SMC1A
REACTOME_MITOTIC_TELOPHASE_CYTOKINESIS	REACTOME_MITOTIC_TELOPHASE_CYTOKINESIS	13	0.783249	2.44001	1.69516e-05	0.000431478	0.000325753	7228	tags=85%, list=19%, signal=68%	WAPL/NIPBL/KIF23/STAG2/PLK1/KIF20A/RAD21/SMC3/PDS5A/PDS5B/SMC1A
REACTOME_MET_PROMOTES_CELL_MOTILITY	REACTOME_MET_PROMOTES_CELL_MOTILITY	41	0.799772	3.52693	1e-10	8.10741e-09	6.12086e-09	3376	tags=73%, list=9%, signal=67%	LAMA3/LAMC2/FN1/ITGA3/ITGB1/COL5A3/COL2A1/COL5A1/MET/COL5A2/TNS4/ITGA2/LAMB3/COL24A1/LAMB1/LAMC1/COL3A1/LAMA4/COL11A1/COL27A1/RAP1B/DOCK7/CRKL/LAMA2/PTK2/RAPGEF1/COL1A2/GAB1/TNS3/COL1A1
REACTOME_APOPTOTIC_CLEAVAGE_OF_CELL_ADHESION_PROTEINS	REACTOME_APOPTOTIC_CLEAVAGE_OF_CELL_ADHESION_PROTEINS	11	0.803362	2.38406	6.21508e-05	0.00124815	0.000942315	3794	tags=73%, list=10%, signal=65%	DSG1/DSG2/DSG3/DSP/PKP1/CTNNB1/CDH1/TJP1
WP_MIR5093P_ALTERATION_OF_YAP1ECM_AXIS	WP_MIR5093P_ALTERATION_OF_YAP1ECM_AXIS	18	0.810188	2.7532	2.51926e-08	1.72333e-06	1.30107e-06	3855	tags=67%, list=10%, signal=60%	FN1/EDNRA/SNAI2/COL5A1/THBS2/YAP1/GPC6/COL3A1/TEAD1/BCAR1/COL1A1/SPARC
REACTOME_SYNDECAN_INTERACTIONS	REACTOME_SYNDECAN_INTERACTIONS	27	0.81306	3.15986	1e-10	8.10741e-09	6.12086e-09	3842	tags=78%, list=10%, signal=70%	THBS1/FN1/ITGA6/ACTN1/TNC/ITGB1/COL5A3/COL5A1/COL5A2/ITGB4/ITGA2/ITGB3/COL3A1/PRKCA/ITGAV/VTN/COL1A2/TGFB1/COL1A1/SDC3/SDC4
REACTOME_MET_ACTIVATES_PTK2_SIGNALING	REACTOME_MET_ACTIVATES_PTK2_SIGNALING	30	0.82073	3.3068	1e-10	8.10741e-09	6.12086e-09	2691	tags=73%, list=7%, signal=68%	LAMA3/LAMC2/FN1/ITGA3/ITGB1/COL5A3/COL2A1/COL5A1/MET/COL5A2/ITGA2/LAMB3/COL24A1/LAMB1/LAMC1/COL3A1/LAMA4/COL11A1/COL27A1/LAMA2/PTK2/COL1A2
PID_INTEGRIN4_PATHWAY	PID_INTEGRIN4_PATHWAY	11	0.886637	2.63119	4.1661e-07	1.89872e-05	1.43348e-05	2429	tags=73%, list=7%, signal=68%	LAMA3/LAMC2/ITGA6/ITGB4/LAMB3/LAMB1/LAMC1/LAMA2
REACTOME_TYPE_I_HEMIDESMOSOME_ASSEMBLY	REACTOME_TYPE_I_HEMIDESMOSOME_ASSEMBLY	11	0.894504	2.65453	2.17074e-07	1.04271e-05	7.87219e-06	941	tags=73%, list=3%, signal=71%	LAMA3/COL17A1/LAMC2/ITGA6/PLEC/ITGB4/DST/LAMB3

## Sheet: 5
REACTOME_COHESIN_LOADING_ONTO_CHROMATIN
REACTOME_MET_PROMOTES_CELL_MOTILITY
PID_LYMPH_ANGIOGENESIS_PATHWAY
REACTOME_INTERLEUKIN_6_SIGNALING
WP_RESOLVIN_E1_AND_RESOLVIN_D1_SIGNALING_PATHWAYS_PROMOTING_INFLAMMATION_RESOLUTION
REACTOME_IMMUNOREGULATORY_INTERACTIONS_BETWEEN_A_LYMPHOID_AND_A_NON_LYMPHOID_CELL
REACTOME_CD22_MEDIATED_BCR_REGULATION
REACTOME_ANTIGEN_ACTIVATES_B_CELL_RECEPTOR_BCR_LEADING_TO_GENERATION_OF_SECOND_MESSENGERS				lymph angiogenesis pathway
REACTOME_SIGNALING_BY_THE_B_CELL_RECEPTOR_BCR
KEGG_PRIMARY_IMMUNODEFICIENCY
