# Supplementary material for: Coagulation factor II receptor-like 1 as a prognostic and immuno-modulatory factor in head and neck squamous cell carcinoma
Source: PeerJ. 2026 Mar 18;14:e20970. doi: 10.7717/peerj.20970 (PMC13005615; doi:10.7717/peerj.20970)
Supplement: Supplemental Information 5 [file peerj-14-20970-s005.zip › Figure 4/E/F2RL1-GOKEGG-result2.xlsx]

## Sheet: Sheet 1
ONTOLOGY	ID	Description	GeneRatio	BgRatio	pvalue	p.adjust	qvalue	geneID	Count
BP	GO:0051321	meiotic cell cycle	25/620	266/18800	2.74831e-06	0.0117156	0.0107946	SYCE2/KASH5/MEI1/STAG3/SMC1B/MAJIN/NPPC/SYCP2/SHCBP1L/ZCWPW1/FKBP6/C14orf39/CNTD1/SYCP3/WBP2NL/CORT/FBXO43/NPM2/RNF212/EXD1/M1AP/DNMT3L/EREG/EDNRA/CYP26B1	25
BP	GO:0021675	nerve development	12/620	81/18800	1.31629e-05	0.0117156	0.0107946	RNF165/KCNA2/ISL1/NRTN/DRGX/VCAM1/PHOX2A/SERPINE2/SEMA3A/NGF/SLITRK6/EDNRA	12
BP	GO:0140013	meiotic nuclear division	19/620	188/18800	1.53856e-05	0.0117156	0.0107946	SYCE2/KASH5/MEI1/STAG3/MAJIN/SYCP2/SHCBP1L/ZCWPW1/C14orf39/CNTD1/SYCP3/CORT/FBXO43/NPM2/RNF212/M1AP/DNMT3L/EREG/CYP26B1	19
BP	GO:0060384	innervation	7/620	26/18800	1.56122e-05	0.0117156	0.0107946	RNF165/ISL1/VCAM1/SERPINE2/SEMA3A/SLITRK6/EDNRA	7
BP	GO:1903046	meiotic cell cycle process	20/620	207/18800	1.79886e-05	0.0117156	0.0107946	SYCE2/KASH5/MEI1/STAG3/MAJIN/SYCP2/SHCBP1L/ZCWPW1/C14orf39/CNTD1/SYCP3/CORT/FBXO43/NPM2/RNF212/M1AP/DNMT3L/EREG/EDNRA/CYP26B1	20
BP	GO:1903131	mononuclear cell differentiation	32/620	433/18800	1.958e-05	0.0117156	0.0107946	IL34/NKX2-3/MYB/BCL2/POU2AF1/CD19/IKZF3/ZAP70/CD79B/VCAM1/LGALS9/BATF/PBX1/CD79A/UBD/PLA2G2D/FCRL3/MS4A1/AIRE/FZD9/IL2/CD40LG/GPR18/CD3D/CD27/FOXJ1/CCL19/CSF2/CYP26B1/IL31RA/INHBA/F2RL1	32
BP	GO:0051480	regulation of cytosolic calcium ion concentration	28/620	356/18800	2.12186e-05	0.0117156	0.0107946	TSPOAP1/GHRL/GRIN2C/BCL2/CD19/OXT/CACNA1F/TRPV6/GRIN2A/CACNA1D/ESR1/DRD1/CDH23/CCR10/MS4A1/FZD9/IL2/CD52/CXCR4/RIC3/S1PR4/GPR18/TRPV5/CCL19/CXCR1/EDNRA/CAV1/F2RL1	28
BP	GO:0048483	autonomic nervous system development	9/620	48/18800	2.31086e-05	0.0117156	0.0107946	RHOXF1/TLX2/INSM1/VCAM1/SOX8/PHOX2A/FN1/SEMA3A/EDNRA	9
BP	GO:0030431	sleep	7/620	28/18800	2.65341e-05	0.0117156	0.0107946	GHRL/ADORA2A/KCNA2/OXT/GRIN2A/PTGDS/CSF2	7
BP	GO:0051960	regulation of nervous system development	32/620	440/18800	2.68522e-05	0.0117156	0.0107946	IL34/DMRTA2/GHRL/ARHGAP4/GBX1/TLX2/CBLN2/ITPKA/OXT/E2F1/TG/PAK3/HES6/SOX8/FEZF2/CXCR4/MT3/NRXN1/PTN/FN1/SERPINE2/L1CAM/DSCAM/SEMA3A/NGF/FLRT2/SLITRK6/VEGFC/AMIGO2/SEMA3C/FLRT3/WNT7A	32
BP	GO:0051962	positive regulation of nervous system development	23/620	270/18800	3.34193e-05	0.0129178	0.0119023	IL34/DMRTA2/GHRL/CBLN2/ITPKA/OXT/E2F1/PAK3/SOX8/CXCR4/NRXN1/PTN/FN1/SERPINE2/L1CAM/DSCAM/NGF/FLRT2/SLITRK6/VEGFC/AMIGO2/FLRT3/WNT7A	23
BP	GO:0022412	cellular process involved in reproduction in multicellular organism	30/620	406/18800	3.55293e-05	0.0129178	0.0119023	KASH5/YBX2/NPPC/MEIG1/SYCP2/SHCBP1L/ZPBP2/IZUMO1R/FKBP6/SOX30/BCL2/TDRD10/C14orf39/SYCP3/TCP11/LLCFC1/DDX25/OCA2/NPM2/INSL3/ZGLP1/FANCG/M1AP/DNMT3L/PTN/C16orf92/EREG/EDNRA/CYP26B1/INHBA	30
BP	GO:0007409	axonogenesis	31/620	430/18800	4.22135e-05	0.0135907	0.0125222	KEL/RNF165/ARHGAP4/GBX1/BCL2/NTN3/ISL1/NEFH/DRGX/C12orf57/PAK3/DSCAML1/FEZF2/MT3/EPHA10/OLFM1/NRXN1/FN1/L1CAM/DSCAM/SEMA3A/NGF/LHX1/FLRT2/LAMC2/LAMA3/SLITRK6/EDNRA/SEMA3C/FLRT3/WNT7A	31
BP	GO:0098657	import into cell	21/620	238/18800	4.36098e-05	0.0135907	0.0125222	SYNGR3/WNK3/WNK2/SLC27A5/CACNA1F/TRPV6/FXYD2/KCNJ10/CACNA1D/DRD1/SLC7A2/SCNN1B/HCN4/SLC1A1/TRPV5/SCNN1G/ATP1A3/SLC6A2/SLC16A2/THBS1/SLC6A11	21
BP	GO:0042113	B cell activation	26/620	336/18800	5.45089e-05	0.0158548	0.0146084	NKX2-3/BCL2/TNFRSF13C/POU2AF1/CD19/IKZF3/ZAP70/CD79B/TNFRSF13B/TBC1D10C/VCAM1/BATF/IGLL5/ICOSLG/CD79A/MZB1/FCRL3/MS4A1/FZD9/IL2/CD40LG/IGLL1/FCRL1/CD27/FOXJ1/INHBA	26
BP	GO:0061564	axon development	33/620	479/18800	5.87817e-05	0.016029	0.0147689	KEL/RNF165/ARHGAP4/GBX1/BCL2/NTN3/ISL1/NEFH/DRGX/GRM7/C12orf57/PAK3/DSCAML1/FEZF2/MT3/EPHA10/OLFM1/NRXN1/PTN/FN1/L1CAM/DSCAM/SEMA3A/NGF/LHX1/FLRT2/LAMC2/LAMA3/SLITRK6/EDNRA/SEMA3C/FLRT3/WNT7A	33
BP	GO:0030183	B cell differentiation	15/620	142/18800	7.17751e-05	0.016609	0.0153033	NKX2-3/BCL2/POU2AF1/CD19/IKZF3/CD79B/VCAM1/CD79A/FCRL3/MS4A1/FZD9/IL2/CD40LG/CD27/INHBA	15
BP	GO:0045109	intermediate filament organization	10/620	68/18800	7.33823e-05	0.016609	0.0153033	NEFH/BFSP2/KRT36/KRT86/KRT19/INA/KRT32/KRT38/KRT15/KRT33A	10
BP	GO:0055078	sodium ion homeostasis	9/620	56/18800	8.25551e-05	0.016609	0.0153033	ADORA2A/CYP4F12/OXT/UPK3A/SCNN1B/TMPRSS3/SCNN1G/ATP1A3/EDNRA	9
BP	GO:0007204	positive regulation of cytosolic calcium ion concentration	25/620	325/18800	8.29547e-05	0.016609	0.0153033	GHRL/GRIN2C/BCL2/CD19/OXT/CACNA1F/TRPV6/GRIN2A/CACNA1D/ESR1/DRD1/CCR10/MS4A1/IL2/CD52/CXCR4/RIC3/S1PR4/GPR18/TRPV5/CCL19/CXCR1/EDNRA/CAV1/F2RL1	25
BP	GO:0055074	calcium ion homeostasis	32/620	468/18800	8.73239e-05	0.016609	0.0153033	KEL/TSPOAP1/GHRL/GRIN2C/BCL2/CD19/FATE1/OXT/CACNA1F/TRPV6/GRIN2A/CACNA1D/ESR1/DRD1/CDH23/CCR10/MS4A1/FZD9/IL2/CD52/CTRC/CXCR4/RIC3/S1PR4/GPR18/TRPV5/CCL19/CXCR1/CYP27B1/EDNRA/CAV1/F2RL1	32
BP	GO:0045187	regulation of circadian sleep/wake cycle, sleep	5/620	15/18800	8.75562e-05	0.016609	0.0153033	GHRL/ADORA2A/KCNA2/PTGDS/CSF2	5
BP	GO:0048484	enteric nervous system development	5/620	15/18800	8.75562e-05	0.016609	0.0153033	RHOXF1/TLX2/SOX8/PHOX2A/EDNRA	5
BP	GO:0007127	meiosis I	14/620	130/18800	0.000100633	0.0170531	0.0157124	SYCE2/KASH5/MEI1/STAG3/MAJIN/SYCP2/ZCWPW1/C14orf39/CNTD1/SYCP3/CORT/RNF212/M1AP/DNMT3L	14
BP	GO:0060547	negative regulation of necrotic cell death	6/620	24/18800	0.000101697	0.0170531	0.0157124	NUPR1/FZD9/SLC25A4/BIRC3/MT3/CAV1	6
BP	GO:0072503	cellular divalent inorganic cation homeostasis	33/620	494/18800	0.000105913	0.0170531	0.0157124	KEL/TSPOAP1/GHRL/GRIN2C/BCL2/CD19/FATE1/OXT/CACNA1F/TRPV6/GRIN2A/CACNA1D/ESR1/DRD1/CDH23/CCR10/MS4A1/FZD9/IL2/CD52/SLC1A1/CTRC/CXCR4/RIC3/MT3/S1PR4/GPR18/TRPV5/CCL19/CXCR1/EDNRA/CAV1/F2RL1	33
BP	GO:0009410	response to xenobiotic stimulus	29/620	411/18800	0.000107956	0.0170531	0.0157124	ABCA3/NPPC/ADORA2A/BCL2/CYP2E1/CBX7/NOS2/REN/CYP4F12/UGT2B28/GRIN2A/E2F1/BGLAP/NAT2/DRD1/CYP2D6/CARD9/SCNN1B/SLC1A1/CXCR4/SCN11A/SLC6A2/ITGA3/THBS1/SLC6A11/VEGFC/CYP26B1/SEMA3C/INHBA	29
BP	GO:0009994	oocyte differentiation	9/620	58/18800	0.00010944	0.0170531	0.0157124	YBX2/NPPC/BCL2/TDRD10/NPM2/INSL3/ZGLP1/EREG/EDNRA	9
BP	GO:0048477	oogenesis	12/620	101/18800	0.000121944	0.0181018	0.0166787	KASH5/YBX2/NPPC/BCL2/TDRD10/C14orf39/NPM2/INSL3/ZGLP1/PTN/EREG/EDNRA	12
BP	GO:0006874	cellular calcium ion homeostasis	31/620	456/18800	0.000124468	0.0181018	0.0166787	KEL/TSPOAP1/GHRL/GRIN2C/BCL2/CD19/FATE1/OXT/CACNA1F/TRPV6/GRIN2A/CACNA1D/ESR1/DRD1/CDH23/CCR10/MS4A1/FZD9/IL2/CD52/CTRC/CXCR4/RIC3/S1PR4/GPR18/TRPV5/CCL19/CXCR1/EDNRA/CAV1/F2RL1	31
BP	GO:0034329	cell junction assembly	29/620	420/18800	0.000156721	0.0219166	0.0201936	GHRL/CLDN10/BCL2/CLDN3/CBLN2/ILDR1/OXT/CLDN7/SPOCK2/DRD1/CDH7/LGI2/NRXN1/FN1/DNER/DSCAM/COL17A1/NRG1/DSG1/FLRT2/THBS1/SLITRK6/ITGA5/AMIGO2/FLRT3/ITGA6/WNT7A/CAV1/ACTN1	29
BP	GO:0061982	meiosis I cell cycle process	14/620	136/18800	0.000163309	0.0219166	0.0201936	SYCE2/KASH5/MEI1/STAG3/MAJIN/SYCP2/ZCWPW1/C14orf39/CNTD1/SYCP3/CORT/RNF212/M1AP/DNMT3L	14
BP	GO:0098739	import across plasma membrane	17/620	188/18800	0.00016966	0.0219166	0.0201936	WNK3/WNK2/SLC27A5/CACNA1F/TRPV6/FXYD2/KCNJ10/CACNA1D/SLC7A2/SCNN1B/HCN4/SLC1A1/TRPV5/SCNN1G/ATP1A3/SLC16A2/THBS1	17
BP	GO:0050802	circadian sleep/wake cycle, sleep	5/620	17/18800	0.000170792	0.0219166	0.0201936	GHRL/ADORA2A/KCNA2/PTGDS/CSF2	5
BP	GO:0030098	lymphocyte differentiation	27/620	382/18800	0.000179662	0.0223961	0.0206354	NKX2-3/MYB/BCL2/POU2AF1/CD19/IKZF3/ZAP70/CD79B/VCAM1/LGALS9/BATF/PBX1/CD79A/PLA2G2D/FCRL3/MS4A1/AIRE/FZD9/IL2/CD40LG/GPR18/CD3D/CD27/FOXJ1/CCL19/CYP26B1/INHBA	27
BP	GO:0051965	positive regulation of synapse assembly	9/620	63/18800	0.000210145	0.0244719	0.022548	GHRL/CBLN2/OXT/NRXN1/FLRT2/SLITRK6/AMIGO2/FLRT3/WNT7A	9
BP	GO:0001704	formation of primary germ layer	13/620	123/18800	0.000213141	0.0244719	0.022548	CRB2/ETV2/TLX2/MESP1/EYA2/ATOH8/FN1/HMGA2/LHX1/ITGA3/LAMA3/ITGA5/INHBA	13
BP	GO:0022612	gland morphogenesis	13/620	123/18800	0.000213141	0.0244719	0.022548	NKX2-3/BCL2/FOXA1/CRIP1/HOXB13/ESR1/ELF3/PTN/SEMA3A/TNC/AREG/SEMA3C/CAV1	13
BP	GO:0007292	female gamete generation	15/620	158/18800	0.000237883	0.0259471	0.0239073	KASH5/YBX2/NPPC/SYCP2/BCL2/TDRD10/C14orf39/NPM2/INSL3/ZGLP1/M1AP/PTN/EREG/EDNRA/INHBA	15
BP	GO:0070665	positive regulation of leukocyte proliferation	15/620	158/18800	0.000237883	0.0259471	0.0239073	IL34/BCL2/TNFRSF13C/ZAP70/IL12A/VCAM1/LGALS9/ICOSLG/FCRL3/IL2/DHPS/CD40LG/TMIGD2/CCL19/CSF2	15
BP	GO:0070661	leukocyte proliferation	24/620	330/18800	0.000266067	0.0283134	0.0260875	IL34/BCL2/TNFRSF13C/CD19/IKZF3/ZAP70/TNFRSF13B/IL12A/VCAM1/LGALS9/ICOSLG/CD79A/PLA2G2D/MZB1/FCRL3/MS4A1/IL2/DHPS/CD40LG/TMIGD2/FOXJ1/CCL19/CSF2/F2RL1	24
BP	GO:0007411	axon guidance	19/620	234/18800	0.000292321	0.0292599	0.0269596	RNF165/GBX1/NTN3/ISL1/DRGX/DSCAML1/FEZF2/EPHA10/NRXN1/L1CAM/DSCAM/SEMA3A/LHX1/FLRT2/LAMC2/LAMA3/EDNRA/SEMA3C/FLRT3	19
BP	GO:0042749	regulation of circadian sleep/wake cycle	5/620	19/18800	0.000303841	0.0292599	0.0269596	GHRL/ADORA2A/KCNA2/PTGDS/CSF2	5
BP	GO:0070663	regulation of leukocyte proliferation	20/620	254/18800	0.000306442	0.0292599	0.0269596	IL34/BCL2/TNFRSF13C/IKZF3/ZAP70/TNFRSF13B/IL12A/VCAM1/LGALS9/ICOSLG/PLA2G2D/MZB1/FCRL3/IL2/DHPS/CD40LG/TMIGD2/FOXJ1/CCL19/CSF2	20
BP	GO:0007160	cell-matrix adhesion	19/620	235/18800	0.000308493	0.0292599	0.0269596	BCL2/CCL25/SKAP1/VCAM1/ITGAD/OTOA/CDKN2A/NEXMIF/FN1/L1CAM/AJAP1/COL17A1/ITGA3/THBS1/ITGA5/SERPINE1/CDH13/ITGA6/ACTN1	19
BP	GO:0097485	neuron projection guidance	19/620	235/18800	0.000308493	0.0292599	0.0269596	RNF165/GBX1/NTN3/ISL1/DRGX/DSCAML1/FEZF2/EPHA10/NRXN1/L1CAM/DSCAM/SEMA3A/LHX1/FLRT2/LAMC2/LAMA3/EDNRA/SEMA3C/FLRT3	19
BP	GO:0007129	homologous chromosome pairing at meiosis	8/620	53/18800	0.000319774	0.0296846	0.0273509	SYCE2/KASH5/STAG3/MAJIN/SYCP2/ZCWPW1/C14orf39/RNF212	8
BP	GO:0048599	oocyte development	8/620	54/18800	0.000364701	0.0331498	0.0305437	YBX2/NPPC/BCL2/TDRD10/INSL3/ZGLP1/EREG/EDNRA	8
BP	GO:0001975	response to amphetamine	6/620	30/18800	0.000379133	0.0337231	0.031072	ADORA2A/OXT/GRIN2A/DRD1/SLC1A1/EDNRA	6
BP	GO:0022410	circadian sleep/wake cycle process	5/620	20/18800	0.000394197	0.0337231	0.031072	GHRL/ADORA2A/KCNA2/PTGDS/CSF2	5
BP	GO:0062099	negative regulation of programmed necrotic cell death	5/620	20/18800	0.000394197	0.0337231	0.031072	NUPR1/FZD9/SLC25A4/BIRC3/CAV1	5
BP	GO:0042100	B cell proliferation	11/620	100/18800	0.00045557	0.0382241	0.0352191	BCL2/TNFRSF13C/CD19/IKZF3/TNFRSF13B/CD79A/MZB1/FCRL3/MS4A1/IL2/CD40LG	11
BP	GO:0050920	regulation of chemotaxis	18/620	225/18800	0.000499182	0.041093	0.0378625	IL34/IL12A/LGALS9/STAP1/FEZF2/CXCR4/GPR18/PTN/CCL19/DSCAM/SEMA3A/F3/THBS1/VEGFC/SERPINE1/CDH13/SEMA3C/F2RL1	18
BP	GO:0098659	inorganic cation import across plasma membrane	12/620	118/18800	0.000525857	0.0417148	0.0384354	WNK3/WNK2/CACNA1F/TRPV6/FXYD2/KCNJ10/CACNA1D/SCNN1B/HCN4/TRPV5/SCNN1G/ATP1A3	12
BP	GO:0099587	inorganic ion import across plasma membrane	12/620	118/18800	0.000525857	0.0417148	0.0384354	WNK3/WNK2/CACNA1F/TRPV6/FXYD2/KCNJ10/CACNA1D/SCNN1B/HCN4/TRPV5/SCNN1G/ATP1A3	12
BP	GO:0050731	positive regulation of peptidyl-tyrosine phosphorylation	16/620	190/18800	0.000577891	0.0450239	0.0414843	IL34/GHRL/ISL1/ALKAL2/IL12A/CSH2/STAP1/IL2/CSF2/IL24/EREG/CSPG4/NRG1/ITGA5/IL31RA/AREG	16
BP	GO:0060135	maternal process involved in female pregnancy	8/620	58/18800	0.000598644	0.0458225	0.0422201	GHRL/KLF1/LGALS9/ESR1/PTN/CYP27B1/DSG1/ITGA3	8
BP	GO:0045104	intermediate filament cytoskeleton organization	10/620	88/18800	0.000632124	0.0472855	0.0435681	NEFH/BFSP2/KRT36/KRT86/KRT19/INA/KRT32/KRT38/KRT15/KRT33A	10
BP	GO:0050670	regulation of lymphocyte proliferation	18/620	230/18800	0.000647046	0.0472855	0.0435681	BCL2/TNFRSF13C/IKZF3/ZAP70/TNFRSF13B/IL12A/VCAM1/LGALS9/ICOSLG/PLA2G2D/MZB1/FCRL3/IL2/DHPS/CD40LG/TMIGD2/FOXJ1/CCL19	18
BP	GO:0048333	mesodermal cell differentiation	6/620	33/18800	0.000650271	0.0472855	0.0435681	ETV2/MESP1/EYA2/HMGA2/ITGA3/INHBA	6
BP	GO:1901890	positive regulation of cell junction assembly	11/620	105/18800	0.000691265	0.0486644	0.0448386	GHRL/CLDN3/CBLN2/OXT/NRXN1/FLRT2/SLITRK6/AMIGO2/FLRT3/WNT7A/CAV1	11
BP	GO:0045103	intermediate filament-based process	10/620	89/18800	0.00069154	0.0486644	0.0448386	NEFH/BFSP2/KRT36/KRT86/KRT19/INA/KRT32/KRT38/KRT15/KRT33A	10
BP	GO:0050921	positive regulation of chemotaxis	13/620	140/18800	0.000749035	0.051044	0.0470312	IL34/IL12A/LGALS9/CXCR4/PTN/CCL19/DSCAM/F3/THBS1/VEGFC/SERPINE1/CDH13/F2RL1	13
BP	GO:0032944	regulation of mononuclear cell proliferation	18/620	233/18800	0.000752722	0.051044	0.0470312	BCL2/TNFRSF13C/IKZF3/ZAP70/TNFRSF13B/IL12A/VCAM1/LGALS9/ICOSLG/PLA2G2D/MZB1/FCRL3/IL2/DHPS/CD40LG/TMIGD2/FOXJ1/CCL19	18
BP	GO:0050808	synapse organization	27/620	419/18800	0.000760454	0.051044	0.0470312	GHRL/NEFH/CBLN2/ITPKA/OXT/PAK3/SPOCK2/DRD1/INA/CHCHD10/FZD9/SLC1A1/LGI2/NRXN1/DNER/L1CAM/DSCAM/NRG1/ITGA3/FLRT2/PCDHGC3/SLITRK6/PCDHGC5/AMIGO2/FLRT3/WNT7A/ACTN1	27
BP	GO:0042745	circadian sleep/wake cycle	5/620	23/18800	0.000788285	0.0521104	0.0480137	GHRL/ADORA2A/KCNA2/PTGDS/CSF2	5
BP	GO:0050671	positive regulation of lymphocyte proliferation	13/620	141/18800	0.000800844	0.0521505	0.0480506	BCL2/TNFRSF13C/ZAP70/IL12A/VCAM1/LGALS9/ICOSLG/FCRL3/IL2/DHPS/CD40LG/TMIGD2/CCL19	13
BP	GO:0046651	lymphocyte proliferation	21/620	296/18800	0.000866115	0.0555715	0.0512027	BCL2/TNFRSF13C/CD19/IKZF3/ZAP70/TNFRSF13B/IL12A/VCAM1/LGALS9/ICOSLG/CD79A/PLA2G2D/MZB1/FCRL3/MS4A1/IL2/DHPS/CD40LG/TMIGD2/FOXJ1/CCL19	21
BP	GO:0007601	visual perception	17/620	217/18800	0.000894278	0.0561276	0.0517151	MYO3A/CRB2/RORB/PDE6B/SOX14/RBP3/BFSP2/CACNA1F/PRCD/KCNJ10/CDH23/GPR143/CRYGS/AIPL1/CRYBA4/SLITRK6/TGFBI	17
BP	GO:0051917	regulation of fibrinolysis	4/620	14/18800	0.000900512	0.0561276	0.0517151	KLKB1/FAP/THBS1/SERPINE1	4
BP	GO:0032946	positive regulation of mononuclear cell proliferation	13/620	143/18800	0.000913528	0.0561369	0.0517237	BCL2/TNFRSF13C/ZAP70/IL12A/VCAM1/LGALS9/ICOSLG/FCRL3/IL2/DHPS/CD40LG/TMIGD2/CCL19	13
BP	GO:0007416	synapse assembly	15/620	180/18800	0.000944665	0.0572441	0.0527438	GHRL/CBLN2/OXT/SPOCK2/DRD1/LGI2/NRXN1/DNER/DSCAM/NRG1/FLRT2/SLITRK6/AMIGO2/FLRT3/WNT7A	15
BP	GO:0098742	cell-cell adhesion via plasma-membrane adhesion molecules	20/620	279/18800	0.00100349	0.0599758	0.0552608	CRB2/CLDN10/CLDN3/VCAM1/CLDN7/CDH23/DSCAML1/CDH7/CDHR1/L1CAM/DSCAM/DSC1/DSG1/PCDHGC3/PCDHGC5/ITGA5/CDH13/AMIGO2/FLRT3/TENM2	20
BP	GO:0032943	mononuclear cell proliferation	21/620	300/18800	0.00102645	0.0605187	0.055761	BCL2/TNFRSF13C/CD19/IKZF3/ZAP70/TNFRSF13B/IL12A/VCAM1/LGALS9/ICOSLG/CD79A/PLA2G2D/MZB1/FCRL3/MS4A1/IL2/DHPS/CD40LG/TMIGD2/FOXJ1/CCL19	21
BP	GO:0050953	sensory perception of light stimulus	17/620	221/18800	0.00109394	0.062813	0.0578749	MYO3A/CRB2/RORB/PDE6B/SOX14/RBP3/BFSP2/CACNA1F/PRCD/KCNJ10/CDH23/GPR143/CRYGS/AIPL1/CRYBA4/SLITRK6/TGFBI	17
BP	GO:0001764	neuron migration	14/620	164/18800	0.00109415	0.062813	0.0578749	TLX3/SOX14/DRGX/DRD1/FEZF2/CXCR4/NEXMIF/DNER/SEMA3A/LHX1/NRG1/SPOCK1/ITGA3/FLRT2	14
BP	GO:0006939	smooth muscle contraction	11/620	112/18800	0.00118421	0.0671001	0.0618249	GHRL/KCNB2/SSTR2/OXT/NMU/DRD1/SCNN1B/NMUR1/EDNRA/HTR7/CAV1	11
BP	GO:0045132	meiotic chromosome segregation	10/620	96/18800	0.00124943	0.0698879	0.0643936	SYCE2/KASH5/STAG3/MAJIN/SYCP2/ZCWPW1/C14orf39/CORT/RNF212/M1AP	10
BP	GO:0045143	homologous chromosome segregation	8/620	65/18800	0.00128875	0.0709988	0.0654172	SYCE2/KASH5/STAG3/MAJIN/SYCP2/ZCWPW1/C14orf39/RNF212	8
BP	GO:0044703	multi-organism reproductive process	16/620	205/18800	0.00130183	0.0709988	0.0654172	GHRL/BCL2/OXT/KLF1/LGALS9/PNOC/ESR1/PTN/OR2H2/SERPINE2/PAPPA/CYP27B1/DSG1/ITGA3/ITGA5/PTHLH	16
BP	GO:0002407	dendritic cell chemotaxis	5/620	26/18800	0.00142017	0.0758195	0.0698589	IL12A/LGALS9/CXCR4/CCL19/CXCR1	5
BP	GO:0030193	regulation of blood coagulation	8/620	66/18800	0.00142498	0.0758195	0.0698589	KLKB1/SERPINE2/FAP/F3/THBS1/SERPINE1/CAV1/F2RL1	8
BP	GO:0061041	regulation of wound healing	12/620	133/18800	0.00151463	0.0796184	0.0733591	CLDN3/INSL3/CXCR4/KLKB1/SERPINE2/AJAP1/FAP/F3/THBS1/SERPINE1/CAV1/F2RL1	12
BP	GO:2000651	positive regulation of sodium ion transmembrane transporter activity	4/620	16/18800	0.00155354	0.0806916	0.074348	WNK3/WNK2/TESC/FXYD2	4
BP	GO:0006814	sodium ion transport	18/620	249/18800	0.00160159	0.0822086	0.0757457	WNK3/WNK2/SLC6A16/TESC/COMMD3/FXYD2/SLC10A5/SCNN1B/ASIC3/HCN4/FXYD6/SCN11A/SCNN1G/ATP1A3/SERPINE2/SLC6A2/EDNRA/SLC6A11	18
BP	GO:0018904	ether metabolic process	5/620	27/18800	0.00169621	0.0860529	0.0792878	CHPT1/LIPE/EPHX2/TMEM86B/EPHX3	5
BP	GO:1900046	regulation of hemostasis	8/620	68/18800	0.00173163	0.0868404	0.0800134	KLKB1/SERPINE2/FAP/F3/THBS1/SERPINE1/CAV1/F2RL1	8
BP	GO:0044706	multi-multicellular organism process	16/620	213/18800	0.00193209	0.0957919	0.0882612	GHRL/BCL2/OXT/KLF1/LGALS9/DKKL1/PNOC/ESR1/PTN/SERPINE2/PAPPA/CYP27B1/DSG1/ITGA3/ITGA5/PTHLH	16
BP	GO:0060512	prostate gland morphogenesis	5/620	28/18800	0.00200964	0.0985174	0.0907724	FOXA1/CRIP1/HOXB13/ESR1/TNC	5
BP	GO:0033627	cell adhesion mediated by integrin	9/620	86/18800	0.00209096	0.0998963	0.0920429	FYB2/TESC/SKAP1/ITGAD/NEXMIF/ITGA3/ITGA5/SERPINE1/ITGA6	9
BP	GO:0001706	endoderm formation	7/620	55/18800	0.00210708	0.0998963	0.0920429	MESP1/FN1/HMGA2/LHX1/LAMA3/ITGA5/INHBA	7
BP	GO:0061098	positive regulation of protein tyrosine kinase activity	7/620	55/18800	0.00210708	0.0998963	0.0920429	IL34/GHRL/ALKAL2/STAP1/EREG/NRG1/AREG	7
BP	GO:0042102	positive regulation of T cell proliferation	10/620	103/18800	0.00212935	0.0998963	0.0920429	TNFRSF13C/ZAP70/VCAM1/LGALS9/ICOSLG/IL2/DHPS/CD40LG/TMIGD2/CCL19	10
CC	GO:0000795	synaptonemal complex	9/657	41/19594	6.79352e-06	0.00146061	0.00140161	SYCE2/KASH5/STAG3/SMC1B/SYCP2/FKBP6/C14orf39/SYCP3/RNF212	9
CC	GO:0099086	synaptonemal structure	9/657	41/19594	6.79352e-06	0.00146061	0.00140161	SYCE2/KASH5/STAG3/SMC1B/SYCP2/FKBP6/C14orf39/SYCP3/RNF212	9
CC	GO:0009897	external side of plasma membrane	33/657	455/19594	2.99745e-05	0.00429635	0.00412281	BTNL9/IZUMO1R/IL2RG/TNFRSF13C/CD19/CD79B/VCAM1/ITGAD/IGLL5/ICOSLG/CD79A/CCR10/SCNN1B/MS4A1/CD40LG/CXCR4/IGLL1/CD3D/SLC2A4/BTN1A1/FCER2/CD27/SCNN1G/CXCR1/SERPINE2/ITGA3/F3/THBS1/ITGA5/IL31RA/NT5E/CDH13/ITGA6	33
CC	GO:0000794	condensed nuclear chromosome	10/657	74/19594	0.000174085	0.0187141	0.0179582	SYCE2/KASH5/STAG3/SMC1B/RAD9B/SYCP2/FKBP6/C14orf39/SYCP3/RNF212	10
CC	GO:0000800	lateral element	4/657	13/19594	0.000703181	0.0604735	0.0580309	KASH5/SMC1B/SYCP2/SYCP3	4
CC	GO:0098793	presynapse	30/657	492/19594	0.00126448	0.0906213	0.0869609	SYNGR3/TSPOAP1/ADORA2A/KCNA2/RAB26/SEPTIN1/ICA1/OXT/GRIN2A/GRM7/NMU/SV2B/DOC2B/KCNJ10/PNOC/SEPTIN3/DRD1/SYNGR1/SLC1A1/MT3/SYP/NRXN1/SLC2A4/FXYD6/SLC6A2/NGF/SLC6A11/IL31RA/FLRT3/WNT7A	30
MF	GO:0048018	receptor ligand activity	37/633	489/18410	6.62289e-06	0.00318682	0.00304741	FAM3B/NPPC/IL34/GHRL/C1QTNF4/CCL25/GPHA2/NRTN/IL12A/CORT/OXT/FGF17/TG/PNOC/CSH2/ADM2/INSL3/LTB/IL2/CD40LG/PTN/CCL19/CSF2/APLN/SEMA3A/NGF/IL24/EREG/NRG1/FLRT2/VEGFC/AREG/SEMA3C/FLRT3/WNT7A/INHBA/PTHLH	37
MF	GO:0030546	signaling receptor activator activity	37/633	496/18410	9.11823e-06	0.00318682	0.00304741	FAM3B/NPPC/IL34/GHRL/C1QTNF4/CCL25/GPHA2/NRTN/IL12A/CORT/OXT/FGF17/TG/PNOC/CSH2/ADM2/INSL3/LTB/IL2/CD40LG/PTN/CCL19/CSF2/APLN/SEMA3A/NGF/IL24/EREG/NRG1/FLRT2/VEGFC/AREG/SEMA3C/FLRT3/WNT7A/INHBA/PTHLH	37
MF	GO:0005179	hormone activity	14/633	122/18410	7.81582e-05	0.0135381	0.0129459	NPPC/GHRL/CCL25/GPHA2/CORT/OXT/TG/PNOC/CSH2/ADM2/INSL3/APLN/INHBA/PTHLH	14
MF	GO:0016709	oxidoreductase activity, acting on paired donors, with incorporation or reduction of molecular oxygen, NAD(P)H as one donor, and incorporation of one atom of oxygen	8/633	43/18410	9.34384e-05	0.0135381	0.0129459	CYP4X1/CYP27A1/CYP2E1/NOS2/CYP2D6/CYP27B1/MICAL2/CYP26B1	8
MF	GO:0005178	integrin binding	16/633	156/18410	9.68394e-05	0.0135381	0.0129459	ADAM22/VCAM1/ITGAD/CD40LG/FCER2/PTN/FN1/FAP/NRG1/ITGA3/LAMA3/THBS1/ITGA5/TGFBI/ITGA6/ACTN1	16
MF	GO:0008236	serine-type peptidase activity	17/633	191/18410	0.000332475	0.0342038	0.0327075	PRSS36/RHBDL3/TMPRSS2/RBP3/GZMM/TMPRSS3/CTRC/GZMK/KLKB1/GZMH/MMP13/TLL1/FAP/PRSS23/F3/MMP3/MMP10	17
MF	GO:0004252	serine-type endopeptidase activity	16/633	174/18410	0.000342527	0.0342038	0.0327075	PRSS36/RHBDL3/TMPRSS2/GZMM/TMPRSS3/CTRC/GZMK/KLKB1/GZMH/MMP13/TLL1/FAP/PRSS23/F3/MMP3/MMP10	16
MF	GO:0017171	serine hydrolase activity	17/633	195/18410	0.000423206	0.0369776	0.03536	PRSS36/RHBDL3/TMPRSS2/RBP3/GZMM/TMPRSS3/CTRC/GZMK/KLKB1/GZMH/MMP13/TLL1/FAP/PRSS23/F3/MMP3/MMP10	17
MF	GO:0004497	monooxygenase activity	11/633	103/18410	0.000826635	0.064202	0.0613933	CYP4Z1/CYP4X1/CYP27A1/CYP2E1/NOS2/CYP4F12/CYP2D6/CYP4B1/CYP27B1/MICAL2/CYP26B1	11
MF	GO:0070851	growth factor receptor binding	13/633	139/18410	0.00102449	0.0716119	0.0684791	KLB/NRTN/IL12A/FGF17/MS4A1/IL2/CSF2/EREG/FLRT2/ITGA5/VEGFC/AREG/FLRT3	13
MF	GO:0008083	growth factor activity	14/633	162/18410	0.00143965	0.090428	0.0864721	IL34/NRTN/IL12A/FGF17/CSH2/IL2/PTN/CSF2/NGF/EREG/NRG1/VEGFC/AREG/INHBA	14
MF	GO:0005501	retinoid binding	6/633	38/18410	0.00174291	0.090428	0.0864721	C8G/LCN12/RBP3/RBP7/PTGDS/CYP26B1	6
MF	GO:0019840	isoprenoid binding	6/633	38/18410	0.00174291	0.090428	0.0864721	C8G/LCN12/RBP3/RBP7/PTGDS/CYP26B1	6
MF	GO:0008191	metalloendopeptidase inhibitor activity	4/633	16/18410	0.00181115	0.090428	0.0864721	WFIKKN1/SPOCK2/NGF/SPOCK1	4
KEGG	hsa05340	Primary immunodeficiency	12/270	38/8164	1.68818e-09	4.76067e-07	4.33596e-07	CD8B2/IL2RG/TNFRSF13C/CD19/ZAP70/TNFRSF13B/CD79A/AIRE/CD8B/CD40LG/IGLL1/CD3D	12
KEGG	hsa05222	Small cell lung cancer	13/270	92/8164	9.1491e-06	0.00129002	0.00117494	BCL2/COL4A4/NOS2/PIK3R3/E2F1/FHIT/BIRC3/GADD45G/FN1/ITGA3/LAMC2/LAMA3/ITGA6	13
KEGG	hsa04672	Intestinal immune network for IgA production	9/270	49/8164	2.66437e-05	0.00250451	0.00228108	TNFRSF13C/CCL25/TNFRSF13B/TNFRSF17/ICOSLG/CCR10/IL2/CD40LG/CXCR4	9
KEGG	hsa04512	ECM-receptor interaction	11/270	88/8164	0.000140928	0.0099181	0.00903328	COL4A4/SV2B/COL9A2/FN1/ITGA3/LAMC2/LAMA3/THBS1/ITGA5/TNC/ITGA6	11
KEGG	hsa04960	Aldosterone-regulated sodium reabsorption	7/270	37/8164	0.000175853	0.0099181	0.00903328	NR3C2/PIK3R3/FXYD2/SCNN1B/SCNN1G/ATP1A3/IRS1	7
KEGG	hsa04151	PI3K-Akt signaling pathway	25/270	354/8164	0.000265567	0.0113508	0.0103382	MYB/IL2RG/BCL2/COL4A4/CD19/PIK3R3/FGF17/GNG8/COL9A2/CREB3L4/CSH2/IL2/FN1/NGF/EREG/ITGA3/LAMC2/LAMA3/THBS1/ITGA5/VEGFC/TNC/AREG/ITGA6/IRS1	25
KEGG	hsa04060	Cytokine-cytokine receptor interaction	22/270	295/8164	0.000294247	0.0113508	0.0103382	IL17RB/IL34/IL2RG/TNFRSF13C/CCL25/TNFRSF13B/IL12A/TNFRSF17/CSH2/CCR10/LTB/IL2/CD40LG/CXCR4/CD27/CCL19/CSF2/CXCR1/NGF/IL24/IL31RA/INHBA	22
KEGG	hsa04510	Focal adhesion	17/270	201/8164	0.000344397	0.0113508	0.0103382	BCL2/COL4A4/PIK3R3/COL9A2/PAK3/BIRC3/FN1/ITGA3/LAMC2/LAMA3/THBS1/ITGA5/VEGFC/TNC/ITGA6/CAV1/ACTN1	17
KEGG	hsa04024	cAMP signaling pathway	18/270	221/8164	0.000367599	0.0113508	0.0103382	GHRL/ADORA2A/GRIN2C/GPHA2/LIPE/SSTR2/PIK3R3/OXT/CACNA1F/FXYD2/GRIN2A/CREB3L4/CACNA1D/CALML6/DRD1/HCN4/ATP1A3/EDNRA	18
KEGG	hsa04640	Hematopoietic cell lineage	11/270	99/8164	0.00040251	0.0113508	0.0103382	CD8B2/CR1L/CD19/MS4A1/CD8B/CD3D/FCER2/CSF2/ITGA3/ITGA5/ITGA6	11
KEGG	hsa05146	Amoebiasis	10/270	102/8164	0.00193371	0.0460541	0.0419455	C8G/COL4A4/NOS2/PIK3R3/IL12A/CSF2/FN1/LAMC2/LAMA3/ACTN1	10
KEGG	hsa04080	Neuroactive ligand-receptor interaction	23/270	362/8164	0.00195975	0.0460541	0.0419455	GHRL/ADORA2A/GRIN2C/GPHA2/SSTR2/CORT/OXT/GRIN2A/GRM7/NMU/PNOC/CSH2/GABRP/GALR3/DRD1/ADM2/INSL3/S1PR4/NMUR1/APLN/EDNRA/HTR7/F2RL1	23
KEGG	hsa04061	Viral protein interaction with cytokine and cytokine receptor	9/270	100/8164	0.00569201	0.0982935	0.0895245	IL34/IL2RG/CCL25/CCR10/IL2/CXCR4/CCL19/CXCR1/IL24	9
KEGG	hsa04514	Cell adhesion molecules	12/270	157/8164	0.00575888	0.0982935	0.0895245	CD8B2/CLDN10/CLDN3/VCAM1/CLDN7/ICOSLG/CD8B/CD40LG/NRXN1/L1CAM/SLITRK6/ITGA6	12
KEGG	hsa05144	Malaria	6/270	50/8164	0.00579685	0.0982935	0.0895245	CR1L/KLRB1/IL12A/VCAM1/CD40LG/THBS1	6
KEGG	hsa04915	Estrogen signaling pathway	11/270	138/8164	0.00591687	0.0982935	0.0895245	BCL2/PIK3R3/KRT36/CREB3L4/KRT19/CALML6/ESR1/KRT32/KRT38/KRT15/KRT33A	11
KEGG	hsa04020	Calcium signaling pathway	16/270	240/8164	0.00592549	0.0982935	0.0895245	ADORA2A/GRIN2C/ITPKA/NOS2/CACNA1F/FGF17/GRIN2A/CACNA1D/CALML6/DRD1/SLC25A4/CXCR4/NGF/EDNRA/VEGFC/HTR7	16
KEGG	hsa04964	Proximal tubule bicarbonate reclamation	4/270	23/8164	0.00630535	0.0987838	0.0899711	GLS2/FXYD2/SLC25A10/ATP1A3	4

## Sheet: Sheet1
BP	GO:0051321	meiotic cell cycle
BP	GO:0140013	meiotic nuclear division
BP	GO:1903046	meiotic cell cycle process
BP	GO:1903131	mononuclear cell differentiation
BP	GO:0042113	B cell activation
CC	GO:0000795	synaptonemal complex
CC	GO:0099086	synaptonemal structure
CC	GO:0009897	external side of plasma membrane
CC	GO:0000794	condensed nuclear chromosome
CC	GO:0000800	lateral element
MF	GO:0048018	receptor ligand activity	37/633
MF	GO:0030546	signaling receptor activator activity	37/633
MF	GO:0005179	hormone activity
MF	GO:0005178	integrin binding
MF	GO:0070851	growth factor receptor binding
KEGG	hsa05340	Primary immunodeficiency
KEGG	hsa05222	Small cell lung cancer
KEGG	hsa04672	Intestinal immune network for IgA production
KEGG	hsa04512	ECM-receptor interaction
KEGG	hsa04510	Focal adhesion
