# Supplementary material for: Coagulation factor II receptor-like 1 as a prognostic and immuno-modulatory factor in head and neck squamous cell carcinoma
Source: PeerJ. 2026 Mar 18;14:e20970. doi: 10.7717/peerj.20970 (PMC13005615; doi:10.7717/peerj.20970)
Supplement: Supplemental Information 6 [file peerj-14-20970-s006.xls]

## Sheet: Sheet1
ITEM TO CHECK	IMPORTANCE	CHECKLIST
EXPERIMENTAL DESIGN
Definition of experimental and control groups	E	Lines 130-131
Number within each group	E	3 groups each
Assay carried out by core lab or investigator's lab?	D	investigator's lab
Acknowledgement of authors' contributions	D	Lines 326-332
SAMPLE
Description	E
Volume/mass of sample processed	D	1*106 cells/groups
Microdissection or macrodissection	E	N/A
Processing procedure	E	N/A
If frozen - how and how quickly?	E	N/A
If fixed - with what, how quickly?	E	N/A
Sample storage conditions and duration (especially for FFPE samples)	E	N/A
NUCLEIC ACID EXTRACTION
Procedure and/or instrumentation	E
Name of kit and details of any modifications	E	Lines 138-139
Source of additional reagents used	D	Line 137
Details of DNase or RNAse treatment	E	Line 138
Contamination assessment (DNA or RNA)	E	electrophoresis
Nucleic acid quantification	E
Instrument and method	E	A260/280
Purity (A260/A280)	D	1.8-2.2
Yield	D	200-500ug/ul
RNA integrity method/instrument	E
RIN/RQI or Cq of 3' and 5' transcripts	E	N/A
Electrophoresis traces	D	N/A
Inhibition testing (Cq dilutions, spike or other)	E	N/A
REVERSE TRANSCRIPTION
Complete reaction conditions	E
Amount of RNA and reaction volume	E	20ng/Reaction
Priming oligonucleotide (if using GSP) and concentration	E	1uM
Reverse transcriptase and concentration	E	From kit Instructions
Temperature and time	E	55℃ 20min
Manufacturer of reagents and catalogue numbers	D	Lines 138-139
Cqs with and without RT	D*	Yes
Storage conditions of cDNA	D	Immediate qPCR
qPCR TARGET INFORMATION
If multiplex, efficiency and LOD of each assay.	E	N/A
Sequence accession number	E	N/A
Location of amplicon	D
Amplicon length	E	89
In silico specificity screen (BLAST, etc)	E	N/A
Pseudogenes, retropseudogenes or other homologs?	D	No
Sequence alignment	D	Completely
Secondary structure analysis of amplicon	D	No
Location of each primer by exon or intron (if applicable)	E	Trans-exon design
What splice variants are targeted?	E	N/A
qPCR OLIGONUCLEOTIDES
Primer sequences	E	Lines 140-142
RTPrimerDB Identification Number	D	No
Probe sequences	D**	N/A SYBR Green
Location and identity of any modifications	E	N/A SYBR Green
Manufacturer of oligonucleotides	D	www.sangon.com
Purification method	D	Page
qPCR PROTOCOL
Complete reaction conditions	E
Reaction volume and amount of cDNA/DNA	E	5ng
Primer, (probe), Mg++ and dNTP concentrations	E	0.2uM，1.5mM，200uM
Polymerase identity and concentration	E	From kit Instructions
Buffer/kit identity and manufacturer	E	www.yeasen.com
Exact chemical constitution of the buffer	D	N/A
Additives (SYBR Green I, DMSO, etc.)	E	SYBR Green I
Manufacturer of plates/tubes and catalog number	D	www.roche-diagnostics.cn
Complete thermocycling parameters	E	95℃-60℃（40 cycles）
Reaction setup (manual/robotic)	D	Robotic
Manufacturer of qPCR instrument	E	Roche LightCycler 480II
qPCR VALIDATION
Evidence of optimisation (from gradients)	D	Optimised
Specificity (gel, sequence, melt, or digest)	E	melt
For SYBR Green I, Cq of the NTC	E	SYBR Green I Cq
Standard curves with slope and y-intercept	E	N/A
PCR efficiency calculated from slope	E	N/A
Confidence interval for PCR efficiency or standard error	D	N/A
r2 of standard curve	E	N/A
Linear dynamic range	E
Cq variation at lower limit	E	Cq（20-30）
Confidence intervals throughout range	D
Evidence for limit of detection	E	N/A
If multiplex, efficiency and LOD of each assay.	E	N/A
DATA ANALYSIS
qPCR analysis program (source, version)	E	https://www.xiantaozi.com/
Cq method determination	E	N/A
Outlier identification and disposition	E	Outlier = Q1 - 3.0*IQR or Q3 + 3.0*IQR
Results of NTCs	E	N/A
Justification of number and choice of reference genes	E	Actin and GAPDH
Description of normalisation method	E	ggplot2[3.3.6], stats[4.2.1], car[3.1-0]
Number and concordance of biological replicates	D	3
Number and stage (RT or qPCR) of technical replicates	E	3
Repeatability (intra-assay variation)	E	0.1214
Reproducibility (inter-assay variation, %CV)	D	0.0782
Power analysis	D	N/A
Statistical methods for result significance	E	Tukey HSD
Software (source, version)	E	R (4.2.1)
Cq or raw data submission using RDML	D	N/A
Table 1. MIQE checklist for authors, reviewers and editors. All essential information (E) must be submitted with the manuscript. Desirable
information (D) should be submitted if available. If using primers obtained from RTPrimerDB, information on qPCR target, oligonucleotides,
protocols and validation is available from that source.
*: Assessing the absence of DNA using a no RT assay is essential when first extracting RNA. Once the sample has been validated as
RDNA-free, inclusion of a no-RT control is desirable, but no longer essential.
**: Disclosure of the probe sequence is highly desirable and strongly encouraged. However, since not all commercial pre-designed assay
vendors provide this information, it cannot be an essential requirement. Use of such assays is advised against.
