# Supplementary material for: Coagulation factor II receptor-like 1 as a prognostic and immuno-modulatory factor in head and neck squamous cell carcinoma
Source: PeerJ. 2026 Mar 18;14:e20970. doi: 10.7717/peerj.20970 (PMC13005615; doi:10.7717/peerj.20970)
Supplement: Supplemental Information 8 [file peerj-14-20970-s008.xlsx]

## Sheet: Sheet1
Sample number	Grouping	Reopen holes	Actin	F2RL1
NC	sample1	1	21.2633	31.8467
NC	sample1	2	21.36	30.52
NC	sample1	3	21.73	30.8
NC	sample2	1	20.8	29.7533
NC	sample2	2	20.62	28.1733
NC	sample2	3	21.75	29.9967
NC	sample3	1	21.53	29.3833
NC	sample3	2	20.5633	26.2933
NC	sample3	3	21.5967	30.2967
HN-6	sample1	1	21.1467	28.83
HN-6	sample1	2	22.59	30.2167
HN-6	sample1	3	23.94	31.4167
HN-6	sample2	1	23.0467	25.5
HN-6	sample2	2	22.66	29.97
HN-6	sample2	3	21.37	28.67
HN-6	sample3	1	21.8933	29.14
HN-6	sample3	2	22.64	29.8833
HN-6	sample3	3	22.695	29.7567
FaDu	sample1	1	23.8767	24.8533
FaDu	sample1	2	24.1767	31.0533
FaDu	sample1	3	24.6567	31.49
FaDu	sample2	1	22.94	29.77
FaDu	sample2	2	24.43	26.19
FaDu	sample2	3	22.69	29.2533
FaDu	sample3	1	23.8633	30.4033
FaDu	sample3	2	22.9467	29.4433
FaDu	sample3	3	22.2	26.3167
